# Supplementary material for: Nonpolysaccharide fraction of Lonicerae japonicae Flos attenuates cyclophosphamide-induced immunosuppression associated with modulation of the Keap1/Nrf2/HO-1/GPX4 signalling pathway
Source: Front Pharmacol. 2026 Jul 17;17:1853492. doi: 10.3389/fphar.2026.1853492 (PMC13424074; doi:10.3389/fphar.2026.1853492)
Supplement: Supplementary file 1 [file Table2.xlsx]

## Sheet: Sheet1
Kegg_pathway	ko_ID	Sig_compound	compound	Sig_compound_all	compound_all	IndexList	CIDList	Pathway
Metabolic pathways	ko01100	29	262	43	334	MEDP2719;MEDN0767;MEDN2048;MW0148264;MEDN1706;MEDN2326;MEDP1033;MEDP0428;MEDP1639;MW0148443;MW0127456;MEDN0381;MEDN0383;MEDN0378*054;MEDP0529;MEDN1714;MEDN1235;MEDN0231;MEDP0016;MEDP0017;MEDP0020;MEDN0179;MEDP0318;MEDP0242;MEDN0065;MEDP0101;MEDP0892;MEDN0533;MEDN1037	C08062+C14826+C20417+C21084+C01198+C11821+C00261+C00187+C02140+C19699+C11143+C00249+C01595+C06426+C02693+C11874+C03871+C01019+C00025+C00135+C00073+C01829+C00328+C00153+C01005+C00811+C00090+C01762+C01468	https:\\www.genome.jp\dbget-bin\www_bget?map01100
Caffeine metabolism	ko00232	3	4	43	334	MEDN0472*034;MEDN1025*034;MEDN0533	C16359+C16355+C01762	https:\\www.genome.jp\dbget-bin\www_bget?map00232
Steroid hormone biosynthesis	ko00140	5	12	43	334	MEDP1637;MEDP1655;MW0015176;MEDP0428;MEDP1639	C05490+C05497+C05291+C00187+C02140	https:\\www.genome.jp\dbget-bin\www_bget?map00140
Linoleic acid metabolism	ko00591	5	10	43	334	MEDN0767;MEDN0768;MEDN0784;MEDN0383;MEDN0378*054	C14826+C14765+C14766+C01595+C06426	https:\\www.genome.jp\dbget-bin\www_bget?map00591
Ubiquinone and other terpenoid-quinone biosynthesis	ko00130	2	6	43	334	MW0148264;MEDP0101	C21084+C00811	https:\\www.genome.jp\dbget-bin\www_bget?map00130
Biosynthesis of cofactors	ko01240	5	43	43	334	MW0148264;MEDP0016;MEDP0020;MEDP0318;MEDP0242	C21084+C00025+C00073+C00328+C00153	https:\\www.genome.jp\dbget-bin\www_bget?map01240
Phenylalanine metabolism	ko00360	3	15	43	334	MEDN1706;MEDP0073;MEDN0066	C01198+C05598+C04148	https:\\www.genome.jp\dbget-bin\www_bget?map00360
Pathways in cancer	ko05200	2	8	43	334	MEDP1731;MEDP0428	C21642+C00187	https:\\www.genome.jp\dbget-bin\www_bget?map05200
Hepatocellular carcinoma	ko05225	1	1	43	334	MEDP1731	C21642	https:\\www.genome.jp\dbget-bin\www_bget?map05225
Drug metabolism - other enzymes	ko00983	1	5	43	334	MW0103397	C16633	https:\\www.genome.jp\dbget-bin\www_bget?map00983
Purine metabolism	ko00230	2	14	43	334	MEDN2326;MEDN0533	C11821+C01762	https:\\www.genome.jp\dbget-bin\www_bget?map00230
Steroid biosynthesis	ko00100	1	3	43	334	MEDP0428	C00187	https:\\www.genome.jp\dbget-bin\www_bget?map00100
Primary bile acid biosynthesis	ko00120	1	3	43	334	MEDP0428	C00187	https:\\www.genome.jp\dbget-bin\www_bget?map00120
Ovarian steroidogenesis	ko04913	1	5	43	334	MEDP0428	C00187	https:\\www.genome.jp\dbget-bin\www_bget?map04913
Aldosterone synthesis and secretion	ko04925	2	4	43	334	MEDP0428;MEDP1639	C00187+C02140	https:\\www.genome.jp\dbget-bin\www_bget?map04925
Cortisol synthesis and secretion	ko04927	1	2	43	334	MEDP0428	C00187	https:\\www.genome.jp\dbget-bin\www_bget?map04927
Cushing syndrome	ko04934	1	2	43	334	MEDP0428	C00187	https:\\www.genome.jp\dbget-bin\www_bget?map04934
Fat digestion and absorption	ko04975	1	3	43	334	MEDP0428	C00187	https:\\www.genome.jp\dbget-bin\www_bget?map04975
Bile secretion	ko04976	2	19	43	334	MEDP0428;MEDN0179	C00187+C01829	https:\\www.genome.jp\dbget-bin\www_bget?map04976
Vitamin digestion and absorption	ko04977	2	7	43	334	MEDP0428;MEDP0242	C00187+C00153	https:\\www.genome.jp\dbget-bin\www_bget?map04977
Cholesterol metabolism	ko04979	1	1	43	334	MEDP0428	C00187	https:\\www.genome.jp\dbget-bin\www_bget?map04979
Basal cell carcinoma	ko05217	1	1	43	334	MEDP0428	C00187	https:\\www.genome.jp\dbget-bin\www_bget?map05217
Lipid and atherosclerosis	ko05417	1	1	43	334	MEDP0428	C00187	https:\\www.genome.jp\dbget-bin\www_bget?map05417
Regulation of lipolysis in adipocytes	ko04923	1	3	43	334	MEDP1639	C02140	https:\\www.genome.jp\dbget-bin\www_bget?map04923
Prion disease	ko05020	1	1	43	334	MEDP1639	C02140	https:\\www.genome.jp\dbget-bin\www_bget?map05020
Tyrosine metabolism	ko00350	3	13	43	334	MEDN1707;MEDN0179;MEDP0101	C10447+C01829+C00811	https:\\www.genome.jp\dbget-bin\www_bget?map00350
Sulfur metabolism	ko00920	1	8	43	334	MW0127456	C11143	https:\\www.genome.jp\dbget-bin\www_bget?map00920
Fatty acid biosynthesis	ko00061	1	6	43	334	MEDN0381	C00249	https:\\www.genome.jp\dbget-bin\www_bget?map00061
Fatty acid elongation	ko00062	1	1	43	334	MEDN0381	C00249	https:\\www.genome.jp\dbget-bin\www_bget?map00062
Fatty acid degradation	ko00071	1	2	43	334	MEDN0381	C00249	https:\\www.genome.jp\dbget-bin\www_bget?map00071
Biosynthesis of unsaturated fatty acids	ko01040	4	8	43	334	MEDN0381;MEDN0383;MEDN0378*054;MEDN2353	C00249+C01595+C06426+C06428	https:\\www.genome.jp\dbget-bin\www_bget?map01040
Fatty acid metabolism	ko01212	1	2	43	334	MEDN0381	C00249	https:\\www.genome.jp\dbget-bin\www_bget?map01212
Tryptophan metabolism	ko00380	2	21	43	334	MEDP0529;MEDP0318	C02693+C00328	https:\\www.genome.jp\dbget-bin\www_bget?map00380
Adrenergic signaling in cardiomyocytes	ko04261	1	2	43	334	MEDP1469	C07056	https:\\www.genome.jp\dbget-bin\www_bget?map04261
Biosynthesis of amino acids	ko01230	5	39	43	334	MEDN1235;MEDP0016;MEDP0017;MEDP0020;MEDN0065	C03871+C00025+C00135+C00073+C01005	https:\\www.genome.jp\dbget-bin\www_bget?map01230
Fructose and mannose metabolism	ko00051	1	9	43	334	MEDN0231	C01019	https:\\www.genome.jp\dbget-bin\www_bget?map00051
Amino sugar and nucleotide sugar metabolism	ko00520	1	9	43	334	MEDN0231	C01019	https:\\www.genome.jp\dbget-bin\www_bget?map00520
Biosynthesis of nucleotide sugars	ko01250	1	7	43	334	MEDN0231	C01019	https:\\www.genome.jp\dbget-bin\www_bget?map01250
C-type lectin receptor signaling pathway	ko04625	1	2	43	334	MEDN0231	C01019	https:\\www.genome.jp\dbget-bin\www_bget?map04625
Arginine biosynthesis	ko00220	1	10	43	334	MEDP0016	C00025	https:\\www.genome.jp\dbget-bin\www_bget?map00220
Alanine, aspartate and glutamate metabolism	ko00250	1	11	43	334	MEDP0016	C00025	https:\\www.genome.jp\dbget-bin\www_bget?map00250
Arginine and proline metabolism	ko00330	1	17	43	334	MEDP0016	C00025	https:\\www.genome.jp\dbget-bin\www_bget?map00330
Histidine metabolism	ko00340	2	9	43	334	MEDP0016;MEDP0017	C00025+C00135	https:\\www.genome.jp\dbget-bin\www_bget?map00340
Taurine and hypotaurine metabolism	ko00430	1	8	43	334	MEDP0016	C00025	https:\\www.genome.jp\dbget-bin\www_bget?map00430
D-Amino acid metabolism	ko00470	3	24	43	334	MEDP0016;MEDP0017;MEDP0020	C00025+C00135+C00073	https:\\www.genome.jp\dbget-bin\www_bget?map00470
Glutathione metabolism	ko00480	1	9	43	334	MEDP0016	C00025	https:\\www.genome.jp\dbget-bin\www_bget?map00480
Neomycin, kanamycin and gentamicin biosynthesis	ko00524	1	7	43	334	MEDP0016	C00025	https:\\www.genome.jp\dbget-bin\www_bget?map00524
Glyoxylate and dicarboxylate metabolism	ko00630	1	10	43	334	MEDP0016	C00025	https:\\www.genome.jp\dbget-bin\www_bget?map00630
Butanoate metabolism	ko00650	1	6	43	334	MEDP0016	C00025	https:\\www.genome.jp\dbget-bin\www_bget?map00650
Porphyrin metabolism	ko00860	1	7	43	334	MEDP0016	C00025	https:\\www.genome.jp\dbget-bin\www_bget?map00860
Nitrogen metabolism	ko00910	1	4	43	334	MEDP0016	C00025	https:\\www.genome.jp\dbget-bin\www_bget?map00910
Aminoacyl-tRNA biosynthesis	ko00970	4	17	43	334	MEDP0016;MEDP0017;MEDP0020;MEDN0065	C00025+C00135+C00073+C01005	https:\\www.genome.jp\dbget-bin\www_bget?map00970
Carbon metabolism	ko01200	2	17	43	334	MEDP0016;MEDN0065	C00025+C01005	https:\\www.genome.jp\dbget-bin\www_bget?map01200
2-Oxocarboxylic acid metabolism	ko01210	2	17	43	334	MEDP0016;MEDP0020	C00025+C00073	https:\\www.genome.jp\dbget-bin\www_bget?map01210
ABC transporters	ko02010	3	37	43	334	MEDP0016;MEDP0017;MEDN0533	C00025+C00135+C01762	https:\\www.genome.jp\dbget-bin\www_bget?map02010
FoxO signaling pathway	ko04068	1	2	43	334	MEDP0016	C00025	https:\\www.genome.jp\dbget-bin\www_bget?map04068
Phospholipase D signaling pathway	ko04072	1	3	43	334	MEDP0016	C00025	https:\\www.genome.jp\dbget-bin\www_bget?map04072
Neuroactive ligand-receptor interaction	ko04080	2	11	43	334	MEDP0016;MEDN0179	C00025+C01829	https:\\www.genome.jp\dbget-bin\www_bget?map04080
Ferroptosis	ko04216	1	5	43	334	MEDP0016	C00025	https:\\www.genome.jp\dbget-bin\www_bget?map04216
Gap junction	ko04540	1	4	43	334	MEDP0016	C00025	https:\\www.genome.jp\dbget-bin\www_bget?map04540
Circadian entrainment	ko04713	1	2	43	334	MEDP0016	C00025	https:\\www.genome.jp\dbget-bin\www_bget?map04713
Long-term potentiation	ko04720	1	1	43	334	MEDP0016	C00025	https:\\www.genome.jp\dbget-bin\www_bget?map04720
Synaptic vesicle cycle	ko04721	1	4	43	334	MEDP0016	C00025	https:\\www.genome.jp\dbget-bin\www_bget?map04721
Retrograde endocannabinoid signaling	ko04723	1	2	43	334	MEDP0016	C00025	https:\\www.genome.jp\dbget-bin\www_bget?map04723
Glutamatergic synapse	ko04724	1	2	43	334	MEDP0016	C00025	https:\\www.genome.jp\dbget-bin\www_bget?map04724
GABAergic synapse	ko04727	1	4	43	334	MEDP0016	C00025	https:\\www.genome.jp\dbget-bin\www_bget?map04727
Long-term depression	ko04730	1	2	43	334	MEDP0016	C00025	https:\\www.genome.jp\dbget-bin\www_bget?map04730
Taste transduction	ko04742	1	7	43	334	MEDP0016	C00025	https:\\www.genome.jp\dbget-bin\www_bget?map04742
Proximal tubule bicarbonate reclamation	ko04964	1	4	43	334	MEDP0016	C00025	https:\\www.genome.jp\dbget-bin\www_bget?map04964
Protein digestion and absorption	ko04974	4	21	43	334	MEDP0016;MEDP0017;MEDP0020;MEDN1037	C00025+C00135+C00073+C01468	https:\\www.genome.jp\dbget-bin\www_bget?map04974
Amyotrophic lateral sclerosis	ko05014	1	2	43	334	MEDP0016	C00025	https:\\www.genome.jp\dbget-bin\www_bget?map05014
Huntington disease	ko05016	1	1	43	334	MEDP0016	C00025	https:\\www.genome.jp\dbget-bin\www_bget?map05016
Spinocerebellar ataxia	ko05017	1	1	43	334	MEDP0016	C00025	https:\\www.genome.jp\dbget-bin\www_bget?map05017
Pathways of neurodegeneration - multiple diseases	ko05022	1	2	43	334	MEDP0016	C00025	https:\\www.genome.jp\dbget-bin\www_bget?map05022
Cocaine addiction	ko05030	1	3	43	334	MEDP0016	C00025	https:\\www.genome.jp\dbget-bin\www_bget?map05030
Amphetamine addiction	ko05031	1	3	43	334	MEDP0016	C00025	https:\\www.genome.jp\dbget-bin\www_bget?map05031
Nicotine addiction	ko05033	1	2	43	334	MEDP0016	C00025	https:\\www.genome.jp\dbget-bin\www_bget?map05033
Alcoholism	ko05034	1	3	43	334	MEDP0016	C00025	https:\\www.genome.jp\dbget-bin\www_bget?map05034
Central carbon metabolism in cancer	ko05230	3	25	43	334	MEDP0016;MEDP0017;MEDP0020	C00025+C00135+C00073	https:\\www.genome.jp\dbget-bin\www_bget?map05230
beta-Alanine metabolism	ko00410	1	10	43	334	MEDP0017	C00135	https:\\www.genome.jp\dbget-bin\www_bget?map00410
Cysteine and methionine metabolism	ko00270	2	9	43	334	MEDP0020;MEDN0065	C00073+C01005	https:\\www.genome.jp\dbget-bin\www_bget?map00270
Antifolate resistance	ko01523	1	2	43	334	MEDP0020	C00073	https:\\www.genome.jp\dbget-bin\www_bget?map01523
Mineral absorption	ko04978	1	11	43	334	MEDP0020	C00073	https:\\www.genome.jp\dbget-bin\www_bget?map04978
Thyroid hormone synthesis	ko04918	1	5	43	334	MEDN0179	C01829	https:\\www.genome.jp\dbget-bin\www_bget?map04918
Thyroid hormone signaling pathway	ko04919	1	1	43	334	MEDN0179	C01829	https:\\www.genome.jp\dbget-bin\www_bget?map04919
Autoimmune thyroid disease	ko05320	1	1	43	334	MEDN0179	C01829	https:\\www.genome.jp\dbget-bin\www_bget?map05320
African trypanosomiasis	ko05143	1	2	43	334	MEDP0318	C00328	https:\\www.genome.jp\dbget-bin\www_bget?map05143
Nicotinate and nicotinamide metabolism	ko00760	1	12	43	334	MEDP0242	C00153	https:\\www.genome.jp\dbget-bin\www_bget?map00760
Glycine, serine and threonine metabolism	ko00260	1	11	43	334	MEDN0065	C01005	https:\\www.genome.jp\dbget-bin\www_bget?map00260
Nucleotide metabolism	ko01232	1	18	43	334	MEDN0533	C01762	https:\\www.genome.jp\dbget-bin\www_bget?map01232
