# Supplementary material for: Nonpolysaccharide fraction of Lonicerae japonicae Flos attenuates cyclophosphamide-induced immunosuppression associated with modulation of the Keap1/Nrf2/HO-1/GPX4 signalling pathway
Source: Front Pharmacol. 2026 Jul 17;17:1853492. doi: 10.3389/fphar.2026.1853492 (PMC13424074; doi:10.3389/fphar.2026.1853492)
Supplement: Supplementary file 3 [file Table6.xlsx]

## Sheet: Compounds
Checked	Tags	Name	Formula	Annot. Source: Predicted Compositions	Annot. Source: mzCloud Search	Annot. Source: mzVault Search	Annot. Source: ChemSpider Search	Annot. Source: MassList Search	Annot. DeltaMass [ppm]	Calc. MW	RT [min]	Area (Max.)	# ChemSpider Results	# mzCloud Results	# mzVault Results	mzCloud Best Match	mzCloud Best Match Confidence	mzVault Best Match	mzVault Library Match: Natral Product_MoNA-QExactive	mzVault Library Match: OTCML for mzVault	mzVault Library Match: RESPECT	Mass List Match: Arita Lab 6549 Flavonoid Structure Database	Mass List Match: Natural Products Atlas 2020_06	MS2	Group Area: JYH_PM
FALSE		Pyrogallol	C6 H6 O3	No results	Invalid mass	No results	No results	No results	-13.59	126.03	2.081	2.43312e+11	0	10	0	96.4	9.8		No matches found	No matches found	No matches found	No matches found	No matches found	DDA for preferred ion	2.43312e+11
FALSE		Luteolin	C15 H10 O6	Full match	Full match	Full match	Partial match	Not the top hit	-3.71	286.047	17.245	1.72462e+11	65	10	24	81	9.1	92.7	Multiple matches found	Multiple matches found	Multiple matches found	Multiple matches found	Multiple matches found	DDA for preferred ion	1.72462e+11
FALSE		Phthalic anhydride	C8 H4 O3	Full match	No results	No results	Full match	No results	-3.48	148.016	32.551	1.46778e+11	1	0	0				No matches found	No matches found	No matches found	No matches found	No matches found	DDA for preferred ion	1.46778e+11
FALSE		2-Methylbenzoic acid	C8 H8 O2	No results	Invalid mass	No results	No results	No results	-12.8	136.051	14.414	1.27952e+11	0	5	0	95.7	9.8		No matches found	No matches found	No matches found	No matches found	No matches found	DDA for preferred ion	1.27952e+11
FALSE		Catechol	C6 H6 O2	No results	Invalid mass	No results	No results	No results	-15.39	110.035	3.016	1.04859e+11	0	10	0	99.6	10		No matches found	No matches found	No matches found	No matches found	No matches found	DDA for preferred ion	1.04859e+11
FALSE		Apigenin	C15 H10 O5	Full match	Full match	Full match	Partial match	Not the top hit	-3.88	270.052	18.971	7.9673e+10	120	65	11	99.8	93.4	90.9	No matches found	Multiple matches found	Multiple matches found	Multiple matches found	Multiple matches found	DDA for preferred ion	7.9673e+10
FALSE		Luteolin	C15 H10 O6	Full match	Full match	Full match	Partial match	Not the top hit	-4.02	286.047	19.277	5.80743e+10	65	10	35	93.4	9.7	91.9	Multiple matches found	Multiple matches found	No matches found	Multiple matches found	Multiple matches found	DDA for preferred ion	5.80743e+10
FALSE		Pyrogallol	C6 H6 O3	No results	Invalid mass	No results	No results	No results	-13.59	126.03	2.869	5.44044e+10	0	10	0	96.6	9.8		No matches found	No matches found	No matches found	No matches found	No matches found	DDA for preferred ion	5.44044e+10
FALSE		Diosmetin	C16 H12 O6	Full match	Full match	Full match	Partial match	Not the top hit	-3.15	300.062	19.472	5.25052e+10	120	50	40	99.9	10	93.7	Multiple matches found	Multiple matches found	No matches found	Multiple matches found	Multiple matches found	DDA for preferred ion	5.25052e+10
FALSE		Quercetin	C15 H10 O7	Not the top hit	Full match	Full match	Full match	Not the top hit	-4.25	302.041	17.268	5.05836e+10	27	5	39	92.2	49.5	92.2	Multiple matches found	Multiple matches found	Multiple matches found	Multiple matches found	Multiple matches found	DDA for preferred ion	5.05836e+10
FALSE		Pyrogallol	C6 H6 O3	No results	Invalid mass	No results	No results	No results	-13.59	126.03	3.356	4.93487e+10	0	10	0	96.6	9.8		No matches found	No matches found	No matches found	No matches found	No matches found	DDA for preferred ion	4.93487e+10
FALSE		Catechol	C6 H6 O2	No results	Invalid mass	No results	No results	No results	-15.39	110.035	4.546	4.9304e+10	0	10	0	100	10		No matches found	No matches found	No matches found	No matches found	No matches found	DDA for preferred ion	4.9304e+10
FALSE		Catechol	C6 H6 O2	No results	Invalid mass	No results	No results	No results	-15.39	110.035	3.802	4.65191e+10	0	10	0	99.6	10		No matches found	No matches found	No matches found	No matches found	No matches found	DDA for preferred ion	4.65191e+10
FALSE		4,5-Dicaffeoylquinic acid	C25 H24 O12	Not the top hit	Full match	Not the top hit	Not the top hit	Partial match	-3.6	516.125	14.163	4.38764e+10	127	5	30	92.7	79	97	Multiple matches found	Multiple matches found	No matches found	Multiple matches found	No matches found	DDA for preferred ion	4.38764e+10
FALSE		Diisobutylphthalate	C16 H22 O4	Full match	Full match	No results	Partial match	Partial match	-3.39	278.151	32.551	4.30983e+10	99	25	0	99.8	93.4		No matches found	No matches found	No matches found	No matches found	Multiple matches found	DDA for preferred ion	4.30983e+10
FALSE		Phthalic anhydride	C8 H4 O3	Full match	No results	No results	Full match	No results	-3.48	148.016	32.291	4.284e+10	1	0	0				No matches found	No matches found	No matches found	No matches found	No matches found	DDA for preferred ion	4.284e+10
FALSE		Chlorogenic acid	C16 H18 O9	No match	Invalid mass	Invalid mass	No match	No results	50859.3	372.104	2.643	4.0014e+10	31	4	12	96.4	63.9	93.8	Multiple matches found	Multiple matches found	No matches found	No matches found	No matches found	DDA for other ion	4.0014e+10
FALSE		Pyrogallol	C6 H6 O3	No results	Invalid mass	No results	No results	No results	-13.59	126.03	2.499	3.83461e+10	0	8	0	96.4	9.8		No matches found	No matches found	No matches found	No matches found	No matches found	DDA for preferred ion	3.83461e+10
FALSE		(15Z)-9,12,13-Trihydroxy-15-octadecenoic acid	C18 H34 O5	Not the top hit	Full match	No results	Partial match	Partial match	-4.04	330.239	20.482	3.73951e+10	12	3	0	86.2	71.7		No matches found	No matches found	No matches found	No matches found	Multiple matches found	DDA for preferred ion	3.73951e+10
FALSE		Quercetin-3β-D-glucoside	C21 H20 O12	Not the top hit	Full match	Full match	Full match	Not the top hit	-4.1	464.094	12.942	3.663e+10	34	5	26	98.5	97.4	92.1	No matches found	Multiple matches found	Multiple matches found	Multiple matches found	Single match found	DDA for preferred ion	3.663e+10
FALSE		Pentadecanoic Acid	C15 H30 O2	No match	Invalid mass	No results	No match	No results	189924	288.229	21.248	3.65439e+10	13	5	0	65.3	8.3		No matches found	No matches found	No matches found	No matches found	No matches found	DDA for preferred ion	3.65439e+10
FALSE		Gallic acid	C7 H6 O5	No results	Invalid mass	Invalid mass	No match	No results	-9.6	170.02	1.729	3.50983e+10	1	1	2	97.6	93.7	91.2	Single match found	Single match found	No matches found	No matches found	No matches found	DDA for preferred ion	3.50983e+10
FALSE		Palmitoleic Acid	C16 H30 O2	No match	Invalid mass	No results	No match	No match	86472.4	276.208	28.603	3.26631e+10	66	5	0	65	66.4		No matches found	No matches found	No matches found	No matches found	Single match found	DDA for preferred ion	3.26631e+10
FALSE		4,5-Dicaffeoylquinic acid	C25 H24 O12	Not the top hit	Full match	Full match	Not the top hit	Partial match	-4.6	516.124	13.837	3.26598e+10	122	5	30	93.1	79.9	96.1	Multiple matches found	Multiple matches found	No matches found	Multiple matches found	No matches found	DDA for preferred ion	3.26598e+10
FALSE		Quercetin	C15 H10 O7	Full match	Full match	Full match	Full match	Not the top hit	-4.1	302.041	17.497	3.22247e+10	27	3	24	91.4	35.3	91	Multiple matches found	Multiple matches found	Multiple matches found	Multiple matches found	Multiple matches found	DDA for preferred ion	3.22247e+10
FALSE		Corchorifatty acid F	C18 H32 O5	Not the top hit	Full match	No results	Full match	Not the top hit	-4.51	328.223	20.922	3.06892e+10	19	5	0	77.5	67		No matches found	No matches found	No matches found	No matches found	Multiple matches found	DDA for preferred ion	3.06892e+10
FALSE		6,8-dihydroxy-3-(10-hydroxyundecyl)-3,4-dihydro-1H-2-benzopyran-1-one	C20 H30 O5	No match	Invalid mass	No results	No match	No results	-9.98	350.206	19.464	2.76623e+10	4	65	0	99.7	10		No matches found	No matches found	No matches found	No matches found	No matches found	DDA for preferred ion	2.76623e+10
FALSE		13(S)-HOTrE	C18 H30 O3	Full match	Full match	No results	Not the top hit	Partial match	-4.05	294.218	28.633	2.63676e+10	58	10	0	88.2	50.8		No matches found	No matches found	No matches found	No matches found	Multiple matches found	DDA for preferred ion	2.63676e+10
FALSE		2-hydroxy-6-[4-hydroxy-2-methoxy-6-(methoxycarbonyl)phenoxy]-4-methylbenzoic acid	C17 H16 O8	No match	Invalid mass	No match	No match	No match	-51745.4	330.073	19.371	2.56652e+10	87	20	5	82.5	9.1	80.3	Single match found	Multiple matches found	No matches found	Multiple matches found	Multiple matches found	DDA for preferred ion	2.56652e+10
FALSE		Hispidulin	C16 H12 O6	Not the top hit	Full match	Not the top hit	Full match	Not the top hit	-4.9	300.062	19.603	2.52671e+10	122	10	60	85.3	50	88.3	Multiple matches found	Multiple matches found	Multiple matches found	Multiple matches found	Multiple matches found	DDA for preferred ion	2.52671e+10
FALSE		Cladoacetal B	C12 H12 O3	Full match	No results	No results	Partial match	Full match	-3.28	204.078	32.551	2.42116e+10	108	0	0				No matches found	No matches found	No matches found	No matches found	Multiple matches found	DDA for preferred ion	2.42116e+10
FALSE		Luteolin	C15 H10 O6	Full match	Full match	Full match	Partial match	Not the top hit	-3.96	286.047	19.484	2.41097e+10	65	6	19	93.4	9.7	91.3	Multiple matches found	Multiple matches found	No matches found	Multiple matches found	Multiple matches found	DDA for preferred ion	2.41097e+10
FALSE		3-Methoxy-5,7,3',4'-tetrahydroxy-flavone	C16 H12 O7	Full match	Full match	Not the top hit	Partial match	Not the top hit	-4.15	316.057	19.714	2.24474e+10	49	8	16	86.1	67	92.3	Multiple matches found	Multiple matches found	Multiple matches found	Multiple matches found	Multiple matches found	DDA for preferred ion	2.24474e+10
FALSE		NP-020521	C18 H32 O3	Full match	Full match	Full match	Partial match	Partial match	-4.51	296.234	30.319	2.20496e+10	44	25	5	97.5	9.9	77.5	Multiple matches found	No matches found	No matches found	No matches found	Multiple matches found	DDA for preferred ion	2.20496e+10
FALSE		2"-trans-Caffeoylisoorientin	C30 H26 O14	No match	No results	No results	Partial match	Full match	-3.29	610.13	16.294	2.16247e+10	32	0	0				No matches found	No matches found	No matches found	Multiple matches found	Single match found	DDA for preferred ion	2.16247e+10
FALSE		2-hydroxy-6-[4-hydroxy-2-methoxy-6-(methoxycarbonyl)phenoxy]-4-methylbenzoic acid	C17 H16 O8	No match	Invalid mass	No match	No match	No match	-51745.6	330.073	19.581	2.11991e+10	84	20	4	80.9	9	80.3	No matches found	Multiple matches found	No matches found	Multiple matches found	Multiple matches found	DDA for preferred ion	2.11991e+10
FALSE		5-(Tetradecyloxy)-2-thiophenecarboxylic acid	C19 H32 O3 S	Full match	No results	No results	Not the top hit	No results	-4	340.206	36.412	2.07947e+10	5	0	0				No matches found	No matches found	No matches found	No matches found	No matches found	DDA for preferred ion	2.07947e+10
FALSE		NP-002113	C20 H28 O4	No match	Invalid mass	No results	No match	No results	-10.6	332.195	25.27	2.06633e+10	108	55	0	99.1	10		No matches found	No matches found	No matches found	No matches found	No matches found	DDA for preferred ion	2.06633e+10
FALSE		2"-trans-Caffeoylisoorientin	C30 H26 O14	No match	No results	No results	Partial match	Full match	-3.88	610.13	16.574	2.04821e+10	31	0	0				No matches found	No matches found	No matches found	Multiple matches found	Single match found	DDA for preferred ion	2.04821e+10
FALSE		3-Methoxy-5,7,3',4'-tetrahydroxy-flavone	C16 H12 O7	Full match	Full match	Not the top hit	Partial match	Not the top hit	-3.94	316.057	19.905	2.04808e+10	49	6	12	86.1	67	93.7	Multiple matches found	Multiple matches found	Multiple matches found	Multiple matches found	Multiple matches found	DDA for preferred ion	2.04808e+10
FALSE		6,8-dihydroxy-3-(10-hydroxyundecyl)-3,4-dihydro-1H-2-benzopyran-1-one	C20 H30 O5	No match	Invalid mass	No results	No match	No results	-9.98	350.206	21.178	2.02686e+10	4	65	0	100	10		No matches found	No matches found	No matches found	No matches found	No matches found	DDA for preferred ion	2.02686e+10
FALSE		8-Iso-15-keto-prostaglandin-F2β	C20 H32 O5	No match	Invalid mass	No results	No match	No results	-10.26	352.221	22.67	2.01172e+10	3	90	0	99.9	10		No matches found	No matches found	No matches found	No matches found	No matches found	DDA for preferred ion	2.01172e+10
FALSE		Gentisic acid	C7 H6 O4	No results	Invalid mass	Invalid mass	No results	No results	-10.59	154.025	3.422	1.91909e+10	0	9	5	98.8	72.3	91.3	No matches found	Multiple matches found	No matches found	No matches found	No matches found	DDA for preferred ion	1.91909e+10
FALSE		2-Methylbenzoic acid	C8 H8 O2	No results	Invalid mass	No results	No results	No results	-12.8	136.051	14.014	1.85944e+10	0	2	0	95.6	9.8		No matches found	No matches found	No matches found	No matches found	No matches found	DDA for preferred ion	1.85944e+10
FALSE		(15Z)-9,12,13-Trihydroxy-15-octadecenoic acid	C18 H34 O5	Full match	Full match	No results	Partial match	Partial match	-4	330.239	20.7	1.83525e+10	12	3	0	85.9	71.6		No matches found	No matches found	No matches found	No matches found	Multiple matches found	DDA for preferred ion	1.83525e+10
FALSE		Apigenin 7- (6"-crotonylglucoside)	C25 H24 O11	Not the top hit	No results	No results	No match	Full match	-4.23	500.13	15.517	1.79499e+10	1	0	0				No matches found	No matches found	No matches found	Multiple matches found	No matches found	DDA for preferred ion	1.79499e+10
FALSE		Chloromyxamide A	C24 H39 Cl N4 O6	No match	No results	No results	No match	Full match	-4.56	514.253	39.303	1.76999e+10	38	0	0				No matches found	No matches found	No matches found	No matches found	Single match found	DDA for other ion	1.76999e+10
FALSE		(15Z)-9,12,13-Trihydroxy-15-octadecenoic acid	C18 H34 O5	Not the top hit	Full match	No results	Partial match	Partial match	-4	330.239	22.889	1.76397e+10	12	5	0	82.5	70.1		No matches found	No matches found	No matches found	No matches found	Multiple matches found	DDA for preferred ion	1.76397e+10
FALSE		4,5-Dicaffeoylquinic acid	C25 H24 O12	Not the top hit	Full match	Not the top hit	Not the top hit	Partial match	-4.83	516.124	15.98	1.75753e+10	123	2	12	97.8	94.2	93.8	Multiple matches found	Multiple matches found	No matches found	Multiple matches found	No matches found	DDA for preferred ion	1.75753e+10
FALSE		Gallic acid	C7 H6 O5	No results	Invalid mass	Invalid mass	No match	No results	-9.66	170.02	1.408	1.72408e+10	1	3	6	98.2	96.2	91.9	Multiple matches found	Multiple matches found	No matches found	No matches found	No matches found	DDA for preferred ion	1.72408e+10
FALSE		Adenine	C5 H5 N5	Full match	Full match	Not the top hit	Partial match	No results	-3.27	135.054	0.903	1.66684e+10	8	1	3	99.3	10	92.8	Single match found	Single match found	Single match found	No matches found	No matches found	DDA for preferred ion	1.66684e+10
FALSE		Dibutyl phthalate	C16 H22 O4	No match	Invalid mass	No results	No match	No results	79024.2	300.133	32.499	1.59046e+10	75	15	0	100	10		No matches found	No matches found	No matches found	No matches found	No matches found	DDA for preferred ion	1.59046e+10
FALSE		2-Methylbenzoic acid	C8 H8 O2	No results	Invalid mass	No results	No results	No results	-12.8	136.051	15.38	1.5621e+10	0	5	0	95.9	9.8		No matches found	No matches found	No matches found	No matches found	No matches found	DDA for preferred ion	1.5621e+10
FALSE		Luteolin	C15 H10 O6	Full match	Full match	Full match	Partial match	Not the top hit	-4	286.047	17.478	1.55341e+10	65	6	15	81	9.1	91.9	Multiple matches found	Multiple matches found	Multiple matches found	Multiple matches found	Multiple matches found	DDA for preferred ion	1.55341e+10
FALSE			C47 H63 N4 O6 P3	Full match	No results	No results	No match	No results	3.76	872.399	32.297	1.51763e+10	1	0	0				No matches found	No matches found	No matches found	No matches found	No matches found	DDA for other ion	1.51763e+10
FALSE		D-(-)-Quinic acid	C7 H12 O6	No results	Invalid mass	Invalid mass	No results	No results	-239541	146.056	2.648	1.48423e+10	0	2	8	98.6	98.2	92.1	Multiple matches found	Multiple matches found	Multiple matches found	No matches found	No matches found	DDA for other ion	1.48423e+10
FALSE		Hygrophorone C12	C18 H30 O4	Full match	No results	No results	Partial match	Full match	-3.97	310.213	23.61	1.44603e+10	65	0	0				No matches found	No matches found	No matches found	No matches found	Multiple matches found	DDA for preferred ion	1.44603e+10
FALSE		Amentoflavone 穗花杉双黄酮	C30 H18 O10	No match	No results	Full match	Full match	Not the top hit	-4.4	538.088	21.142	1.37946e+10	47	0	10			93.2	Multiple matches found	Multiple matches found	No matches found	No matches found	Multiple matches found	DDA for preferred ion	1.37946e+10
FALSE			C7 H13 N O11	Full match	No results	No results	No match	No results	3.34	287.05	19.398	1.3668e+10	21	0	0				No matches found	No matches found	No matches found	No matches found	No matches found	No MS2	1.3668e+10
FALSE		5-Hydroxymethyl-2-furaldehyde	C6 H6 O3	Full match	Full match	Full match	Partial match	Full match	-2.46	126.031	2.062	1.34006e+10	16	8	3	96.7	78.6	89.1	No matches found	Multiple matches found	No matches found	No matches found	Multiple matches found	DDA for preferred ion	1.34006e+10
FALSE		Diisobutylphthalate	C16 H22 O4	Full match	Full match	No results	Partial match	Partial match	-3.4	278.151	32.29	1.32737e+10	99	20	0	99.8	93.4		No matches found	No matches found	No matches found	No matches found	Multiple matches found	DDA for preferred ion	1.32737e+10
FALSE		NP-015904	C21 H34 O11	Not the top hit	Full match	No results	Not the top hit	No results	-4.48	462.208	17.676	1.30073e+10	150	4	0	98.8	9.9		No matches found	No matches found	No matches found	No matches found	No matches found	DDA for other ion	1.30073e+10
FALSE		Bicyclo Prostaglandin E2	C20 H30 O4	No match	Invalid mass	No results	No match	No results	-10.52	334.211	26.772	1.29755e+10	35	50	0	99.7	10		No matches found	No matches found	No matches found	No matches found	No matches found	DDA for preferred ion	1.29755e+10
FALSE		Phloretin	C15 H14 O5	Full match	Full match	Full match	Full match	Full match	-4.37	274.083	18.908	1.29559e+10	128	4	8	62.7	8.1	97	Multiple matches found	Multiple matches found	No matches found	Multiple matches found	Multiple matches found	DDA for preferred ion	1.29559e+10
FALSE		3-Methoxy-5,7,3',4'-tetrahydroxy-flavone	C16 H12 O7	Not the top hit	Full match	Partial match	Partial match	Not the top hit	-3.76	316.057	17.652	1.29525e+10	49	40	10	93.5	9.7	82.3	No matches found	Multiple matches found	No matches found	Multiple matches found	Multiple matches found	DDA for preferred ion	1.29525e+10
FALSE		L-Dilinoleoyllecithin	C44 H80 N O8 P	Full match	No results	No results	Full match	No results	-1.68	781.561	40.053	1.29187e+10	24	0	0				No matches found	No matches found	No matches found	No matches found	No matches found	DDA for preferred ion	1.29187e+10
FALSE		NP-008515	C15 H20 O4	No match	Invalid mass	No results	No match	No match	83218.3	286.117	16.749	1.28455e+10	67	45	0	99.4	10		No matches found	No matches found	No matches found	No matches found	Single match found	DDA for preferred ion	1.28455e+10
FALSE		Chlorogenic acid	C16 H18 O9	Not the top hit	Full match	Full match	Partial match	Partial match	-3.91	354.094	9.481	1.25633e+10	48	8	15	99.6	88.6	91.1	Multiple matches found	Multiple matches found	No matches found	No matches found	Multiple matches found	DDA for preferred ion	1.25633e+10
FALSE		(1R,3R,4S,5R)-3,4-bis({[(2E)-3-(3,4-dihydroxyphenyl)prop-2-enoyl]oxy})-1,5-dihydroxycyclohexane-1-carboxylic acid	C25 H24 O12	No match	Invalid mass	No results	No match	No results	-34898.3	498.115	14.83	1.24441e+10	10	15	0	99.4	92.6		No matches found	No matches found	No matches found	No matches found	No matches found	DDA for preferred ion	1.24441e+10
FALSE		Methyl 1-(hexopyranosyloxy)-7-hydroxy-7-(hydroxymethyl)-1,4a,7,7a-tetrahydrocyclopenta[c]pyran-4-carboxylate	C17 H24 O11	Not the top hit	Full match	Not the top hit	Not the top hit	No results	-4.12	404.13	12.234	1.24074e+10	19	2	10	70	64.6	91.9	Multiple matches found	Multiple matches found	No matches found	No matches found	No matches found	DDA for preferred ion	1.24074e+10
FALSE		Adenine	C5 H5 N5	Full match	Full match	Not the top hit	Partial match	No results	-3.22	135.054	1.125	1.21138e+10	8	2	6	99.3	10	91.5	Multiple matches found	Multiple matches found	Multiple matches found	No matches found	No matches found	DDA for preferred ion	1.21138e+10
FALSE		Hygrophorone C12	C18 H30 O4	Not the top hit	No results	No results	Partial match	Full match	-3.97	310.213	24.541	1.1984e+10	65	0	0				No matches found	No matches found	No matches found	No matches found	Multiple matches found	DDA for preferred ion	1.1984e+10
FALSE			C7 H4 O2	Full match	No results	No results	No results	No results	-1.22	120.021	32.549	1.14944e+10	0	0	0				No matches found	No matches found	No matches found	No matches found	No matches found	DDA for preferred ion	1.14944e+10
FALSE		13(S)-HOTrE	C18 H30 O3	Full match	Full match	No results	Not the top hit	Partial match	-3.45	294.218	20.524	1.12782e+10	58	24	0	94.7	84		No matches found	No matches found	No matches found	No matches found	Multiple matches found	DDA for preferred ion	1.12782e+10
FALSE		(1R,3R,4S,5R)-3,4-bis({[(2E)-3-(3,4-dihydroxyphenyl)prop-2-enoyl]oxy})-1,5-dihydroxycyclohexane-1-carboxylic acid	C25 H24 O12	No match	Invalid mass	No results	No match	No results	-34898.3	498.115	14.508	1.09327e+10	10	15	0	99.4	92.6		No matches found	No matches found	No matches found	No matches found	No matches found	DDA for preferred ion	1.09327e+10
FALSE		Trifolin	C21 H20 O11	Not the top hit	Full match	Full match	Not the top hit	Not the top hit	-3.5	448.099	14.057	1.08176e+10	69	21	41	98.5	93.8	92.4	Multiple matches found	Multiple matches found	Multiple matches found	Multiple matches found	No matches found	DDA for preferred ion	1.08176e+10
FALSE		α-Eleostearic acid	C18 H30 O2	Full match	Full match	Full match	Partial match	Partial match	-3.58	278.224	30.342	1.07675e+10	85	25	5	99.5	100	90.3	No matches found	Multiple matches found	No matches found	No matches found	Multiple matches found	DDA for preferred ion	1.07675e+10
FALSE		Corchorifatty acid F	C18 H32 O5	Not the top hit	Full match	No results	Full match	Not the top hit	-4.51	328.223	21.433	1.06067e+10	19	5	0	83.4	67		No matches found	No matches found	No matches found	No matches found	Multiple matches found	DDA for preferred ion	1.06067e+10
FALSE		Cordytropolone	C9 H8 O4	Full match	No results	No results	Partial match	Full match	-3.32	180.042	14.714	1.06049e+10	46	0	0				No matches found	No matches found	No matches found	No matches found	Multiple matches found	DDA for other ion	1.06049e+10
FALSE		Prostaglandin A3	C20 H28 O4	No match	Invalid mass	No results	No match	No results	-10.6	332.195	23.64	1.05356e+10	108	45	0	99.9	10		No matches found	No matches found	No matches found	No matches found	No matches found	DDA for preferred ion	1.05356e+10
FALSE		(±)-Abscisic acid	C15 H20 O4	Full match	Full match	Full match	Full match	Partial match	-3.66	264.135	16.727	1.03336e+10	292	5	10	92.2	49.6	88.2	Multiple matches found	Multiple matches found	No matches found	No matches found	Multiple matches found	DDA for preferred ion	1.03336e+10
FALSE		Kaempferol	C15 H10 O6	Full match	Full match	Full match	Full match	Not the top hit	-3.28	286.047	14.082	1.02988e+10	65	39	17	99.5	98.8	90.3	Multiple matches found	Multiple matches found	No matches found	Multiple matches found	Multiple matches found	DDA for preferred ion	1.02988e+10
FALSE		Isoorientin 2"-O- (E) -ferulate	C31 H28 O14	No match	No results	No results	Not the top hit	Full match	-4.35	624.145	17.712	1.0162e+10	17	0	0				No matches found	No matches found	No matches found	Multiple matches found	Single match found	DDA for preferred ion	1.0162e+10
FALSE		(12Z)-9,10,11-trihydroxyoctadec-12-enoic acid	C18 H34 O5	No match	Invalid mass	No results	No match	No match	-54540.8	312.229	22.699	9.61155e+09	44	15	0	85.5	79.2		No matches found	No matches found	No matches found	No matches found	Multiple matches found	DDA for preferred ion	9.61155e+09
FALSE		Salicylic acid	C7 H6 O3	No results	Invalid mass	No results	No results	No results	-12.85	138.03	13.979	9.5735e+09	0	3	0	99.9	10		No matches found	No matches found	No matches found	No matches found	No matches found	DDA for preferred ion	9.5735e+09
FALSE		12-Oxo phytodienoic acid	C18 H28 O3	No match	Invalid mass	No results	No match	No match	-61639.9	274.192	23.483	9.27546e+09	66	20	0	90.2	75.9		No matches found	No matches found	No matches found	No matches found	Multiple matches found	DDA for preferred ion	9.27546e+09
FALSE		lysophosphatidylcholine 14:1(9Z)/0:0	C22 H44 N O7 P	Full match	No results	No results	Full match	No results	-3.72	465.284	28.872	9.20792e+09	24	0	0				No matches found	No matches found	No matches found	No matches found	No matches found	DDA for preferred ion	9.20792e+09
FALSE				No results	No results	No results	No results	No results		118.025	1.4	8.82214e+09	0	0	0				No matches found	No matches found	No matches found	No matches found	No matches found	DDA for preferred ion	8.82214e+09
FALSE		NP-001445	C18 H30 O5	No match	Invalid mass	No results	No match	No results	67383	348.19	20.683	8.73923e+09	26	10	0	99.1	10		No matches found	No matches found	No matches found	No matches found	No matches found	DDA for preferred ion	8.73923e+09
FALSE			C42 H74 N7 O6 P	Full match	No results	No results	No results	No results	-3.13	803.541	39.596	8.62628e+09	0	0	0				No matches found	No matches found	No matches found	No matches found	No matches found	DDA for preferred ion	8.62628e+09
FALSE			C14 H6 N2	Full match	No results	No results	No match	No results	0.63	202.053	49.027	8.6224e+09	5	0	0				No matches found	No matches found	No matches found	No matches found	No matches found	DDA for other ion	8.6224e+09
FALSE		4-(3,4-Dihydroxyphenyl)-6,7-dihydroxy-2-naphthoic acid	C17 H12 O6	Not the top hit	Full match	Full match	Partial match	Partial match	-4.09	312.062	18.192	8.60238e+09	61	4	4	69.1	64.3	72.8	Multiple matches found	No matches found	No matches found	Multiple matches found	Multiple matches found	DDA for preferred ion	8.60238e+09
FALSE		Gallic acid	C7 H6 O5	No results	Invalid mass	Invalid mass	No match	No results	-9.75	170.02	1.98	8.55606e+09	1	4	8	98.6	97.8	91.9	Multiple matches found	Multiple matches found	No matches found	No matches found	No matches found	DDA for preferred ion	8.55606e+09
FALSE		5-(Tetradecyloxy)-2-thiophenecarboxylic acid	C19 H32 O3 S	Full match	No results	No results	Not the top hit	No results	-4	340.206	37.003	8.49617e+09	5	0	0				No matches found	No matches found	No matches found	No matches found	No matches found	DDA for preferred ion	8.49617e+09
FALSE		5,7-dihydroxy-2-(4-hydroxy-3-methoxyphenyl)-3-{[3,4,5-trihydroxy-6-(hydroxymethyl)oxan-2-yl]oxy}-4H-chromen-4-one	C22 H22 O12	Full match	Full match	Full match	Full match	Not the top hit	-3.01	478.11	14.352	8.46139e+09	34	6	9	99.6	93.4	91	Multiple matches found	No matches found	Multiple matches found	Multiple matches found	Single match found	DDA for preferred ion	8.46139e+09
FALSE				No results	No results	No results	No results	No results		329.227	19.612	8.22684e+09	0	0	0				No matches found	No matches found	No matches found	No matches found	No matches found	No MS2	8.22684e+09
FALSE		Methoxyacetyl fentanyl	C22 H28 N2 O2	No match	Invalid mass	No results	No match	No results	17.84	352.221	20.475	8.19967e+09	3	54	0	100	10		No matches found	No matches found	No matches found	No matches found	No matches found	DDA for preferred ion	8.19967e+09
FALSE		Luteolin 7-glucoside-4'- (Z-2-methyl-2-butenoate)	C26 H26 O12	Not the top hit	No results	No results	Partial match	Full match	-4.87	530.14	16.067	8.19063e+09	87	0	0				No matches found	No matches found	No matches found	Multiple matches found	Single match found	DDA for preferred ion	8.19063e+09
FALSE		NP-001596	C16 H30 O4	Full match	Full match	No results	Full match	Not the top hit	-3.47	286.213	21.935	8.15185e+09	20	4	0	81.9	9.1		No matches found	No matches found	No matches found	No matches found	Multiple matches found	DDA for preferred ion	8.15185e+09
FALSE		Quercetin-3β-D-glucoside	C21 H20 O12	Not the top hit	Full match	Full match	Full match	Not the top hit	-3.99	464.094	13.696	8.11959e+09	34	1	5	98.6	98.2	92.2	No matches found	Multiple matches found	Multiple matches found	Multiple matches found	Single match found	DDA for preferred ion	8.11959e+09
FALSE		Hygrophorone C12	C18 H30 O4	Not the top hit	No results	No results	Partial match	Full match	-3.97	310.213	22.406	8.04834e+09	65	0	0				No matches found	No matches found	No matches found	No matches found	Multiple matches found	DDA for preferred ion	8.04834e+09
FALSE				No results	No results	No results	No results	No results		111.038	3.005	7.92789e+09	0	0	0				No matches found	No matches found	No matches found	No matches found	No matches found	No MS2	7.92789e+09
FALSE		(1S,3R,4S,5R)-3,5-bis({[(2E)-3-(3,4-dihydroxyphenyl)prop-2-enoyl]oxy})-1,4-dihydroxycyclohexane-1-carboxylic acid	C25 H24 O12	Full match	Full match	Full match	Not the top hit	Partial match	-2.64	516.125	14.721	7.92143e+09	35	15	30	99.8	10	94.6	Multiple matches found	Multiple matches found	No matches found	Multiple matches found	No matches found	DDA for preferred ion	7.92143e+09
FALSE		Kaempferol-3-O-(6""-p-coumaroyl)-glucoside	C30 H26 O13	No match	No results	Full match	Partial match	Partial match	-4.47	594.135	17.396	7.89906e+09	34	0	15			91.2	Multiple matches found	No matches found	Multiple matches found	Multiple matches found	No matches found	DDA for preferred ion	7.89906e+09
FALSE			C23 H25 N4 O3 P3	Full match	No results	No results	No match	No results	0.26	498.114	15.777	7.8771e+09	80	0	0				No matches found	No matches found	No matches found	No matches found	No matches found	DDA for preferred ion	7.8771e+09
FALSE		Prostaglandin A3	C20 H28 O4	No match	Invalid mass	No results	No match	No results	-10.6	332.195	24.539	7.85326e+09	108	50	0	99.9	10		No matches found	No matches found	No matches found	No matches found	No matches found	DDA for preferred ion	7.85326e+09
FALSE		Esculetin 七叶亭	C9 H6 O4	No results	No results	Invalid mass	No match	No results	-9.42	178.025	2.667	7.85224e+09	1	0	7			94.9	Single match found	Multiple matches found	Multiple matches found	No matches found	No matches found	DDA for preferred ion	7.85224e+09
FALSE		Cladoacetal B	C12 H12 O3	Full match	No results	No results	Partial match	Full match	-3.28	204.078	32.294	7.84704e+09	108	0	0				No matches found	No matches found	No matches found	No matches found	Multiple matches found	DDA for preferred ion	7.84704e+09
FALSE		NP-002322	C18 H32 O4	Not the top hit	Full match	No results	Partial match	Partial match	-3.73	312.229	25.014	7.83304e+09	46	4	0	86.3	50.3		No matches found	No matches found	No matches found	No matches found	Multiple matches found	DDA for preferred ion	7.83304e+09
FALSE		Kaempferide 3-rhamnoside-7- (6"-succinylglucoside)	C32 H36 O18	No match	No results	No results	Not the top hit	Full match	-4.17	708.187	2.635	7.70609e+09	13	0	0				No matches found	No matches found	No matches found	Multiple matches found	No matches found	DDA for preferred ion	7.70609e+09
FALSE		5-[(10Z)-14-(3,5-dihydroxyphenyl)tetradec-10-en-1-yl]benzene-1,3-diol	C26 H36 O4	No match	Invalid mass	No results	No match	No match	-9.25	412.258	43.775	7.65762e+09	32	4	0	97.3	9.9		No matches found	No matches found	No matches found	No matches found	Single match found	DDA for preferred ion	7.65762e+09
FALSE		Palmitoleic Acid	C16 H30 O2	No match	Invalid mass	No results	No match	No match	86472.5	276.208	28.346	7.42623e+09	66	4	0	65.3	66.6		No matches found	No matches found	No matches found	No matches found	Single match found	DDA for preferred ion	7.42623e+09
FALSE		(±)13-HpODE	C18 H32 O4	No match	Invalid mass	No results	No match	No match	-57687.1	294.218	22.827	7.19249e+09	58	30	0	91.6	83		No matches found	No matches found	No matches found	No matches found	Multiple matches found	DDA for preferred ion	7.19249e+09
FALSE		Methoxyacetyl fentanyl	C22 H28 N2 O2	No match	Invalid mass	No results	No match	No results	17.84	352.221	21.946	7.09717e+09	3	90	0	99.9	10		No matches found	No matches found	No matches found	No matches found	No matches found	DDA for preferred ion	7.09717e+09
FALSE		13(S)-HOTrE	C18 H30 O3	Full match	Full match	No results	Not the top hit	Partial match	-4.04	294.218	28.348	6.90544e+09	58	8	0	70.7	46		No matches found	No matches found	No matches found	No matches found	Multiple matches found	DDA for preferred ion	6.90544e+09
FALSE			C28 H31 N4 O14 P	Full match	No results	No results	No match	No results	-3.52	678.155	17.504	6.75705e+09	6	0	0				No matches found	No matches found	No matches found	No matches found	No matches found	DDA for preferred ion	6.75705e+09
FALSE		4,5-Dicaffeoylquinic acid	C25 H24 O12	Not the top hit	Full match	Full match	Not the top hit	Partial match	-4.95	516.124	16.173	6.71321e+09	123	4	24	97.9	94.6	95.2	Multiple matches found	Multiple matches found	No matches found	Multiple matches found	No matches found	DDA for preferred ion	6.71321e+09
FALSE		Oleamide	C18 H35 N O	No match	Invalid mass	No results	No match	No match	-60537.2	264.244	37.341	6.66542e+09	11	15	0	98.9	98.4		No matches found	No matches found	No matches found	No matches found	Single match found	DDA for other ion	6.66542e+09
FALSE		Methoxyacetyl fentanyl	C22 H28 N2 O2	No match	Invalid mass	No results	No match	No results	17.84	352.221	20.688	6.62515e+09	3	54	0	99.9	10		No matches found	No matches found	No matches found	No matches found	No matches found	DDA for preferred ion	6.62515e+09
FALSE		(±)-Abscisic acid	C15 H20 O4	Full match	Full match	Full match	Full match	Partial match	-3.81	264.135	17.026	6.5749e+09	292	3	6	92.1	48	88.2	Multiple matches found	Multiple matches found	No matches found	No matches found	Multiple matches found	DDA for preferred ion	6.5749e+09
FALSE		Quercetin	C15 H10 O7	Full match	Full match	Not the top hit	Full match	Not the top hit	-3.34	302.042	12.947	6.55486e+09	25	40	27	98.5	98.4	90.4	Multiple matches found	Multiple matches found	Multiple matches found	Multiple matches found	Multiple matches found	DDA for preferred ion	6.55486e+09
FALSE		Apigenin 7- (6"-crotonylglucoside)	C25 H24 O11	Not the top hit	No results	No results	No match	Full match	-4.67	500.13	16.1	6.33904e+09	1	0	0				No matches found	No matches found	No matches found	Multiple matches found	No matches found	DDA for preferred ion	6.33904e+09
FALSE		NP-002113	C20 H28 O4	No match	Invalid mass	No results	No match	No results	-10.6	332.195	25.724	6.2932e+09	108	55	0	99.1	10		No matches found	No matches found	No matches found	No matches found	No matches found	DDA for preferred ion	6.2932e+09
FALSE		6,8-dihydroxy-3-(10-hydroxyundecyl)-3,4-dihydro-1H-2-benzopyran-1-one	C20 H30 O5	No match	Invalid mass	No results	No match	No results	-9.98	350.206	20.731	6.20923e+09	4	66	0	99.9	10		No matches found	No matches found	No matches found	No matches found	No matches found	DDA for preferred ion	6.20923e+09
FALSE		α-Linolenic acid	C18 H30 O2	Full match	Full match	Full match	Full match	Partial match	-4.05	278.223	36.068	6.16142e+09	85	25	5	99.6	100	92	No matches found	Multiple matches found	No matches found	No matches found	Multiple matches found	DDA for preferred ion	6.16142e+09
FALSE		Gallic acid	C7 H6 O5	No results	Invalid mass	Invalid mass	No match	No results	-9.75	170.02	1.595	6.12229e+09	1	3	6	98.2	96.1	92	Multiple matches found	Multiple matches found	No matches found	No matches found	No matches found	DDA for preferred ion	6.12229e+09
FALSE		Bis(2-ethylhexyl) phthalate	C24 H38 O4	Not the top hit	Full match	No results	Not the top hit	Not the top hit	-3.64	390.276	43.696	6.11151e+09	62	40	0	99.8	93.4		No matches found	No matches found	No matches found	No matches found	Multiple matches found	DDA for preferred ion	6.11151e+09
FALSE		Hexadeca-5,9-dienoic acid	C16 H28 O2	Full match	No results	No results	Not the top hit	Full match	-3.41	252.208	21.205	6.09713e+09	38	0	0				No matches found	No matches found	No matches found	No matches found	Multiple matches found	DDA for preferred ion	6.09713e+09
FALSE		N,N'-Diphenylguanidine	C13 H13 N3	Full match	Full match	No results	Full match	No results	-3.39	211.11	2.624	6.05264e+09	62	1	0	99.6	98.9		No matches found	No matches found	No matches found	No matches found	No matches found	DDA for preferred ion	6.05264e+09
FALSE		FL64DBGM0001_a	C19 H22 O5	Not the top hit	No results	No results	Partial match	Full match	-3.68	330.146	15.995	5.86646e+09	195	0	0				No matches found	No matches found	No matches found	Single match found	Multiple matches found	DDA for preferred ion	5.86646e+09
FALSE		Azoxystrobin	C22 H17 N3 O5	Full match	Full match	No results	Full match	Partial match	-3.53	403.115	25.87	5.79539e+09	66	4	0	98.8	98.4		No matches found	No matches found	No matches found	No matches found	Single match found	DDA for preferred ion	5.79539e+09
FALSE		Micacocidin B	C27 H37 Cu N3 O4 S3	No match	No results	No results	No match	Full match	0.28	626.124	15.162	5.79249e+09	18	0	0				No matches found	No matches found	No matches found	Multiple matches found	Single match found	DDA for preferred ion	5.79249e+09
FALSE		Isorhamnetin	C16 H12 O7	Full match	Full match	Full match	Full match	Not the top hit	-3.66	316.057	14.336	5.7737e+09	48	16	6	99.6	100	91	No matches found	Multiple matches found	Multiple matches found	Multiple matches found	Multiple matches found	DDA for preferred ion	5.7737e+09
FALSE			C20 H38 O5 S	Full match	No results	No results	No match	No results	-2.87	390.243	37.074	5.75567e+09	130	0	0				No matches found	No matches found	No matches found	No matches found	No matches found	DDA for preferred ion	5.75567e+09
FALSE		(11E,15Z)-9,10,13-trihydroxyoctadeca-11,15-dienoic acid	C18 H32 O5	No match	Invalid mass	No match	No match	No match	-54876.8	310.213	25.244	5.68871e+09	65	10	5	85.2	78.9	69.7	Multiple matches found	No matches found	No matches found	No matches found	Multiple matches found	DDA for preferred ion	5.68871e+09
FALSE		4-[(1S,3aR,4S,6aR)-4-(4-hydroxy-3-methoxyphenyl)-hexahydrofuro[3,4-c]furan-1-yl]-2-methoxyphenol	C20 H22 O6	No match	Invalid mass	No results	No match	No match	-50292.6	340.13	16.083	5.5188e+09	266	6	0	82.8	77.2		No matches found	No matches found	No matches found	Multiple matches found	Multiple matches found	DDA for preferred ion	5.5188e+09
FALSE		12-oxo Phytodienoic Acid	C18 H28 O3	Full match	Full match	No results	Full match	Partial match	-3.87	292.203	19.624	5.43208e+09	61	5	0	94.8	84		No matches found	No matches found	No matches found	No matches found	Multiple matches found	DDA for preferred ion	5.43208e+09
FALSE		NP-000124	C12 H20 O4	No match	Invalid mass	No results	No match	No match	96350.6	250.117	18.653	5.33382e+09	31	20	0	99.9	10		No matches found	No matches found	No matches found	No matches found	Single match found	DDA for preferred ion	5.33382e+09
FALSE			C24 H34 N9 O7 P3	Full match	No results	No results	No match	No results	1.54	653.18	40.218	5.28268e+09	14	0	0				No matches found	No matches found	No matches found	No matches found	No matches found	DDA for preferred ion	5.28268e+09
FALSE		Neochlorogenic acid	C16 H18 O9	Not the top hit	Full match	Full match	No match	Partial match	-4.33	354.094	14.135	5.1946e+09	5	8	24	97.1	64.7	92.7	Multiple matches found	Multiple matches found	No matches found	No matches found	Multiple matches found	DDA for preferred ion	5.1946e+09
FALSE			C28 H58 N7 O28 P3	Full match	No results	No results	No results	No results	-1.93	1033.25	13.821	5.14525e+09	0	0	0				No matches found	No matches found	No matches found	No matches found	No matches found	No MS2	5.14525e+09
FALSE		2,3-dinor-8-iso Prostaglandin F2?	C18 H30 O5	No match	Invalid mass	No results	No match	No results	67383	348.19	19.753	5.09274e+09	26	10	0	99.1	10		No matches found	No matches found	No matches found	No matches found	No matches found	DDA for preferred ion	5.09274e+09
FALSE				No results	No results	No results	No results	No results		138.03	14.225	5.06451e+09	0	0	0				No matches found	No matches found	No matches found	No matches found	No matches found	No MS2	5.06451e+09
FALSE		1-Palmitoyl-2-linoleoyl-sn-glycero-3-PC	C42 H80 N O8 P	Full match	No results	No results	Full match	No results	-3.51	757.559	43.985	5.05266e+09	13	0	0				No matches found	No matches found	No matches found	No matches found	No matches found	DDA for preferred ion	5.05266e+09
FALSE		4-Dodecylbenzenesulfonic acid	C18 H30 O3 S	Full match	Full match	No results	Partial match	No results	-4.1	326.19	33.626	5.03164e+09	9	10	0	99.2	10		No matches found	No matches found	No matches found	No matches found	No matches found	DDA for preferred ion	5.03164e+09
FALSE		Xylariacin B	C29 H48 O6	Not the top hit	No results	No results	No match	Full match	3.26	492.347	45.899	5.02953e+09	18	0	0				No matches found	No matches found	No matches found	No matches found	Multiple matches found	DDA for preferred ion	5.02953e+09
FALSE		8-{3-Oxo-2-[(2E)-2-penten-1-yl]-1-cyclopenten-1-yl}octanoic acid	C18 H28 O3	Full match	Full match	No results	Partial match	Partial match	-3.87	292.203	25.266	5.02922e+09	61	25	0	92	83.1		No matches found	No matches found	No matches found	No matches found	Multiple matches found	DDA for preferred ion	5.02922e+09
FALSE		8-{3-Oxo-2-[(2E)-2-penten-1-yl]-1-cyclopenten-1-yl}octanoic acid	C18 H28 O3	Full match	Full match	No results	Partial match	Partial match	-3.87	292.203	24.496	5.01238e+09	61	25	0	92.1	83.1		No matches found	No matches found	No matches found	No matches found	Multiple matches found	DDA for preferred ion	5.01238e+09
FALSE		Bicyclo Prostaglandin E2	C20 H30 O4	No match	Invalid mass	No results	No match	No results	-10.52	334.211	24.812	4.97673e+09	35	9	0	99.9	10		No matches found	No matches found	No matches found	No matches found	No matches found	DDA for preferred ion	4.97673e+09
FALSE		4-Methoxybenzaldehyde	C8 H8 O2	Full match	Full match	No results	Not the top hit	Partial match	-3.02	136.052	2.534	4.91069e+09	28	2	0	76.8	57.4		No matches found	No matches found	No matches found	No matches found	Single match found	DDA for preferred ion	4.91069e+09
FALSE		1-[2-(4-Ethyl-1-piperazinyl)propyl]-3-(5-isopropyl-1,3,4-thiadiazol-2-yl)urea	C15 H28 N6 O S	Full match	No results	No results	Full match	No results	3.89	340.206	37.731	4.84479e+09	5	0	0				No matches found	No matches found	No matches found	No matches found	No matches found	DDA for preferred ion	4.84479e+09
FALSE		NP-015904	C21 H34 O11	Not the top hit	Full match	No results	No match	No results	-4.5	462.208	18.225	4.82151e+09	1	1	0	98.6	9.9		No matches found	No matches found	No matches found	No matches found	No matches found	DDA for other ion	4.82151e+09
FALSE		Taxifolin 二氢槲皮素	C15 H12 O7	Not the top hit	No results	Full match	Full match	Not the top hit	-4.62	304.057	13.476	4.74539e+09	55	0	20			90.3	Multiple matches found	Multiple matches found	No matches found	Multiple matches found	Multiple matches found	DDA for preferred ion	4.74539e+09
FALSE		2,6-di-tert-butyl-4-ethylphenol	C16 H26 O	Full match	No results	No results	Full match	No results	-3.58	234.198	21.224	4.70827e+09	25	0	0				No matches found	No matches found	No matches found	No matches found	No matches found	DDA for preferred ion	4.70827e+09
FALSE			C18 H31 N2 O2 P	Full match	No results	No results	No match	No results	-2.59	338.211	37.309	4.65017e+09	325	0	0				No matches found	No matches found	No matches found	No matches found	No matches found	DDA for preferred ion	4.65017e+09
FALSE			C26 H16 N6 O10	Full match	No results	No results	No match	No results	-0.01	572.093	17.197	4.64887e+09	14	0	0				No matches found	No matches found	No matches found	No matches found	No matches found	DDA for preferred ion	4.64887e+09
FALSE		NP-020214	C16 H32 O4	No match	Invalid mass	No results	No match	No match	-62490.2	270.218	21.205	4.60069e+09	20	4	0	82	76.6		No matches found	No matches found	No matches found	No matches found	Multiple matches found	DDA for preferred ion	4.60069e+09
FALSE		2,10-dimethyl 4-hydroxy-6-oxo-4-undecen-7-yne	C13 H20 O2	Full match	No results	No results	Partial match	Full match	-3.5	208.146	16.656	4.58487e+09	52	0	0				No matches found	No matches found	No matches found	No matches found	Multiple matches found	DDA for preferred ion	4.58487e+09
FALSE			C33 H72 N5 O14 P S2	Full match	No results	No results	No results	No results	-1.1	857.425	32.342	4.57192e+09	0	0	0				No matches found	No matches found	No matches found	No matches found	No matches found	No MS2	4.57192e+09
FALSE		Not named	C24 H38 O3	Full match	No results	No results	Partial match	Full match	-4	374.281	23.216	4.43489e+09	45	0	0				No matches found	No matches found	No matches found	No matches found	Multiple matches found	DDA for preferred ion	4.43489e+09
FALSE		Kaempferol-3-O-(6""-p-coumaroyl)-glucoside	C30 H26 O13	Not the top hit	No results	Full match	Partial match	Partial match	-4.19	594.135	17.766	4.43228e+09	34	0	16			90.7	Multiple matches found	No matches found	Multiple matches found	Multiple matches found	No matches found	DDA for preferred ion	4.43228e+09
FALSE		12-oxo Phytodienoic Acid	C18 H28 O3	Full match	Full match	No results	Full match	Partial match	-3.87	292.203	23.635	4.412e+09	61	25	0	88.1	81		No matches found	No matches found	No matches found	No matches found	Multiple matches found	DDA for preferred ion	4.412e+09
FALSE		Koninginin G	C16 H30 O5	Not the top hit	No results	No results	Not the top hit	Full match	-4.4	302.208	20.861	4.40601e+09	14	0	0				No matches found	No matches found	No matches found	No matches found	Multiple matches found	DDA for preferred ion	4.40601e+09
FALSE		Agrocybyne C	C8 H7 N O	Full match	No results	No results	Partial match	Full match	-3.65	133.052	32.549	4.3558e+09	18	0	0				No matches found	No matches found	No matches found	No matches found	Multiple matches found	No MS2	4.3558e+09
FALSE			C21 H34 O S	Full match	No results	No results	No match	No results	4.65	334.235	38.49	4.25057e+09	5	0	0				No matches found	No matches found	No matches found	No matches found	No matches found	DDA for preferred ion	4.25057e+09
FALSE			C21 H34 N6 O P2	Full match	No results	No results	No match	No results	3.93	448.229	16.926	4.2036e+09	2	0	0				No matches found	No matches found	No matches found	No matches found	No matches found	No MS2	4.2036e+09
FALSE				No results	No results	No results	No results	No results		111.038	3.946	4.17603e+09	0	0	0				No matches found	No matches found	No matches found	No matches found	No matches found	No MS2	4.17603e+09
FALSE			C27 H16 N6 O9	Full match	No results	No results	No match	No results	-0.06	568.098	21.403	4.17548e+09	20	0	0				No matches found	No matches found	No matches found	No matches found	No matches found	DDA for preferred ion	4.17548e+09
FALSE		5,2'-Dihydroxy-7,8,6'-trimethoxyflavone 2'-glucuronide	C24 H24 O13	Not the top hit	No results	No results	Not the top hit	Full match	-3.51	520.12	16.038	4.09413e+09	74	0	0				No matches found	No matches found	No matches found	Multiple matches found	Single match found	DDA for preferred ion	4.09413e+09
FALSE		Isoorientin 2"-O- (E) -ferulate	C31 H28 O14	Not the top hit	No results	No results	Not the top hit	Full match	-4.3	624.145	17.902	4.08701e+09	15	0	0				No matches found	No matches found	No matches found	Multiple matches found	Single match found	DDA for preferred ion	4.08701e+09
FALSE		Gentisic acid	C7 H6 O4	No results	Invalid mass	Invalid mass	No results	No results	-10.59	154.025	5.716	4.04549e+09	0	9	5	99	73.8	92.1	No matches found	Multiple matches found	No matches found	No matches found	No matches found	DDA for preferred ion	4.04549e+09
FALSE		Erucamide	C22 H43 N O	Full match	Full match	No results	Full match	No results	-4.09	337.333	43.454	3.95623e+09	14	4	0	96.8	92.8		No matches found	No matches found	No matches found	No matches found	No matches found	DDA for preferred ion	3.95623e+09
FALSE		Adenine	C5 H5 N5	Full match	Full match	Not the top hit	Partial match	No results	-3.31	135.054	1.334	3.88743e+09	8	4	12	99.3	10	91.5	Multiple matches found	Multiple matches found	Multiple matches found	No matches found	No matches found	DDA for preferred ion	3.88743e+09
FALSE		(1S,3R,4S,5R)-3,5-bis({[(2E)-3-(3,4-dihydroxyphenyl)prop-2-enoyl]oxy})-1,4-dihydroxycyclohexane-1-carboxylic acid	C25 H24 O12	No match	Invalid mass	Invalid mass	No match	No results	42586.1	538.107	14.681	3.87566e+09	52	3	1	97.4	95.6	78.8	Single match found	No matches found	No matches found	No matches found	No matches found	DDA for preferred ion	3.87566e+09
FALSE		(3R,4R)-3-({4-[(3,5-Dimethyl-1,2-oxazol-4-yl)methoxy]benzoyl}amino)-4-hydroxy-N-[3-(trifluoromethyl)phenyl]-1-azepanecarboxamide	C27 H29 F3 N4 O5	No match	Full match	No results	No match	No results	-3.19	546.207	39.714	3.8749e+09	59	4	0	62.7	8.1		No matches found	No matches found	No matches found	No matches found	No matches found	DDA for preferred ion	3.8749e+09
FALSE		Gaburedin F	C10 H18 N2 O5 S	No match	No results	No results	No match	Full match	-2.17	278.093	16.088	3.87032e+09	92	0	0				No matches found	No matches found	No matches found	Single match found	Single match found	DDA for other ion	3.87032e+09
FALSE		N-(3-{4-[(3,5-Dinitrobenzoyl)amino]phenoxy}phenyl)-3,5-dinitrobenzamide	C26 H16 N6 O11	Full match	No results	No results	Full match	No results	-0.39	588.087	17.263	3.85895e+09	1	0	0				No matches found	No matches found	No matches found	No matches found	No matches found	DDA for preferred ion	3.85895e+09
FALSE		Penisporolide A	C18 H30 O5	Not the top hit	No results	No results	Partial match	Full match	-4.46	326.208	19.884	3.80179e+09	34	0	0				No matches found	No matches found	No matches found	No matches found	Multiple matches found	DDA for preferred ion	3.80179e+09
FALSE		8-[(2R,3S)-5,7-dihydroxy-2-(4-hydroxyphenyl)-4-oxo-2,3-dihydrochromen-3-yl]-5,7-dihydroxy-2-(4-hydroxyphenyl)chromen-4-one	C30 H20 O10	No match	No results	Full match	No match	Partial match	-4.27	540.103	21.767	3.7544e+09	1	0	1			68	Single match found	No matches found	No matches found	No matches found	Multiple matches found	DDA for preferred ion	3.7544e+09
FALSE		Palmitoleic Acid	C16 H30 O2	No match	Invalid mass	No results	No match	No match	86472.5	276.208	28.959	3.72889e+09	66	3	0	65	66.5		No matches found	No matches found	No matches found	No matches found	Single match found	DDA for preferred ion	3.72889e+09
FALSE		NP-019636	C9 H8 O4	No match	Invalid mass	No results	No match	No results	-100039	162.031	18.545	3.72e+09	13	12	0	86.5	70.7		No matches found	No matches found	No matches found	No matches found	No matches found	DDA for preferred ion	3.72e+09
FALSE		Docosahexaenoic acid	C22 H32 O2	No match	Invalid mass	No results	No match	No results	36612.7	340.258	34.693	3.68275e+09	1	5	0	97.4	9.9		No matches found	No matches found	No matches found	No matches found	No matches found	DDA for preferred ion	3.68275e+09
FALSE		6-Methylquinoline	C10 H9 N	Full match	Full match	No results	Not the top hit	No results	-3.49	143.073	14.671	3.66318e+09	12	2	0	97.4	9.9		No matches found	No matches found	No matches found	No matches found	No matches found	DDA for preferred ion	3.66318e+09
FALSE		5-hydroxy-2-(4-hydroxyphenyl)-6-methoxy-7-{[(2S,3R,4S,5S,6R)-3,4,5-trihydroxy-6-(hydroxymethyl)oxan-2-yl]oxy}-4H-chromen-4-one	C22 H22 O11	Full match	Full match	Not the top hit	Not the top hit	Not the top hit	-3.53	462.115	14.774	3.64496e+09	34	4	10	96.7	9.8	93.4	Multiple matches found	Multiple matches found	Multiple matches found	Multiple matches found	No matches found	DDA for preferred ion	3.64496e+09
FALSE		NP-020760	C21 H38 O8	No match	Invalid mass	No results	No match	No results	52552.8	440.237	16.579	3.6411e+09	26	9	0	99.9	10		No matches found	No matches found	No matches found	No matches found	No matches found	DDA for preferred ion	3.6411e+09
FALSE		NP-020760	C21 H38 O8	No match	Invalid mass	No results	No match	No results	52552.8	440.237	15.927	3.62162e+09	26	6	0	99.4	10		No matches found	No matches found	No matches found	No matches found	No matches found	DDA for preferred ion	3.62162e+09
FALSE		Cynaroside	C21 H20 O11	No match	Full match	Full match	No match	Not the top hit	-4.16	448.099	13.142	3.58654e+09	1	6	21	99.6	88.6	89.9	Multiple matches found	Multiple matches found	Multiple matches found	Multiple matches found	No matches found	DDA for preferred ion	3.58654e+09
FALSE		4-Undecylbenzenesulfonic acid	C17 H28 O3 S	Full match	No results	No results	Full match	No results	-4.1	312.175	31.23	3.55e+09	8	0	0				No matches found	No matches found	No matches found	No matches found	No matches found	DDA for preferred ion	3.55e+09
FALSE		6-Methyl-2-phenyl-4H-thiochromen-4-one	C16 H12 O S	Full match	No results	No results	Full match	No results	4.28	252.062	2.061	3.5169e+09	14	0	0				No matches found	No matches found	No matches found	No matches found	No matches found	DDA for preferred ion	3.5169e+09
FALSE		NP-008952	C12 H20 O4	Full match	Full match	No results	Partial match	Partial match	-4.36	228.135	18.625	3.4941e+09	46	2	0	65.2	66.5		No matches found	No matches found	No matches found	No matches found	Multiple matches found	DDA for preferred ion	3.4941e+09
FALSE		Daldiniside C	C17 H20 O9	Full match	No results	No results	Partial match	Full match	-4.74	368.109	2.674	3.46067e+09	12	0	0				No matches found	No matches found	No matches found	No matches found	Multiple matches found	No MS2	3.46067e+09
FALSE			C48 H73 N3 O7	Full match	No results	No results	No results	No results	-4.41	803.541	38.081	3.45639e+09	0	0	0				No matches found	No matches found	No matches found	No matches found	No matches found	DDA for preferred ion	3.45639e+09
FALSE		Coniofurol A	C16 H16 O8	Full match	No results	No results	Not the top hit	Full match	-4.36	336.083	10.478	3.41623e+09	15	0	0				No matches found	No matches found	No matches found	No matches found	Multiple matches found	DDA for preferred ion	3.41623e+09
FALSE		BMK methyl glycidate	C11 H12 O3	No match	Invalid mass	No results	No match	No match	93763.8	210.089	2.677	3.41042e+09	89	2	0	78.4	49.1		No matches found	No matches found	No matches found	No matches found	Multiple matches found	DDA for other ion	3.41042e+09
FALSE		NP-020760	C21 H38 O8	No match	Invalid mass	No results	No match	No results	52552.8	440.237	16.74	3.40449e+09	26	6	0	99.9	10		No matches found	No matches found	No matches found	No matches found	No matches found	DDA for preferred ion	3.40449e+09
FALSE		Neoraufuracin	C22 H26 O9	Not the top hit	No results	No results	Partial match	Full match	-3.93	434.156	15.124	3.35684e+09	36	0	0				No matches found	No matches found	No matches found	Multiple matches found	Multiple matches found	DDA for other ion	3.35684e+09
FALSE			C14 H7 N2 O8 P3	Full match	No results	No results	No match	No results	-0.3	423.941	37.998	3.32983e+09	8	0	0				No matches found	No matches found	No matches found	No matches found	No matches found	DDA for other ion	3.32983e+09
FALSE				No results	No results	No results	No results	No results		228.135	20.298	3.31927e+09	0	0	0				No matches found	No matches found	No matches found	No matches found	No matches found	DDA for preferred ion	3.31927e+09
FALSE		12-oxo Phytodienoic Acid	C18 H28 O3	Full match	Full match	No results	Full match	Partial match	-3.87	292.203	21.413	3.29146e+09	61	25	0	89.2	81.8		No matches found	No matches found	No matches found	No matches found	Multiple matches found	DDA for preferred ion	3.29146e+09
FALSE		NP-018660	C13 H22 O3	No match	Invalid mass	No results	No match	No match	-79640.7	208.146	17.696	3.29025e+09	52	4	0	75.2	71.7		No matches found	No matches found	No matches found	No matches found	Multiple matches found	DDA for preferred ion	3.29025e+09
FALSE		Dicyclohexyl phthalate	C20 H26 O4	No match	Invalid mass	No results	No match	No match	-66585.7	308.198	24.464	3.27351e+09	60	16	0	99	10		No matches found	No matches found	No matches found	No matches found	Multiple matches found	DDA for other ion	3.27351e+09
FALSE		Quercetin	C15 H10 O7	Not the top hit	Full match	Full match	Full match	Not the top hit	-4.36	302.041	17.899	3.26657e+09	27	3	24	92.3	52.2	92	Multiple matches found	Multiple matches found	Multiple matches found	Multiple matches found	Multiple matches found	DDA for preferred ion	3.26657e+09
FALSE		6-Methoxyluteolin 7-glucuronide methyl ester	C23 H22 O13	Not the top hit	No results	No results	Partial match	Full match	-3.45	506.104	14.465	3.25827e+09	68	0	0				No matches found	No matches found	No matches found	Multiple matches found	No matches found	DDA for preferred ion	3.25827e+09
FALSE			C54 H64 O5 S2	Full match	No results	No results	No match	No results	2.51	856.422	32.294	3.2198e+09	1	0	0				No matches found	No matches found	No matches found	No matches found	No matches found	No MS2	3.2198e+09
FALSE		5,7-dihydroxy-2-methylbenzopyran-4-one	C10 H8 O4	Full match	No results	No results	Partial match	Full match	-4.43	192.041	15.866	3.21706e+09	50	0	0				No matches found	No matches found	No matches found	No matches found	Multiple matches found	No MS2	3.21706e+09
FALSE		Cordytropolone	C9 H8 O4	Full match	No results	No results	Partial match	Full match	-3.33	180.042	15.069	3.20241e+09	46	0	0				No matches found	No matches found	No matches found	No matches found	Multiple matches found	DDA for other ion	3.20241e+09
FALSE		12-oxo Phytodienoic Acid	C18 H28 O3	Full match	Full match	No results	Full match	Partial match	-3.87	292.203	20.753	3.19743e+09	61	25	0	90.1	82.4		No matches found	No matches found	No matches found	No matches found	Multiple matches found	DDA for preferred ion	3.19743e+09
FALSE			C16 H38 N6 O3	Full match	No results	No results	No match	No results	3.54	362.302	34.72	3.19126e+09	1	0	0				No matches found	No matches found	No matches found	No matches found	No matches found	DDA for other ion	3.19126e+09
FALSE		FL64DBGM0001_a	C19 H22 O5	Not the top hit	No results	No results	Partial match	Full match	-3.63	330.146	16.418	3.18787e+09	193	0	0				No matches found	No matches found	No matches found	Single match found	Multiple matches found	DDA for preferred ion	3.18787e+09
FALSE		(2E)-3-[4-({[1-({[3-Cyclopentyl-2-(6-methoxy-3-pyridinyl)-1-methyl-1H-indol-6-yl]carbonyl}amino)cyclobutyl]carbonyl}amino)phenyl]acrylic acid	C35 H36 N4 O5	Full match	No results	No results	Full match	No results	-2.01	592.267	39.571	3.17808e+09	31	0	0				No matches found	No matches found	No matches found	No matches found	No matches found	DDA for preferred ion	3.17808e+09
FALSE		Damascenone	C13 H18 O	Full match	No results	No results	Full match	No results	-4.53	190.135	17.669	3.1753e+09	27	0	0				No matches found	No matches found	No matches found	No matches found	No matches found	No MS2	3.1753e+09
FALSE			C14 H32 N6 O3	Full match	No results	No results	No match	No results	3.72	332.255	20.207	3.15736e+09	3	0	0				No matches found	No matches found	No matches found	No matches found	No matches found	DDA for preferred ion	3.15736e+09
FALSE		Atractyloside A 苍术苷A	C21 H36 O10	Not the top hit	No results	Full match	No match	No results	-4.78	448.229	17.554	3.15713e+09	98	0	1			87.4	No matches found	Single match found	No matches found	No matches found	No matches found	DDA for other ion	3.15713e+09
FALSE		Gentisic acid	C7 H6 O4	No results	Invalid mass	Invalid mass	No results	No results	-10.59	154.025	6.239	3.1485e+09	0	8	5	99.4	84.5	92.8	No matches found	Multiple matches found	No matches found	No matches found	No matches found	DDA for preferred ion	3.1485e+09
FALSE		Myristyl sulfate	C14 H30 O4 S	Full match	Full match	No results	Full match	No results	-3.96	294.185	33.857	3.14759e+09	66	8	0	99.9	10		No matches found	No matches found	No matches found	No matches found	No matches found	DDA for preferred ion	3.14759e+09
FALSE		Bis(4-ethylbenzylidene)sorbitol	C24 H30 O6	Full match	Full match	No results	Partial match	Partial match	-3.68	414.203	26.304	3.13157e+09	108	4	0	99.7	10		No matches found	No matches found	No matches found	No matches found	Multiple matches found	DDA for preferred ion	3.13157e+09
FALSE			C5 H3 N4 O P	Full match	No results	No results	No match	No results	3.22	166.005	49.035	3.122e+09	1	0	0				No matches found	No matches found	No matches found	No matches found	No matches found	DDA for preferred ion	3.122e+09
FALSE			C19 H19 N9 O9	Full match	No results	No results	No match	No results	-4.43	517.128	14.736	3.10889e+09	69	0	0				No matches found	No matches found	No matches found	No matches found	No matches found	No MS2	3.10889e+09
FALSE		ADB-PINACA	C19 H28 N4 O2	No match	Invalid mass	No results	No match	No match	-8.71	344.218	15.584	3.10337e+09	10	1	0	75.5	8.8		No matches found	No matches found	No matches found	No matches found	Multiple matches found	DDA for preferred ion	3.10337e+09
FALSE		2-(tert-butyl)-6,7-dimethoxy-4H-3,1-benzoxazin-4-one	C14 H17 N O4	No match	Invalid mass	No results	No match	No results	-13.29	263.112	15.692	3.1007e+09	1	5	0	92.1	9.6		No matches found	No matches found	No matches found	No matches found	No matches found	DDA for preferred ion	3.1007e+09
FALSE		Azelaic acid	C9 H16 O4	No results	Invalid mass	Invalid mass	No match	No results	-9.02	188.103	14.4	3.08527e+09	1	3	9	99.2	100	93.1	Multiple matches found	Multiple matches found	No matches found	No matches found	No matches found	DDA for preferred ion	3.08527e+09
FALSE		12-Oxo phytodienoic acid	C18 H28 O3	No match	Invalid mass	No results	No match	No match	-61639.8	274.192	24.552	3.08334e+09	66	20	0	90.7	82.7		No matches found	No matches found	No matches found	No matches found	Multiple matches found	DDA for preferred ion	3.08334e+09
FALSE		Adenosine	C10 H13 N5 O4	Full match	Full match	Full match	Not the top hit	Partial match	-3.32	267.096	1.306	3.07173e+09	74	1	4	99.9	10	86.8	Single match found	Single match found	Multiple matches found	No matches found	Single match found	DDA for preferred ion	3.07173e+09
FALSE		13(S)-HOTrE	C18 H30 O3	Full match	Full match	No results	Not the top hit	Partial match	-4.04	294.218	28.956	3.05975e+09	58	6	0	90.2	51.8		No matches found	No matches found	No matches found	No matches found	Multiple matches found	DDA for preferred ion	3.05975e+09
FALSE			C7 H4 O2	Full match	No results	No results	No results	No results	-1.22	120.021	32.285	3.05553e+09	0	0	0				No matches found	No matches found	No matches found	No matches found	No matches found	DDA for preferred ion	3.05553e+09
FALSE		Dodecyl sulfate	C12 H26 O4 S	Full match	Full match	Invalid mass	Full match	No results	-4.76	266.154	28.835	3.03839e+09	3	6	6	99.3	10	72.8	Multiple matches found	No matches found	No matches found	No matches found	No matches found	DDA for preferred ion	3.03839e+09
FALSE		(11E,15Z)-9,10,13-trihydroxyoctadeca-11,15-dienoic acid	C18 H32 O5	No match	Invalid mass	No match	No match	No match	-54876.6	310.213	21.243	3.01105e+09	4	4	2	84.4	78.4	70.8	Multiple matches found	No matches found	No matches found	No matches found	Multiple matches found	DDA for preferred ion	3.01105e+09
FALSE		7-hydroxy-1,4a-dimethyl-9-oxo-7-(propan-2-yl)-1,2,3,4,4a,4b,5,6,7,9,10,10a-dodecahydrophenanthrene-1-carboxylic acid	C20 H30 O4	No match	Invalid mass	No results	No match	No match	-53899.9	316.2	31.124	3.00782e+09	120	30	0	77.5	8.9		No matches found	No matches found	No matches found	No matches found	Single match found	DDA for preferred ion	3.00782e+09
FALSE		Cordytropolone	C9 H8 O4	Full match	No results	No results	Partial match	Full match	-3.33	180.042	13.839	3.0067e+09	46	0	0				No matches found	No matches found	No matches found	No matches found	Multiple matches found	DDA for other ion	3.0067e+09
FALSE		Uracil	C4 H4 N2 O2	Full match	Full match	No results	Full match	Partial match	-0.89	112.027	1.227	2.99208e+09	15	3	0	99.5	93.4		No matches found	No matches found	No matches found	No matches found	Single match found	DDA for preferred ion	2.99208e+09
FALSE		Azoxystrobin	C22 H17 N3 O5	Full match	Full match	No results	Full match	Partial match	-3.53	403.115	25.633	2.94357e+09	64	3	0	98.8	98.4		No matches found	No matches found	No matches found	No matches found	Single match found	DDA for preferred ion	2.94357e+09
FALSE		5-(6-hydroxy-6-methyloctyl)-2,5-dihydrofuran-2-one	C13 H22 O3	No match	Invalid mass	No results	No match	No match	-79640.7	208.146	17.032	2.90011e+09	52	2	0	65.9	66.7		No matches found	No matches found	No matches found	No matches found	Multiple matches found	DDA for preferred ion	2.90011e+09
FALSE		ICM0301 G	C24 H36 O4	Not the top hit	No results	No results	Partial match	Full match	-3.75	388.26	23	2.89215e+09	71	0	0				No matches found	No matches found	No matches found	No matches found	Multiple matches found	DDA for preferred ion	2.89215e+09
FALSE		Hydroxymethyldecylparaben	C18 H28 O4	Not the top hit	No results	No results	Partial match	Full match	-4.09	308.197	24.345	2.88266e+09	80	0	0				No matches found	No matches found	No matches found	No matches found	Multiple matches found	DDA for preferred ion	2.88266e+09
FALSE			C58 H48 N2 O23	Full match	No results	No results	No results	No results	3.37	1140.27	16.35	2.86747e+09	0	0	0				No matches found	No matches found	No matches found	No matches found	No matches found	No MS2	2.86747e+09
FALSE		12-Oxo phytodienoic acid	C18 H28 O3	No match	Invalid mass	No results	No match	No match	-61639.8	274.192	19.425	2.85684e+09	66	12	0	95.5	86.7		No matches found	No matches found	No matches found	No matches found	Multiple matches found	DDA for preferred ion	2.85684e+09
FALSE		4-Hydroxycoumarin	C9 H6 O3	Full match	No results	No results	Full match	No results	-3.72	162.031	2.668	2.85025e+09	13	0	0				No matches found	No matches found	No matches found	No matches found	No matches found	DDA for preferred ion	2.85025e+09
FALSE		Gentisic acid	C7 H6 O4	No results	Invalid mass	Invalid mass	No results	No results	-10.6	154.025	9.451	2.8195e+09	0	25	5	90.1	51.6	77.4	No matches found	Multiple matches found	No matches found	No matches found	No matches found	DDA for preferred ion	2.8195e+09
FALSE		Azelaic acid	C9 H16 O4	No results	Invalid mass	Invalid mass	No match	No results	-9.02	188.103	14.949	2.79449e+09	1	2	6	99.1	100	93.1	Multiple matches found	Multiple matches found	No matches found	No matches found	No matches found	DDA for preferred ion	2.79449e+09
FALSE		(3aR,7aS,8S,9aR)-5,8-dimethyl-3-methylidene-2H,3H,3aH,4H,6H,7H,7aH,8H,9H,9aH-azuleno[6,5-b]furan-2,6-dione	C15 H18 O3	No match	Invalid mass	No results	No match	No match	-73179.5	228.114	16.96	2.76599e+09	67	2	0	80.1	75.2		No matches found	No matches found	No matches found	No matches found	Multiple matches found	DDA for preferred ion	2.76599e+09
FALSE		sulfonterol	C14 H23 N O4 S	Full match	No results	No results	Full match	No results	3.05	301.136	32.57	2.75562e+09	13	0	0				No matches found	No matches found	No matches found	No matches found	No matches found	No MS2	2.75562e+09
FALSE		NP-019636	C9 H8 O4	No match	Invalid mass	No match	No match	No results	-100039	162.031	18.301	2.74692e+09	13	12	1	86.5	70.7	60.2	Single match found	No matches found	No matches found	No matches found	No matches found	DDA for preferred ion	2.74692e+09
FALSE		4-Hydroxycoumarin	C9 H6 O3	Full match	No results	No results	Full match	No results	-3.67	162.031	14.163	2.74216e+09	13	0	0				No matches found	No matches found	No matches found	No matches found	No matches found	DDA for preferred ion	2.74216e+09
FALSE		Aerucyclamide B	C24 H32 N6 O4 S2	Full match	No results	No results	Full match	Full match	-2.81	532.191	38.828	2.73162e+09	5	0	0				No matches found	No matches found	No matches found	No matches found	Multiple matches found	DDA for preferred ion	2.73162e+09
FALSE		Erucamide	C22 H43 N O	Full match	Full match	No results	Full match	No results	-4.09	337.333	42.856	2.72395e+09	14	4	0	72	45.4		No matches found	No matches found	No matches found	No matches found	No matches found	DDA for preferred ion	2.72395e+09
FALSE		12-Oxo phytodienoic acid	C18 H28 O3	No match	Invalid mass	No results	No match	No match	-61639.8	274.192	19.678	2.7118e+09	66	16	0	95.5	86.7		No matches found	No matches found	No matches found	No matches found	Multiple matches found	DDA for preferred ion	2.7118e+09
FALSE		Palmitic Acid	C16 H32 O2	No match	Invalid mass	No results	No match	No results	66444.2	273.266	22.365	2.69851e+09	6	2	0	82.7	51.7		No matches found	No matches found	No matches found	No matches found	No matches found	DDA for preferred ion	2.69851e+09
FALSE		4-Hydroxybenzaldehyde	C7 H6 O2	Full match	Full match	Full match	Partial match	Partial match	-1.83	122.037	1.993	2.69203e+09	11	2	4	93.3	9.7	90.1	No matches found	Multiple matches found	No matches found	No matches found	Single match found	DDA for preferred ion	2.69203e+09
FALSE		Eriodictyol	C15 H12 O6	Full match	Full match	Full match	Partial match	Not the top hit	-4.31	288.062	16.846	2.69165e+09	109	2	4	73.2	46.7	93.5	No matches found	Multiple matches found	Multiple matches found	Multiple matches found	Multiple matches found	DDA for preferred ion	2.69165e+09
FALSE		Maritimetin 6- (6"-acetylglucoside)	C23 H22 O12	Not the top hit	No results	No results	No match	Full match	-4.02	490.109	15.752	2.67287e+09	1	0	0				No matches found	No matches found	No matches found	Multiple matches found	No matches found	DDA for preferred ion	2.67287e+09
FALSE		Hygrophorone C12	C18 H30 O4	Not the top hit	No results	No results	Partial match	Full match	-4.07	310.213	25.038	2.65484e+09	65	0	0				No matches found	No matches found	No matches found	No matches found	Multiple matches found	DDA for preferred ion	2.65484e+09
FALSE		D-(-)-Quinic acid	C7 H12 O6	No match	Invalid mass	Invalid mass	No match	No results	-8.45	192.062	14.478	2.64898e+09	4	1	4	98.5	97.6	92.6	Multiple matches found	Single match found	Single match found	No matches found	No matches found	DDA for preferred ion	2.64898e+09
FALSE		6,8-dihydroxy-3-(10-hydroxyundecyl)-3,4-dihydro-1H-2-benzopyran-1-one	C20 H30 O5	No match	Invalid mass	No results	No match	No results	-9.99	350.206	19.701	2.63634e+09	4	39	0	99.7	10		No matches found	No matches found	No matches found	No matches found	No matches found	DDA for preferred ion	2.63634e+09
FALSE		Neochlorogenic acid	C16 H18 O9	Not the top hit	Full match	Full match	Partial match	Partial match	-4.3	354.094	10.014	2.63615e+09	52	4	18	93.7	59.2	96.3	Multiple matches found	Multiple matches found	No matches found	No matches found	Multiple matches found	DDA for preferred ion	2.63615e+09
FALSE		Luteolin 7-glucoside-4'- (Z-2-methyl-2-butenoate)	C26 H26 O12	Full match	No results	No results	Not the top hit	Full match	-3.5	530.141	15.947	2.63209e+09	14	0	0				No matches found	No matches found	No matches found	Multiple matches found	Single match found	No MS2	2.63209e+09
FALSE			C17 H35 N P2 S	Full match	No results	No results	No match	No results	1	347.197	19.444	2.62636e+09	110	0	0				No matches found	No matches found	No matches found	No matches found	No matches found	No MS2	2.62636e+09
FALSE		Not named	C24 H38 O3	Full match	No results	No results	Partial match	Full match	-3.92	374.281	26.528	2.60034e+09	45	0	0				No matches found	No matches found	No matches found	No matches found	Multiple matches found	DDA for preferred ion	2.60034e+09
FALSE		NP-020760	C21 H38 O8	No match	Invalid mass	No results	No match	No results	109989	464.26	16.672	2.59842e+09	41	2	0	92.7	79.1		No matches found	No matches found	No matches found	No matches found	No matches found	DDA for preferred ion	2.59842e+09
FALSE				No results	No results	No results	No results	No results		200.103	15.674	2.59605e+09	0	0	0				No matches found	No matches found	No matches found	No matches found	No matches found	No MS2	2.59605e+09
FALSE		Spenolimycin	C15 H26 N2 O7	Not the top hit	No results	No results	No match	Full match	0.34	346.174	22.892	2.57631e+09	27	0	0				No matches found	No matches found	No matches found	No matches found	Single match found	No MS2	2.57631e+09
FALSE		4-Dodecylbenzenesulfonic acid	C18 H30 O3 S	Full match	Full match	No results	Partial match	No results	-4.1	326.19	34.619	2.55571e+09	9	10	0	99.2	10		No matches found	No matches found	No matches found	No matches found	No matches found	DDA for preferred ion	2.55571e+09
FALSE			C16 H20 O8 S5	Full match	No results	No results	No match	No results	-1.81	499.975	39.669	2.55372e+09	6	0	0				No matches found	No matches found	No matches found	No matches found	No matches found	No MS2	2.55372e+09
FALSE		Bicyclo Prostaglandin E2	C20 H30 O4	No match	Invalid mass	No results	No match	No results	-10.52	334.211	27.344	2.54809e+09	35	39	0	99.8	10		No matches found	No matches found	No matches found	No matches found	No matches found	DDA for preferred ion	2.54809e+09
FALSE		NP-002336	C23 H36 O5	No match	Invalid mass	No results	No match	No results	81636.3	424.279	38.767	2.54678e+09	11	4	0	95.2	9.8		No matches found	No matches found	No matches found	No matches found	No matches found	DDA for preferred ion	2.54678e+09
FALSE		(3β,5ξ,9ξ)-3,23-Dihydroxy-1-oxoolean-12-en-28-oic acid	C30 H46 O5	Not the top hit	Full match	Partial match	Partial match	Not the top hit	-4.2	486.332	29.176	2.54434e+09	141	10	4	94.5	9.7	76	No matches found	Multiple matches found	No matches found	No matches found	Multiple matches found	DDA for preferred ion	2.54434e+09
FALSE		D-(-)-Quinic acid	C7 H12 O6	No match	Invalid mass	Invalid mass	No match	No results	-8.45	192.062	14.142	2.54258e+09	4	1	4	98.5	97.6	92.6	Multiple matches found	Single match found	Single match found	No matches found	No matches found	DDA for preferred ion	2.54258e+09
FALSE		NP-020760	C21 H38 O8	Full match	Full match	No results	Partial match	Partial match	-3.96	418.255	17.412	2.53977e+09	2	3	0	99.8	10		No matches found	No matches found	No matches found	No matches found	Multiple matches found	DDA for other ion	2.53977e+09
FALSE		D-(-)-Quinic acid	C7 H12 O6	No results	Invalid mass	Invalid mass	No match	No results	-8.45	192.062	9.481	2.53228e+09	4	2	8	97.6	65.5	93.1	Multiple matches found	Multiple matches found	Multiple matches found	No matches found	No matches found	DDA for preferred ion	2.53228e+09
FALSE		Allahabadolactone A	C18 H26 O3	Full match	No results	No results	Partial match	Full match	-3.6	290.187	23.006	2.53065e+09	82	0	0				No matches found	No matches found	No matches found	No matches found	Multiple matches found	DDA for preferred ion	2.53065e+09
FALSE				No results	No results	No results	No results	No results		127.033	4.078	2.52647e+09	0	0	0				No matches found	No matches found	No matches found	No matches found	No matches found	No MS2	2.52647e+09
FALSE		Naringenin 柚皮素	C15 H12 O5	Full match	No results	Full match	Full match	Not the top hit	-4.47	272.067	18.74	2.52463e+09	137	0	5			91.6	Multiple matches found	Multiple matches found	No matches found	Multiple matches found	Multiple matches found	DDA for preferred ion	2.52463e+09
FALSE		4,5-Dicaffeoylquinic acid	C25 H24 O12	Not the top hit	Full match	Full match	Not the top hit	Partial match	-4.95	516.124	16.339	2.51391e+09	123	2	12	97.8	94.2	95.2	Multiple matches found	Multiple matches found	No matches found	Multiple matches found	No matches found	DDA for preferred ion	2.51391e+09
FALSE		Berkazaphilone A	C13 H16 O3	Full match	No results	No results	Partial match	Full match	-3.37	220.109	30.839	2.50344e+09	94	0	0				No matches found	No matches found	No matches found	No matches found	Multiple matches found	DDA for preferred ion	2.50344e+09
FALSE			C28 H9 N O2 S5	Full match	No results	No results	No results	No results	4.28	550.926	39.524	2.4761e+09	0	0	0				No matches found	No matches found	No matches found	No matches found	No matches found	DDA for preferred ion	2.4761e+09
FALSE		(1S,3R,4S,5R)-3,5-bis({[(2E)-3-(3,4-dihydroxyphenyl)prop-2-enoyl]oxy})-1,4-dihydroxycyclohexane-1-carboxylic acid	C25 H24 O12	Full match	Full match	Full match	Not the top hit	Partial match	-2.64	516.125	15.054	2.46504e+09	35	12	24	99.9	10	94.2	Multiple matches found	Multiple matches found	No matches found	Multiple matches found	No matches found	DDA for preferred ion	2.46504e+09
FALSE		Hydroxymethyldecylparaben	C18 H28 O4	Not the top hit	No results	No results	Partial match	Full match	-4.01	308.198	23.012	2.43744e+09	80	0	0				No matches found	No matches found	No matches found	No matches found	Multiple matches found	DDA for preferred ion	2.43744e+09
FALSE		12-Oxo phytodienoic acid	C18 H28 O3	No match	Invalid mass	No results	No match	No match	-61639.8	274.192	23.701	2.43067e+09	66	12	0	89.8	82.3		No matches found	No matches found	No matches found	No matches found	Multiple matches found	DDA for preferred ion	2.43067e+09
FALSE			C26 H15 N3 O7 S5	Full match	No results	No results	No results	No results	-3.59	640.949	42.571	2.4209e+09	0	0	0				No matches found	No matches found	No matches found	No matches found	No matches found	No MS2	2.4209e+09
FALSE			C16 H33 N O3 P2	Full match	No results	No results	No match	No results	-0.63	349.193	21.983	2.41006e+09	3	0	0				No matches found	No matches found	No matches found	No matches found	No matches found	No MS2	2.41006e+09
FALSE		7-O-Ethylmorroniside 7-氧乙基莫诺苷	C19 H30 O11	No match	No results	Invalid mass	No match	No results	-106048	388.135	12.661	2.39902e+09	71	0	4			75.7	No matches found	Multiple matches found	No matches found	No matches found	No matches found	DDA for other ion	2.39902e+09
FALSE		Cytidine	C9 H13 N3 O5	No results	Invalid mass	No results	No match	No match	11.77	243.088	18.571	2.39449e+09	174	1	0	88.8	51		No matches found	No matches found	No matches found	No matches found	Multiple matches found	DDA for preferred ion	2.39449e+09
FALSE		Maltol	C6 H6 O3	Full match	Full match	Partial match	Partial match	Partial match	-2.6	126.031	2.655	2.38979e+09	16	9	2	99.6	10	88.1	No matches found	Multiple matches found	No matches found	No matches found	Multiple matches found	DDA for preferred ion	2.38979e+09
FALSE		1,9,9b-Trihydroxy-6,6,9a-trimethyl-1,3,5,5a,6,7,8,9,9a,9b-decahydronaphtho[1,2-c]furan-5-yl hexanoate	C21 H34 O6	Not the top hit	Full match	No results	No match	Not the top hit	4.5	382.237	39.558	2.38391e+09	241	2	0	61.5	44.7		No matches found	No matches found	No matches found	No matches found	Multiple matches found	DDA for preferred ion	2.38391e+09
FALSE			C16 H8 N O27 P S	Invalid mass	No results	No results	No results	No results	-5.01	708.871	43.736	2.38377e+09	0	0	0				No matches found	No matches found	No matches found	No matches found	No matches found	DDA for preferred ion	2.38377e+09
FALSE			C13 H7 N4 O13 P3	Full match	No results	No results	No match	No results	-4.21	519.92	39.526	2.37309e+09	5	0	0				No matches found	No matches found	No matches found	No matches found	No matches found	DDA for preferred ion	2.37309e+09
FALSE				No results	No results	No results	No results	No results		142.989	49.038	2.36539e+09	0	0	0				No matches found	No matches found	No matches found	No matches found	No matches found	DDA for other ion	2.36539e+09
FALSE		(+/-)12(13)-DiHOME	C18 H34 O4	Not the top hit	Full match	No results	Partial match	Partial match	-4.08	314.244	26.556	2.34966e+09	20	5	0	97.6	93.4		No matches found	No matches found	No matches found	No matches found	Single match found	DDA for preferred ion	2.34966e+09
FALSE		Neochlorogenic acid	C16 H18 O9	Not the top hit	Full match	Full match	No match	Partial match	-4.33	354.094	14.51	2.34645e+09	27	5	18	96.8	64.4	95.8	Multiple matches found	Multiple matches found	No matches found	No matches found	Multiple matches found	DDA for preferred ion	2.34645e+09
FALSE		Arthropsatriol B	C12 H18 O4	Full match	No results	No results	Partial match	Full match	-4.94	226.119	17.861	2.32894e+09	50	0	0				No matches found	No matches found	No matches found	No matches found	Multiple matches found	DDA for other ion	2.32894e+09
FALSE		1,2-dihydroxyheptadec-16-yn-4-yl acetate	C19 H34 O4	Full match	Full match	No results	Partial match	Partial match	-3.73	326.244	33.467	2.32666e+09	20	12	0	99.8	10		No matches found	No matches found	No matches found	No matches found	Multiple matches found	DDA for other ion	2.32666e+09
FALSE			C17 H5 N4 O8 P3	Full match	No results	No results	No match	No results	2.73	485.933	39.712	2.32553e+09	3	0	0				No matches found	No matches found	No matches found	No matches found	No matches found	DDA for other ion	2.32553e+09
FALSE		ADB-PINACA	C19 H28 N4 O2	No match	Invalid mass	No results	No match	No results	63852	366.2	15.526	2.322e+09	2	8	0	98.4	9.9		No matches found	No matches found	No matches found	No matches found	No matches found	DDA for preferred ion	2.322e+09
FALSE			C4 H3 N3 O2	Full match	No results	No results	No results	No results	-2.98	125.022	2.093	2.31303e+09	0	0	0				No matches found	No matches found	No matches found	No matches found	No matches found	DDA for preferred ion	2.31303e+09
FALSE		NP-021085	C17 H26 O3	No match	Invalid mass	No results	No match	No results	-11.87	278.185	18.382	2.30319e+09	27	3	0	99.5	10		No matches found	No matches found	No matches found	No matches found	No matches found	DDA for preferred ion	2.30319e+09
FALSE			C18 H8 N5 O18 P3	Full match	No results	No results	No results	No results	4	674.91	42.617	2.30254e+09	0	0	0				No matches found	No matches found	No matches found	No matches found	No matches found	DDA for preferred ion	2.30254e+09
FALSE			C41 H75 N3 O4 P2	Full match	No results	No results	No match	No results	-0.14	735.523	44.723	2.29499e+09	1	0	0				No matches found	No matches found	No matches found	No matches found	No matches found	DDA for preferred ion	2.29499e+09
FALSE		(1RS,6SR,10SR)-6,10-dimethylbicyclo[4.4.0]decan-3-one	C12 H20 O	Full match	No results	No results	Partial match	Full match	-3.76	180.151	21.706	2.27786e+09	11	0	0				No matches found	No matches found	No matches found	No matches found	Multiple matches found	No MS2	2.27786e+09
FALSE		Cupreal	C16 H26 O2	Full match	No results	No results	Partial match	Full match	-4.04	250.192	21.967	2.27585e+09	49	0	0				No matches found	No matches found	No matches found	No matches found	Single match found	No MS2	2.27585e+09
FALSE		(±)12(13)-DiHOME	C18 H34 O4	No match	Invalid mass	No match	No match	No match	-57317.9	296.234	32.513	2.27082e+09	44	25	5	96	9.8	75.2	Multiple matches found	No matches found	No matches found	No matches found	Multiple matches found	DDA for preferred ion	2.27082e+09
FALSE		Mucidone	C11 H16 O2	Full match	No results	No results	Partial match	Full match	-3.94	180.114	20.96	2.26377e+09	55	0	0				No matches found	No matches found	No matches found	No matches found	Multiple matches found	No MS2	2.26377e+09
FALSE		Paecilaminol	C20 H43 N O	Full match	No results	No results	Partial match	Full match	-3.43	313.333	31.237	2.26098e+09	8	0	0				No matches found	No matches found	No matches found	No matches found	Single match found	DDA for preferred ion	2.26098e+09
FALSE		Selma-4(14),7(1 I)-dlene-9-01 (I)	C15 H24 O	Full match	No results	No results	Partial match	Full match	-3.8	220.182	16.688	2.25423e+09	138	0	0				No matches found	No matches found	No matches found	No matches found	Multiple matches found	No MS2	2.25423e+09
FALSE		1-(3-Ethylphenyl)-1,2-ethanediol	C10 H14 O2	Full match	No results	No results	Partial match	Full match	-4.33	166.099	14.868	2.25123e+09	94	0	0				No matches found	No matches found	No matches found	No matches found	Multiple matches found	No MS2	2.25123e+09
FALSE			C15 H8 S	Full match	No results	No results	No match	No results	4.58	220.036	15.844	2.23617e+09	3	0	0				No matches found	No matches found	No matches found	No matches found	No matches found	DDA for preferred ion	2.23617e+09
FALSE			C4 H3 N4 P	Full match	No results	No results	No results	No results	4.29	138.01	49.032	2.2356e+09	0	0	0				No matches found	No matches found	No matches found	No matches found	No matches found	DDA for preferred ion	2.2356e+09
FALSE		5,7-Dihydroxy-8,3',4',5'-tetramethoxyflavone 6-C-glucoside	C25 H28 O13	Not the top hit	No results	No results	No match	Full match	-4.76	536.15	15.615	2.2354e+09	1	0	0				No matches found	No matches found	No matches found	Multiple matches found	No matches found	DDA for preferred ion	2.2354e+09
FALSE		(+)-vulgraon B	C16 H24	Full match	No results	No results	Full match	No results	-3.64	216.187	21.221	2.22304e+09	3	0	0				No matches found	No matches found	No matches found	No matches found	No matches found	No MS2	2.22304e+09
FALSE		Quercetin 3- (6"-ferulylglucoside)	C31 H28 O15	No match	No results	No results	Not the top hit	Full match	-4.78	640.14	16.527	2.20381e+09	23	0	0				No matches found	No matches found	No matches found	Multiple matches found	No matches found	DDA for preferred ion	2.20381e+09
FALSE			C16 H20 S	Full match	No results	No results	Invalid mass	No results	4.55	244.13	15.782	2.19798e+09	1	0	0				No matches found	No matches found	No matches found	No matches found	No matches found	DDA for preferred ion	2.19798e+09
FALSE		Atractyloside A 苍术苷A	C21 H36 O10	Not the top hit	No results	Full match	No match	No results	-4.78	448.229	18.076	2.18374e+09	98	0	1			89.4	No matches found	Single match found	No matches found	No matches found	No matches found	DDA for other ion	2.18374e+09
FALSE		Phenylnannolone C	C19 H18 O3	Full match	No results	No results	Partial match	Full match	-4.42	294.124	15.233	2.16976e+09	219	0	0				No matches found	No matches found	No matches found	No matches found	Multiple matches found	DDA for other ion	2.16976e+09
FALSE		Psoracorylifol D	C18 H24 O2	Full match	No results	No results	Partial match	Full match	-4.15	272.176	21.94	2.16155e+09	74	0	0				No matches found	No matches found	No matches found	No matches found	Multiple matches found	No MS2	2.16155e+09
FALSE		Hexadecanamide	C16 H33 N O	Full match	Full match	No results	Full match	No results	-3.6	255.255	36.41	2.16036e+09	8	8	0	96.6	78.2		No matches found	No matches found	No matches found	No matches found	No matches found	DDA for preferred ion	2.16036e+09
FALSE		5-(Ethylsulfonyl)-2-[(3S)-1-(4-methoxybenzyl)-3-pyrrolidinyl]-1,3-benzoxazole	C21 H24 N2 O4 S	No match	Invalid mass	No results	No match	No results	-80028.3	368.123	2.887	2.13422e+09	30	12	0	99.3	10		No matches found	No matches found	No matches found	No matches found	No matches found	DDA for other ion	2.13422e+09
FALSE		Coniofurol A	C16 H16 O8	Not the top hit	No results	No results	Not the top hit	Full match	-4.36	336.083	2.924	2.12743e+09	15	0	0				No matches found	No matches found	No matches found	No matches found	Multiple matches found	DDA for preferred ion	2.12743e+09
FALSE				No results	No results	No results	No results	No results		184.145	20.299	2.12601e+09	0	0	0				No matches found	No matches found	No matches found	No matches found	No matches found	DDA for preferred ion	2.12601e+09
FALSE		Apigenin	C15 H10 O5	Full match	Full match	Full match	Partial match	Not the top hit	-3.54	270.052	19.173	2.12495e+09	120	26	2	99.8	93.4	90.7	No matches found	Multiple matches found	No matches found	Multiple matches found	Multiple matches found	DDA for preferred ion	2.12495e+09
FALSE			C14 H14 O11 P2 S	Full match	No results	No results	No match	No results	-1.35	451.973	39.661	2.11138e+09	8	0	0				No matches found	No matches found	No matches found	No matches found	No matches found	No MS2	2.11138e+09
FALSE		3,5-di-tert-Butyl-4-hydroxybenzaldehyde	C15 H22 O2	Full match	Full match	No results	Full match	Partial match	-4.66	234.161	30.392	2.11063e+09	243	12	0	97.7	90.7		No matches found	No matches found	No matches found	No matches found	Multiple matches found	DDA for preferred ion	2.11063e+09
FALSE		NP-008993	C18 H34 O4	No match	Invalid mass	No results	No match	No results	69947.6	336.226	26.515	2.1087e+09	10	11	0	100	10		No matches found	No matches found	No matches found	No matches found	No matches found	DDA for preferred ion	2.1087e+09
FALSE		5-[4-(3-hydroxy-4-methoxyphenyl)-hexahydrofuro[3,4-c]furan-1-yl]-2-methoxyphenol	C20 H22 O6	No match	Invalid mass	No results	No match	No match	-50292.5	340.13	18.162	2.09938e+09	267	6	0	96.7	92.4		No matches found	No matches found	No matches found	Multiple matches found	Multiple matches found	DDA for preferred ion	2.09938e+09
FALSE		2'-amino-2'-deoxyadenosine	C10 H14 N6 O3	Not the top hit	No results	No results	Not the top hit	Full match	-3.4	266.112	14.739	2.09901e+09	47	0	0				No matches found	No matches found	No matches found	No matches found	Single match found	No MS2	2.09901e+09
FALSE			C36 H55 N2 O5 P	Full match	No results	No results	No match	No results	-2.61	626.383	28.639	2.06996e+09	13	0	0				No matches found	No matches found	No matches found	No matches found	No matches found	DDA for preferred ion	2.06996e+09
FALSE		5,10,15-trimethyl-4,9,13-trioxatetracyclo[10.3.0.0Âl,âµ.0â¸,Âaâ°]pentadec-1(15)-en-14-one	C15 H20 O4	No match	Invalid mass	No match	No match	No match	-68189.7	246.125	16.889	2.06935e+09	204	20	4	78.1	73.8	71.5	Multiple matches found	Multiple matches found	No matches found	No matches found	Multiple matches found	DDA for preferred ion	2.06935e+09
FALSE		Gallicynoic acid F	C18 H32 O6	Not the top hit	No results	No results	Not the top hit	Full match	-4.73	344.218	16.937	2.06429e+09	10	0	0				No matches found	No matches found	No matches found	No matches found	Multiple matches found	No MS2	2.06429e+09
FALSE			C19 H7 N3 O24 P2	Full match	No results	No results	No results	No results	-4.2	722.886	43.738	2.05672e+09	0	0	0				No matches found	No matches found	No matches found	No matches found	No matches found	DDA for preferred ion	2.05672e+09
FALSE		Conocenol D	C16 H26 O3	Full match	No results	No results	Partial match	Full match	-4.02	266.187	20.831	2.05667e+09	68	0	0				No matches found	No matches found	No matches found	No matches found	Multiple matches found	No MS2	2.05667e+09
FALSE		HOBT	C6 H5 N3 O	Full match	No results	No results	Full match	No results	-3.09	135.043	14.421	2.05049e+09	15	0	0				No matches found	No matches found	No matches found	No matches found	No matches found	No MS2	2.05049e+09
FALSE		(-)-Caryophyllene oxide	C15 H24 O	Full match	Full match	No results	Partial match	Partial match	-3.81	220.182	18.403	2.05047e+09	138	4	0	84.9	78.7		No matches found	No matches found	No matches found	No matches found	Multiple matches found	DDA for preferred ion	2.05047e+09
FALSE		Quercetin	C15 H10 O7	Full match	Full match	Not the top hit	Full match	Not the top hit	-3.34	302.042	13.707	2.04051e+09	25	10	7	98.5	98.4	87.6	Multiple matches found	Multiple matches found	Single match found	Multiple matches found	Multiple matches found	DDA for preferred ion	2.04051e+09
FALSE			C20 H39 O9 P	Full match	No results	No results	No match	No results	-4.17	454.231	16.685	2.0292e+09	1	0	0				No matches found	No matches found	No matches found	No matches found	No matches found	No MS2	2.0292e+09
FALSE		17-Octadecynoic acid	C18 H32 O2	Full match	Full match	No results	Partial match	Partial match	-4.27	280.239	38.087	2.02369e+09	48	24	0	100	10		No matches found	No matches found	No matches found	No matches found	Single match found	DDA for preferred ion	2.02369e+09
FALSE		4-Hydroxycoumarin	C9 H6 O3	Full match	No results	No results	Full match	No results	-3.67	162.031	9.496	2.02194e+09	13	0	0				No matches found	No matches found	No matches found	No matches found	No matches found	DDA for preferred ion	2.02194e+09
FALSE			C21 H35 N O14	Full match	No results	No results	No match	No results	-4.98	525.203	17.694	2.02061e+09	108	0	0				No matches found	No matches found	No matches found	No matches found	No matches found	No MS2	2.02061e+09
FALSE			C14 H2 N9 O23 P3	Full match	No results	No results	No results	No results	-0.44	756.847	43.761	2.01893e+09	0	0	0				No matches found	No matches found	No matches found	No matches found	No matches found	DDA for preferred ion	2.01893e+09
FALSE		9,10,11-trihydroxy-(12Z)-12-octadecenoic acid	C18 H34 O5	Full match	No results	No results	Partial match	Full match	-3.9	330.239	19.27	2.0158e+09	12	0	0				No matches found	No matches found	No matches found	No matches found	Multiple matches found	DDA for preferred ion	2.0158e+09
FALSE		Hexadeca-5,9-dienoic acid	C16 H28 O2	Full match	No results	No results	Not the top hit	Full match	-3.41	252.208	21.416	2.01406e+09	38	0	0				No matches found	No matches found	No matches found	No matches found	Multiple matches found	DDA for preferred ion	2.01406e+09
FALSE		2-(3,4-Dihydroxyphenyl)ethyl 3-O-(6-deoxy-β-L-mannopyranosyl)-6-O-[(2E)-3-(3,4-dihydroxyphenyl)-2-propenoyl]-β-D-glucopyranoside	C29 H36 O15	No match	Invalid mass	No results	No match	No results	16.35	624.216	13.051	1.99822e+09	23	5	0	71.5	50.1		No matches found	No matches found	No matches found	No matches found	No matches found	DDA for preferred ion	1.99822e+09
FALSE		Hypoxanthine	C5 H4 N4 O	Full match	Full match	Full match	Partial match	No results	-3.57	136.038	1.211	1.99566e+09	6	2	1	98.7	95	78.5	Single match found	No matches found	No matches found	No matches found	No matches found	DDA for preferred ion	1.99566e+09
FALSE			C37 H35 N8 O5 P	Full match	No results	No results	No match	No results	3.62	702.249	18.102	1.99314e+09	7	0	0				No matches found	No matches found	No matches found	No matches found	No matches found	DDA for preferred ion	1.99314e+09
FALSE		6-Hydroxyapigenin 7-xylosyl- (1->2) -xyloside	C25 H26 O14	Not the top hit	No results	No results	Not the top hit	Full match	-3.8	550.13	15.934	1.98883e+09	31	0	0				No matches found	No matches found	No matches found	Multiple matches found	No matches found	DDA for preferred ion	1.98883e+09
FALSE		(1R,2R,5S,8R,10R,14R)-20-hydroxy-1,2,14,18,18-pentamethyl-17-oxo-8-(prop-1-en-2-yl)pentacyclo[11.8.0.0Â?,Âaâ°.0âµ,âa.0Âaâ´,Âaâa]henicosane-5-carboxylic acid	C30 H46 O4	Full match	Full match	Full match	Partial match	Partial match	-3.45	470.338	26.058	1.98062e+09	187	4	6	89.2	81.9	71.8	Multiple matches found	Single match found	No matches found	No matches found	Multiple matches found	DDA for preferred ion	1.98062e+09
FALSE		7-hydroxy-10-methoxydeacetyldihydrobotrydial	C16 H28 O5	Full match	No results	No results	Partial match	Full match	-4.31	300.192	21.581	1.97456e+09	10	0	0				No matches found	No matches found	No matches found	No matches found	Multiple matches found	No MS2	1.97456e+09
FALSE			C13 H3 N4 O17 P	Full match	No results	No results	No match	No results	0.29	517.923	39.504	1.96548e+09	2	0	0				No matches found	No matches found	No matches found	No matches found	No matches found	DDA for preferred ion	1.96548e+09
FALSE			C18 H38 N2 O9	Full match	No results	No results	No match	No results	0.02	426.258	19.297	1.96075e+09	13	0	0				No matches found	No matches found	No matches found	No matches found	No matches found	No MS2	1.96075e+09
FALSE		4-[(1S,3aR,4S,6aR)-4-(4-hydroxy-3-methoxyphenyl)-hexahydrofuro[3,4-c]furan-1-yl]-2-methoxyphenol	C20 H22 O6	No match	Invalid mass	No results	No match	No match	-50292.6	340.13	16.444	1.95913e+09	267	4	0	83.4	77.6		No matches found	No matches found	No matches found	Multiple matches found	Multiple matches found	DDA for preferred ion	1.95913e+09
FALSE		Canthin-6-one	C14 H8 N2 O	Not the top hit	No results	No results	Not the top hit	Full match	0.28	220.064	49.024	1.94748e+09	17	0	0				No matches found	No matches found	No matches found	No matches found	Single match found	DDA for other ion	1.94748e+09
FALSE			C30 H10 S5	Full match	No results	No results	No match	No results	4.93	529.941	39.7	1.93541e+09	2	0	0				No matches found	No matches found	No matches found	No matches found	No matches found	DDA for other ion	1.93541e+09
FALSE			C20 H31 O4 P3	Full match	No results	No results	No match	No results	-1.59	428.143	14.153	1.92858e+09	16	0	0				No matches found	No matches found	No matches found	No matches found	No matches found	No MS2	1.92858e+09
FALSE			C14 H25 N7 O15	Full match	No results	No results	No match	No results	4.17	531.143	16.127	1.92025e+09	47	0	0				No matches found	No matches found	No matches found	No matches found	No matches found	No MS2	1.92025e+09
FALSE		Macrolactin W	C34 H48 O13	No match	No results	No results	No match	Full match	-4.64	664.306	20.371	1.91776e+09	1	0	0				No matches found	No matches found	No matches found	No matches found	Single match found	DDA for preferred ion	1.91776e+09
FALSE		Uracil	C4 H4 N2 O2	Full match	Full match	No results	Full match	Partial match	-0.89	112.027	1.026	1.90471e+09	15	3	0	99.4	92.6		No matches found	No matches found	No matches found	No matches found	Single match found	DDA for preferred ion	1.90471e+09
FALSE		Tiliroside	C30 H26 O13	Full match	Full match	Full match	Full match	Not the top hit	-3.53	594.135	17.581	1.88363e+09	20	1	4	99.2	10	90	Multiple matches found	No matches found	Multiple matches found	Multiple matches found	No matches found	DDA for preferred ion	1.88363e+09
FALSE		4-Phenylcyclohexanone	C12 H14 O	Full match	No results	No results	Full match	No results	-3.86	174.104	2.676	1.88194e+09	19	0	0				No matches found	No matches found	No matches found	No matches found	No matches found	No MS2	1.88194e+09
FALSE		Streptazone F	C12 H11 N O	Full match	No results	No results	Partial match	Full match	-4.51	185.083	14.663	1.8797e+09	73	0	0				No matches found	No matches found	No matches found	No matches found	Single match found	No MS2	1.8797e+09
FALSE		Sinapinic acid	C11 H12 O5	No match	Invalid mass	No results	No match	No match	-223313	174.031	12.475	1.87199e+09	12	4	0	91.9	83.1		No matches found	No matches found	No matches found	No matches found	Single match found	DDA for other ion	1.87199e+09
FALSE			C14 H2 N7 O14 P3	Full match	No results	No results	No results	No results	-0.38	584.887	39.636	1.86851e+09	0	0	0				No matches found	No matches found	No matches found	No matches found	No matches found	DDA for preferred ion	1.86851e+09
FALSE			C48 H106 N8 O11 P2	Full match	No results	No results	No results	No results	3.36	1032.75	13.82	1.862e+09	0	0	0				No matches found	No matches found	No matches found	No matches found	No matches found	DDA for preferred ion	1.862e+09
FALSE		Ninhydrin	C9 H6 O4	Full match	No results	No results	Full match	No results	-3.57	178.026	2.692	1.86141e+09	11	0	0				No matches found	No matches found	No matches found	No matches found	No matches found	No MS2	1.86141e+09
FALSE		Kaempferol	C15 H10 O6	Full match	Full match	Full match	Full match	Not the top hit	-3.28	286.047	14.656	1.85597e+09	66	13	5	99.5	98.9	89.5	Multiple matches found	Multiple matches found	No matches found	Multiple matches found	Multiple matches found	DDA for preferred ion	1.85597e+09
FALSE		NP-000124	C12 H20 O4	Full match	Full match	No results	Partial match	Partial match	-4.84	228.135	18.93	1.84498e+09	46	8	0	99.9	10		No matches found	No matches found	No matches found	No matches found	Multiple matches found	DDA for other ion	1.84498e+09
FALSE		(1S,2S,4S,5R,6R,7S,9R,12R)-12-Acetoxy-6-(acetoxymethyl)-2-hydroxy-2,10,10-trimethyl-5-[(2-methylbutanoyl)oxy]-11-oxatricyclo[7.2.1.0~1,6~]dodecane-4,7-diyl di(3-furoate)	C34 H42 O14	Full match	No results	No results	Not the top hit	No results	-2.54	674.256	16.97	1.84401e+09	6	0	0				No matches found	No matches found	No matches found	No matches found	No matches found	No MS2	1.84401e+09
FALSE		Quercetin	C15 H10 O7	Full match	Full match	Not the top hit	Full match	Not the top hit	-3.34	302.042	12.773	1.84319e+09	25	20	14	98.5	98.4	90.4	Multiple matches found	Multiple matches found	Multiple matches found	Multiple matches found	Multiple matches found	DDA for preferred ion	1.84319e+09
FALSE		2,2'-Methylenebis(4-methyl-6-tert-butylphenol)	C23 H32 O2	Not the top hit	Full match	No results	Partial match	Full match	-4.43	340.239	38.03	1.84317e+09	94	4	0	87.1	9.4		No matches found	No matches found	No matches found	No matches found	Single match found	DDA for preferred ion	1.84317e+09
FALSE		(2R,3S,4R,6S)-4,6-Diamino-2-({3-O-(2,6-diamino-2,6-dideoxy-β-L-idopyranosyl)-2-O-[2-(dioctylamino)ethyl]-β-D-ribofuranosyl}oxy)-3-hydroxycyclohexyl 2-amino-2-deoxy-α-D-glucopyranoside	C41 H82 N6 O14	No results	No results	No results	Full match	No results	-3.79	882.586	42.314	1.83831e+09	1	0	0				No matches found	No matches found	No matches found	No matches found	No matches found	DDA for preferred ion	1.83831e+09
FALSE			C12 H12 N8 P2 S5	Full match	No results	No results	No results	No results	3.1	489.928	39.716	1.83333e+09	0	0	0				No matches found	No matches found	No matches found	No matches found	No matches found	No MS2	1.83333e+09
FALSE			C36 H43 N8 O3 P	Full match	No results	No results	No match	No results	3.88	666.322	20.996	1.82935e+09	16	0	0				No matches found	No matches found	No matches found	No matches found	No matches found	No MS2	1.82935e+09
FALSE		N-Benzylformamide	C8 H9 N O	No match	Invalid mass	No results	No match	No match	133341	153.079	2.665	1.82891e+09	56	1	0	96.2	9.8		No matches found	No matches found	No matches found	No matches found	Single match found	DDA for other ion	1.82891e+09
FALSE			C12 H18 N6 O P2 S5	Full match	No results	No results	No match	No results	-0.41	483.962	39.028	1.82792e+09	9	0	0				No matches found	No matches found	No matches found	No matches found	No matches found	DDA for preferred ion	1.82792e+09
FALSE		Echiguanine B	C10 H14 N6 O2	Full match	No results	No results	Partial match	Full match	-2.84	250.117	2.704	1.82175e+09	31	0	0				No matches found	No matches found	No matches found	No matches found	Single match found	No MS2	1.82175e+09
FALSE			C16 H33 O P3	Full match	No results	No results	No match	No results	-0.06	334.174	23.65	1.80703e+09	27	0	0				No matches found	No matches found	No matches found	No matches found	No matches found	No MS2	1.80703e+09
FALSE			C28 H12 N10 O5	Full match	No results	No results	No match	No results	-2.07	568.098	21.559	1.80476e+09	20	0	0				No matches found	No matches found	No matches found	No matches found	No matches found	DDA for preferred ion	1.80476e+09
FALSE			C16 H15 P3 S5	Full match	No results	No results	No results	No results	1.16	459.9	38.123	1.80273e+09	0	0	0				No matches found	No matches found	No matches found	No matches found	No matches found	DDA for other ion	1.80273e+09
FALSE		4-Methyl-5-thiazoleethanol	C6 H9 N O S	No results	Full match	Full match	Full match	No results	-2.97	143.04	1.943	1.78662e+09	7	1	2	99.9	93.4	76.6	No matches found	No matches found	Multiple matches found	No matches found	No matches found	DDA for preferred ion	1.78662e+09
FALSE		1-Palmitoyl-2-linoleoyl-sn-glycero-3-PC	C42 H80 N O8 P	Full match	No results	No results	Full match	No results	-3.51	757.559	44.689	1.78038e+09	13	0	0				No matches found	No matches found	No matches found	No matches found	No matches found	DDA for preferred ion	1.78038e+09
FALSE		{2-[(3S)-5-Amino-3-(L-lysylamino)pentanoyl]-1-methylhydrazino}acetic acid	C14 H30 N6 O4	Full match	No results	No results	Full match	No results	2.76	346.234	20.806	1.77387e+09	1	0	0				No matches found	No matches found	No matches found	No matches found	No matches found	DDA for preferred ion	1.77387e+09
FALSE		2,3-Dinor-8-epi-prostaglandin F2α	C18 H30 O5	Not the top hit	Full match	No results	Full match	Partial match	-4.46	326.208	20.869	1.76623e+09	34	2	0	61.7	8.1		No matches found	No matches found	No matches found	No matches found	Multiple matches found	DDA for preferred ion	1.76623e+09
FALSE		Tubiferic acid	C30 H46 O5	Full match	No results	No results	Partial match	Full match	-3.99	486.333	24.667	1.76449e+09	135	0	0				No matches found	No matches found	No matches found	No matches found	Multiple matches found	No MS2	1.76449e+09
FALSE			C18 H40 N7 O5 P	Full match	No results	No results	No match	No results	2.15	465.284	29.435	1.75271e+09	10	0	0				No matches found	No matches found	No matches found	No matches found	No matches found	DDA for preferred ion	1.75271e+09
FALSE			C2 H7 N4 O2 P	Full match	No results	No results	No match	No results	-4.43	150.03	2.801	1.74726e+09	3	0	0				No matches found	No matches found	No matches found	No matches found	No matches found	No MS2	1.74726e+09
FALSE		(2S)-2-Amino-6-{[(2R)-4-amino-2-hydroxybutyl]amino}hexanoate	C10 H22 N3 O3	No results	No results	No results	Full match	No results	-0.07	232.166	15.713	1.74663e+09	1	0	0				No matches found	No matches found	No matches found	No matches found	No matches found	No MS2	1.74663e+09
FALSE		(2α,3β,19α)-2,3,19-Trihydroxyolean-12-en-28-oic acid	C30 H48 O5	Full match	Full match	Full match	Partial match	Partial match	-4.63	488.348	26.115	1.7464e+09	139	15	6	97.2	65	76.4	Multiple matches found	No matches found	No matches found	No matches found	Multiple matches found	DDA for preferred ion	1.7464e+09
FALSE		Uracil	C4 H4 N2 O2	Full match	Full match	No results	Full match	Partial match	-0.89	112.027	1.453	1.74296e+09	15	10	0	99.5	93.4		No matches found	No matches found	No matches found	No matches found	Single match found	DDA for preferred ion	1.74296e+09
FALSE		(2S)-5,7-Dihydroxy-2-[2-hydroxy-1-(phenylsulfonyl)-2-propanyl]-9-methyl-1,2,3,4-tetrahydro-6H-benzo[7]annulen-6-one	C21 H24 O6 S	Full match	No results	No results	Full match	No results	1.21	404.13	2.682	1.74228e+09	3	0	0				No matches found	No matches found	No matches found	No matches found	No matches found	No MS2	1.74228e+09
FALSE			C49 H78 N6 O13	Full match	No results	No results	No match	No results	-3.96	958.559	43.343	1.74133e+09	3	0	0				No matches found	No matches found	No matches found	No matches found	No matches found	DDA for preferred ion	1.74133e+09
FALSE		3,4-Dihydroxyphenylpropionic acid	C9 H10 O4	No match	Invalid mass	No results	No match	No match	-98930.5	164.047	12.237	1.73886e+09	39	2	0	70.1	8.5		No matches found	No matches found	No matches found	No matches found	Single match found	DDA for preferred ion	1.73886e+09
FALSE		4-methoxy-3H-isobenzofuran-1-one	C9 H8 O3	Full match	No results	No results	Partial match	Full match	-3.54	164.047	2.662	1.73694e+09	39	0	0				No matches found	No matches found	No matches found	No matches found	Single match found	No MS2	1.73694e+09
FALSE				No results	No results	No results	No results	No results		118.025	1.071	1.7363e+09	0	0	0				No matches found	No matches found	No matches found	No matches found	No matches found	DDA for preferred ion	1.7363e+09
FALSE		2',4',4"-Trihydroxy-3',6",6"-trimethylpyrano [ 2",3":6',5' ] dihydrochalcone	C21 H24 O5	Not the top hit	No results	No results	No match	Full match	4.61	356.164	39.663	1.73351e+09	183	0	0				No matches found	No matches found	No matches found	Multiple matches found	Multiple matches found	No MS2	1.73351e+09
FALSE				No results	No results	No results	No results	No results		244.203	30.379	1.73108e+09	0	0	0				No matches found	No matches found	No matches found	No matches found	No matches found	DDA for preferred ion	1.73108e+09
FALSE			C23 H27 N4 O2 P3	Full match	No results	No results	No match	No results	0	484.135	19.155	1.72248e+09	99	0	0				No matches found	No matches found	No matches found	No matches found	No matches found	No MS2	1.72248e+09
FALSE			C38 H64 N6 O P2	Full match	No results	No results	No match	No results	-2.5	682.46	20.537	1.72006e+09	4	0	0				No matches found	No matches found	No matches found	No matches found	No matches found	No MS2	1.72006e+09
FALSE		(+)-3 3' 4' 5 7-Pentahydroxyflavan	C15 H14 O6	Full match	No results	Full match	Partial match	Partial match	-3.93	290.078	2.626	1.71245e+09	83	0	7			91.2	Single match found	Multiple matches found	Multiple matches found	Multiple matches found	Multiple matches found	DDA for preferred ion	1.71245e+09
FALSE		Psoracorylifol D	C18 H24 O2	Full match	No results	No results	Partial match	Full match	-4.15	272.176	21.09	1.69734e+09	74	0	0				No matches found	No matches found	No matches found	No matches found	Multiple matches found	No MS2	1.69734e+09
FALSE		(3aR,7aS,8S,9aR)-5,8-dimethyl-3-methylidene-2H,3H,3aH,4H,6H,7H,7aH,8H,9H,9aH-azuleno[6,5-b]furan-2,6-dione	C15 H18 O3	No match	Invalid mass	No results	No match	No match	-73179.5	228.114	16.675	1.6891e+09	67	2	0	80.1	75.2		No matches found	No matches found	No matches found	No matches found	Multiple matches found	DDA for preferred ion	1.6891e+09
FALSE			C13 H5 N2 O12 P3 S	Full match	No results	No results	No results	No results	2.2	505.879	39.709	1.68864e+09	0	0	0				No matches found	No matches found	No matches found	No matches found	No matches found	No MS2	1.68864e+09
FALSE		dG-C8-AaC	C21 H20 N8 O4	No match	Invalid mass	No results	No match	No results	19.68	448.17	2.766	1.68171e+09	1	4	0	73.7	8.7		No matches found	No matches found	No matches found	No matches found	No matches found	DDA for preferred ion	1.68171e+09
FALSE		6,6′-oxybis(2,2-dimethylhexan-1-ol)	C16 H34 O3	Full match	No results	No results	Full match	No results	-3.65	274.25	34.706	1.67109e+09	2	0	0				No matches found	No matches found	No matches found	No matches found	No matches found	DDA for other ion	1.67109e+09
FALSE		Isophorone	C9 H14 O	Full match	No results	No results	Full match	No results	-3.77	138.104	14.768	1.67073e+09	20	0	0				No matches found	No matches found	No matches found	No matches found	No matches found	No MS2	1.67073e+09
FALSE		4,6-Dibromo-2-(4-methoxyphenyl)-1,3-benzoxazol-5-amine	C14 H10 Br2 N2 O2	No results	No results	No results	Full match	No results	-2.14	395.91	36.119	1.66292e+09	11	0	0				No matches found	No matches found	No matches found	No matches found	No matches found	No MS2	1.66292e+09
FALSE		NP-020760	C21 H38 O8	No match	Invalid mass	No results	No match	No results	52552.8	440.237	15.639	1.66123e+09	26	9	0	99.4	10		No matches found	No matches found	No matches found	No matches found	No matches found	DDA for preferred ion	1.66123e+09
FALSE		Micacocidin B	C27 H37 Cu N3 O4 S3	Unused	No results	No results	No match	Full match	-0.09	626.124	15.513	1.66112e+09	19	0	0				No matches found	No matches found	No matches found	Multiple matches found	Single match found	DDA for preferred ion	1.66112e+09
FALSE			C9 H9 N9 O21 P2 S	Full match	No results	No results	No results	No results	4.1	672.914	42.591	1.65848e+09	0	0	0				No matches found	No matches found	No matches found	No matches found	No matches found	DDA for preferred ion	1.65848e+09
FALSE		Luteolin 7-glucoside-4'- (Z-2-methyl-2-butenoate)	C26 H26 O12	No match	No results	No results	Invalid mass	Full match	-4.73	530.14	15.381	1.65409e+09	4	0	0				No matches found	No matches found	No matches found	Multiple matches found	Single match found	DDA for preferred ion	1.65409e+09
FALSE		Not named	C24 H38 O3	Full match	No results	No results	Partial match	Full match	-4.02	374.281	22.997	1.65142e+09	45	0	0				No matches found	No matches found	No matches found	No matches found	Multiple matches found	DDA for preferred ion	1.65142e+09
FALSE			C7 H21 N4 O3 P	Full match	No results	No results	No match	No results	-1.43	240.135	21.464	1.64056e+09	4	0	0				No matches found	No matches found	No matches found	No matches found	No matches found	DDA for preferred ion	1.64056e+09
FALSE				No results	No results	No results	No results	No results		228.135	20.087	1.63372e+09	0	0	0				No matches found	No matches found	No matches found	No matches found	No matches found	DDA for preferred ion	1.63372e+09
FALSE		Allahabadolactone A	C18 H26 O3	Not the top hit	No results	No results	Partial match	Full match	-3.6	290.187	22.012	1.63124e+09	82	0	0				No matches found	No matches found	No matches found	No matches found	Multiple matches found	DDA for preferred ion	1.63124e+09
FALSE			C49 H47 N8 O11 P3	Full match	No results	No results	No results	No results	-4.39	1016.25	16.008	1.62831e+09	0	0	0				No matches found	No matches found	No matches found	No matches found	No matches found	No MS2	1.62831e+09
FALSE		L-(-)-3-Phenyllactic acid	C9 H10 O3	No results	Invalid mass	No results	No match	No results	-10.06	166.061	3.715	1.62804e+09	2	3	0	89.3	73.1		No matches found	No matches found	No matches found	No matches found	No matches found	DDA for preferred ion	1.62804e+09
FALSE			C9 H2 N2 O21	Full match	No results	No results	No match	No results	0.29	473.915	39.571	1.61362e+09	5	0	0				No matches found	No matches found	No matches found	No matches found	No matches found	No MS2	1.61362e+09
FALSE			C18 H8 N3 O20 P3 S2	Full match	No results	No results	No results	No results	-4.54	742.832	43.671	1.60975e+09	0	0	0				No matches found	No matches found	No matches found	No matches found	No matches found	DDA for preferred ion	1.60975e+09
FALSE			C22 H22 O3 P2	Full match	No results	No results	No match	No results	-1.9	396.104	2.761	1.60858e+09	32	0	0				No matches found	No matches found	No matches found	No matches found	No matches found	No MS2	1.60858e+09
FALSE		Esculetin 七叶亭	C9 H6 O4	No results	No results	Invalid mass	No match	No results	-9.41	178.025	9.706	1.60784e+09	1	0	8			95.1	Multiple matches found	Multiple matches found	No matches found	No matches found	No matches found	DDA for preferred ion	1.60784e+09
FALSE			C25 H13 N3 O11 P2 S4	Full match	No results	No results	No results	No results	-2.37	720.889	43.767	1.60109e+09	0	0	0				No matches found	No matches found	No matches found	No matches found	No matches found	DDA for other ion	1.60109e+09
FALSE		Roseothricin (H-277)	C18 H37 N7 O6	Not the top hit	No results	No results	No match	Full match	2.3	447.282	25.599	1.59764e+09	1	0	0				No matches found	No matches found	No matches found	No matches found	Single match found	No MS2	1.59764e+09
FALSE		Pyrogallol	C6 H6 O3	Full match	Full match	Partial match	Full match	Not the top hit	-1.33	126.032	49.608	1.59595e+09	16	30	5	96.8	78.6	91.9	No matches found	Multiple matches found	No matches found	No matches found	Multiple matches found	DDA for preferred ion	1.59595e+09
FALSE		Balapiravir	C21 H30 N6 O8	Full match	No results	No results	Full match	No results	0.86	494.213	18.701	1.58845e+09	2	0	0				No matches found	No matches found	No matches found	No matches found	No matches found	DDA for preferred ion	1.58845e+09
FALSE			C19 H35 N7 O16 P2	Full match	No results	No results	No match	No results	-4.28	679.159	17.557	1.58275e+09	7	0	0				No matches found	No matches found	No matches found	No matches found	No matches found	No MS2	1.58275e+09
FALSE		Dibutyl phthalate	C16 H22 O4	No match	Invalid mass	No results	No match	No results	79024.2	300.133	32.151	1.58238e+09	75	9	0	99.2	10		No matches found	No matches found	No matches found	No matches found	No matches found	DDA for preferred ion	1.58238e+09
FALSE			C32 H39 N8 O4 P	Full match	No results	No results	No match	No results	3.82	630.286	19.753	1.58232e+09	24	0	0				No matches found	No matches found	No matches found	No matches found	No matches found	DDA for preferred ion	1.58232e+09
FALSE		1,6-Bis[4-(4-amino-6,7-dimethoxy-2-quinazolinyl)-1-piperazinyl]-1,6-hexanedione	C34 H44 N10 O6	Full match	No results	No results	Not the top hit	No results	-2.32	688.343	24.501	1.56918e+09	3	0	0				No matches found	No matches found	No matches found	No matches found	No matches found	DDA for preferred ion	1.56918e+09
FALSE		Stearamide	C18 H37 N O	Full match	Full match	No results	Partial match	No results	-3.53	283.287	40.896	1.56598e+09	19	4	0	98	82		No matches found	No matches found	No matches found	No matches found	No matches found	DDA for preferred ion	1.56598e+09
FALSE			C35 H60 N2 O7 P2	Full match	No results	No results	No match	No results	3.15	682.39	16.69	1.56427e+09	6	0	0				No matches found	No matches found	No matches found	No matches found	No matches found	No MS2	1.56427e+09
FALSE		Psoracorylifol D	C18 H24 O2	Full match	No results	No results	Partial match	Full match	-4.15	272.176	22.947	1.55939e+09	74	0	0				No matches found	No matches found	No matches found	No matches found	Multiple matches found	No MS2	1.55939e+09
FALSE		4-(3,4-dihydroxyphenyl)-7-hydroxy-5-{[(2S,3R,4S,5S,6R)-3,4,5-trihydroxy-6-(hydroxymethyl)oxan-2-yl]oxy}-2H-chromen-2-one	C21 H20 O11	No match	Invalid mass	No results	No match	No match	49051.5	470.081	14.08	1.55719e+09	81	8	0	96.3	9.8		No matches found	No matches found	No matches found	No matches found	Multiple matches found	DDA for preferred ion	1.55719e+09
FALSE			C6 H3 N O30	Full match	No results	No results	No match	No results	0.41	568.874	39.555	1.5569e+09	1	0	0				No matches found	No matches found	No matches found	No matches found	No matches found	No MS2	1.5569e+09
FALSE		Coumarin	C9 H6 O2	Full match	Full match	No results	Full match	Partial match	-4.36	146.036	16.308	1.55166e+09	12	1	0	60.1	46.3		No matches found	No matches found	No matches found	No matches found	Multiple matches found	DDA for preferred ion	1.55166e+09
FALSE		5,7-dihydroxy-2-(4-hydroxy-3-methoxyphenyl)-3-{[3,4,5-trihydroxy-6-(hydroxymethyl)oxan-2-yl]oxy}-4H-chromen-4-one	C22 H22 O12	Not the top hit	Full match	Full match	Full match	Not the top hit	-2.99	478.11	14.926	1.53783e+09	34	2	3	99.2	90.2	92.3	Single match found	No matches found	Multiple matches found	Multiple matches found	Single match found	DDA for preferred ion	1.53783e+09
FALSE		2-[(E)-(Hydroxyimino)methyl]-3-methyl-1-pentyl-1H-imidazol-3-ium	C10 H18 N3 O	No results	No results	No results	Full match	No results	-1.09	196.145	21.446	1.53577e+09	1	0	0				No matches found	No matches found	No matches found	No matches found	No matches found	No MS2	1.53577e+09
FALSE		2-{[2-(3,4-Dihydroxyphenyl)-5-hydroxy-4-oxo-4H-chromen-7-yl]oxy}ethyl nitrate	C17 H13 N O9	Full match	No results	No results	Not the top hit	No results	-4.63	375.057	18.184	1.53426e+09	3	0	0				No matches found	No matches found	No matches found	No matches found	No matches found	DDA for preferred ion	1.53426e+09
FALSE		Allahabadolactone A	C18 H26 O3	Full match	No results	No results	Partial match	Full match	-3.79	290.187	22.801	1.53371e+09	82	0	0				No matches found	No matches found	No matches found	No matches found	Multiple matches found	DDA for preferred ion	1.53371e+09
FALSE			C7 H7 N7 O14 S5	Full match	No results	No results	No results	No results	4.87	572.868	39.656	1.53212e+09	0	0	0				No matches found	No matches found	No matches found	No matches found	No matches found	No MS2	1.53212e+09
FALSE		Trifolin	C21 H20 O11	Full match	Full match	Full match	Not the top hit	Not the top hit	-3.32	448.099	14.651	1.52664e+09	69	7	13	98.2	82.9	92.3	Multiple matches found	Multiple matches found	Multiple matches found	Multiple matches found	No matches found	DDA for preferred ion	1.52664e+09
FALSE		4-Dodecylbenzenesulfonic acid	C18 H30 O3 S	Full match	Full match	No results	Partial match	No results	-4.1	326.19	34.103	1.52548e+09	9	10	0	99.1	10		No matches found	No matches found	No matches found	No matches found	No matches found	DDA for preferred ion	1.52548e+09
FALSE		ADB-PINACA	C19 H28 N4 O2	No match	Invalid mass	No results	No match	No results	63852	366.2	16.161	1.5109e+09	2	4	0	98.4	9.9		No matches found	No matches found	No matches found	No matches found	No matches found	DDA for preferred ion	1.5109e+09
FALSE		Adenine	C5 H5 N5	No results	Invalid mass	No results	No match	No match	-12.48	135.053	0.902	1.50712e+09	6	1	0	93.7	9.7		No matches found	No matches found	No matches found	No matches found	Multiple matches found	DDA for preferred ion	1.50712e+09
FALSE				No results	No results	No results	No results	No results		216.135	19.11	1.5034e+09	0	0	0				No matches found	No matches found	No matches found	No matches found	No matches found	No MS2	1.5034e+09
FALSE			C10 H12 N7 O13 P3 S	Full match	No results	No results	No match	No results	3.21	562.944	40.269	1.50143e+09	2	0	0				No matches found	No matches found	No matches found	No matches found	No matches found	No MS2	1.50143e+09
FALSE		(Nitroimino)dimethanol	C2 H6 N2 O4	Full match	No results	No results	Full match	No results	-0.13	122.033	49.022	1.49374e+09	1	0	0				No matches found	No matches found	No matches found	No matches found	No matches found	DDA for preferred ion	1.49374e+09
FALSE			C14 H5 N9 O8 S5	Full match	No results	No results	No results	No results	-4.22	586.884	39.678	1.49213e+09	0	0	0				No matches found	No matches found	No matches found	No matches found	No matches found	No MS2	1.49213e+09
FALSE			C6 H4 N9 O18 P3	Full match	No results	No results	No results	No results	2.46	582.89	39.687	1.49201e+09	0	0	0				No matches found	No matches found	No matches found	No matches found	No matches found	DDA for preferred ion	1.49201e+09
FALSE		Pongamoside B	C24 H22 O10	Not the top hit	No results	No results	No match	Full match	-4.88	470.119	16.869	1.49158e+09	2	0	0				No matches found	No matches found	No matches found	Multiple matches found	No matches found	No MS2	1.49158e+09
FALSE				No results	No results	No results	No results	No results		2609.69	42.083	1.49096e+09	0	0	0				No matches found	No matches found	No matches found	No matches found	No matches found	DDA for other ion	1.49096e+09
FALSE		Cordytropolone	C9 H8 O4	Full match	No results	No results	Partial match	Full match	-3.33	180.042	15.971	1.48809e+09	46	0	0				No matches found	No matches found	No matches found	No matches found	Multiple matches found	DDA for other ion	1.48809e+09
FALSE			C38 H61 N8 P	Full match	No results	No results	No match	No results	4.22	660.478	20.6	1.48785e+09	1	0	0				No matches found	No matches found	No matches found	No matches found	No matches found	No MS2	1.48785e+09
FALSE		(6R)-10-methyl-6-undecanolide	C12 H22 O2	Full match	No results	No results	Partial match	Full match	-3.42	198.161	21.703	1.48753e+09	55	0	0				No matches found	No matches found	No matches found	No matches found	Multiple matches found	No MS2	1.48753e+09
FALSE		Neomacrophorin X	C37 H40 O9	No match	No results	No results	Partial match	Full match	4.48	628.27	19.067	1.47561e+09	32	0	0				No matches found	No matches found	No matches found	No matches found	Single match found	DDA for preferred ion	1.47561e+09
FALSE			C7 H24 N5 O P3	Full match	No results	No results	No match	No results	2.88	287.12	16.96	1.4726e+09	20	0	0				No matches found	No matches found	No matches found	No matches found	No matches found	No MS2	1.4726e+09
FALSE			C26 H9 O P3 S3	Full match	No results	No results	No results	No results	3.15	525.904	39.644	1.4725e+09	0	0	0				No matches found	No matches found	No matches found	No matches found	No matches found	No MS2	1.4725e+09
FALSE		Linoleoyl ethanolamide	C20 H37 N O2	Full match	Full match	No results	Full match	No results	-2.93	323.281	33.502	1.47159e+09	9	15	0	99.6	93.4		No matches found	No matches found	No matches found	No matches found	No matches found	DDA for preferred ion	1.47159e+09
FALSE			C3 H4 N3 O5 P3	Full match	No results	No results	No results	No results	-2.55	254.936	49.03	1.47089e+09	0	0	0				No matches found	No matches found	No matches found	No matches found	No matches found	No MS2	1.47089e+09
FALSE		Precolibactin B	C36 H52 N6 O7 S	No match	No results	No results	No match	Full match	2.59	712.364	16.928	1.46212e+09	7	0	0				No matches found	No matches found	No matches found	No matches found	Single match found	No MS2	1.46212e+09
FALSE		ADB-PINACA	C19 H28 N4 O2	No match	Invalid mass	No results	No match	No results	63852	366.2	18.929	1.46195e+09	2	10	0	98.2	9.9		No matches found	No matches found	No matches found	No matches found	No matches found	DDA for preferred ion	1.46195e+09
FALSE		Eriodictyol	C15 H12 O6	Full match	Full match	Full match	Partial match	Not the top hit	-4.31	288.062	16.993	1.46084e+09	109	2	4	73.2	46.7	93.5	No matches found	Multiple matches found	Multiple matches found	Multiple matches found	Multiple matches found	DDA for preferred ion	1.46084e+09
FALSE		Isoneobavachalcone	C17 H14 O5	Full match	No results	No results	Partial match	Full match	-3.89	298.083	20.135	1.45882e+09	228	0	0				No matches found	No matches found	No matches found	Multiple matches found	Multiple matches found	DDA for preferred ion	1.45882e+09
FALSE				No results	No results	No results	No results	No results		313.232	25.023	1.45762e+09	0	0	0				No matches found	No matches found	No matches found	No matches found	No matches found	DDA for preferred ion	1.45762e+09
FALSE		Oleanolic acid	C30 H48 O3	No match	Invalid mass	No results	No match	No match	-39469.2	438.348	36.903	1.4563e+09	34	5	0	96.8	88		No matches found	No matches found	No matches found	No matches found	Multiple matches found	DDA for preferred ion	1.4563e+09
FALSE		PsiAβ	C18 H32 O3	Full match	No results	No results	Partial match	Full match	-3.57	296.234	26.473	1.45564e+09	43	0	0				No matches found	No matches found	No matches found	No matches found	Multiple matches found	No MS2	1.45564e+09
FALSE				No results	No results	No results	No results	No results		208.072	17.898	1.45138e+09	0	0	0				No matches found	No matches found	No matches found	No matches found	No matches found	No MS2	1.45138e+09
FALSE		Xanthoangelol E	C21 H22 O6	Not the top hit	No results	No results	No match	Full match	-3.73	370.14	15.825	1.44664e+09	40	0	0				No matches found	No matches found	No matches found	Multiple matches found	Multiple matches found	DDA for preferred ion	1.44664e+09
FALSE		3-Phenyllactic acid	C9 H10 O3	No results	Invalid mass	No results	No results	No results	-277046	120.056	2.972	1.44386e+09	0	3	0	90.1	73.7		No matches found	No matches found	No matches found	No matches found	No matches found	DDA for other ion	1.44386e+09
FALSE		5-fluoro AB-PINACA N-(4-hydroxypentyl) metabolite	C18 H25 F N4 O3	No match	Invalid mass	No results	No match	No results	-17.55	364.185	17.303	1.44366e+09	15	5	0	98.4	9.9		No matches found	No matches found	No matches found	No matches found	No matches found	DDA for preferred ion	1.44366e+09
FALSE		Demethylwedelolactone	C15 H8 O7	Not the top hit	No results	No results	Full match	Full match	-4.51	300.026	17.33	1.43927e+09	6	0	0				No matches found	No matches found	No matches found	Single match found	Single match found	No MS2	1.43927e+09
FALSE			C21 H16 N3 O P S5	Full match	No results	No results	No match	No results	1.73	516.964	39.666	1.43784e+09	2	0	0				No matches found	No matches found	No matches found	No matches found	No matches found	No MS2	1.43784e+09
FALSE			C24 H24 P2	Full match	No results	No results	No match	No results	-1.86	374.135	16.468	1.43604e+09	7	0	0				No matches found	No matches found	No matches found	No matches found	No matches found	No MS2	1.43604e+09
FALSE			C16 H32 N2 O3 S2	Full match	No results	No results	No match	No results	-2.07	364.185	18.037	1.43253e+09	15	0	0				No matches found	No matches found	No matches found	No matches found	No matches found	No MS2	1.43253e+09
FALSE		7-Hydroxy-1(3H)-isobenzofuranone	C8 H6 O3	Full match	No results	No results	Partial match	Full match	-3.24	150.031	12.237	1.42687e+09	10	0	0				No matches found	No matches found	No matches found	No matches found	Single match found	DDA for preferred ion	1.42687e+09
FALSE		Napyradiomycin B4	C25 H31 Cl3 O6	No match	No results	No results	Not the top hit	Full match	0.89	532.119	2.633	1.42571e+09	49	0	0				No matches found	No matches found	No matches found	Multiple matches found	Single match found	No MS2	1.42571e+09
FALSE		4-hydroxy-6-[2-(2-methyl-1,2,4a,5,6,7,8,8a-octahydronaphthalen-1-yl)ethyl]oxan-2-one	C18 H28 O3	No match	Invalid mass	No results	No match	No results	75224.2	314.185	29.55	1.42335e+09	181	25	0	93.1	9.7		No matches found	No matches found	No matches found	No matches found	No matches found	DDA for preferred ion	1.42335e+09
FALSE			C11 H10 N O29 P3 S	Full match	No results	No results	No match	No results	2.65	744.829	43.75	1.42246e+09	2	0	0				No matches found	No matches found	No matches found	No matches found	No matches found	DDA for preferred ion	1.42246e+09
FALSE			C14 H5 N2 O15 P	Full match	No results	No results	No match	No results	2.15	471.944	38.013	1.42232e+09	17	0	0				No matches found	No matches found	No matches found	No matches found	No matches found	No MS2	1.42232e+09
FALSE			C3 H9 N4 O3 P	Full match	No results	No results	No match	No results	-3.22	180.041	2.676	1.41747e+09	1	0	0				No matches found	No matches found	No matches found	No matches found	No matches found	No MS2	1.41747e+09
FALSE			C9 H10 N7 O13 P3 S	Full match	No results	No results	No match	No results	3.78	548.929	39.702	1.41084e+09	1	0	0				No matches found	No matches found	No matches found	No matches found	No matches found	DDA for preferred ion	1.41084e+09
FALSE		p-cymene	C10 H14	Full match	No results	No results	Full match	No results	-3.8	134.109	12.697	1.41054e+09	22	0	0				No matches found	No matches found	No matches found	No matches found	No matches found	DDA for preferred ion	1.41054e+09
FALSE			C55 H53 O15 P3	Full match	No results	No results	No results	No results	4.19	1046.26	15.956	1.40707e+09	0	0	0				No matches found	No matches found	No matches found	No matches found	No matches found	No MS2	1.40707e+09
FALSE			C2 H N9 O24	Full match	No results	No results	No match	No results	0.39	534.914	39.482	1.39943e+09	9	0	0				No matches found	No matches found	No matches found	No matches found	No matches found	DDA for preferred ion	1.39943e+09
FALSE			C9 H O19 P	Full match	No results	No results	No match	No results	4.43	443.887	37.89	1.39833e+09	2	0	0				No matches found	No matches found	No matches found	No matches found	No matches found	No MS2	1.39833e+09
FALSE			C12 H4 N4 O16 P2 S	Full match	No results	No results	No match	No results	-0.72	553.881	39.677	1.39472e+09	2	0	0				No matches found	No matches found	No matches found	No matches found	No matches found	No MS2	1.39472e+09
FALSE		Quercetin 3- (6"-ferulylglucoside)	C31 H28 O15	No match	No results	No results	Not the top hit	Full match	-4.93	640.14	16.773	1.39232e+09	23	0	0				No matches found	No matches found	No matches found	Multiple matches found	No matches found	DDA for preferred ion	1.39232e+09
FALSE		Resormycin	C21 H31 Cl N4 O7	No match	No results	No results	No match	Full match	-2.15	486.187	14.244	1.38711e+09	23	0	0				No matches found	No matches found	No matches found	Single match found	Multiple matches found	No MS2	1.38711e+09
FALSE			C47 H81 N10 O5 P3	Full match	No results	No results	No match	No results	-1.61	958.559	43.102	1.37842e+09	3	0	0				No matches found	No matches found	No matches found	No matches found	No matches found	DDA for preferred ion	1.37842e+09
FALSE				No results	No results	No results	No results	No results		313.232	26.769	1.37709e+09	0	0	0				No matches found	No matches found	No matches found	No matches found	No matches found	No MS2	1.37709e+09
FALSE			C20 H41 O6 P3	Full match	No results	No results	No match	No results	-1.43	470.211	16.911	1.37541e+09	108	0	0				No matches found	No matches found	No matches found	No matches found	No matches found	No MS2	1.37541e+09
FALSE			C15 H8 S	Invalid mass	No results	No results	No match	No results	5.02	220.036	16.11	1.36955e+09	3	0	0				No matches found	No matches found	No matches found	No matches found	No matches found	No MS2	1.36955e+09
FALSE		23-hydroxyganoderic acid S	C30 H46 O4	Not the top hit	No results	No results	No match	Full match	-3.8	470.338	30.877	1.36716e+09	8	0	0				No matches found	No matches found	No matches found	No matches found	Multiple matches found	No MS2	1.36716e+09
FALSE		Phomolide D	C12 H20 O5	Full match	No results	No results	Partial match	Full match	-4.43	244.13	14.765	1.36318e+09	18	0	0				No matches found	No matches found	No matches found	No matches found	Multiple matches found	No MS2	1.36318e+09
FALSE		NP-016596	C19 H30 O8	No match	Full match	No results	Partial match	No results	-4.73	386.192	11.316	1.35654e+09	68	2	0	70.5	64.8		No matches found	No matches found	No matches found	No matches found	No matches found	DDA for other ion	1.35654e+09
FALSE		1-(3-Methyl-2,6-dioxo-7-pentyl-2,3,6,7-tetrahydro-1H-purin-8-yl)-4-piperidinecarboxamide	C17 H26 N6 O3	Full match	No results	No results	Full match	No results	-3.77	362.205	28.613	1.35186e+09	14	0	0				No matches found	No matches found	No matches found	No matches found	No matches found	DDA for preferred ion	1.35186e+09
FALSE			C60 H116 O	Full match	No results	No results	No results	No results	-2.27	852.901	42.329	1.35011e+09	0	0	0				No matches found	No matches found	No matches found	No matches found	No matches found	No MS2	1.35011e+09
FALSE		(+)-epoxyserinone B	C11 H14 O5	Full match	No results	No results	Partial match	Full match	-3.81	226.083	2.681	1.33792e+09	63	0	0				No matches found	No matches found	No matches found	No matches found	Multiple matches found	No MS2	1.33792e+09
FALSE			C12 H4 N2 O14 P2	Full match	No results	No results	No match	No results	3.23	461.915	37.994	1.33548e+09	3	0	0				No matches found	No matches found	No matches found	No matches found	No matches found	No MS2	1.33548e+09
FALSE		JBIR-81	C24 H34 N4 O3	Not the top hit	No results	No results	Not the top hit	Full match	0.46	426.263	40.931	1.33527e+09	111	0	0				No matches found	No matches found	No matches found	No matches found	Single match found	DDA for preferred ion	1.33527e+09
FALSE			C14 H33 N6 O P	Full match	No results	No results	No match	No results	-0.46	332.245	20.596	1.33376e+09	88	0	0				No matches found	No matches found	No matches found	No matches found	No matches found	DDA for preferred ion	1.33376e+09
FALSE		Cinnamaldehyde	C9 H8 O	Full match	No results	No results	Full match	No results	-2.77	132.057	2.677	1.33218e+09	18	0	0				No matches found	No matches found	No matches found	No matches found	No matches found	No MS2	1.33218e+09
FALSE		3,5-Difluoro-4-methoxy-1-methylpyridinium	C7 H8 F2 N O	No results	No results	No results	Full match	No results	-3.37	160.057	3.006	1.33142e+09	1	0	0				No matches found	No matches found	No matches found	No matches found	No matches found	DDA for preferred ion	1.33142e+09
FALSE			C34 H4 N O8 P S5	Full match	No results	No results	No match	No results	2.26	744.829	42.742	1.32964e+09	2	0	0				No matches found	No matches found	No matches found	No matches found	No matches found	DDA for preferred ion	1.32964e+09
FALSE		Trans-Non-2-en-(4.6.8)-triyn-1-ol	C9 H6 O	Full match	No results	No results	Partial match	Full match	-3.16	130.041	12.151	1.32693e+09	2	0	0				No matches found	No matches found	No matches found	No matches found	Single match found	DDA for preferred ion	1.32693e+09
FALSE				No results	No results	No results	No results	No results		202.119	17.006	1.32488e+09	0	0	0				No matches found	No matches found	No matches found	No matches found	No matches found	No MS2	1.32488e+09
FALSE			C27 H3 O P3	Full match	No results	No results	No match	No results	4.3	435.942	39.563	1.32418e+09	6	0	0				No matches found	No matches found	No matches found	No matches found	No matches found	No MS2	1.32418e+09
FALSE		4-Hydroxycoumarin	C9 H6 O3	Full match	No results	No results	Full match	No results	-3.67	162.031	16.175	1.32173e+09	13	0	0				No matches found	No matches found	No matches found	No matches found	No matches found	DDA for preferred ion	1.32173e+09
FALSE		Methyl cinnamate	C10 H10 O2	Full match	Full match	No results	Not the top hit	Partial match	-3.16	162.068	2.537	1.32032e+09	61	1	0	99	87.5		No matches found	No matches found	No matches found	No matches found	Multiple matches found	DDA for preferred ion	1.32032e+09
FALSE		p-cymene	C10 H14	Full match	No results	No results	Full match	No results	-3.8	134.109	13.818	1.31788e+09	22	0	0				No matches found	No matches found	No matches found	No matches found	No matches found	DDA for preferred ion	1.31788e+09
FALSE		Desepoxy-4,5-didehydromethylenomycin A	C9 H10 O3	Full match	No results	No results	Partial match	Full match	-3.42	166.062	2.676	1.31544e+09	101	0	0				No matches found	No matches found	No matches found	No matches found	Multiple matches found	No MS2	1.31544e+09
FALSE			C32 H34 N6 O2 P2	Full match	No results	No results	No match	No results	-1.94	596.221	12.274	1.3115e+09	45	0	0				No matches found	No matches found	No matches found	No matches found	No matches found	No MS2	1.3115e+09
FALSE		Tricin 5-O-β-D-glucoside	C23 H24 O12	Not the top hit	Full match	Not the top hit	Not the top hit	Not the top hit	-3.08	492.125	14.749	1.31105e+09	110	3	4	98.6	9.9	90.1	Single match found	Single match found	Multiple matches found	Multiple matches found	Single match found	DDA for preferred ion	1.31105e+09
FALSE		(3R,4R)-4-[(3,4-dimethoxyphenyl)methyl]-3-[(4-hydroxy-3-methoxyphenyl)methyl]oxolan-2-one	C21 H24 O6	No match	Invalid mass	No results	No match	No results	102000	410.117	12.68	1.30874e+09	126	6	0	89.7	9.5		No matches found	No matches found	No matches found	No matches found	No matches found	DDA for preferred ion	1.30874e+09
FALSE		3-Methoxy-5,7,3',4'-tetrahydroxy-flavone	C16 H12 O7	Full match	Full match	Partial match	Partial match	Not the top hit	-3.66	316.057	17.397	1.29882e+09	49	16	4	93.5	9.7	82.3	No matches found	Multiple matches found	No matches found	Multiple matches found	Multiple matches found	DDA for preferred ion	1.29882e+09
FALSE		4-Hydroxycoumarin	C9 H6 O3	Full match	No results	No results	Full match	No results	-3.67	162.031	15.566	1.29761e+09	13	0	0				No matches found	No matches found	No matches found	No matches found	No matches found	DDA for preferred ion	1.29761e+09
FALSE		tetranor-12(R)-HETE	C16 H26 O3	No match	Invalid mass	No results	No match	No match	-67665	248.177	25.458	1.29409e+09	61	2	0	72.2	69.5		No matches found	No matches found	No matches found	No matches found	Multiple matches found	DDA for preferred ion	1.29409e+09
FALSE				No results	No results	No results	No results	No results		329.227	19.379	1.28927e+09	0	0	0				No matches found	No matches found	No matches found	No matches found	No matches found	No MS2	1.28927e+09
FALSE			C55 H87 O6 P3	Full match	No results	No results	No results	No results	3.29	936.575	46.478	1.28668e+09	0	0	0				No matches found	No matches found	No matches found	No matches found	No matches found	DDA for preferred ion	1.28668e+09
FALSE		N,N'-Diphenylguanidine	C13 H13 N3	No match	Invalid mass	No results	No match	No results	-80655.5	194.084	11.837	1.28344e+09	56	4	0	99.8	98.9		No matches found	No matches found	No matches found	No matches found	No matches found	DDA for other ion	1.28344e+09
FALSE			C6 H18 N2 P2 S	Full match	No results	No results	No results	No results	2.68	212.067	2.686	1.28325e+09	0	0	0				No matches found	No matches found	No matches found	No matches found	No matches found	No MS2	1.28325e+09
FALSE		Osmundalactone	C6 H8 O3	Full match	No results	No results	Partial match	Full match	-2.34	128.047	2.672	1.26781e+09	31	0	0				No matches found	No matches found	No matches found	No matches found	Multiple matches found	No MS2	1.26781e+09
FALSE			C35 H40 N4 O3 P2	Full match	No results	No results	No match	No results	-4.92	626.254	18.285	1.26596e+09	4	0	0				No matches found	No matches found	No matches found	No matches found	No matches found	DDA for preferred ion	1.26596e+09
FALSE		Nicotinic acid	C6 H5 N O2	Full match	Full match	Full match	Full match	No results	-1.97	123.032	1.207	1.26494e+09	8	2	4	82.8	51.7	82.7	Single match found	Single match found	Multiple matches found	No matches found	No matches found	DDA for preferred ion	1.26494e+09
FALSE			C14 H9 N4 O13 P3	Full match	No results	No results	No match	No results	-3.34	533.936	39.709	1.26447e+09	2	0	0				No matches found	No matches found	No matches found	No matches found	No matches found	DDA for preferred ion	1.26447e+09
FALSE		Pterulamide VI	C43 H72 N6 O8	Not the top hit	No results	No results	No match	Full match	-3.86	800.538	42.604	1.25496e+09	2	0	0				No matches found	No matches found	No matches found	No matches found	Single match found	DDA for preferred ion	1.25496e+09
FALSE		CJ-13,982	C18 H32 O7	Not the top hit	No results	No results	Partial match	Full match	-4.94	360.213	32.662	1.25141e+09	3	0	0				No matches found	No matches found	No matches found	No matches found	Single match found	No MS2	1.25141e+09
FALSE		5-[4-(3-hydroxy-4-methoxyphenyl)-hexahydrofuro[3,4-c]furan-1-yl]-2-methoxyphenol	C20 H22 O6	No match	Invalid mass	No results	No match	No match	-50292.5	340.13	17.948	1.25015e+09	266	4	0	96.7	92.4		No matches found	No matches found	No matches found	Multiple matches found	Multiple matches found	DDA for preferred ion	1.25015e+09
FALSE				No results	No results	No results	No results	No results		313.232	27.281	1.24858e+09	0	0	0				No matches found	No matches found	No matches found	No matches found	No matches found	No MS2	1.24858e+09
FALSE		(3S,6R,9S,12S,15R,19R)-3-[(2S)-2-Butanyl]-19-decyl-9-[(1R)-1-hydroxyethyl]-12-(hydroxymethyl)-6,15-diisobutyl-1-oxa-4,7,10,13,16-pentaazacyclononadecane-2,5,8,11,14,17-hexone	C38 H69 N5 O9	Full match	No results	No results	Full match	No results	3.27	739.512	36.826	1.24545e+09	1	0	0				No matches found	No matches found	No matches found	No matches found	No matches found	No MS2	1.24545e+09
FALSE		5-Hydroxy-6,7,3',4',5'-pentamethoxyflavanone 5-O-rhamnoside	C26 H32 O12	Not the top hit	No results	No results	Partial match	Full match	-4.95	536.187	17.914	1.24528e+09	32	0	0				No matches found	No matches found	No matches found	Multiple matches found	No matches found	No MS2	1.24528e+09
FALSE		Taxifolin 二氢槲皮素	C15 H12 O7	Not the top hit	No results	Full match	Full match	Not the top hit	-4.62	304.057	13.195	1.24184e+09	60	0	12			90.3	Multiple matches found	Multiple matches found	No matches found	Multiple matches found	Multiple matches found	DDA for preferred ion	1.24184e+09
FALSE		PsiAβ	C18 H32 O3	Full match	No results	No results	Partial match	Full match	-3.64	296.234	32.923	1.24029e+09	43	0	0				No matches found	No matches found	No matches found	No matches found	Multiple matches found	No MS2	1.24029e+09
FALSE			C13 H2 N2 O21	Full match	No results	No results	No match	No results	1.26	521.916	39.518	1.23882e+09	2	0	0				No matches found	No matches found	No matches found	No matches found	No matches found	No MS2	1.23882e+09
FALSE		4-Trifluoromethylphenol	C7 H5 F3 O	No results	Full match	Invalid mass	Full match	No results	4.52	162.03	12.347	1.23825e+09	4	15	5	93.6	9.7	82.9	No matches found	Multiple matches found	No matches found	No matches found	No matches found	DDA for preferred ion	1.23825e+09
FALSE		Oxyskyrin	C30 H18 O11	No match	No results	No results	Not the top hit	Full match	-4.88	554.082	19.783	1.2295e+09	14	0	0				No matches found	No matches found	No matches found	No matches found	Single match found	No MS2	1.2295e+09
FALSE			C19 H20 O P2 S5	Full match	No results	No results	No match	No results	0.65	485.96	39.013	1.2292e+09	3	0	0				No matches found	No matches found	No matches found	No matches found	No matches found	DDA for preferred ion	1.2292e+09
FALSE		Melafolone	C22 H24 O7	Not the top hit	No results	No results	Partial match	Full match	-4.11	400.151	17.76	1.22651e+09	204	0	0				No matches found	No matches found	No matches found	Multiple matches found	Multiple matches found	No MS2	1.22651e+09
FALSE		Sinapinic acid	C11 H12 O5	Invalid mass	No results	No results	Invalid mass	No results	-5.38	224.067	12.502	1.22591e+09	60	0	0				No matches found	No matches found	No matches found	No matches found	No matches found	No MS2	1.22591e+09
FALSE		Sinapinic acid	C11 H12 O5	No match	Invalid mass	No results	No match	No match	-80382.9	206.057	13.381	1.22519e+09	76	3	0	90.7	82.7		No matches found	No matches found	No matches found	No matches found	Multiple matches found	DDA for preferred ion	1.22519e+09
FALSE		Exserolide J	C16 H18 O8	Full match	No results	No results	Partial match	Full match	-4.73	338.099	2.667	1.22477e+09	25	0	0				No matches found	No matches found	No matches found	No matches found	Multiple matches found	No MS2	1.22477e+09
FALSE		Stagonolide D	C10 H14 O4	Full match	No results	No results	Partial match	Full match	-3.2	198.089	2.665	1.22244e+09	71	0	0				No matches found	No matches found	No matches found	No matches found	Multiple matches found	No MS2	1.22244e+09
FALSE			C13 H11 O16 P S2	Full match	No results	No results	No match	No results	1.2	517.923	38.939	1.21417e+09	2	0	0				No matches found	No matches found	No matches found	No matches found	No matches found	DDA for preferred ion	1.21417e+09
FALSE		Melafolone	C22 H24 O7	Not the top hit	No results	No results	No match	Full match	-4.11	400.151	17.503	1.21256e+09	15	0	0				No matches found	No matches found	No matches found	Multiple matches found	Multiple matches found	No MS2	1.21256e+09
FALSE		4β-acetoxy-9β-10β-15α-trihydroxyprobotrydial	C17 H28 O5	Full match	No results	No results	Partial match	Full match	-4.19	312.192	23.619	1.2112e+09	42	0	0				No matches found	No matches found	No matches found	No matches found	Multiple matches found	No MS2	1.2112e+09
FALSE			C17 H16 N O8 P S5	Full match	No results	No results	No match	No results	2.21	552.923	39.71	1.20242e+09	15	0	0				No matches found	No matches found	No matches found	No matches found	No matches found	No MS2	1.20242e+09
FALSE			C25 H27 N8 P	Full match	No results	No results	No match	No results	2.75	470.211	17.533	1.19927e+09	108	0	0				No matches found	No matches found	No matches found	No matches found	No matches found	No MS2	1.19927e+09
FALSE		Xanthoangelol E	C21 H22 O6	Full match	No results	No results	Partial match	Full match	-3.76	370.14	17.977	1.19783e+09	196	0	0				No matches found	No matches found	No matches found	Multiple matches found	Multiple matches found	No MS2	1.19783e+09
FALSE		α-Linolenoyl ethanolamide	C20 H35 N O2	Full match	No results	No results	Full match	No results	-3.44	321.266	31.477	1.19771e+09	30	0	0				No matches found	No matches found	No matches found	No matches found	No matches found	DDA for preferred ion	1.19771e+09
FALSE		Diheptyl (2R,3R,4R)-2-(hydroxymethyl)-5-oxotetrahydrofuran-3,4-diyl biscarbonate	C21 H36 O9	Full match	No results	No results	Full match	No results	-4.84	432.234	21.549	1.19412e+09	2	0	0				No matches found	No matches found	No matches found	No matches found	No matches found	No MS2	1.19412e+09
FALSE		FL1ABGGS0001_a	C16 H12 O7	Full match	No results	No results	Partial match	Full match	-3.66	316.057	14.925	1.19263e+09	49	0	0				No matches found	No matches found	No matches found	Multiple matches found	Multiple matches found	No MS2	1.19263e+09
FALSE				No results	No results	No results	No results	No results		228.135	20.593	1.18819e+09	0	0	0				No matches found	No matches found	No matches found	No matches found	No matches found	DDA for preferred ion	1.18819e+09
FALSE		methyl 3-ethenyl-4-({6-[2-(4-hydroxyphenyl)ethyl]-4-oxooxan-2-yl}methyl)-2-{[3,4,5-trihydroxy-6-(hydroxymethyl)oxan-2-yl]oxy}-3,4-dihydro-2H-pyran-5-carboxylate	C29 H38 O12	No match	Invalid mass	No results	No match	No results	-31153.8	560.222	40.715	1.1859e+09	71	3	0	64.7	8.2		No matches found	No matches found	No matches found	No matches found	No matches found	DDA for preferred ion	1.1859e+09
FALSE			C54 H49 N8 O15 P3	Full match	No results	No results	No results	No results	-4.81	1142.25	15.16	1.1806e+09	0	0	0				No matches found	No matches found	No matches found	No matches found	No matches found	No MS2	1.1806e+09
FALSE		5-hydroxy-4-methoxy-5,6-dihydro-2H-pyran-2-one	C6 H8 O4	Full match	Full match	No results	Partial match	Not the top hit	-3.61	144.042	1.95	1.1758e+09	34	4	0	72.9	52.1		No matches found	No matches found	No matches found	No matches found	Multiple matches found	DDA for preferred ion	1.1758e+09
FALSE			C14 H12 N6 O7	Full match	No results	No results	No match	No results	-2.21	376.076	2.733	1.1757e+09	139	0	0				No matches found	No matches found	No matches found	No matches found	No matches found	No MS2	1.1757e+09
FALSE				No results	No results	No results	No results	No results		200.103	16.112	1.1747e+09	0	0	0				No matches found	No matches found	No matches found	No matches found	No matches found	No MS2	1.1747e+09
FALSE			C22 H47 N O3	Full match	No results	No results	No results	No results	-3.56	373.354	31.227	1.17465e+09	0	0	0				No matches found	No matches found	No matches found	No matches found	No matches found	DDA for preferred ion	1.17465e+09
FALSE		N-Acetylsphingosine	C20 H39 N O3	Full match	Full match	No results	Full match	No results	-3.88	341.292	35.32	1.1733e+09	15	2	0	71.9	8.6		No matches found	No matches found	No matches found	No matches found	No matches found	DDA for preferred ion	1.1733e+09
FALSE		6-heptyl-2H-pyran-2-one	C12 H18 O2	Full match	No results	No results	Partial match	Full match	-3.62	194.13	20.525	1.17124e+09	65	0	0				No matches found	No matches found	No matches found	No matches found	Multiple matches found	No MS2	1.17124e+09
FALSE		Dodecanedioic acid	C12 H22 O4	No results	Invalid mass	No results	No results	No results	-6.44	230.15	21.123	1.17066e+09	0	1	0	78.9	8.9		No matches found	No matches found	No matches found	No matches found	No matches found	DDA for preferred ion	1.17066e+09
FALSE			C40 H34 N6 O22	Full match	No results	No results	No results	No results	-4.39	950.168	12.917	1.1702e+09	0	0	0				No matches found	No matches found	No matches found	No matches found	No matches found	No MS2	1.1702e+09
FALSE		RMH	C17 H30 N8 O4 S	No match	Invalid mass	No results	No match	No match	-500002	221.105	2.536	1.16291e+09	191	2	0	68.2	8.4		No matches found	No matches found	No matches found	No matches found	Multiple matches found	DDA for preferred ion	1.16291e+09
FALSE		dG-C8-AaC	C21 H20 N8 O4	No match	Invalid mass	No results	No match	No results	19	448.169	13.897	1.1505e+09	1	4	0	71.6	8.6		No matches found	No matches found	No matches found	No matches found	No matches found	DDA for preferred ion	1.1505e+09
FALSE			C19 H37 N4 O3 P3	Full match	No results	No results	No match	No results	0.42	462.208	16.391	1.1452e+09	1	0	0				No matches found	No matches found	No matches found	No matches found	No matches found	DDA for other ion	1.1452e+09
FALSE		16-Hydroxyhexadecanoic acid	C16 H32 O3	No match	Invalid mass	No results	No match	No match	-168996	226.229	35.606	1.14221e+09	3	4	0	79.4	9		No matches found	No matches found	No matches found	No matches found	Multiple matches found	DDA for other ion	1.14221e+09
FALSE			C32 H11 N O5 P2 S5	Full match	No results	No results	No results	No results	-4.56	710.868	43.721	1.13197e+09	0	0	0				No matches found	No matches found	No matches found	No matches found	No matches found	No MS2	1.13197e+09
FALSE		Hydroxymethyldecylparaben	C18 H28 O4	Not the top hit	No results	No results	Partial match	Full match	-4.01	308.198	22.781	1.13123e+09	80	0	0				No matches found	No matches found	No matches found	No matches found	Multiple matches found	DDA for preferred ion	1.13123e+09
FALSE		12-oxo Phytodienoic Acid	C18 H28 O3	Full match	Full match	No results	Full match	Partial match	-3.87	292.203	23.409	1.12426e+09	61	10	0	86.6	80		No matches found	No matches found	No matches found	No matches found	Multiple matches found	DDA for preferred ion	1.12426e+09
FALSE		Mucidone	C11 H16 O2	Full match	No results	No results	Partial match	Full match	-3.94	180.114	21.726	1.12127e+09	55	0	0				No matches found	No matches found	No matches found	No matches found	Multiple matches found	No MS2	1.12127e+09
FALSE		(2S,4S,5S)-N-Butyl-6-cyclohexyl-4-hydroxy-2-isopropyl-5-{[(2S)-2-({(2S)-1-[4-(methoxymethoxy)-1-piperidinyl]-1-oxo-3-phenyl-2-propanyl}oxy)hexanoyl]amino}hexanamide	C41 H69 N3 O7	Full match	No results	No results	Full match	No results	-2.07	715.512	43.555	1.12054e+09	5	0	0				No matches found	No matches found	No matches found	No matches found	No matches found	No MS2	1.12054e+09
FALSE		4-Vinylresorcinol	C8 H8 O2	Full match	No results	No results	Partial match	Full match	-3.02	136.052	14.384	1.11965e+09	28	0	0				No matches found	No matches found	No matches found	No matches found	Single match found	No MS2	1.11965e+09
FALSE		Naphthalen-2-amine	C10 H9 N	Full match	No results	No results	Full match	No results	-3.54	143.073	2.636	1.11591e+09	12	0	0				No matches found	No matches found	No matches found	No matches found	No matches found	No MS2	1.11591e+09
FALSE			C20 H13 O5 P S5	Full match	No results	No results	No match	No results	-4.43	523.908	39.753	1.11353e+09	1	0	0				No matches found	No matches found	No matches found	No matches found	No matches found	No MS2	1.11353e+09
FALSE		(+/-)12(13)-DiHOME	C18 H34 O4	Full match	Full match	No results	Partial match	Partial match	-4.08	314.244	26.333	1.10996e+09	20	5	0	97.6	93.4		No matches found	No matches found	No matches found	No matches found	Single match found	DDA for preferred ion	1.10996e+09
FALSE			C8 H21 N4 O P	Full match	No results	No results	No results	No results	-1.97	220.145	16.898	1.10485e+09	0	0	0				No matches found	No matches found	No matches found	No matches found	No matches found	No MS2	1.10485e+09
FALSE			C16 H38 N6 O2	Full match	No results	No results	Invalid mass	No results	3.49	346.307	38.687	1.10454e+09	1	0	0				No matches found	No matches found	No matches found	No matches found	No matches found	DDA for other ion	1.10454e+09
FALSE		Catechin	C15 H14 O6	Full match	Full match	Full match	Full match	Not the top hit	-4.12	290.078	9.251	1.10076e+09	83	3	27	95	100	93.3	Multiple matches found	Multiple matches found	Multiple matches found	Multiple matches found	Multiple matches found	DDA for preferred ion	1.10076e+09
FALSE			C21 H37 N O13	Full match	No results	No results	No match	No results	-4.85	511.224	16.926	1.09816e+09	113	0	0				No matches found	No matches found	No matches found	No matches found	No matches found	No MS2	1.09816e+09
FALSE			C21 H39 N O11	Full match	No results	No results	No match	No results	-4.71	481.25	16.684	1.09763e+09	129	0	0				No matches found	No matches found	No matches found	No matches found	No matches found	No MS2	1.09763e+09
FALSE		4'-O-Methylxanthohumol	C22 H24 O5	Not the top hit	No results	No results	Not the top hit	Full match	4.13	368.164	39.035	1.09278e+09	93	0	0				No matches found	No matches found	No matches found	Multiple matches found	Multiple matches found	DDA for preferred ion	1.09278e+09
FALSE		N-γ-glutamyl-boletine	C15 H26 N2 O6	Not the top hit	No results	No results	Not the top hit	Full match	1.69	330.18	23.078	1.09163e+09	142	0	0				No matches found	No matches found	No matches found	No matches found	Multiple matches found	No MS2	1.09163e+09
FALSE			C14 H6 N2 O13 P2 S	Full match	No results	No results	Invalid mass	No results	2.28	503.908	38.139	1.08785e+09	3	0	0				No matches found	No matches found	No matches found	No matches found	No matches found	No MS2	1.08785e+09
FALSE			C15 H36 N6 O S2	Full match	No results	No results	No match	No results	1.55	380.24	38.419	1.08704e+09	4	0	0				No matches found	No matches found	No matches found	No matches found	No matches found	DDA for preferred ion	1.08704e+09
FALSE		Pladienolide B	C30 H48 O8	Not the top hit	No results	No results	Full match	Full match	-3.36	536.333	21.801	1.0856e+09	12	0	0				No matches found	No matches found	No matches found	No matches found	Multiple matches found	No MS2	1.0856e+09
FALSE				No results	No results	No results	No results	No results		136.051	2.691	1.0833e+09	0	0	0				No matches found	No matches found	No matches found	No matches found	No matches found	No MS2	1.0833e+09
FALSE		Tricin 5-O-β-D-glucoside	C23 H24 O12	Not the top hit	Full match	Not the top hit	Not the top hit	Not the top hit	-3.28	492.125	15.375	1.08274e+09	108	3	4	98.8	9.9	88	Single match found	Single match found	Multiple matches found	Multiple matches found	Single match found	DDA for preferred ion	1.08274e+09
FALSE		5-[(10Z)-14-(3,5-dihydroxyphenyl)tetradec-10-en-1-yl]benzene-1,3-diol	C26 H36 O4	No match	Invalid mass	No results	No match	No match	-9.23	412.258	43.632	1.08097e+09	32	2	0	96.7	9.8		No matches found	No matches found	No matches found	No matches found	Single match found	DDA for preferred ion	1.08097e+09
FALSE			C21 H48 N9 P S	Invalid mass	No results	No results	No match	No results	5.05	489.352	26.08	1.08029e+09	1	0	0				No matches found	No matches found	No matches found	No matches found	No matches found	No MS2	1.08029e+09
FALSE		Stearamide	C18 H37 N O	Full match	Full match	No results	Partial match	No results	-3.54	283.287	40.091	1.07923e+09	19	2	0	99.6	93.4		No matches found	No matches found	No matches found	No matches found	No matches found	DDA for preferred ion	1.07923e+09
FALSE		Homogentisic acid	C8 H8 O4	No results	Invalid mass	Invalid mass	No match	No results	-10.22	168.041	13.39	1.07672e+09	1	24	3	95	9.7	78.3	No matches found	Multiple matches found	No matches found	No matches found	No matches found	DDA for preferred ion	1.07672e+09
FALSE			C12 H12 O9 S4	Full match	No results	No results	No match	No results	-2.04	427.936	37.997	1.07661e+09	4	0	0				No matches found	No matches found	No matches found	No matches found	No matches found	No MS2	1.07661e+09
FALSE		α-Eleostearic acid	C18 H30 O2	Full match	Full match	Full match	Partial match	Partial match	-3.56	278.224	30.843	1.07646e+09	85	10	2	99	94.3	90.4	No matches found	Multiple matches found	No matches found	No matches found	Multiple matches found	DDA for preferred ion	1.07646e+09
FALSE		Not named	C24 H38 O3	Full match	No results	No results	Partial match	Full match	-3.92	374.281	26.27	1.0744e+09	45	0	0				No matches found	No matches found	No matches found	No matches found	Multiple matches found	DDA for preferred ion	1.0744e+09
FALSE		Castillene B	C19 H18 O4	Full match	No results	No results	Partial match	Full match	-4.06	310.119	16.448	1.07325e+09	246	0	0				No matches found	No matches found	No matches found	Multiple matches found	Multiple matches found	DDA for preferred ion	1.07325e+09
FALSE			C18 H39 O P3	Full match	No results	No results	No match	No results	-1.05	364.221	30.252	1.06969e+09	11	0	0				No matches found	No matches found	No matches found	No matches found	No matches found	No MS2	1.06969e+09
FALSE		Octa-2,4,6-triynoic acid	C9 H6 O2	Full match	No results	No results	Partial match	Full match	-4.42	146.036	17.649	1.06877e+09	12	0	0				No matches found	No matches found	No matches found	No matches found	Multiple matches found	No MS2	1.06877e+09
FALSE		(3,4,5-trihydroxy-6-{[4-(2,6,6-trimethyl-4-oxocyclohex-2-en-1-yl)butan-2-yl]oxy}oxan-2-yl)methyl 3,4,5-trihydroxybenzoate	C26 H36 O11	No match	Invalid mass	No results	No match	No results	72401.7	562.181	39.728	1.06816e+09	53	3	0	70.4	8.5		No matches found	No matches found	No matches found	No matches found	No matches found	DDA for preferred ion	1.06816e+09
FALSE		NP-001445	C18 H30 O5	No match	Invalid mass	No results	No match	No results	67383	348.19	20.962	1.06396e+09	26	4	0	99.1	10		No matches found	No matches found	No matches found	No matches found	No matches found	DDA for preferred ion	1.06396e+09
FALSE			C14 H7 N2 O14 P3 S	Full match	No results	No results	No results	No results	1.97	551.884	39.594	1.062e+09	0	0	0				No matches found	No matches found	No matches found	No matches found	No matches found	No MS2	1.062e+09
FALSE		Adenine	C5 H5 N5	No results	Invalid mass	No results	No match	No match	-12.48	135.053	1.138	1.06157e+09	6	1	0	93.8	9.7		No matches found	No matches found	No matches found	No matches found	Multiple matches found	DDA for preferred ion	1.06157e+09
FALSE			C15 H23 N5 O9 P2 S4	Full match	No results	No results	No match	No results	4.23	606.988	42.673	1.0595e+09	1	0	0				No matches found	No matches found	No matches found	No matches found	No matches found	No MS2	1.0595e+09
FALSE			C8 H9 N O21 S	Invalid mass	No results	No results	No match	No results	-5.29	486.936	38.005	1.05798e+09	2	0	0				No matches found	No matches found	No matches found	No matches found	No matches found	No MS2	1.05798e+09
FALSE		Palmitoyl ethanolamide	C18 H37 N O2	Full match	Full match	No results	Partial match	No results	-3.27	299.281	34.836	1.05693e+09	43	2	0	99.7	93.4		No matches found	No matches found	No matches found	No matches found	No matches found	DDA for preferred ion	1.05693e+09
FALSE		Dimethyl phosphite	C2 H7 O3 P	Full match	No results	No results	Full match	No results	-3.5	110.013	49.044	1.05204e+09	3	0	0				No matches found	No matches found	No matches found	No matches found	No matches found	DDA for preferred ion	1.05204e+09
FALSE			C19 H6 N3 O24 P3	Full match	No results	No results	No results	No results	-3.43	752.853	43.742	1.0512e+09	0	0	0				No matches found	No matches found	No matches found	No matches found	No matches found	No MS2	1.0512e+09
FALSE		4-Vinylresorcinol	C8 H8 O2	Full match	No results	No results	Partial match	Full match	-3.02	136.052	16.083	1.0509e+09	28	0	0				No matches found	No matches found	No matches found	No matches found	Single match found	No MS2	1.0509e+09
FALSE			C15 H12 N5 O18 P3 S	Full match	No results	No results	No results	No results	-1	674.91	42.091	1.04925e+09	0	0	0				No matches found	No matches found	No matches found	No matches found	No matches found	DDA for preferred ion	1.04925e+09
FALSE			C10 H21 O2 P3	Full match	No results	No results	No match	No results	0.88	266.076	2.722	1.04649e+09	8	0	0				No matches found	No matches found	No matches found	No matches found	No matches found	No MS2	1.04649e+09
FALSE		(5S,S)-5-methyl-3-(2-methylbutyl)furan-2(5H)-one	C10 H16 O2	Full match	No results	No results	Partial match	Full match	-3.45	168.114	2.685	1.04382e+09	131	0	0				No matches found	No matches found	No matches found	No matches found	Multiple matches found	No MS2	1.04382e+09
FALSE		1-(3-Ethylphenyl)-1,2-ethanediol	C10 H14 O2	Full match	No results	No results	Partial match	Full match	-3.67	166.099	2.668	1.04316e+09	94	0	0				No matches found	No matches found	No matches found	No matches found	Multiple matches found	No MS2	1.04316e+09
FALSE		Acetyl hydrogen phosphate	C2 H4 O5 P	No results	No results	No results	Full match	No results	3.12	138.98	49.048	1.03731e+09	1	0	0				No matches found	No matches found	No matches found	No matches found	No matches found	No MS2	1.03731e+09
FALSE		Dicyclohexyl phthalate	C20 H26 O4	No match	Invalid mass	No results	No match	No match	-10.5	330.18	24.245	1.03419e+09	142	12	0	98.8	9.9		No matches found	No matches found	No matches found	No matches found	Multiple matches found	DDA for preferred ion	1.03419e+09
FALSE		Fluoro[bis(2-methyl-2-propanyl)]2-propyn-1-ylsilane	C11 H21 F Si	No results	No results	No results	Full match	No results	0.26	200.14	18.486	1.03241e+09	1	0	0				No matches found	No matches found	No matches found	No matches found	No matches found	No MS2	1.03241e+09
FALSE		6-hydroxymanzamine E	C36 H44 N4 O3	Full match	No results	No results	Full match	No results	2.97	580.343	31.184	1.03079e+09	26	0	0				No matches found	No matches found	No matches found	No matches found	No matches found	DDA for other ion	1.03079e+09
FALSE			C36 H8 N O5 P3 S4	Full match	No results	No results	No results	No results	0.45	754.85	43.789	1.03047e+09	0	0	0				No matches found	No matches found	No matches found	No matches found	No matches found	DDA for other ion	1.03047e+09
FALSE		NP-019547	C17 H26 O5	No match	Invalid mass	No results	No match	No results	6.78	310.18	31.483	1.02479e+09	360	2	0	64.5	8.2		No matches found	No matches found	No matches found	No matches found	No matches found	DDA for preferred ion	1.02479e+09
FALSE			C11 H10 O15 P2 S2	Full match	No results	No results	No match	No results	3.3	507.895	39.461	1.02007e+09	2	0	0				No matches found	No matches found	No matches found	No matches found	No matches found	No MS2	1.02007e+09
FALSE		Pimprinol A	C13 H12 N2 O2	Full match	No results	No results	Partial match	Full match	-4.88	228.089	2.618	1.02e+09	195	0	0				No matches found	No matches found	No matches found	No matches found	Multiple matches found	No MS2	1.02e+09
FALSE			C19 H28 N2 S2	Full match	No results	No results	No match	No results	-1.58	348.169	23.631	1.01606e+09	128	0	0				No matches found	No matches found	No matches found	No matches found	No matches found	DDA for preferred ion	1.01606e+09
FALSE		17-hydroxydocosanoic acid	C22 H44 O3	Full match	No results	No results	Partial match	Full match	-4.09	356.328	39.701	1.01517e+09	6	0	0				No matches found	No matches found	No matches found	No matches found	Single match found	No MS2	1.01517e+09
FALSE		MKN-004C	C10 H18 O3	Full match	No results	No results	Partial match	Full match	-4.66	186.125	2.841	1.01456e+09	35	0	0				No matches found	No matches found	No matches found	No matches found	Multiple matches found	No MS2	1.01456e+09
FALSE			C13 H3 N2 O14 P3	Full match	No results	No results	No results	No results	4.14	503.882	39.706	1.01422e+09	0	0	0				No matches found	No matches found	No matches found	No matches found	No matches found	No MS2	1.01422e+09
FALSE		2-(3,4-dihydroxyphenyl)-5,7-dihydroxy-6,8-dimethoxychromen-4-one	C17 H14 O8	No match	No results	Full match	No match	Not the top hit	-4.74	346.067	19.753	1.00903e+09	1	0	2			74.5	Multiple matches found	No matches found	No matches found	Multiple matches found	Multiple matches found	DDA for preferred ion	1.00903e+09
FALSE		Brosimacutin G	C20 H20 O6	Not the top hit	No results	No results	Partial match	Full match	-4.27	356.124	15.595	1.00868e+09	203	0	0				No matches found	No matches found	No matches found	Multiple matches found	Multiple matches found	No MS2	1.00868e+09
FALSE		Not named	C11 H16 O3	Full match	No results	No results	Partial match	Full match	-3.1	196.109	13.98	1.00694e+09	47	0	0				No matches found	No matches found	No matches found	No matches found	Multiple matches found	DDA for preferred ion	1.00694e+09
FALSE				No results	No results	No results	No results	No results		135.9	44.365	1.00648e+09	0	0	0				No matches found	No matches found	No matches found	No matches found	No matches found	DDA for preferred ion	1.00648e+09
FALSE		Auxarthrol B	C16 H18 O9	Not the top hit	No results	No results	No match	Full match	-4.32	354.094	2.662	1.00584e+09	1	0	0				No matches found	No matches found	No matches found	No matches found	Multiple matches found	No MS2	1.00584e+09
FALSE		N,N-dimethyl-9H-purin-6-amine	C7 H9 N5	Full match	Full match	No results	Partial match	No results	-2.67	163.085	1.721	1.00558e+09	23	2	0	99.9	93.4		No matches found	No matches found	No matches found	No matches found	No matches found	DDA for preferred ion	1.00558e+09
FALSE			C17 H32 N2 O8	Full match	No results	No results	No match	No results	-0.07	392.216	17.813	1.0055e+09	17	0	0				No matches found	No matches found	No matches found	No matches found	No matches found	No MS2	1.0055e+09
FALSE		4-Hydroxy-3-methyl-2-oxabicyclo[3.3.1]non-6-one	C9 H14 O3	Full match	No results	No results	Partial match	Full match	-3.39	170.094	2.667	1.00325e+09	42	0	0				No matches found	No matches found	No matches found	No matches found	Multiple matches found	No MS2	1.00325e+09
FALSE			C13 H4 N2 O11 P2 S	Full match	No results	No results	No results	No results	3.07	457.903	38.035	1.00323e+09	0	0	0				No matches found	No matches found	No matches found	No matches found	No matches found	No MS2	1.00323e+09
FALSE			C9 H N4 O11 P3	Full match	No results	No results	No results	No results	-4.47	433.884	36.117	1.00156e+09	0	0	0				No matches found	No matches found	No matches found	No matches found	No matches found	DDA for preferred ion	1.00156e+09
FALSE		Uracil	C4 H4 N2 O2	No results	Invalid mass	No results	No results	No results	-15.15	112.026	1.233	9.99875e+08	0	4	0	100	10		No matches found	No matches found	No matches found	No matches found	No matches found	DDA for preferred ion	9.99875e+08
FALSE		3-Phenyllactic acid	C9 H10 O3	No results	Invalid mass	No results	No match	No results	-10.06	166.061	3.179	9.98886e+08	2	6	0	90.1	73.7		No matches found	No matches found	No matches found	No matches found	No matches found	DDA for preferred ion	9.98886e+08
FALSE		Reserpine	C33 H40 N2 O9	No match	Invalid mass	No results	No match	No results	-20	608.261	38.5	9.98516e+08	14	1	0	60.5	8		No matches found	No matches found	No matches found	No matches found	No matches found	DDA for preferred ion	9.98516e+08
FALSE		Penicibrocazine E	C20 H24 N2 O6 S2	No match	No results	No results	No match	Full match	2.1	452.109	13.018	9.98267e+08	1	0	0				No matches found	No matches found	No matches found	Multiple matches found	Multiple matches found	DDA for preferred ion	9.98267e+08
FALSE				No results	No results	No results	No results	No results		216.171	21.823	9.97457e+08	0	0	0				No matches found	No matches found	No matches found	No matches found	No matches found	No MS2	9.97457e+08
FALSE		Erucamide	C22 H43 N O	Full match	Full match	No results	Full match	No results	-4.09	337.333	43.288	9.93797e+08	14	2	0	95.1	83.2		No matches found	No matches found	No matches found	No matches found	No matches found	DDA for preferred ion	9.93797e+08
FALSE			C31 H29 N O17	Full match	No results	No results	No match	No results	-4.59	687.14	17.858	9.92479e+08	1	0	0				No matches found	No matches found	No matches found	No matches found	No matches found	No MS2	9.92479e+08
FALSE			C3 H2 N3 O8 P	Full match	No results	No results	No match	No results	0.94	238.958	49.016	9.90565e+08	18	0	0				No matches found	No matches found	No matches found	No matches found	No matches found	No MS2	9.90565e+08
FALSE			C27 H38 N2 P2 S3	Full match	No results	No results	No match	No results	-4.47	548.165	38.858	9.88236e+08	42	0	0				No matches found	No matches found	No matches found	No matches found	No matches found	No MS2	9.88236e+08
FALSE		4-ethylpyrrole-2-carboxaldehyde	C7 H9 N O	Full match	No results	No results	Partial match	Full match	-1.48	123.068	2.651	9.847e+08	39	0	0				No matches found	No matches found	No matches found	No matches found	Multiple matches found	No MS2	9.847e+08
FALSE		Anandamide (AEA)	C22 H37 N O2	No match	Invalid mass	No results	No match	No results	-100833	312.265	40.066	9.78693e+08	9	3	0	71.5	8.6		No matches found	No matches found	No matches found	No matches found	No matches found	DDA for other ion	9.78693e+08
FALSE		Arthripenoid B	C30 H46 O9	Not the top hit	No results	No results	Partial match	Full match	-4	550.312	19.15	9.77755e+08	33	0	0				No matches found	No matches found	No matches found	No matches found	Single match found	DDA for preferred ion	9.77755e+08
FALSE			C29 H11 N O2 S5	Full match	No results	No results	No results	No results	3.8	564.941	40.268	9.76684e+08	0	0	0				No matches found	No matches found	No matches found	No matches found	No matches found	DDA for preferred ion	9.76684e+08
FALSE		Maristachone B	C11 H16 O4	Full match	No results	No results	Partial match	Full match	-3.11	212.104	2.677	9.76134e+08	46	0	0				No matches found	No matches found	No matches found	No matches found	Multiple matches found	No MS2	9.76134e+08
FALSE			C19 H27 O3 P3	Full match	No results	No results	No match	No results	-1.69	396.117	15.158	9.75216e+08	118	0	0				No matches found	No matches found	No matches found	No matches found	No matches found	No MS2	9.75216e+08
FALSE		Laidlomycin	C37 H62 O12	Not the top hit	No results	No results	Full match	Full match	1.21	698.425	20.473	9.7508e+08	6	0	0				No matches found	No matches found	No matches found	No matches found	Single match found	No MS2	9.7508e+08
FALSE			C9 H2 N2 O21	Full match	No results	No results	No match	No results	0.29	473.915	39.005	9.74506e+08	5	0	0				No matches found	No matches found	No matches found	No matches found	No matches found	DDA for preferred ion	9.74506e+08
FALSE		Adenosine-5′-(N-propyl)carboxamide	C13 H18 N6 O4	Full match	No results	No results	Full match	No results	-3.27	322.138	2.704	9.65375e+08	18	0	0				No matches found	No matches found	No matches found	No matches found	No matches found	No MS2	9.65375e+08
FALSE		Myristyl nicotinate	C20 H33 N O2	Full match	No results	No results	Full match	No results	-3.77	319.25	24.707	9.63928e+08	65	0	0				No matches found	No matches found	No matches found	No matches found	No matches found	DDA for preferred ion	9.63928e+08
FALSE		2,10-dimethyl 4-hydroxy-6-oxo-4-undecen-7-yne	C13 H20 O2	Full match	No results	No results	Partial match	Full match	-3.66	208.146	2.709	9.60681e+08	52	0	0				No matches found	No matches found	No matches found	No matches found	Multiple matches found	No MS2	9.60681e+08
FALSE		(4aS,5S,6S,8aS)-2-(6,10-Dimethyl-2-undecanyl)-5,8a-dimethyldecahydro-6-isoquinolinol	C24 H47 N O	Full match	No results	No results	Full match	No results	-3.83	365.364	45.778	9.60677e+08	7	0	0				No matches found	No matches found	No matches found	No matches found	No matches found	DDA for preferred ion	9.60677e+08
FALSE		Daryamide A	C18 H26 N2 O5	Full match	No results	No results	Partial match	Full match	0.93	350.185	26.786	9.60198e+08	292	0	0				No matches found	No matches found	No matches found	No matches found	Multiple matches found	DDA for preferred ion	9.60198e+08
FALSE		Auriculamide	C17 H24 Cl N O4	No match	No results	No results	No match	Full match	2.5	341.14	17.573	9.59244e+08	114	0	0				No matches found	No matches found	No matches found	No matches found	Single match found	No MS2	9.59244e+08
FALSE		N-{[(1S,4S,6S)-6-Isopropyl-4-{2-[(4-methoxybenzyl)amino]-2-oxoethyl}-3-methyl-2-cyclohexen-1-yl]methyl}-2,2-dimethylpropanamide	C26 H40 N2 O3	No match	Invalid mass	No results	No match	No results	17.67	428.311	34.579	9.58949e+08	1	4	0	92.1	9.6		No matches found	No matches found	No matches found	No matches found	No matches found	DDA for preferred ion	9.58949e+08
FALSE		6-Methylquinoline	C10 H9 N	Full match	Full match	No results	Not the top hit	No results	-3.49	143.073	14.465	9.58378e+08	12	2	0	97.4	9.9		No matches found	No matches found	No matches found	No matches found	No matches found	DDA for preferred ion	9.58378e+08
FALSE		Speciosin A	C10 H8 O3	Full match	No results	No results	Partial match	Full match	-4.04	176.047	13.007	9.57256e+08	41	0	0				No matches found	No matches found	No matches found	No matches found	Multiple matches found	No MS2	9.57256e+08
FALSE		2,2'-Methylenebis(4-methyl-6-tert-butylphenol)	C23 H32 O2	Not the top hit	Full match	No results	Partial match	Full match	-4.43	340.239	37.85	9.57141e+08	94	3	0	76.1	8.8		No matches found	No matches found	No matches found	No matches found	Single match found	DDA for preferred ion	9.57141e+08
FALSE		(E)-ethyl 8-oxooctadec-9-enoate	C20 H36 O3	Full match	No results	No results	Partial match	Full match	-4.36	324.265	28.872	9.54567e+08	45	0	0				No matches found	No matches found	No matches found	No matches found	Multiple matches found	DDA for preferred ion	9.54567e+08
FALSE			C25 H3 N O19 S5	Full match	No results	No results	No results	No results	-3.73	780.787	43.79	9.49565e+08	0	0	0				No matches found	No matches found	No matches found	No matches found	No matches found	No MS2	9.49565e+08
FALSE		Phloionolic acid	C18 H36 O5	Full match	No results	No results	Full match	No results	-4.39	332.255	20.402	9.48872e+08	3	0	0				No matches found	No matches found	No matches found	No matches found	No matches found	DDA for preferred ion	9.48872e+08
FALSE		spisulosine	C18 H39 N O	Full match	No results	No results	Full match	No results	-4.34	285.302	28.609	9.48067e+08	4	0	0				No matches found	No matches found	No matches found	No matches found	No matches found	DDA for preferred ion	9.48067e+08
FALSE		N3-cyclohexyl-3-azabicyclo[3.2.2]nonane-3-carbothioamide	C15 H26 N2 S	No match	Invalid mass	No results	No match	No match	19.86	266.187	25.467	9.47796e+08	68	1	0	72.6	67		No matches found	No matches found	No matches found	No matches found	Multiple matches found	DDA for preferred ion	9.47796e+08
FALSE		2',5'-Dihydroxy-4,3',4',6'-tetramethoxychalcone	C19 H20 O7	Full match	No results	No results	Partial match	Full match	-4.52	360.119	15.829	9.44449e+08	88	0	0				No matches found	No matches found	No matches found	Multiple matches found	Multiple matches found	No MS2	9.44449e+08
FALSE		α-Linolenic acid	C18 H30 O2	Full match	Full match	Full match	Full match	Partial match	-3.56	278.224	35.853	9.44377e+08	85	25	5	99.6	100	92	No matches found	Multiple matches found	No matches found	No matches found	Multiple matches found	DDA for preferred ion	9.44377e+08
FALSE		Selma-4(14),7(1 I)-dlene-9-01 (I)	C15 H24 O	Full match	No results	No results	Partial match	Full match	-3.78	220.182	15.886	9.44327e+08	138	0	0				No matches found	No matches found	No matches found	No matches found	Multiple matches found	No MS2	9.44327e+08
FALSE			C21 H19 N7 O6 P2	Full match	No results	No results	No match	No results	2.14	527.088	12.936	9.43544e+08	15	0	0				No matches found	No matches found	No matches found	No matches found	No matches found	DDA for preferred ion	9.43544e+08
FALSE			C14 H5 N4 O17 P	Full match	No results	No results	No match	No results	0.35	531.939	39.504	9.41479e+08	1	0	0				No matches found	No matches found	No matches found	No matches found	No matches found	DDA for preferred ion	9.41479e+08
FALSE		N,N,N-Trimethyl(3-methyl-1,2,4-oxadiazol-5-yl)methanaminium	C7 H14 N3 O	No results	No results	No results	Full match	No results	-2.42	156.113	15.68	9.34684e+08	1	0	0				No matches found	No matches found	No matches found	No matches found	No matches found	No MS2	9.34684e+08
FALSE		4-Hydroxynonenal	C9 H16 O2	Full match	No results	No results	Full match	No results	-3.42	156.114	15.438	9.31252e+08	43	0	0				No matches found	No matches found	No matches found	No matches found	No matches found	No MS2	9.31252e+08
FALSE		NP-020760	C21 H38 O8	No match	Invalid mass	No results	No match	No results	52552.8	440.237	15.812	9.30056e+08	26	9	0	99.4	10		No matches found	No matches found	No matches found	No matches found	No matches found	DDA for preferred ion	9.30056e+08
FALSE		Fenipentol	C11 H16 O	Full match	No results	No results	Full match	No results	-3.72	164.119	20.357	9.29876e+08	36	0	0				No matches found	No matches found	No matches found	No matches found	No matches found	No MS2	9.29876e+08
FALSE		3-Methoxycinnamic acid	C10 H10 O3	No match	Invalid mass	No results	No match	No match	-101150	160.052	2.679	9.27851e+08	33	1	0	63.2	65.9		No matches found	No matches found	No matches found	No matches found	Multiple matches found	DDA for preferred ion	9.27851e+08
FALSE				No results	No results	No results	No results	No results		184.145	20.082	9.2515e+08	0	0	0				No matches found	No matches found	No matches found	No matches found	No matches found	DDA for preferred ion	9.2515e+08
FALSE		1-(2-Naphthyl)-1-propanol	C13 H14 O	Full match	No results	No results	Full match	No results	-4.03	186.104	16.964	9.24025e+08	6	0	0				No matches found	No matches found	No matches found	No matches found	No matches found	No MS2	9.24025e+08
FALSE		Hydroxymethyldecylparaben	C18 H28 O4	Full match	No results	No results	Partial match	Full match	-4.01	308.198	21.939	9.21213e+08	80	0	0				No matches found	No matches found	No matches found	No matches found	Multiple matches found	No MS2	9.21213e+08
FALSE			C24 H52 N4 O7 P2 S	Full match	No results	No results	No match	No results	3.27	602.305	42.733	9.19266e+08	21	0	0				No matches found	No matches found	No matches found	No matches found	No matches found	DDA for preferred ion	9.19266e+08
FALSE		4,2',6'-Trihydroxy-4'-methoxy-3',5'-dimethyldihydrochalcone	C18 H20 O5	Not the top hit	No results	No results	Partial match	Full match	-4.09	316.13	12.572	9.14422e+08	158	0	0				No matches found	No matches found	No matches found	Multiple matches found	Multiple matches found	No MS2	9.14422e+08
FALSE		NP-020214	C16 H32 O4	No match	Invalid mass	No results	No match	No match	-62490.2	270.218	21.418	9.078e+08	20	2	0	81.5	76.2		No matches found	No matches found	No matches found	No matches found	Multiple matches found	DDA for preferred ion	9.078e+08
FALSE		Neovasipyridone A	C21 H35 N O3	Full match	No results	No results	Partial match	Full match	-4.43	349.26	32.63	9.06697e+08	48	0	0				No matches found	No matches found	No matches found	No matches found	Multiple matches found	DDA for preferred ion	9.06697e+08
FALSE		Gallicynoic acid F	C18 H32 O6	No match	No results	No results	No match	Full match	-4.78	344.218	16.174	9.05749e+08	2	0	0				No matches found	No matches found	No matches found	No matches found	Multiple matches found	No MS2	9.05749e+08
FALSE		Oleanolic acid	C30 H48 O3	Full match	Full match	No results	Full match	Partial match	-4.34	456.358	36.906	9.04978e+08	186	15	0	100	10		No matches found	No matches found	No matches found	No matches found	Multiple matches found	DDA for preferred ion	9.04978e+08
FALSE			C54 H52 N2 O20 P2	Full match	No results	No results	No results	No results	-0.66	1110.26	16.257	9.03515e+08	0	0	0				No matches found	No matches found	No matches found	No matches found	No matches found	No MS2	9.03515e+08
FALSE		Glycitein	C16 H12 O5	Full match	Full match	Not the top hit	Full match	Not the top hit	-4.11	284.067	15.287	9.00255e+08	180	10	10	95	73.8	80.2	Multiple matches found	Multiple matches found	No matches found	Multiple matches found	Multiple matches found	DDA for preferred ion	9.00255e+08
FALSE			C29 H39 N8 O5 P	Full match	No results	No results	No match	No results	-2.67	610.276	32.502	8.96589e+08	51	0	0				No matches found	No matches found	No matches found	No matches found	No matches found	No MS2	8.96589e+08
FALSE		4-Hydroxy-1,8-epi-isotenerone	C15 H22 O2	Full match	No results	No results	Partial match	Full match	-3.61	234.161	22.41	8.95533e+08	243	0	0				No matches found	No matches found	No matches found	No matches found	Multiple matches found	No MS2	8.95533e+08
FALSE		Bjerkanderol A	C10 H14 O3	Full match	No results	No results	Partial match	Full match	-3.31	182.094	2.671	8.94906e+08	84	0	0				No matches found	No matches found	No matches found	No matches found	Multiple matches found	No MS2	8.94906e+08
FALSE			C8 H4 N2 O14 P2 S	Full match	No results	No results	No results	No results	-4.17	445.884	37.972	8.93173e+08	0	0	0				No matches found	No matches found	No matches found	No matches found	No matches found	No MS2	8.93173e+08
FALSE		5-hydroxy-2-(4-hydroxyphenyl)-6-methoxy-7-{[(2S,3R,4S,5S,6R)-3,4,5-trihydroxy-6-(hydroxymethyl)oxan-2-yl]oxy}-4H-chromen-4-one	C22 H22 O11	Not the top hit	Full match	Not the top hit	Not the top hit	Not the top hit	-3.64	462.115	15.317	8.91346e+08	34	2	5	96.6	9.8	92.8	Single match found	Multiple matches found	Single match found	Multiple matches found	No matches found	DDA for preferred ion	8.91346e+08
FALSE			C13 H32 N3 O P S	Full match	No results	No results	No match	No results	-4.26	309.199	22.028	8.89837e+08	5	0	0				No matches found	No matches found	No matches found	No matches found	No matches found	No MS2	8.89837e+08
FALSE		NP-008993	C18 H34 O4	No match	Invalid mass	No results	No match	No results	69947.6	336.226	26.278	8.87425e+08	10	11	0	100	10		No matches found	No matches found	No matches found	No matches found	No matches found	DDA for preferred ion	8.87425e+08
FALSE		NP-016437	C15 H24 O5	No match	Invalid mass	No results	No match	No match	-35351	274.117	2.791	8.85431e+08	42	7	0	99.4	10		No matches found	No matches found	No matches found	No matches found	Single match found	DDA for other ion	8.85431e+08
FALSE		Neovasipyrone B	C17 H26 O6	Not the top hit	No results	No results	No match	Full match	-4.88	326.171	19.346	8.84136e+08	2	0	0				No matches found	No matches found	No matches found	No matches found	Multiple matches found	No MS2	8.84136e+08
FALSE		Not named	C24 H40 O8	No match	No results	No results	No match	Full match	-4.14	456.27	23.245	8.83249e+08	1	0	0				No matches found	No matches found	No matches found	No matches found	Single match found	No MS2	8.83249e+08
FALSE		2-[4-(1,4-Dithiepan-6-yl)-1-(4-methylbenzyl)-2-piperazinyl]ethanol	C19 H30 N2 O S2	Full match	No results	No results	Full match	No results	-0.6	366.18	19.657	8.82271e+08	3	0	0				No matches found	No matches found	No matches found	No matches found	No matches found	No MS2	8.82271e+08
FALSE		3-Methyl-4-phenylthiophene	C11 H10 S	Full match	No results	No results	Not the top hit	No results	3.86	174.051	14.707	8.79069e+08	3	0	0				No matches found	No matches found	No matches found	No matches found	No matches found	No MS2	8.79069e+08
FALSE		Delta-4-Carene	C10 H16	Full match	No results	No results	Partial match	Full match	-3.81	136.125	15.834	8.78866e+08	56	0	0				No matches found	No matches found	No matches found	No matches found	Multiple matches found	No MS2	8.78866e+08
FALSE			C28 H62 N4 O14	Full match	No results	No results	No match	No results	3.37	678.429	19.455	8.78723e+08	8	0	0				No matches found	No matches found	No matches found	No matches found	No matches found	No MS2	8.78723e+08
FALSE			C15 H36 N6 O S2	Full match	No results	No results	No match	No results	1.55	380.24	38.598	8.77773e+08	4	0	0				No matches found	No matches found	No matches found	No matches found	No matches found	DDA for preferred ion	8.77773e+08
FALSE			C10 H8 N O18 P3	Full match	No results	No results	No match	No results	-1.21	522.895	38.053	8.7762e+08	3	0	0				No matches found	No matches found	No matches found	No matches found	No matches found	No MS2	8.7762e+08
FALSE		Choline	C5 H13 N O	Full match	Full match	Invalid mass	Partial match	No results	0.7	103.1	0.799	8.77538e+08	5	1	2	95.9	9.8	93.5	No matches found	No matches found	Multiple matches found	No matches found	No matches found	DDA for preferred ion	8.77538e+08
FALSE		Phloretin	C15 H14 O5	Full match	Full match	Full match	Full match	Full match	-4.36	274.083	19.108	8.75529e+08	128	2	4	62.7	8.1	96.5	Multiple matches found	Multiple matches found	No matches found	Multiple matches found	Multiple matches found	DDA for preferred ion	8.75529e+08
FALSE		Guanine	C5 H5 N5 O	Full match	Full match	Full match	Full match	No results	-2.98	151.049	1.162	8.74909e+08	15	1	1	99	96.1	76.8	No matches found	Single match found	No matches found	No matches found	No matches found	DDA for preferred ion	8.74909e+08
FALSE				No results	No results	No results	No results	No results		216.135	19.318	8.71457e+08	0	0	0				No matches found	No matches found	No matches found	No matches found	No matches found	No MS2	8.71457e+08
FALSE		Paecilaminol	C20 H43 N O	Full match	No results	No results	Partial match	Full match	-3.43	313.333	31.053	8.68275e+08	8	0	0				No matches found	No matches found	No matches found	No matches found	Single match found	DDA for preferred ion	8.68275e+08
FALSE		Isouvaretin	C23 H22 O5	Not the top hit	No results	No results	Partial match	Full match	3.68	378.148	36.107	8.67992e+08	114	0	0				No matches found	No matches found	No matches found	Multiple matches found	Single match found	DDA for preferred ion	8.67992e+08
FALSE			C11 H13 N O30	Full match	No results	No results	No match	No results	0.84	638.953	42.569	8.64135e+08	1	0	0				No matches found	No matches found	No matches found	No matches found	No matches found	No MS2	8.64135e+08
FALSE		ortho-Phthalaldehyde	C8 H6 O2	Full match	No results	No results	Full match	No results	-3.9	134.036	14.695	8.62086e+08	12	0	0				No matches found	No matches found	No matches found	No matches found	No matches found	No MS2	8.62086e+08
FALSE		N-γ-glutamyl-boletine	C15 H26 N2 O6	Not the top hit	No results	No results	Not the top hit	Full match	1.69	330.18	21.946	8.61279e+08	142	0	0				No matches found	No matches found	No matches found	No matches found	Multiple matches found	No MS2	8.61279e+08
FALSE			C9 H3 N3 O21 S	Full match	No results	No results	No match	No results	-0.49	520.898	38.055	8.56551e+08	2	0	0				No matches found	No matches found	No matches found	No matches found	No matches found	No MS2	8.56551e+08
FALSE		Millettocalyxin A	C18 H14 O6	Not the top hit	No results	No results	No match	Full match	-4.35	326.078	20.479	8.54366e+08	7	0	0				No matches found	No matches found	No matches found	Multiple matches found	Multiple matches found	DDA for preferred ion	8.54366e+08
FALSE		Dokdolipid C	C30 H56 O12	No match	No results	No results	Not the top hit	Full match	-4.69	608.374	34.58	8.53487e+08	6	0	0				No matches found	No matches found	No matches found	No matches found	Single match found	DDA for other ion	8.53487e+08
FALSE		(-)-Caryophyllene oxide	C15 H24 O	Full match	Full match	No results	Partial match	Partial match	-3.97	220.182	18.755	8.52567e+08	138	4	0	84.9	78.7		No matches found	No matches found	No matches found	No matches found	Multiple matches found	DDA for preferred ion	8.52567e+08
FALSE		Trans-Non-2-en-(4.6.8)-triyn-1-ol	C9 H6 O	Full match	No results	No results	Partial match	Full match	-2.29	130.042	17.605	8.48226e+08	2	0	0				No matches found	No matches found	No matches found	No matches found	Single match found	No MS2	8.48226e+08
FALSE			C61 H48 N2 O16 P2	Full match	No results	No results	No results	No results	4.64	1126.25	16.289	8.46573e+08	0	0	0				No matches found	No matches found	No matches found	No matches found	No matches found	No MS2	8.46573e+08
FALSE		(2E)-2-Benzylidene-6-methylcyclohexanone	C14 H16 O	Full match	No results	No results	Full match	No results	-4.1	200.119	16.721	8.44886e+08	17	0	0				No matches found	No matches found	No matches found	No matches found	No matches found	No MS2	8.44886e+08
FALSE		Allahabadolactone A	C18 H26 O3	Full match	No results	No results	Partial match	Full match	-4.66	290.187	21.122	8.44309e+08	144	0	0				No matches found	No matches found	No matches found	No matches found	Multiple matches found	No MS2	8.44309e+08
FALSE		Icosanamide	C20 H41 N O	Full match	No results	No results	Full match	No results	-4.15	311.318	44.075	8.43823e+08	8	0	0				No matches found	No matches found	No matches found	No matches found	No matches found	DDA for preferred ion	8.43823e+08
FALSE			C15 H8 N4 O9 P2	Full match	No results	No results	No match	No results	-3.84	449.975	39.692	8.43057e+08	4	0	0				No matches found	No matches found	No matches found	No matches found	No matches found	No MS2	8.43057e+08
FALSE			C29 H32 O4 P2	Full match	No results	No results	No match	No results	-3.13	506.176	17.102	8.41838e+08	1	0	0				No matches found	No matches found	No matches found	No matches found	No matches found	No MS2	8.41838e+08
FALSE		Methyl (2,4-diamino-7-oxo-7,8-dihydro-6-pteridinyl)acetate	C9 H10 N6 O3	Full match	No results	No results	Not the top hit	No results	-2.44	250.081	2.717	8.40919e+08	7	0	0				No matches found	No matches found	No matches found	No matches found	No matches found	No MS2	8.40919e+08
FALSE		{2-[(3S)-5-Amino-3-(L-lysylamino)pentanoyl]-1-methylhydrazino}acetic acid	C14 H30 N6 O4	Full match	No results	No results	Full match	No results	2.76	346.234	19.87	8.38372e+08	1	0	0				No matches found	No matches found	No matches found	No matches found	No matches found	DDA for preferred ion	8.38372e+08
FALSE			C11 H27 N5 O3	Full match	No results	No results	No results	No results	-0.36	277.211	20.6	8.30721e+08	0	0	0				No matches found	No matches found	No matches found	No matches found	No matches found	No MS2	8.30721e+08
FALSE		CV-1	C7 H14 N2 O6	No match	No results	No results	No match	Full match	3.23	222.086	2.73	8.29208e+08	15	0	0				No matches found	No matches found	No matches found	No matches found	Multiple matches found	No MS2	8.29208e+08
FALSE		Nor-9-carboxy-δ9-THC	C21 H28 O4	No match	Invalid mass	No results	No match	No results	-10.76	344.195	33.949	8.28117e+08	153	6	0	85.3	9.3		No matches found	No matches found	No matches found	No matches found	No matches found	DDA for preferred ion	8.28117e+08
FALSE		ortho-Phthalaldehyde	C8 H6 O2	Full match	No results	No results	Full match	No results	-3.9	134.036	14.337	8.24266e+08	12	0	0				No matches found	No matches found	No matches found	No matches found	No matches found	No MS2	8.24266e+08
FALSE		Hynapene A	C18 H28 O5	Full match	No results	No results	Partial match	Full match	-3.55	324.193	35.27	8.23699e+08	54	0	0				No matches found	No matches found	No matches found	No matches found	Multiple matches found	DDA for preferred ion	8.23699e+08
FALSE		Fenipentol	C11 H16 O	Full match	No results	No results	Full match	No results	-3.88	164.119	16.652	8.20711e+08	36	0	0				No matches found	No matches found	No matches found	No matches found	No matches found	No MS2	8.20711e+08
FALSE		NP-005821	C30 H46 O3	No match	Invalid mass	No results	No match	No match	-39644.1	436.333	29.776	8.19321e+08	16	4	0	91.6	83		No matches found	No matches found	No matches found	No matches found	Multiple matches found	DDA for preferred ion	8.19321e+08
FALSE		2-methyl-1,2-dihydrophthalazin-1-one	C9 H8 N2 O	Full match	Full match	No results	Partial match	No results	-3.25	160.063	1.543	8.18436e+08	67	2	0	99.2	10		No matches found	No matches found	No matches found	No matches found	No matches found	DDA for preferred ion	8.18436e+08
FALSE		Benzimidazole	C7 H6 N2	Full match	No results	No results	Full match	No results	-1.58	118.053	1.791	8.16093e+08	17	0	0				No matches found	No matches found	No matches found	No matches found	No matches found	DDA for preferred ion	8.16093e+08
FALSE				No results	No results	No results	No results	No results		132.077	2.661	8.15964e+08	0	0	0				No matches found	No matches found	No matches found	No matches found	No matches found	No MS2	8.15964e+08
FALSE		2,6,3',4'-Tetrahydroxy-2-benzylcoumaranone	C15 H12 O6	Full match	No results	No results	Partial match	Full match	-4.31	288.062	15.267	8.14426e+08	109	0	0				No matches found	No matches found	No matches found	Multiple matches found	Multiple matches found	No MS2	8.14426e+08
FALSE		Laidlomycin	C37 H62 O12	Not the top hit	No results	No results	Full match	Full match	2.09	698.426	22.605	8.13512e+08	6	0	0				No matches found	No matches found	No matches found	No matches found	Single match found	No MS2	8.13512e+08
FALSE		[(2R,3S,6S)-3-(4-Methylphenoxy)-6-(phenylethynyl)-3,6-dihydro-2H-pyran-2-yl]methyl (4E)-4-({(2R)-2-hydroxy-2-[(3aR,5R,6S,6aR)-6-hydroxy-2,2-dimethyltetrahydrofuro[2,3-d][1,3]dioxol-5-yl]ethoxy}imino)p entanoate	C35 H41 N O10	Full match	No results	No results	Full match	No results	2.3	635.275	32.766	8.13071e+08	6	0	0				No matches found	No matches found	No matches found	No matches found	No matches found	No MS2	8.13071e+08
FALSE		Eutypine	C12 H10 O2	Full match	No results	No results	Partial match	Full match	-4.54	186.067	15.85	8.09045e+08	42	0	0				No matches found	No matches found	No matches found	No matches found	Single match found	No MS2	8.09045e+08
FALSE		1-Ethyl-4-[(E)-(hydroxyimino)methyl]-3-methyl-1H-imidazol-3-ium	C7 H12 N3 O	No results	No results	No results	Full match	No results	-2.28	154.098	16.818	8.08675e+08	1	0	0				No matches found	No matches found	No matches found	No matches found	No matches found	No MS2	8.08675e+08
FALSE			C10 H4 N6 O14 P2 S2	Full match	No results	No results	No match	No results	-4.41	557.868	40.154	8.07296e+08	1	0	0				No matches found	No matches found	No matches found	No matches found	No matches found	No MS2	8.07296e+08
FALSE		Antipain	C27 H44 N10 O6	Not the top hit	No results	No results	Full match	Full match	-2.31	604.343	29.631	8.06117e+08	17	0	0				No matches found	No matches found	No matches found	No matches found	Single match found	DDA for other ion	8.06117e+08
FALSE		Dendryphiellic acid A	C9 H14 O2	Full match	No results	No results	Partial match	Full match	-3.65	154.099	2.657	8.03489e+08	40	0	0				No matches found	No matches found	No matches found	No matches found	Multiple matches found	No MS2	8.03489e+08
FALSE		Sumarotene	C24 H30 O2 S	Full match	No results	No results	Full match	No results	-4.42	382.195	32.461	8.01758e+08	6	0	0				No matches found	No matches found	No matches found	No matches found	No matches found	No MS2	8.01758e+08
FALSE		Pericoannosin A	C22 H35 N O3	Full match	No results	No results	Partial match	Full match	-4.36	361.26	25.82	8.00999e+08	47	0	0				No matches found	No matches found	No matches found	No matches found	Single match found	No MS2	8.00999e+08
FALSE		Hypoxanthine	C5 H4 N4 O	Full match	No results	Full match	Partial match	No results	-3.61	136.038	1.024	8.00891e+08	6	0	1			75.8	Single match found	No matches found	No matches found	No matches found	No matches found	DDA for preferred ion	8.00891e+08
FALSE			C51 H51 O21 P	Full match	No results	No results	No results	No results	2.86	1030.27	16.113	7.9804e+08	0	0	0				No matches found	No matches found	No matches found	No matches found	No matches found	No MS2	7.9804e+08
FALSE			C16 H39 N7 O	Full match	No results	No results	No match	No results	3.54	345.323	28.64	7.9598e+08	1	0	0				No matches found	No matches found	No matches found	No matches found	No matches found	DDA for preferred ion	7.9598e+08
FALSE			C15 H24 N6 O8	Full match	No results	No results	No match	No results	1.46	416.166	12.368	7.95868e+08	206	0	0				No matches found	No matches found	No matches found	No matches found	No matches found	No MS2	7.95868e+08
FALSE			C27 H18 N O6 P S5	Full match	No results	No results	No results	No results	-1.9	642.946	42.559	7.94914e+08	0	0	0				No matches found	No matches found	No matches found	No matches found	No matches found	No MS2	7.94914e+08
FALSE			C11 H9 O8 P S2	Full match	No results	No results	No match	No results	-3.86	363.946	35.931	7.90465e+08	5	0	0				No matches found	No matches found	No matches found	No matches found	No matches found	No MS2	7.90465e+08
FALSE		Cadina-1(10),6,8-triene	C15 H22	Full match	No results	No results	Partial match	Full match	-3.77	202.171	18.694	7.90192e+08	8	0	0				No matches found	No matches found	No matches found	No matches found	Multiple matches found	DDA for preferred ion	7.90192e+08
FALSE		(1S,3R,4R,5R)-1,3,4-trihydroxy-5-{[(2E)-3-(4-hydroxy-3-methoxyphenyl)prop-2-enoyl]oxy}cyclohexane-1-carboxylic acid	C17 H20 O9	Not the top hit	Full match	Full match	Not the top hit	Partial match	-4.68	368.109	12.003	7.84675e+08	140	4	6	98.8	72.5	85.7	Multiple matches found	No matches found	No matches found	No matches found	Multiple matches found	DDA for preferred ion	7.84675e+08
FALSE			C28 H12 N3 O6 P S5	Full match	No results	No results	No match	No results	0.49	676.907	42.078	7.84275e+08	1	0	0				No matches found	No matches found	No matches found	No matches found	No matches found	No MS2	7.84275e+08
FALSE			C15 H23 N4 O P3	Full match	No results	No results	No match	No results	1	368.109	16.566	7.82068e+08	113	0	0				No matches found	No matches found	No matches found	No matches found	No matches found	No MS2	7.82068e+08
FALSE			C7 H11 N5 O18 P2 S	Full match	No results	No results	No match	No results	4.27	546.932	39.575	7.8083e+08	2	0	0				No matches found	No matches found	No matches found	No matches found	No matches found	No MS2	7.8083e+08
FALSE		5,7,3',6'-Tetrahydroxy-8,2'-dimethoxyflavone 6'-glucoside	C23 H24 O13	Full match	No results	No results	Partial match	Full match	-3.92	508.12	14.272	7.78515e+08	4	0	0				No matches found	No matches found	No matches found	Multiple matches found	Single match found	No MS2	7.78515e+08
FALSE		(5bS,11R,11aR,12S,13R,13aR)-13a-[(1R)-1-Acetoxyethyl]-8-hydroxy-5b,9,11a-trimethyl-8-vinyl-1,3,5a,5b,6,7,7a,8,11,11a,11b,12,13,13a-tetradecahydrophenanthro[2,1-c]oxepine-11,12,13-triyl triacetate	C33 H46 O10	Full match	No results	No results	Not the top hit	No results	-4	602.307	26.011	7.77318e+08	15	0	0				No matches found	No matches found	No matches found	No matches found	No matches found	No MS2	7.77318e+08
FALSE		Okanin 4'-O- (2"-O-caffeoyl-6"-O-acetylglucoside)	C32 H30 O15	Not the top hit	No results	No results	Partial match	Full match	-4.88	654.155	17.72	7.76509e+08	3	0	0				No matches found	No matches found	No matches found	Multiple matches found	No matches found	No MS2	7.76509e+08
FALSE			C13 H32 N3 P S	Full match	No results	No results	Invalid mass	No results	2.21	293.206	23.495	7.7593e+08	1	0	0				No matches found	No matches found	No matches found	No matches found	No matches found	No MS2	7.7593e+08
FALSE		2-{[(2S)-1-Methoxy-1-oxo-2-hexanyl]amino}-2-oxoethanediazonium	C9 H16 N3 O3	No results	No results	No results	Full match	No results	-0.7	214.119	18.953	7.75331e+08	3	0	0				No matches found	No matches found	No matches found	No matches found	No matches found	No MS2	7.75331e+08
FALSE			C22 H36 N2 O3 P2	Full match	No results	No results	No match	No results	2.42	438.221	15.217	7.7458e+08	22	0	0				No matches found	No matches found	No matches found	No matches found	No matches found	No MS2	7.7458e+08
FALSE		[4-[2-(1H-indazol-3-yl)ethenyl]phenyl]-(1-piperazinyl)methanone	C20 H20 N4 O	Full match	No results	No results	Full match	No results	3.5	332.165	28.51	7.72663e+08	219	0	0				No matches found	No matches found	No matches found	No matches found	No matches found	No MS2	7.72663e+08
FALSE			C3 H7 N4 O2 P	Full match	No results	No results	No match	No results	-4.2	162.03	15	7.72256e+08	4	0	0				No matches found	No matches found	No matches found	No matches found	No matches found	No MS2	7.72256e+08
FALSE			C25 H62 N8 O10 P2	Full match	No results	No results	No match	No results	4.48	696.41	20.714	7.71941e+08	11	0	0				No matches found	No matches found	No matches found	No matches found	No matches found	No MS2	7.71941e+08
FALSE		2-Phenylcyclohexanol	C12 H16 O	Full match	No results	No results	Full match	No results	-3.79	176.119	20.523	7.71378e+08	31	0	0				No matches found	No matches found	No matches found	No matches found	No matches found	No MS2	7.71378e+08
FALSE			C14 H6 O18 P2 S	Full match	No results	No results	No match	No results	-1.96	555.874	40.167	7.70555e+08	1	0	0				No matches found	No matches found	No matches found	No matches found	No matches found	No MS2	7.70555e+08
FALSE		Unnarmicin C	C38 H54 N4 O6	No match	No results	No results	Not the top hit	Full match	0.11	662.404	26.776	7.70408e+08	44	0	0				No matches found	No matches found	No matches found	No matches found	Single match found	No MS2	7.70408e+08
FALSE		Vindoline	C25 H32 N2 O6	No match	Invalid mass	No results	No match	No results	-48169.2	434.25	2.927	7.67985e+08	1	1	0	66.9	8.3		No matches found	No matches found	No matches found	No matches found	No matches found	DDA for other ion	7.67985e+08
FALSE		(2E)-3-(4-Acetoxy-2,3-dihydroxy-2,5,5,8a-tetramethyldecahydro-1-naphthalenyl)acrylic acid	C19 H30 O6	No match	Invalid mass	No results	No match	No results	5.17	354.206	32.922	7.66463e+08	479	2	0	66.3	8.3		No matches found	No matches found	No matches found	No matches found	No matches found	DDA for preferred ion	7.66463e+08
FALSE		Macrolactin W	C34 H48 O13	No match	No results	No results	Not the top hit	Full match	-4.64	664.306	20.882	7.63418e+08	28	0	0				No matches found	No matches found	No matches found	No matches found	Single match found	DDA for preferred ion	7.63418e+08
FALSE			C19 H9 N4 O10 P3	Full match	No results	No results	No match	No results	2.21	545.954	40.258	7.62491e+08	3	0	0				No matches found	No matches found	No matches found	No matches found	No matches found	No MS2	7.62491e+08
FALSE			C13 H4 N O32 P3	Full match	No results	No results	No results	No results	-2.66	778.791	43.764	7.61021e+08	0	0	0				No matches found	No matches found	No matches found	No matches found	No matches found	No MS2	7.61021e+08
FALSE				No results	No results	No results	No results	No results		172.108	18.501	7.59842e+08	0	0	0				No matches found	No matches found	No matches found	No matches found	No matches found	No MS2	7.59842e+08
FALSE		N-Tetradecadienoyl-L-homoserine lactone	C18 H29 N O3	Full match	No results	No results	Partial match	Full match	-4.49	307.213	17.539	7.59472e+08	98	0	0				No matches found	No matches found	No matches found	No matches found	Multiple matches found	No MS2	7.59472e+08
FALSE		Botryosphaerinone	C12 H18 O3	Full match	No results	No results	Partial match	Full match	-4.34	210.125	18.643	7.5742e+08	54	0	0				No matches found	No matches found	No matches found	No matches found	Multiple matches found	No MS2	7.5742e+08
FALSE			C12 H13 N7 O P2 S	Full match	No results	No results	No match	No results	-2.98	365.037	17.367	7.57384e+08	40	0	0				No matches found	No matches found	No matches found	No matches found	No matches found	No MS2	7.57384e+08
FALSE		Agrocybyne C	C8 H7 N O	Full match	No results	No results	Partial match	Full match	-3.65	133.052	32.297	7.57183e+08	18	0	0				No matches found	No matches found	No matches found	No matches found	Multiple matches found	No MS2	7.57183e+08
FALSE		Simplifungin	C18 H37 N O4	Not the top hit	No results	No results	Partial match	Full match	-4.19	331.271	17.895	7.56742e+08	10	0	0				No matches found	No matches found	No matches found	No matches found	Single match found	No MS2	7.56742e+08
FALSE		Penicillithiophenol A	C20 H22 O6 S	Not the top hit	No results	No results	No match	Full match	2.42	390.115	9.852	7.56641e+08	145	0	0				No matches found	No matches found	No matches found	No matches found	Single match found	DDA for preferred ion	7.56641e+08
FALSE		(7S,11S,12S,14R)-1',4'-dimethoxyamentol	C29 H42 O5	Not the top hit	No results	No results	Partial match	Full match	-4.14	470.301	24.94	7.5653e+08	32	0	0				No matches found	No matches found	No matches found	No matches found	Multiple matches found	No MS2	7.5653e+08
FALSE		4'-Hydroxy-2'-methoxychalcone	C16 H14 O3	Full match	No results	No results	Partial match	Full match	-4.83	254.093	15.996	7.56393e+08	180	0	0				No matches found	No matches found	No matches found	Multiple matches found	Single match found	No MS2	7.56393e+08
FALSE			C16 H35 N O3 P2	Full match	No results	No results	No match	No results	-1.13	351.209	19.992	7.55024e+08	25	0	0				No matches found	No matches found	No matches found	No matches found	No matches found	No MS2	7.55024e+08
FALSE		Gallicynoic acid F	C18 H32 O6	Not the top hit	No results	No results	Partial match	Full match	-4	344.219	17.768	7.54712e+08	10	0	0				No matches found	No matches found	No matches found	No matches found	Multiple matches found	No MS2	7.54712e+08
FALSE			C6 H14 N2 O4 P2 S5	Full match	No results	No results	No match	No results	1.96	399.904	36.118	7.48725e+08	2	0	0				No matches found	No matches found	No matches found	No matches found	No matches found	No MS2	7.48725e+08
FALSE		(2-{(3R,5R)-3-Amino-6-[(2-aminoethyl)amino]-5-hydroxyhexanoyl}-1-methylhydrazino)acetic acid (non-preferred name)	C11 H25 N5 O4	Full match	No results	No results	Full match	No results	-1.13	291.19	22.942	7.48691e+08	1	0	0				No matches found	No matches found	No matches found	No matches found	No matches found	No MS2	7.48691e+08
FALSE		Citreo-g-pyrone	C11 H12 O5	Full match	No results	No results	Partial match	Full match	-4.64	224.067	12.233	7.48128e+08	60	0	0				No matches found	No matches found	No matches found	No matches found	Multiple matches found	No MS2	7.48128e+08
FALSE		Safingol	C18 H39 N O2	Full match	No results	No results	Full match	No results	-3.54	301.297	25.681	7.48077e+08	11	0	0				No matches found	No matches found	No matches found	No matches found	No matches found	No MS2	7.48077e+08
FALSE		2,3,5-Trimethylfuran	C7 H10 O	Full match	No results	No results	Partial match	Full match	-0.78	110.073	2.665	7.46359e+08	9	0	0				No matches found	No matches found	No matches found	No matches found	Multiple matches found	No MS2	7.46359e+08
FALSE		(5S,6R,7Z)-6-[(3-aminophenyl)sulfanyl]-9-(4-heptylphenyl)-5-hydroxynon-7-enoic acid	C28 H39 N O3 S	Full match	No results	No results	Full match	No results	-3.19	469.264	25.691	7.45583e+08	5	0	0				No matches found	No matches found	No matches found	No matches found	No matches found	No MS2	7.45583e+08
FALSE		Stearamide	C18 H37 N O	Full match	Full match	No results	Partial match	No results	-3.53	283.287	40.705	7.45088e+08	19	3	0	97.9	81.8		No matches found	No matches found	No matches found	No matches found	No matches found	DDA for preferred ion	7.45088e+08
FALSE			C3 H10 N4 O22 P2	Full match	No results	No results	No match	No results	-0.18	515.926	39.538	7.44256e+08	4	0	0				No matches found	No matches found	No matches found	No matches found	No matches found	No MS2	7.44256e+08
FALSE		6-Methylquinoline	C10 H9 N	Full match	Full match	No results	Not the top hit	No results	-3.49	143.073	15.207	7.43382e+08	12	2	0	97.1	9.9		No matches found	No matches found	No matches found	No matches found	No matches found	DDA for preferred ion	7.43382e+08
FALSE		Roseobacticide I	C21 H14 O3 S	Not the top hit	No results	No results	No match	Full match	2.64	346.067	14.259	7.41624e+08	116	0	0				No matches found	No matches found	No matches found	Multiple matches found	Multiple matches found	No MS2	7.41624e+08
FALSE			C14 H12 N6 O7	Full match	No results	No results	No match	No results	-4.29	376.075	9.493	7.40263e+08	131	0	0				No matches found	No matches found	No matches found	No matches found	No matches found	No MS2	7.40263e+08
FALSE		Sulfurein	C21 H20 O10	Full match	No results	No results	Partial match	Full match	-4.13	432.104	14.428	7.39712e+08	55	0	0				No matches found	No matches found	No matches found	Multiple matches found	Multiple matches found	No MS2	7.39712e+08
FALSE		Praecanson A	C23 H24 O5	Not the top hit	No results	No results	No match	Full match	4	380.164	38.109	7.39304e+08	112	0	0				No matches found	No matches found	No matches found	Multiple matches found	Multiple matches found	DDA for preferred ion	7.39304e+08
FALSE			C13 H9 N O21	Full match	No results	No results	No match	No results	2.34	514.968	39.655	7.38708e+08	3	0	0				No matches found	No matches found	No matches found	No matches found	No matches found	No MS2	7.38708e+08
FALSE		SB236057A	C33 H34 N4 O3	Not the top hit	Full match	No results	No match	No match	-3.62	534.261	40.72	7.38649e+08	39	3	0	77.7	8.9		No matches found	No matches found	No matches found	No matches found	Single match found	DDA for preferred ion	7.38649e+08
FALSE			C32 H31 N2 O17 P	Full match	No results	No results	No match	No results	-2.55	746.134	9.498	7.38627e+08	3	0	0				No matches found	No matches found	No matches found	No matches found	No matches found	DDA for other ion	7.38627e+08
FALSE		ICM0301 E	C24 H36 O3	Not the top hit	No results	No results	Partial match	Full match	-4.38	372.265	21.273	7.38604e+08	62	0	0				No matches found	No matches found	No matches found	No matches found	Multiple matches found	No MS2	7.38604e+08
FALSE		Palmitic Acid	C16 H32 O2	No results	Invalid mass	No results	No results	No results	-5.11	256.239	39.718	7.38513e+08	0	1	0	99.8	10		No matches found	No matches found	No matches found	No matches found	No matches found	DDA for preferred ion	7.38513e+08
FALSE			C27 H9 N3 O12 S5	Full match	No results	No results	No results	No results	2.61	726.881	43.736	7.38314e+08	0	0	0				No matches found	No matches found	No matches found	No matches found	No matches found	No MS2	7.38314e+08
FALSE		(2R,3S,4S,6R,8E,10R,11R)-3,7,11-Trihydroxy-2,4,6,10-tetramethyl-8-tridecenoic acid	C17 H32 O5	Full match	No results	No results	Full match	No results	-2.55	316.224	38.535	7.37498e+08	8	0	0				No matches found	No matches found	No matches found	No matches found	No matches found	No MS2	7.37498e+08
FALSE			C13 H16 N2 O11	Full match	No results	No results	No match	No results	0.08	376.075	10.015	7.34983e+08	135	0	0				No matches found	No matches found	No matches found	No matches found	No matches found	DDA for other ion	7.34983e+08
FALSE		2-{[(2S)-1-Methoxy-1-oxo-2-hexanyl]amino}-2-oxoethanediazonium	C9 H16 N3 O3	No results	No results	No results	Full match	No results	-0.7	214.119	18.423	7.33222e+08	3	0	0				No matches found	No matches found	No matches found	No matches found	No matches found	No MS2	7.33222e+08
FALSE			C25 H42 O3 P2	Full match	No results	No results	No match	No results	-2.19	452.26	21.286	7.30871e+08	39	0	0				No matches found	No matches found	No matches found	No matches found	No matches found	No MS2	7.30871e+08
FALSE		3-(1,1,1-Trifluoro-2-propanyl)dihydro-2(3H)-furanone	C7 H9 F3 O2	No results	No results	No results	Full match	No results	4.71	182.056	2.671	7.30265e+08	2	0	0				No matches found	No matches found	No matches found	No matches found	No matches found	No MS2	7.30265e+08
FALSE			C19 H32 N10 O4	Full match	No results	No results	No match	No results	-1.41	464.26	15.882	7.2943e+08	41	0	0				No matches found	No matches found	No matches found	No matches found	No matches found	No MS2	7.2943e+08
FALSE		Oleic Acid	C18 H34 O2	Full match	Full match	No results	Full match	Partial match	-4.77	282.255	40.3	7.29065e+08	28	4	0	100	10		No matches found	No matches found	No matches found	No matches found	Multiple matches found	DDA for preferred ion	7.29065e+08
FALSE		FL64DBGM0001_a	C19 H22 O5	No match	No results	No results	No match	Full match	-3.76	330.145	13.883	7.28282e+08	38	0	0				No matches found	No matches found	No matches found	Single match found	Multiple matches found	No MS2	7.28282e+08
FALSE			C26 H32 N6 O2 P2	Full match	No results	No results	No match	No results	2.21	522.207	12.592	7.27709e+08	10	0	0				No matches found	No matches found	No matches found	No matches found	No matches found	No MS2	7.27709e+08
FALSE		Botryosulfuranol B	C21 H24 N2 O6 S2	No match	No results	No results	No match	Full match	3.27	464.109	22.231	7.27544e+08	16	0	0				No matches found	No matches found	No matches found	No matches found	Multiple matches found	No MS2	7.27544e+08
FALSE				No results	No results	No results	No results	No results		112.956	2.042	7.27244e+08	0	0	0				No matches found	No matches found	No matches found	No matches found	No matches found	DDA for preferred ion	7.27244e+08
FALSE		Faldaprevir	C40 H49 Br N6 O9 S	No results	No results	No results	Full match	No results	-2.25	868.245	42.456	7.27079e+08	4	0	0				No matches found	No matches found	No matches found	No matches found	No matches found	DDA for preferred ion	7.27079e+08
FALSE			C11 H3 N6 O25 P	Full match	No results	No results	No results	No results	-0.16	649.888	42.636	7.24884e+08	0	0	0				No matches found	No matches found	No matches found	No matches found	No matches found	No MS2	7.24884e+08
FALSE		ICM0301 G	C24 H36 O4	Full match	No results	No results	Partial match	Full match	-3.77	388.26	23.28	7.24128e+08	71	0	0				No matches found	No matches found	No matches found	No matches found	Multiple matches found	DDA for preferred ion	7.24128e+08
FALSE		ICM0301 E	C24 H36 O3	Not the top hit	No results	No results	Partial match	Full match	-4.37	372.265	28.284	7.23165e+08	62	0	0				No matches found	No matches found	No matches found	No matches found	Multiple matches found	DDA for preferred ion	7.23165e+08
FALSE			C13 H14 O6 S5	Full match	No results	No results	No match	No results	-1.83	425.939	38.065	7.21975e+08	2	0	0				No matches found	No matches found	No matches found	No matches found	No matches found	No MS2	7.21975e+08
FALSE			C20 H2 N3 O20 P3 S	Full match	No results	No results	No results	No results	-0.22	728.816	43.74	7.21233e+08	0	0	0				No matches found	No matches found	No matches found	No matches found	No matches found	No MS2	7.21233e+08
FALSE		FL1ABGGS0001_a	C16 H12 O7	Full match	No results	No results	Partial match	Full match	-3.66	316.057	16.044	7.20399e+08	49	0	0				No matches found	No matches found	No matches found	Multiple matches found	Multiple matches found	No MS2	7.20399e+08
FALSE			C3 H8 N8 O12 S4	Full match	No results	No results	No results	No results	-4.76	475.912	39.574	7.20298e+08	0	0	0				No matches found	No matches found	No matches found	No matches found	No matches found	No MS2	7.20298e+08
FALSE		PAT	C26 H42 N2 O	Full match	No results	No results	Full match	No results	-4.51	398.328	40.406	7.20229e+08	5	0	0				No matches found	No matches found	No matches found	No matches found	No matches found	DDA for preferred ion	7.20229e+08
FALSE			C23 H58 N8 O7 P2	Full match	No results	No results	No match	No results	-4.63	620.388	21.058	7.19884e+08	8	0	0				No matches found	No matches found	No matches found	No matches found	No matches found	No MS2	7.19884e+08
FALSE		Auxarthrol B	C16 H18 O9	Full match	No results	No results	Partial match	Full match	-4.83	354.093	14.688	7.18765e+08	48	0	0				No matches found	No matches found	No matches found	No matches found	Multiple matches found	No MS2	7.18765e+08
FALSE			C9 H22 N2 P2 S	Full match	No results	No results	No results	No results	1.96	252.098	15.383	7.18207e+08	0	0	0				No matches found	No matches found	No matches found	No matches found	No matches found	No MS2	7.18207e+08
FALSE		Rubone	C20 H22 O7	Full match	No results	No results	Full match	Full match	-4.07	374.135	15.253	7.17327e+08	121	0	0				No matches found	No matches found	No matches found	Multiple matches found	Multiple matches found	No MS2	7.17327e+08
FALSE		1-Ethynylcyclohexanol	C8 H12 O	Full match	No results	No results	Full match	No results	-2.15	124.089	2.667	7.17146e+08	10	0	0				No matches found	No matches found	No matches found	No matches found	No matches found	No MS2	7.17146e+08
FALSE		Gallicynoic acid F	C18 H32 O6	No match	No results	No results	No match	Full match	-4.78	344.218	16.499	7.16562e+08	2	0	0				No matches found	No matches found	No matches found	No matches found	Multiple matches found	No MS2	7.16562e+08
FALSE			C38 H44 N3 P3	Full match	No results	No results	No match	No results	-0.47	635.275	32.124	7.16327e+08	22	0	0				No matches found	No matches found	No matches found	No matches found	No matches found	No MS2	7.16327e+08
FALSE		6-Methyl-2-pyridinemethanol	C7 H9 N O	Full match	Full match	No results	Partial match	Partial match	-1.67	123.068	1.492	7.15307e+08	39	4	0	83	51.8		No matches found	No matches found	No matches found	No matches found	Multiple matches found	DDA for preferred ion	7.15307e+08
FALSE		3,5-di-tert-Butyl-4-hydroxybenzaldehyde	C15 H22 O2	Full match	Full match	No results	Full match	Partial match	-3.61	234.161	30.189	7.1473e+08	243	12	0	97.6	90.4		No matches found	No matches found	No matches found	No matches found	Multiple matches found	DDA for preferred ion	7.1473e+08
FALSE		1-[6-(4-Imino-2-oxo-1,3,5-triazacyclotridecan-1-yl)hexyl]-3-(2-propyn-1-yl)guanidine	C20 H37 N7 O	Full match	No results	No results	Not the top hit	No results	2.58	391.307	36.061	7.11233e+08	22	0	0				No matches found	No matches found	No matches found	No matches found	No matches found	No MS2	7.11233e+08
FALSE		Acremoxanthone F	C31 H22 O11	Full match	No results	No results	Partial match	Full match	-4.46	570.114	21.993	7.10427e+08	1	0	0				No matches found	No matches found	No matches found	No matches found	Multiple matches found	No MS2	7.10427e+08
FALSE			C36 H36 N2 O P2 S	Full match	No results	No results	No match	No results	4.67	606.205	18.823	7.07514e+08	24	0	0				No matches found	No matches found	No matches found	No matches found	No matches found	No MS2	7.07514e+08
FALSE		1'-deoxyfungichromin	C35 H58 O11	Not the top hit	No results	No results	Partial match	Full match	1.43	654.399	21.18	7.07161e+08	19	0	0				No matches found	No matches found	No matches found	No matches found	Single match found	No MS2	7.07161e+08
FALSE			C43 H77 N6 O4 P3	Full match	No results	No results	No match	No results	0.16	834.522	38.57	7.05909e+08	3	0	0				No matches found	No matches found	No matches found	No matches found	No matches found	DDA for preferred ion	7.05909e+08
FALSE			C29 H41 O10 P S	Full match	No results	No results	No match	No results	0.43	612.216	13.323	7.03063e+08	2	0	0				No matches found	No matches found	No matches found	No matches found	No matches found	No MS2	7.03063e+08
FALSE		Not named	C30 H44 O11	Not the top hit	No results	No results	Not the top hit	Full match	-4.6	580.286	19.14	7.0265e+08	20	0	0				No matches found	No matches found	No matches found	No matches found	Multiple matches found	No MS2	7.0265e+08
FALSE			C17 H46 N9 O5 P	Full match	No results	No results	No match	No results	-0.32	487.336	29.251	7.0184e+08	1	0	0				No matches found	No matches found	No matches found	No matches found	No matches found	No MS2	7.0184e+08
FALSE		Pentadecanoic Acid	C15 H30 O2	No match	Invalid mass	No results	No match	No results	189924	288.229	21.419	7.01802e+08	13	2	0	65.3	8.3		No matches found	No matches found	No matches found	No matches found	No matches found	DDA for preferred ion	7.01802e+08
FALSE		1-ethyl-2-methylbenzene	C9 H12	Full match	No results	No results	Not the top hit	Full match	-3.83	120.093	2.668	7.0061e+08	13	0	0				No matches found	No matches found	No matches found	No matches found	Single match found	No MS2	7.0061e+08
FALSE		Penicibrocazine E	C20 H24 N2 O6 S2	No match	No results	No results	No match	Full match	2.38	452.109	15.81	6.98593e+08	13	0	0				No matches found	No matches found	No matches found	Multiple matches found	Multiple matches found	No MS2	6.98593e+08
FALSE			C16 H37 N6 O3 P3	Full match	No results	No results	No match	No results	4.65	454.216	21.547	6.97187e+08	80	0	0				No matches found	No matches found	No matches found	No matches found	No matches found	No MS2	6.97187e+08
FALSE		N-(4-Fluorobenzyl)-2-(4-methyl-1-piperazinyl)-1-phenylethanamine	C20 H26 F N3	No results	No results	No results	Full match	No results	0.64	327.211	21.898	6.96483e+08	9	0	0				No matches found	No matches found	No matches found	No matches found	No matches found	No MS2	6.96483e+08
FALSE				No results	No results	No results	No results	No results		208.072	17.717	6.9579e+08	0	0	0				No matches found	No matches found	No matches found	No matches found	No matches found	No MS2	6.9579e+08
FALSE			C36 H44 N6 O13 P2	Full match	No results	No results	No match	No results	-3.02	830.242	12.235	6.9429e+08	2	0	0				No matches found	No matches found	No matches found	No matches found	No matches found	DDA for preferred ion	6.9429e+08
FALSE		N-(3-hydroxypropyl)stearamide	C21 H43 N O2	Full match	No results	No results	Full match	No results	-3.71	341.328	30.821	6.93454e+08	4	0	0				No matches found	No matches found	No matches found	No matches found	No matches found	DDA for preferred ion	6.93454e+08
FALSE			C30 H34 N6 O8	Full match	No results	No results	No match	No results	2.63	606.245	36.079	6.9212e+08	6	0	0				No matches found	No matches found	No matches found	No matches found	No matches found	DDA for preferred ion	6.9212e+08
FALSE		9-methyl-10-hexadecenoic acid	C17 H32 O2	Full match	No results	No results	Partial match	Full match	-4.59	268.239	39.05	6.91993e+08	22	0	0				No matches found	No matches found	No matches found	No matches found	Multiple matches found	No MS2	6.91993e+08
FALSE		Lauryldiethanolamine	C16 H35 N O2	Full match	No results	No results	Full match	No results	-3.16	273.266	22.796	6.87097e+08	6	0	0				No matches found	No matches found	No matches found	No matches found	No matches found	No MS2	6.87097e+08
FALSE		Aeruginosin GE730	C29 H44 Br2 N6 O6	No match	No results	No results	Not the top hit	Full match	-0.6	730.168	9.494	6.84822e+08	8	0	0				No matches found	No matches found	No matches found	No matches found	Single match found	No MS2	6.84822e+08
FALSE		2-heptylfuran	C11 H18 O	Full match	No results	No results	Partial match	Full match	-3.28	166.135	20.517	6.8472e+08	12	0	0				No matches found	No matches found	No matches found	No matches found	Multiple matches found	No MS2	6.8472e+08
FALSE			C15 H7 O17 P S	Full match	No results	No results	No match	No results	-4.25	521.912	40.137	6.84312e+08	1	0	0				No matches found	No matches found	No matches found	No matches found	No matches found	No MS2	6.84312e+08
FALSE			C21 H34 N2 O P2	Full match	No results	No results	No match	No results	3.06	392.216	18.226	6.84245e+08	23	0	0				No matches found	No matches found	No matches found	No matches found	No matches found	No MS2	6.84245e+08
FALSE		Guanine	C5 H5 N5 O	Full match	Full match	Full match	Full match	No results	-3.27	151.049	0.923	6.83533e+08	18	1	1	98.2	92.4	72.8	No matches found	Single match found	No matches found	No matches found	No matches found	DDA for preferred ion	6.83533e+08
FALSE		7-Hydroxy-1(3H)-isobenzofuranone	C8 H6 O3	Full match	No results	No results	Partial match	Full match	-3.42	150.031	2.665	6.83532e+08	10	0	0				No matches found	No matches found	No matches found	No matches found	Single match found	No MS2	6.83532e+08
FALSE		(3β,9β,15α,16α,23R,24R)-3-{[(2S)-4-(1-Azetidinylacetyl)-2-morpholinyl]oxy}-15-hydroxy-16,23-epoxy-9,19-cyclolanostan-24-yl 1-azetidinecarboxylate	C43 H69 N3 O7	Full match	No results	No results	Not the top hit	No results	-2.17	739.512	38.868	6.8214e+08	5	0	0				No matches found	No matches found	No matches found	No matches found	No matches found	No MS2	6.8214e+08
FALSE		Atranone E	C24 H34 O4	Full match	No results	No results	Partial match	Full match	-4.49	386.244	22.888	6.80403e+08	103	0	0				No matches found	No matches found	No matches found	No matches found	Multiple matches found	No MS2	6.80403e+08
FALSE		Not named	C20 H29 Cl O7	No match	No results	No results	No match	Full match	1.2	416.161	32.836	6.76963e+08	2	0	0				No matches found	No matches found	No matches found	Multiple matches found	Single match found	No MS2	6.76963e+08
FALSE		Gibepyrone F	C8 H8 O3	Full match	No results	No results	Partial match	Full match	-3.54	152.047	2.651	6.76749e+08	66	0	0				No matches found	No matches found	No matches found	No matches found	Multiple matches found	No MS2	6.76749e+08
FALSE		12-oxo Phytodienoic Acid	C18 H28 O3	Not the top hit	Full match	No results	Full match	Partial match	-3.77	292.203	29.526	6.75471e+08	61	5	0	86.8	50.5		No matches found	No matches found	No matches found	No matches found	Multiple matches found	DDA for preferred ion	6.75471e+08
FALSE			C8 H19 N2 O18 P3 S5	Full match	No results	No results	No results	No results	4.91	683.848	42.649	6.74128e+08	0	0	0				No matches found	No matches found	No matches found	No matches found	No matches found	No MS2	6.74128e+08
FALSE			C11 H24 N2 O7	Full match	No results	No results	No match	No results	0.8	296.159	14.104	6.72777e+08	4	0	0				No matches found	No matches found	No matches found	No matches found	No matches found	No MS2	6.72777e+08
FALSE		Milbemycins α30	C37 H54 O10	No match	No results	No results	Not the top hit	Full match	2.03	658.373	25.663	6.7212e+08	6	0	0				No matches found	No matches found	No matches found	No matches found	Single match found	No MS2	6.7212e+08
FALSE		Bracteatin	C15 H10 O7	Full match	No results	No results	Partial match	Full match	-3.34	302.042	14.479	6.7093e+08	25	0	0				No matches found	No matches found	No matches found	Multiple matches found	Multiple matches found	No MS2	6.7093e+08
FALSE		Tanzawaic acid H	C18 H26 O4	Not the top hit	No results	No results	Partial match	Full match	-4.54	306.182	18.167	6.70372e+08	75	0	0				No matches found	No matches found	No matches found	No matches found	Multiple matches found	No MS2	6.70372e+08
FALSE		1,1,6-Trimethyl-1,2-dihydronaphthalene	C13 H16	Full match	No results	No results	Full match	No results	-3.55	172.125	16.963	6.70359e+08	6	0	0				No matches found	No matches found	No matches found	No matches found	No matches found	No MS2	6.70359e+08
FALSE		Psoracorylifol C	C18 H24 O3	Full match	No results	No results	Partial match	Full match	-4.17	288.171	18.125	6.70075e+08	84	0	0				No matches found	No matches found	No matches found	No matches found	Multiple matches found	No MS2	6.70075e+08
FALSE		7-hydroxy-10-methoxydeacetyldihydrobotrydial	C16 H28 O5	Full match	No results	No results	Partial match	Full match	-3.23	300.193	36.045	6.68235e+08	9	0	0				No matches found	No matches found	No matches found	No matches found	Multiple matches found	No MS2	6.68235e+08
FALSE		(2E)-Nonenal	C9 H16 O	Full match	No results	No results	Full match	No results	-2.12	140.12	16.211	6.67379e+08	25	0	0				No matches found	No matches found	No matches found	No matches found	No matches found	No MS2	6.67379e+08
FALSE		Tenuecyclamide B	C19 H20 N6 O4 S2	Not the top hit	No results	No results	Not the top hit	Full match	-0.61	460.098	15.355	6.65677e+08	128	0	0				No matches found	No matches found	No matches found	Multiple matches found	Multiple matches found	No MS2	6.65677e+08
FALSE		Ganoderiol F	C30 H46 O3	Not the top hit	No results	No results	Not the top hit	Full match	-4.39	454.343	29.851	6.65541e+08	112	0	0				No matches found	No matches found	No matches found	No matches found	Multiple matches found	No MS2	6.65541e+08
FALSE			C29 H16 N O P	Full match	No results	No results	No match	No results	-0.09	425.097	24.486	6.64582e+08	172	0	0				No matches found	No matches found	No matches found	No matches found	No matches found	No MS2	6.64582e+08
FALSE		Isothujone	C10 H16 O	Full match	No results	No results	Partial match	Full match	-3.69	152.12	15.674	6.63318e+08	92	0	0				No matches found	No matches found	No matches found	No matches found	Multiple matches found	No MS2	6.63318e+08
FALSE		Chaetocyclinone C	C32 H24 O14	Not the top hit	No results	No results	Partial match	Full match	-4.95	632.113	19.895	6.62653e+08	5	0	0				No matches found	No matches found	No matches found	No matches found	Single match found	No MS2	6.62653e+08
FALSE		1-(2-Naphthyl)-1-propanol	C13 H14 O	Full match	No results	No results	Full match	No results	-4.07	186.104	16.676	6.62372e+08	6	0	0				No matches found	No matches found	No matches found	No matches found	No matches found	No MS2	6.62372e+08
FALSE		Esculetin 七叶亭	C9 H6 O4	No match	No results	Invalid mass	No match	No results	-9.42	178.025	3.211	6.62283e+08	1	0	6			94.9	Single match found	Multiple matches found	Multiple matches found	No matches found	No matches found	DDA for preferred ion	6.62283e+08
FALSE			C25 H10 N9 O4 P S5	Full match	No results	No results	No results	No results	3.64	690.922	43.718	6.59695e+08	0	0	0				No matches found	No matches found	No matches found	No matches found	No matches found	No MS2	6.59695e+08
FALSE			C30 H40 N2 O7 P2	Full match	No results	No results	No match	No results	3.68	602.233	12.992	6.59022e+08	23	0	0				No matches found	No matches found	No matches found	No matches found	No matches found	No MS2	6.59022e+08
FALSE		Monascorubrin	C23 H26 O5	Not the top hit	No results	No results	Not the top hit	Full match	3.75	382.179	40.287	6.58303e+08	184	0	0				No matches found	No matches found	No matches found	No matches found	Multiple matches found	DDA for preferred ion	6.58303e+08
FALSE		Fusarpyrone B	C8 H8 O4	Full match	No results	No results	Partial match	Full match	-3.66	168.042	2.673	6.57455e+08	65	0	0				No matches found	No matches found	No matches found	No matches found	Multiple matches found	No MS2	6.57455e+08
FALSE		6-(1-Azepanyl)-N~2~-[3-(diethylamino)propyl]-5-nitro-2,4-pyrimidinediamine	C17 H31 N7 O2	Full match	No results	No results	Full match	No results	3.05	365.255	30.25	6.5708e+08	15	0	0				No matches found	No matches found	No matches found	No matches found	No matches found	No MS2	6.5708e+08
FALSE		Xanthine	C5 H4 N4 O2	No match	Invalid mass	No results	No results	No results	-10.91	152.032	1.21	6.56751e+08	0	1	0	88.2	9.4		No matches found	No matches found	No matches found	No matches found	No matches found	DDA for preferred ion	6.56751e+08
FALSE		Anthracophyllic acid	C15 H15 N O5	Not the top hit	No results	No results	Partial match	Full match	-4.45	289.094	14.255	6.56573e+08	103	0	0				No matches found	No matches found	No matches found	No matches found	Multiple matches found	No MS2	6.56573e+08
FALSE			C34 H39 O11 P	Full match	No results	No results	No match	No results	3.75	654.225	16.109	6.55352e+08	17	0	0				No matches found	No matches found	No matches found	No matches found	No matches found	No MS2	6.55352e+08
FALSE		2-Phenylpropan-2-ol	C9 H12 O	Full match	No results	No results	Not the top hit	Full match	-2.74	136.088	2.679	6.55019e+08	33	0	0				No matches found	No matches found	No matches found	No matches found	Single match found	DDA for preferred ion	6.55019e+08
FALSE		Brosimacutin H	C20 H24 O6	Full match	No results	No results	Partial match	Full match	-4.43	360.156	15.74	6.54186e+08	176	0	0				No matches found	No matches found	No matches found	Multiple matches found	Multiple matches found	No MS2	6.54186e+08
FALSE			C27 H31 N8 O2 P S	Full match	No results	No results	No match	No results	-4.27	562.2	12.707	6.52564e+08	44	0	0				No matches found	No matches found	No matches found	No matches found	No matches found	No MS2	6.52564e+08
FALSE			C26 H26 N2 O4 P2	Full match	No results	No results	No match	No results	2.08	492.138	29.938	6.5167e+08	1	0	0				No matches found	No matches found	No matches found	No matches found	No matches found	DDA for preferred ion	6.5167e+08
FALSE				No results	No results	No results	No results	No results		205.073	11.797	6.50552e+08	0	0	0				No matches found	No matches found	No matches found	No matches found	No matches found	No MS2	6.50552e+08
FALSE		(-)-Strychnine	C21 H22 N2 O2	No match	Invalid mass	No results	No match	No match	-95819.9	302.148	2.805	6.5055e+08	70	4	0	98.7	9.9		No matches found	No matches found	No matches found	No matches found	Multiple matches found	DDA for other ion	6.5055e+08
FALSE		Chloromyxamide B	C25 H41 Cl N4 O6	No match	No results	No results	No match	Full match	-3.51	528.27	16.798	6.49962e+08	30	0	0				No matches found	No matches found	No matches found	No matches found	Single match found	No MS2	6.49962e+08
FALSE		Modiolin	C12 H20 O3	Full match	No results	No results	Partial match	Full match	-4.71	212.14	15.067	6.491e+08	40	0	0				No matches found	No matches found	No matches found	No matches found	Multiple matches found	No MS2	6.491e+08
FALSE		Agamanone	C18 H16 O8	Full match	No results	No results	Partial match	Full match	-4.66	360.083	2.883	6.49051e+08	48	0	0				No matches found	No matches found	No matches found	Multiple matches found	Multiple matches found	No MS2	6.49051e+08
FALSE			C16 H35 N3 O16	Full match	No results	No results	No match	No results	2.68	525.203	18.216	6.48651e+08	108	0	0				No matches found	No matches found	No matches found	No matches found	No matches found	No MS2	6.48651e+08
FALSE		4-Undecylbenzenesulfonic acid	C17 H28 O3 S	Full match	No results	No results	Full match	No results	-4.1	312.175	31.917	6.48472e+08	8	0	0				No matches found	No matches found	No matches found	No matches found	No matches found	DDA for preferred ion	6.48472e+08
FALSE		Bis(4-ethylbenzylidene)sorbitol	C24 H30 O6	Not the top hit	Full match	No results	Partial match	Partial match	-3.61	414.203	26.534	6.48421e+08	108	2	0	99.7	10		No matches found	No matches found	No matches found	No matches found	Multiple matches found	DDA for preferred ion	6.48421e+08
FALSE			C22 H38 N2 O2 P2	Full match	No results	No results	No match	No results	2.61	424.242	18.28	6.48265e+08	2	0	0				No matches found	No matches found	No matches found	No matches found	No matches found	No MS2	6.48265e+08
FALSE		4-Trifluoromethylphenol	C7 H5 F3 O	No results	Full match	Invalid mass	Full match	No results	4.52	162.03	11.971	6.46558e+08	4	15	5	93.2	9.7	82.9	No matches found	Multiple matches found	No matches found	No matches found	No matches found	DDA for preferred ion	6.46558e+08
FALSE		ICM0301 E	C24 H36 O3	Full match	No results	No results	Partial match	Full match	-4.37	372.265	26.077	6.44658e+08	62	0	0				No matches found	No matches found	No matches found	No matches found	Multiple matches found	No MS2	6.44658e+08
FALSE		Acetyl hexamethyl tetralin	C18 H26 O	Full match	No results	No results	Full match	No results	-4.55	258.197	28.542	6.43398e+08	20	0	0				No matches found	No matches found	No matches found	No matches found	No matches found	No MS2	6.43398e+08
FALSE		Cladosporinone	C33 H30 O14	Not the top hit	No results	No results	No match	Full match	-4.33	650.161	17.035	6.42832e+08	17	0	0				No matches found	No matches found	No matches found	No matches found	Single match found	No MS2	6.42832e+08
FALSE		NP-009092	C19 H22 O3	No match	Invalid mass	Invalid mass	No match	No results	6.69	298.159	29.038	6.41654e+08	8	6	1	69.3	8.5	72.1	Single match found	No matches found	No matches found	No matches found	No matches found	DDA for preferred ion	6.41654e+08
FALSE			C22 H24 N2 O11	Full match	No results	No results	No match	No results	-0.42	492.138	30.174	6.40623e+08	1	0	0				No matches found	No matches found	No matches found	No matches found	No matches found	DDA for preferred ion	6.40623e+08
FALSE		N-[Cyclobutyl(phosphono)methyl]alaninamide	C8 H17 N2 O4 P	Full match	No results	No results	Full match	No results	3.42	236.093	1.518	6.40598e+08	2	0	0				No matches found	No matches found	No matches found	No matches found	No matches found	DDA for other ion	6.40598e+08
FALSE		(6E,10E,14E,18E)-6,10,15,19,23-pentamethyltetracosa-1,2,6,10,14,18,22-heptaene	C29 H46	Full match	No results	No results	Full match	No results	-3.66	394.359	36.82	6.39865e+08	1	0	0				No matches found	No matches found	No matches found	No matches found	No matches found	DDA for preferred ion	6.39865e+08
FALSE			C20 H43 O5 P3	Full match	No results	No results	No match	No results	-0.84	456.232	14.626	6.3779e+08	2	0	0				No matches found	No matches found	No matches found	No matches found	No matches found	No MS2	6.3779e+08
FALSE		1-ethyl-2-methylbenzene	C9 H12	Full match	No results	No results	Not the top hit	Full match	-2.44	120.094	14.817	6.37343e+08	13	0	0				No matches found	No matches found	No matches found	No matches found	Single match found	No MS2	6.37343e+08
FALSE			C5 H11 O P S	Full match	No results	No results	No results	No results	3.72	150.027	49.02	6.36611e+08	0	0	0				No matches found	No matches found	No matches found	No matches found	No matches found	No MS2	6.36611e+08
FALSE			C14 H22 N2 O13	Full match	No results	No results	No match	No results	0.24	426.112	2.685	6.34707e+08	6	0	0				No matches found	No matches found	No matches found	No matches found	No matches found	No MS2	6.34707e+08
FALSE			C20 H45 N5 S4	Full match	No results	No results	No match	No results	4.11	483.258	25.613	6.34593e+08	46	0	0				No matches found	No matches found	No matches found	No matches found	No matches found	No MS2	6.34593e+08
FALSE			C25 H32 N6 O P2	Full match	No results	No results	No match	No results	3.38	494.213	19.083	6.33877e+08	97	0	0				No matches found	No matches found	No matches found	No matches found	No matches found	No MS2	6.33877e+08
FALSE		Okanin 4'-O- (2"-O-caffeoyl-6"-O-acetylglucoside)	C32 H30 O15	Full match	No results	No results	Partial match	Full match	-4.31	654.156	17.48	6.33525e+08	3	0	0				No matches found	No matches found	No matches found	Multiple matches found	No matches found	No MS2	6.33525e+08
FALSE		Neovasipyrone B	C17 H26 O6	Not the top hit	No results	No results	No match	Full match	-5	326.171	19.562	6.31931e+08	2	0	0				No matches found	No matches found	No matches found	No matches found	Multiple matches found	DDA for preferred ion	6.31931e+08
FALSE		Coniofurol A	C16 H16 O8	Full match	No results	No results	Not the top hit	Full match	-4.62	336.083	14.708	6.31673e+08	15	0	0				No matches found	No matches found	No matches found	No matches found	Multiple matches found	No MS2	6.31673e+08
FALSE		Penicitide A	C18 H34 O4	Full match	No results	No results	Partial match	Full match	-3.38	314.245	20.222	6.31191e+08	19	0	0				No matches found	No matches found	No matches found	No matches found	Single match found	No MS2	6.31191e+08
FALSE		Muscarinic receptor antagonist 1	C15 H33 N7 O	Full match	No results	No results	Not the top hit	Full match	3.88	327.276	36.045	6.30317e+08	15	0	0				No matches found	No matches found	No matches found	No matches found	Single match found	No MS2	6.30317e+08
FALSE		Kanzonol B	C20 H18 O4	Full match	No results	No results	Partial match	Full match	-4.19	322.119	18.129	6.30016e+08	211	0	0				No matches found	No matches found	No matches found	Multiple matches found	Multiple matches found	No MS2	6.30016e+08
FALSE			C12 H14 N6 O8 P2 S2	Full match	No results	No results	No match	No results	4.08	495.981	39.639	6.29543e+08	5	0	0				No matches found	No matches found	No matches found	No matches found	No matches found	No MS2	6.29543e+08
FALSE		5,6,7,3',4',5'-Hexamethoxyflavanone	C21 H24 O8	No match	No results	No results	No match	Full match	-4.11	404.145	15.361	6.29022e+08	2	0	0				No matches found	No matches found	No matches found	Multiple matches found	Multiple matches found	No MS2	6.29022e+08
FALSE			C49 H48 O29	Full match	No results	No results	No results	No results	-0.58	1100.23	9.496	6.2866e+08	0	0	0				No matches found	No matches found	No matches found	No matches found	No matches found	No MS2	6.2866e+08
FALSE		Remerin	C17 H14 O7	Not the top hit	No results	No results	No match	Full match	-4.64	330.072	12.445	6.283e+08	5	0	0				No matches found	No matches found	No matches found	Multiple matches found	Multiple matches found	DDA for preferred ion	6.283e+08
FALSE		Oleoyl ethanolamide	C20 H39 N O2	Full match	Full match	No results	Full match	Partial match	-3.46	325.297	35.684	6.2754e+08	13	5	0	99.2	89.6		No matches found	No matches found	No matches found	No matches found	Single match found	DDA for preferred ion	6.2754e+08
FALSE		17-Octadecynoic acid	C18 H32 O2	Full match	Full match	Full match	Partial match	Partial match	-4.26	280.239	37.862	6.26372e+08	48	18	1	100	10	60.9	Single match found	No matches found	No matches found	No matches found	Single match found	DDA for preferred ion	6.26372e+08
FALSE			C79 H161 N3 O	Full match	No results	No results	No results	No results	-1.23	1168.26	16.52	6.2615e+08	0	0	0				No matches found	No matches found	No matches found	No matches found	No matches found	No MS2	6.2615e+08
FALSE			C22 H37 N9 O5	Full match	No results	No results	No match	No results	3.86	507.294	32.338	6.25845e+08	7	0	0				No matches found	No matches found	No matches found	No matches found	No matches found	DDA for preferred ion	6.25845e+08
FALSE			C17 H16 N O11 P3 S2	Full match	No results	No results	No match	No results	1.07	566.938	40.27	6.25324e+08	10	0	0				No matches found	No matches found	No matches found	No matches found	No matches found	No MS2	6.25324e+08
FALSE			C16 H38 N5 P3	Full match	No results	No results	No match	No results	1.61	393.235	20.497	6.24782e+08	7	0	0				No matches found	No matches found	No matches found	No matches found	No matches found	No MS2	6.24782e+08
FALSE				No results	No results	No results	No results	No results		198.814	49.563	6.23635e+08	0	0	0				No matches found	No matches found	No matches found	No matches found	No matches found	DDA for preferred ion	6.23635e+08
FALSE			C61 H73 N5	Invalid mass	No results	No results	No match	No results	5.14	875.591	42.525	6.2308e+08	2	0	0				No matches found	No matches found	No matches found	No matches found	No matches found	No MS2	6.2308e+08
FALSE		4-Amino-N′-[(E)-(3-nitrophenyl)methylene]-1,2,5-oxadiazole-3-carbohydrazide	C10 H8 N6 O4	Full match	No results	No results	Full match	No results	4.44	276.062	2.775	6.22371e+08	3	0	0				No matches found	No matches found	No matches found	No matches found	No matches found	No MS2	6.22371e+08
FALSE		4-(hydroxymethyl)-5-hydroxy-2H-pyran-2-one	C6 H6 O4	Full match	No results	No results	Partial match	Full match	-3.08	142.026	2.666	6.21424e+08	29	0	0				No matches found	No matches found	No matches found	No matches found	Multiple matches found	No MS2	6.21424e+08
FALSE				No results	No results	No results	No results	No results		152.046	2.739	6.21319e+08	0	0	0				No matches found	No matches found	No matches found	No matches found	No matches found	No MS2	6.21319e+08
FALSE		Exserolide J	C16 H18 O8	Full match	No results	No results	Partial match	Full match	-4.9	338.099	16.062	6.20725e+08	55	0	0				No matches found	No matches found	No matches found	No matches found	Multiple matches found	No MS2	6.20725e+08
FALSE			C16 H21 N3 O16	Full match	No results	No results	No match	No results	2.8	511.094	13.104	6.20267e+08	5	0	0				No matches found	No matches found	No matches found	No matches found	No matches found	No MS2	6.20267e+08
FALSE		Hydroleptosphol	C19 H30 O6	Not the top hit	No results	No results	Partial match	Full match	-4.57	354.203	26.163	6.1962e+08	16	0	0				No matches found	No matches found	No matches found	No matches found	Multiple matches found	DDA for preferred ion	6.1962e+08
FALSE			C19 H44 N8 O7 P2	Full match	No results	No results	No match	No results	-2.53	558.279	42.493	6.19496e+08	31	0	0				No matches found	No matches found	No matches found	No matches found	No matches found	DDA for preferred ion	6.19496e+08
FALSE		Catechin	C15 H14 O6	Full match	Full match	Full match	Full match	Not the top hit	-4.12	290.078	11.18	6.1836e+08	85	1	9	93.6	75.3	93.8	Multiple matches found	Multiple matches found	Multiple matches found	Multiple matches found	Multiple matches found	DDA for preferred ion	6.1836e+08
FALSE		BMK methyl glycidate	C11 H12 O3	No match	Invalid mass	No results	No match	No match	-166738	160.052	12.505	6.18283e+08	33	1	0	60.1	42.6		No matches found	No matches found	No matches found	No matches found	Multiple matches found	DDA for other ion	6.18283e+08
FALSE		Coumarone	C8 H6 O	Full match	No results	No results	Full match	No results	-4.55	118.041	2.667	6.166e+08	2	0	0				No matches found	No matches found	No matches found	No matches found	No matches found	No MS2	6.166e+08
FALSE		Chlorogenic acid	C16 H18 O9	Not the top hit	Full match	Full match	No match	Partial match	-4.02	354.094	10.947	6.16329e+08	27	2	3	99.7	88.6	90.1	Single match found	Multiple matches found	No matches found	No matches found	Multiple matches found	DDA for preferred ion	6.16329e+08
FALSE			C76 H149 N	Full match	No results	No results	No results	No results	4.89	1076.17	21.068	6.15358e+08	0	0	0				No matches found	No matches found	No matches found	No matches found	No matches found	No MS2	6.15358e+08
FALSE			C20 H30 N3 O2 P	Full match	No results	No results	No match	No results	-1.54	375.207	30.267	6.13427e+08	203	0	0				No matches found	No matches found	No matches found	No matches found	No matches found	No MS2	6.13427e+08
FALSE			C30 H62 N2 O6 S2	Full match	No results	No results	No match	No results	1.34	610.406	28.617	6.13173e+08	6	0	0				No matches found	No matches found	No matches found	No matches found	No matches found	No MS2	6.13173e+08
FALSE		1,3-Dimethyl-7-(3-methylbutyl)-8-(4-morpholinylmethyl)-3,7-dihydro-1H-purine-2,6-dione	C17 H27 N5 O3	Full match	No results	No results	Full match	No results	3.05	349.212	20.689	6.1277e+08	49	0	0				No matches found	No matches found	No matches found	No matches found	No matches found	No MS2	6.1277e+08
FALSE		ICM0301 A	C24 H34 O3	Not the top hit	No results	No results	Not the top hit	Full match	-4.08	370.249	20.155	6.12442e+08	69	0	0				No matches found	No matches found	No matches found	No matches found	Multiple matches found	No MS2	6.12442e+08
FALSE			C27 H29 N4 O3 P3 S2	Full match	No results	No results	No match	No results	2.35	614.091	15.975	6.11093e+08	8	0	0				No matches found	No matches found	No matches found	No matches found	No matches found	No MS2	6.11093e+08
FALSE		4-Hydroxycoumarin	C9 H6 O3	Full match	No results	No results	Full match	No results	-3.67	162.031	10.01	6.10616e+08	13	0	0				No matches found	No matches found	No matches found	No matches found	No matches found	DDA for preferred ion	6.10616e+08
FALSE		JBIR-35	C20 H23 Cl N4 O7	No match	No results	No results	No match	Full match	-1.55	466.125	18.721	6.09436e+08	20	0	0				No matches found	No matches found	No matches found	Multiple matches found	Multiple matches found	No MS2	6.09436e+08
FALSE		N-isobutyl-2,4-eicosadienamide	C24 H45 N O	Full match	No results	No results	Full match	No results	-4.87	363.348	43.504	6.08779e+08	9	0	0				No matches found	No matches found	No matches found	No matches found	No matches found	DDA for preferred ion	6.08779e+08
FALSE		Octa-2,4,6-triynoic acid	C9 H6 O2	Full match	No results	No results	Partial match	Full match	-3.89	146.036	2.668	6.08698e+08	12	0	0				No matches found	No matches found	No matches found	No matches found	Multiple matches found	No MS2	6.08698e+08
FALSE		ICM0301 G	C24 H36 O4	Not the top hit	No results	No results	Partial match	Full match	-3.75	388.26	20.267	6.07377e+08	71	0	0				No matches found	No matches found	No matches found	No matches found	Multiple matches found	No MS2	6.07377e+08
FALSE		Sucrose 蔗糖	C12 H22 O11	Not the top hit	No results	Full match	Partial match	No results	-4.86	342.115	0.848	6.06184e+08	476	0	7			93.3	Multiple matches found	Single match found	Multiple matches found	No matches found	No matches found	DDA for preferred ion	6.06184e+08
FALSE		15α-methoxy-O-methyldihydrobotrydial	C19 H32 O6	Full match	No results	No results	Not the top hit	Full match	-4.37	356.218	27.285	6.0524e+08	12	0	0				No matches found	No matches found	No matches found	No matches found	Multiple matches found	No MS2	6.0524e+08
FALSE		(2R,3R,4S,5S,6R)-2-{[(2E,6R)-6-hydroxy-2,6-dimethylocta-2,7-dien-1-yl]oxy}-6-(hydroxymethyl)oxane-3,4,5-triol	C16 H28 O7	No match	Invalid mass	Invalid mass	No match	No results	66170.2	354.164	12.834	6.02278e+08	7	3	1	99.7	10	64.6	Single match found	No matches found	No matches found	No matches found	No matches found	DDA for preferred ion	6.02278e+08
FALSE		Quercetin-3-Arabinoside	C20 H18 O11	No match	No results	Full match	Partial match	Partial match	-4.6	434.083	13.559	6.02219e+08	84	0	4			92.6	Multiple matches found	No matches found	Multiple matches found	Multiple matches found	No matches found	DDA for preferred ion	6.02219e+08
FALSE		2-Phosphonylmethoxyethyl-thymine	C8 H13 N2 O6 P	Full match	No results	No results	Full match	No results	0.82	264.051	1.4	6.01068e+08	5	0	0				No matches found	No matches found	No matches found	No matches found	No matches found	No MS2	6.01068e+08
FALSE			C32 H53 N8 O5 P	Full match	No results	No results	No match	No results	0.97	660.388	25.102	5.99473e+08	17	0	0				No matches found	No matches found	No matches found	No matches found	No matches found	No MS2	5.99473e+08
FALSE			C8 H21 N O4 P2 S	Full match	No results	No results	No match	No results	-4.29	289.065	16.938	5.98169e+08	19	0	0				No matches found	No matches found	No matches found	No matches found	No matches found	No MS2	5.98169e+08
FALSE			C24 H47 O2 P3 S2	Full match	No results	No results	No match	No results	2.9	524.225	39.673	5.95496e+08	69	0	0				No matches found	No matches found	No matches found	No matches found	No matches found	No MS2	5.95496e+08
FALSE		Citrofulvicin	C28 H22 O15	Not the top hit	No results	No results	No match	Full match	0.46	598.096	16.104	5.94053e+08	6	0	0				No matches found	No matches found	No matches found	No matches found	Single match found	No MS2	5.94053e+08
FALSE			C39 H71 O P3 S	Full match	No results	No results	No match	No results	0.47	680.444	20.657	5.93761e+08	8	0	0				No matches found	No matches found	No matches found	No matches found	No matches found	No MS2	5.93761e+08
FALSE		Desferrioxamine Et1	C26 H46 N6 O10	Not the top hit	No results	No results	Partial match	Full match	-3.11	602.326	31.186	5.9258e+08	1	0	0				No matches found	No matches found	No matches found	No matches found	Single match found	DDA for preferred ion	5.9258e+08
FALSE			C18 H38 N8 O9	Full match	No results	No results	No match	No results	0.52	510.276	25.63	5.92542e+08	73	0	0				No matches found	No matches found	No matches found	No matches found	No matches found	DDA for preferred ion	5.92542e+08
FALSE		Oleanolic acid	C30 H48 O3	No match	Invalid mass	No results	No match	No match	-39469.2	438.348	36.549	5.92477e+08	34	4	0	96.8	88		No matches found	No matches found	No matches found	No matches found	Multiple matches found	DDA for preferred ion	5.92477e+08
FALSE				No results	No results	No results	No results	No results		118.025	2.013	5.92004e+08	0	0	0				No matches found	No matches found	No matches found	No matches found	No matches found	DDA for preferred ion	5.92004e+08
FALSE			C25 H10 N9 O4 P S5	Full match	No results	No results	No results	No results	4.07	690.923	42.734	5.91685e+08	0	0	0				No matches found	No matches found	No matches found	No matches found	No matches found	No MS2	5.91685e+08
FALSE		4'-Hydroxychalcone 4'-glucoside	C21 H22 O7	Not the top hit	No results	No results	No match	Full match	-4.43	386.135	18.802	5.9138e+08	19	0	0				No matches found	No matches found	No matches found	Multiple matches found	Multiple matches found	No MS2	5.9138e+08
FALSE		Padanamide B	C31 H46 N6 O9	No match	No results	No results	Not the top hit	Full match	-2.55	646.331	43.019	5.90722e+08	12	0	0				No matches found	No matches found	No matches found	No matches found	Single match found	DDA for preferred ion	5.90722e+08
FALSE		Caffeic acid	C9 H8 O4	No results	Invalid mass	Invalid mass	No match	No results	-8.95	180.041	9.928	5.90662e+08	1	8	6	99.9	10	93.2	No matches found	Multiple matches found	Multiple matches found	No matches found	No matches found	DDA for preferred ion	5.90662e+08
FALSE		Angoluvarin	C30 H28 O6	No match	No results	No results	Partial match	Full match	3.96	484.191	17.145	5.89736e+08	109	0	0				No matches found	No matches found	No matches found	Multiple matches found	Single match found	No MS2	5.89736e+08
FALSE		(6E,10E,14E,18E)-6,10,15,19,23-pentamethyltetracosa-1,2,6,10,14,18,22-heptaene	C29 H46	Full match	No results	No results	Full match	No results	-3.66	394.359	37.659	5.89598e+08	1	0	0				No matches found	No matches found	No matches found	No matches found	No matches found	DDA for preferred ion	5.89598e+08
FALSE				No results	No results	No results	No results	No results		138.03	2.673	5.88979e+08	0	0	0				No matches found	No matches found	No matches found	No matches found	No matches found	No MS2	5.88979e+08
FALSE		2,3-dihydroxypropyl (Z)-10-methyloctadec-9-enoate	C22 H42 O4	Not the top hit	No results	No results	Partial match	Full match	-4.39	370.307	38.161	5.8752e+08	11	0	0				No matches found	No matches found	No matches found	No matches found	Single match found	No MS2	5.8752e+08
FALSE			C39 H47 O19 P3	Full match	No results	No results	No results	No results	-0.98	912.192	13.047	5.87177e+08	0	0	0				No matches found	No matches found	No matches found	No matches found	No matches found	No MS2	5.87177e+08
FALSE		Homothallin II	C8 H7 N O2	Full match	No results	No results	Partial match	Full match	-4.42	149.047	2.632	5.8716e+08	39	0	0				No matches found	No matches found	No matches found	No matches found	Single match found	No MS2	5.8716e+08
FALSE		3,4-Dihydroxyphenylpropionic acid	C9 H10 O4	No match	Invalid mass	No match	No match	No match	-98930.5	164.047	12.661	5.8598e+08	39	4	1	66.6	8.3	61.7	No matches found	Single match found	No matches found	No matches found	Single match found	DDA for preferred ion	5.8598e+08
FALSE		Cytospolide H	C19 H30 O7	Not the top hit	No results	No results	Not the top hit	Full match	-4.49	370.197	23.067	5.8356e+08	46	0	0				No matches found	No matches found	No matches found	No matches found	Single match found	No MS2	5.8356e+08
FALSE		Xanthine	C5 H4 N4 O2	Full match	No results	No results	Full match	No results	-3.17	152.033	1.215	5.82743e+08	12	0	0				No matches found	No matches found	No matches found	No matches found	No matches found	DDA for other ion	5.82743e+08
FALSE			C16 H10 O S	Full match	No results	No results	No match	No results	4.54	250.046	2.801	5.8241e+08	7	0	0				No matches found	No matches found	No matches found	No matches found	No matches found	No MS2	5.8241e+08
FALSE		6′-methyl-[1,1′-biphenyl]-3,3′,4′,5-tetraol	C13 H12 O4	Full match	No results	No results	Partial match	Full match	-4.36	232.073	20.34	5.80247e+08	112	0	0				No matches found	No matches found	No matches found	No matches found	Multiple matches found	No MS2	5.80247e+08
FALSE		(2R,3R,4S,5R,6E)-N-(2-Amino-2-oxoethyl)-3,4,5-trihydroxy-2-methoxy-8,8-dimethyl-6-nonenamide	C14 H26 N2 O6	Full match	No results	No results	Not the top hit	No results	1.2	318.179	26.665	5.78919e+08	95	0	0				No matches found	No matches found	No matches found	No matches found	No matches found	No MS2	5.78919e+08
FALSE		4-{4-[(Isopropylamino)methyl]-1-piperidinyl}-5-phenyl-N-[2-(1-pyrrolidinyl)ethyl]thieno[2,3-d]pyrimidin-2-amine	C27 H38 N6 S	Full match	No results	No results	Full match	No results	2.54	478.289	21.358	5.7875e+08	1	0	0				No matches found	No matches found	No matches found	No matches found	No matches found	No MS2	5.7875e+08
FALSE		glu-phe-gln-gln	C24 H34 N6 O9	Full match	No results	No results	Full match	No results	0.29	550.239	18.074	5.78409e+08	1	0	0				No matches found	No matches found	No matches found	No matches found	No matches found	No MS2	5.78409e+08
FALSE			C36 H77 O2 P3	Full match	No results	No results	No results	No results	-4.74	634.511	48.466	5.78371e+08	0	0	0				No matches found	No matches found	No matches found	No matches found	No matches found	DDA for preferred ion	5.78371e+08
FALSE		Pladienolide B	C30 H48 O8	Not the top hit	No results	No results	Full match	Full match	-3.37	536.333	22.513	5.77037e+08	11	0	0				No matches found	No matches found	No matches found	No matches found	Multiple matches found	No MS2	5.77037e+08
FALSE		methyl botryolate	C18 H30 O6	Full match	No results	No results	Not the top hit	Full match	-4.8	342.203	16.953	5.76533e+08	18	0	0				No matches found	No matches found	No matches found	No matches found	Multiple matches found	No MS2	5.76533e+08
FALSE		3,4,2',4',6'-Pentahydroxydihydrochalcone	C15 H14 O6	Full match	No results	No results	Partial match	Full match	-4.57	290.078	16.997	5.76276e+08	89	0	0				No matches found	No matches found	No matches found	Multiple matches found	Multiple matches found	No MS2	5.76276e+08
FALSE			C31 H16 N O3 P S5	Full match	No results	No results	No match	No results	3.37	640.949	42.037	5.74951e+08	1	0	0				No matches found	No matches found	No matches found	No matches found	No matches found	No MS2	5.74951e+08
FALSE			C26 H5 O3 P3 S2	Full match	No results	No results	No match	No results	3.86	521.891	39.762	5.74336e+08	6	0	0				No matches found	No matches found	No matches found	No matches found	No matches found	No MS2	5.74336e+08
FALSE		(2'E,4'E,6'E)-6-(1'-carboxyocta-2',4',6'-triene)-11,12-epoxy-9-hydroxy-11-methoxy-drim-7-ene	C24 H34 O5	No match	No results	No results	Partial match	Full match	-4.76	402.239	21.675	5.74256e+08	131	0	0				No matches found	No matches found	No matches found	No matches found	Multiple matches found	No MS2	5.74256e+08
FALSE		Isouvaretin	C23 H22 O5	Not the top hit	No results	No results	Partial match	Full match	3.68	378.148	35.889	5.73046e+08	114	0	0				No matches found	No matches found	No matches found	Multiple matches found	Single match found	DDA for preferred ion	5.73046e+08
FALSE			C20 H28 N3 O2 P	Full match	No results	No results	No match	No results	-1.4	373.191	28.707	5.72821e+08	181	0	0				No matches found	No matches found	No matches found	No matches found	No matches found	No MS2	5.72821e+08
FALSE		TMK	C15 H30 N4 O5 S	No match	Invalid mass	No results	No match	No match	-105729	338.208	30.245	5.726e+08	39	9	0	99.9	10		No matches found	No matches found	No matches found	No matches found	Multiple matches found	DDA for other ion	5.726e+08
FALSE		Mucidone	C11 H16 O2	Full match	No results	No results	Partial match	Full match	-3.88	180.114	2.663	5.71309e+08	55	0	0				No matches found	No matches found	No matches found	No matches found	Multiple matches found	DDA for other ion	5.71309e+08
FALSE			C37 H31 N2 O6 P	Full match	No results	No results	No match	No results	-0.56	630.192	18.953	5.71271e+08	1	0	0				No matches found	No matches found	No matches found	No matches found	No matches found	No MS2	5.71271e+08
FALSE		Amycolatopsin C	C47 H76 O17	Not the top hit	No results	No results	Partial match	Full match	-4.39	912.504	24.305	5.7114e+08	27	0	0				No matches found	No matches found	No matches found	No matches found	Single match found	No MS2	5.7114e+08
FALSE			C22 H34 N2 O P2	Full match	No results	No results	No match	No results	2.82	404.216	19.667	5.70418e+08	24	0	0				No matches found	No matches found	No matches found	No matches found	No matches found	No MS2	5.70418e+08
FALSE		Maritimetin	C15 H10 O6	Full match	No results	No results	Partial match	Full match	-3.28	286.047	15.765	5.70286e+08	66	0	0				No matches found	No matches found	No matches found	Multiple matches found	Multiple matches found	No MS2	5.70286e+08
FALSE		Uracil	C4 H4 N2 O2	Full match	Full match	No results	Full match	Partial match	-0.89	112.027	2.217	5.67803e+08	15	10	0	97.4	80.4		No matches found	No matches found	No matches found	No matches found	Single match found	DDA for preferred ion	5.67803e+08
FALSE		6-Methoxyluteolin 7-glucuronide methyl ester	C23 H22 O13	Not the top hit	No results	No results	Partial match	Full match	-3.75	506.104	15.373	5.67639e+08	62	0	0				No matches found	No matches found	No matches found	Multiple matches found	No matches found	No MS2	5.67639e+08
FALSE			C23 H40 N5 O3 P3	Full match	No results	No results	No match	No results	2.47	527.236	38.599	5.66914e+08	1	0	0				No matches found	No matches found	No matches found	No matches found	No matches found	No MS2	5.66914e+08
FALSE		Preussochromone E	C15 H16 O7	Full match	No results	No results	Partial match	Full match	-4.61	308.088	17.567	5.6671e+08	31	0	0				No matches found	No matches found	No matches found	No matches found	Multiple matches found	No MS2	5.6671e+08
FALSE		Neorustmicin B	C21 H34 O7	Not the top hit	No results	No results	No match	Full match	3.98	398.232	33.685	5.66521e+08	168	0	0				No matches found	No matches found	No matches found	No matches found	Single match found	DDA for preferred ion	5.66521e+08
FALSE		2-hydroxy Lignoceric Acid	C24 H48 O3	Full match	No results	No results	Full match	No results	-4.08	384.359	48.717	5.66354e+08	4	0	0				No matches found	No matches found	No matches found	No matches found	No matches found	DDA for preferred ion	5.66354e+08
FALSE			C9 H14 O27 P2 S	Full match	No results	No results	No results	No results	-0.06	647.892	42.618	5.66278e+08	0	0	0				No matches found	No matches found	No matches found	No matches found	No matches found	No MS2	5.66278e+08
FALSE		Neomacrophorin X	C37 H40 O9	No match	No results	No results	No match	Full match	4.75	628.27	20.122	5.65248e+08	2	0	0				No matches found	No matches found	No matches found	No matches found	Single match found	No MS2	5.65248e+08
FALSE			C21 H14 O4 S5	Full match	No results	No results	No match	No results	-4.97	489.947	39.66	5.64031e+08	1	0	0				No matches found	No matches found	No matches found	No matches found	No matches found	No MS2	5.64031e+08
FALSE		4-Bromo-N-[(4-methyl-5-thioxo-4,5-dihydro-1H-1,2,4-triazol-3-yl)methyl]benzenesulfonamide	C10 H11 Br N4 O2 S2	No results	No results	No results	Full match	No results	-3.84	361.949	35.884	5.62363e+08	5	0	0				No matches found	No matches found	No matches found	No matches found	No matches found	No MS2	5.62363e+08
FALSE			C17 H36 N2 O4 S2	Full match	No results	No results	No match	No results	-3.22	396.21	19.546	5.61612e+08	3	0	0				No matches found	No matches found	No matches found	No matches found	No matches found	No MS2	5.61612e+08
FALSE		Penisporolide A	C18 H30 O5	Full match	No results	No results	Partial match	Full match	-4.08	326.208	18.521	5.61241e+08	34	0	0				No matches found	No matches found	No matches found	No matches found	Multiple matches found	No MS2	5.61241e+08
FALSE		Sterpurol A	C15 H24 O2	Full match	No results	No results	Partial match	Full match	-4.4	236.177	25.038	5.61236e+08	183	0	0				No matches found	No matches found	No matches found	No matches found	Multiple matches found	No MS2	5.61236e+08
FALSE		Difenoconazole	C19 H17 Cl2 N3 O3	No match	Full match	No results	Full match	No results	-3.65	405.063	29.144	5.60955e+08	76	2	0	98	98.4		No matches found	No matches found	No matches found	No matches found	No matches found	DDA for preferred ion	5.60955e+08
FALSE			C4 H2 N2 O30	Full match	No results	No results	No match	No results	-0.04	557.869	39.568	5.59595e+08	1	0	0				No matches found	No matches found	No matches found	No matches found	No matches found	No MS2	5.59595e+08
FALSE			C9 H19 O P3	Full match	No results	No results	No match	No results	1.78	236.065	1.689	5.58274e+08	6	0	0				No matches found	No matches found	No matches found	No matches found	No matches found	No MS2	5.58274e+08
FALSE		Vitexin 2"-O-p-coumarate	C30 H26 O12	No match	No results	No results	Partial match	Full match	-3.27	578.141	2.59	5.58187e+08	61	0	0				No matches found	No matches found	No matches found	Multiple matches found	Single match found	No MS2	5.58187e+08
FALSE		Fenipentol	C11 H16 O	Full match	No results	No results	Full match	No results	-3.71	164.12	18.626	5.57304e+08	36	0	0				No matches found	No matches found	No matches found	No matches found	No matches found	No MS2	5.57304e+08
FALSE		(2E)-2-Benzylidene-6-methylcyclohexanone	C14 H16 O	Full match	No results	No results	Full match	No results	-4.1	200.119	17.025	5.57293e+08	16	0	0				No matches found	No matches found	No matches found	No matches found	No matches found	No MS2	5.57293e+08
FALSE		Acetyl hexamethyl tetralin	C18 H26 O	Full match	No results	No results	Full match	No results	-4.55	258.197	24.898	5.5692e+08	20	0	0				No matches found	No matches found	No matches found	No matches found	No matches found	No MS2	5.5692e+08
FALSE		Curvularide A	C18 H35 N O5	Not the top hit	No results	No results	Partial match	Full match	-4.36	345.25	19.555	5.56087e+08	11	0	0				No matches found	No matches found	No matches found	No matches found	Single match found	No MS2	5.56087e+08
FALSE			C3 H6 N O40 P	Full match	No results	No results	No results	No results	-2	726.819	43.752	5.54973e+08	0	0	0				No matches found	No matches found	No matches found	No matches found	No matches found	No MS2	5.54973e+08
FALSE		Orellanine-4,4’-diglucopyranoside	C22 H28 N2 O16	Not the top hit	No results	No results	No match	Full match	2.1	576.145	16.709	5.54431e+08	8	0	0				No matches found	No matches found	No matches found	Multiple matches found	Single match found	No MS2	5.54431e+08
FALSE		2-{[(Dimethylcarbamoyl)oxy]methyl}-1,3-dimethyl-1H-imidazol-3-ium	C9 H16 N3 O2	No results	No results	No results	Full match	No results	-1.16	198.124	22.091	5.54008e+08	5	0	0				No matches found	No matches found	No matches found	No matches found	No matches found	No MS2	5.54008e+08
FALSE		Thymine	C5 H6 N2 O2	No match	Invalid mass	Invalid mass	No results	No results	-135088	109.016	1.531	5.53089e+08	0	3	2	94.5	72.1	88.6	No matches found	No matches found	Multiple matches found	No matches found	No matches found	DDA for other ion	5.53089e+08
FALSE			C17 H3 O13 P S2	Full match	No results	No results	No match	No results	-4.75	509.873	39.7	5.53068e+08	2	0	0				No matches found	No matches found	No matches found	No matches found	No matches found	No MS2	5.53068e+08
FALSE			C22 H37 P S2	Full match	No results	No results	No match	No results	-0.53	396.207	28.549	5.52027e+08	18	0	0				No matches found	No matches found	No matches found	No matches found	No matches found	No MS2	5.52027e+08
FALSE		C16 phytosphingosine	C16 H35 N O3	Full match	No results	No results	Full match	No results	-3.97	289.261	22.726	5.50969e+08	2	0	0				No matches found	No matches found	No matches found	No matches found	No matches found	No MS2	5.50969e+08
FALSE			C40 H76 N3 O3 P3	Full match	No results	No results	No match	No results	2.9	739.512	38.595	5.50578e+08	1	0	0				No matches found	No matches found	No matches found	No matches found	No matches found	DDA for preferred ion	5.50578e+08
FALSE			C19 H39 N5 O S	Full match	No results	No results	No match	No results	-1.45	385.287	34.56	5.50466e+08	1	0	0				No matches found	No matches found	No matches found	No matches found	No matches found	No MS2	5.50466e+08
FALSE		1-(3-Ethylphenyl)-1,2-ethanediol	C10 H14 O2	Full match	No results	No results	Partial match	Full match	-3.93	166.099	15.461	5.50219e+08	94	0	0				No matches found	No matches found	No matches found	No matches found	Multiple matches found	No MS2	5.50219e+08
FALSE		LAURIMINODIPROPIONIC ACID	C18 H35 N O4	Full match	No results	No results	Full match	No results	-4.52	329.255	18.289	5.49608e+08	7	0	0				No matches found	No matches found	No matches found	No matches found	No matches found	No MS2	5.49608e+08
FALSE		Botryosphaerinone	C12 H18 O3	No match	No results	No results	Partial match	Full match	-3.3	210.125	2.648	5.4807e+08	55	0	0				No matches found	No matches found	No matches found	No matches found	Multiple matches found	DDA for other ion	5.4807e+08
FALSE			C42 H35 N2 O P	Full match	No results	No results	No match	No results	-0.89	614.248	39.542	5.47729e+08	36	0	0				No matches found	No matches found	No matches found	No matches found	No matches found	DDA for preferred ion	5.47729e+08
FALSE			C13 H33 N6 P S2	Full match	No results	No results	No match	No results	1.72	368.195	20.466	5.46961e+08	176	0	0				No matches found	No matches found	No matches found	No matches found	No matches found	No MS2	5.46961e+08
FALSE			C25 H35 N4 O5 P3	Full match	No results	No results	No match	No results	-1.1	564.181	15.319	5.44409e+08	35	0	0				No matches found	No matches found	No matches found	No matches found	No matches found	No MS2	5.44409e+08
FALSE			C28 H51 O3 P S	Full match	No results	No results	No match	No results	1.41	498.33	37.585	5.43192e+08	1	0	0				No matches found	No matches found	No matches found	No matches found	No matches found	No MS2	5.43192e+08
FALSE			C25 H21 N8 O P	Full match	No results	No results	No match	No results	3.21	480.159	13.214	5.42796e+08	112	0	0				No matches found	No matches found	No matches found	No matches found	No matches found	No MS2	5.42796e+08
FALSE		6-heptyl-2H-pyran-2-one	C12 H18 O2	Full match	No results	No results	Partial match	Full match	-3.62	194.13	19.63	5.42688e+08	65	0	0				No matches found	No matches found	No matches found	No matches found	Multiple matches found	No MS2	5.42688e+08
FALSE			C29 H61 O3 P3 S3	Full match	No results	No results	No match	No results	-2.01	646.298	46.304	5.42557e+08	16	0	0				No matches found	No matches found	No matches found	No matches found	No matches found	DDA for preferred ion	5.42557e+08
FALSE				No results	No results	No results	No results	No results		121.54	49.025	5.41626e+08	0	0	0				No matches found	No matches found	No matches found	No matches found	No matches found	DDA for preferred ion	5.41626e+08
FALSE		N-<(+)-7-iso-jasmonoyl-(S)>-isoleucine	C18 H29 N O4	Full match	No results	No results	Partial match	Full match	-4.58	323.208	22.335	5.41544e+08	58	0	0				No matches found	No matches found	No matches found	No matches found	Multiple matches found	No MS2	5.41544e+08
FALSE			C7 H7 N7 O21 S5	Full match	No results	No results	No results	No results	3.2	684.832	42.527	5.41488e+08	0	0	0				No matches found	No matches found	No matches found	No matches found	No matches found	No MS2	5.41488e+08
FALSE		N-(3-hydroxypropyl)stearamide	C21 H43 N O2	Full match	No results	No results	Full match	No results	-3.71	341.328	30.558	5.39192e+08	4	0	0				No matches found	No matches found	No matches found	No matches found	No matches found	DDA for preferred ion	5.39192e+08
FALSE		3-Methyl-4-phenylthiophene	C11 H10 S	Full match	No results	No results	Not the top hit	No results	3.86	174.051	15.046	5.35038e+08	3	0	0				No matches found	No matches found	No matches found	No matches found	No matches found	No MS2	5.35038e+08
FALSE		2-{[(2E)-2-(Hydroxyimino)acetyl]amino}-N,N,N-trimethylethanaminium	C7 H16 N3 O2	No results	No results	No results	Full match	No results	-2.2	174.124	14.888	5.34532e+08	1	0	0				No matches found	No matches found	No matches found	No matches found	No matches found	No MS2	5.34532e+08
FALSE		Saccharonoic acid	C22 H37 N O3	Not the top hit	No results	No results	Partial match	Full match	-4.58	363.276	32.239	5.34497e+08	45	0	0				No matches found	No matches found	No matches found	No matches found	Single match found	DDA for preferred ion	5.34497e+08
FALSE		Graphiumin G	C28 H36 N2 O7 S2	Full match	No results	No results	No match	Full match	-0.84	576.196	40.732	5.33448e+08	30	0	0				No matches found	No matches found	No matches found	No matches found	Single match found	No MS2	5.33448e+08
FALSE			C7 H17 N6 O10 P	Full match	No results	No results	No match	No results	1.55	376.075	2.89	5.33402e+08	123	0	0				No matches found	No matches found	No matches found	No matches found	No matches found	No MS2	5.33402e+08
FALSE		Eringiacetal A	C29 H44 O4	Not the top hit	No results	No results	No match	Full match	-4.35	456.322	29.02	5.32845e+08	6	0	0				No matches found	No matches found	No matches found	No matches found	Single match found	No MS2	5.32845e+08
FALSE			C13 H8 O17 S	Full match	No results	No results	No match	No results	3.14	467.95	38.059	5.32845e+08	7	0	0				No matches found	No matches found	No matches found	No matches found	No matches found	No MS2	5.32845e+08
FALSE		4-[2-(Diethoxyphosphoryl)ethoxy]phenyl acetate	C14 H21 O6 P	Full match	No results	No results	Not the top hit	No results	-4.48	316.106	32.495	5.32828e+08	158	0	0				No matches found	No matches found	No matches found	No matches found	No matches found	No MS2	5.32828e+08
FALSE			C11 H25 O2 P S	Full match	No results	No results	No match	No results	4.9	252.133	15.06	5.32312e+08	10	0	0				No matches found	No matches found	No matches found	No matches found	No matches found	No MS2	5.32312e+08
FALSE			C13 H4 O18 P2 S	Full match	No results	No results	No results	No results	-2.64	541.858	39.675	5.32275e+08	0	0	0				No matches found	No matches found	No matches found	No matches found	No matches found	No MS2	5.32275e+08
FALSE			C16 H32 N6 O	Full match	No results	No results	No results	No results	-3.23	324.263	38.721	5.32236e+08	0	0	0				No matches found	No matches found	No matches found	No matches found	No matches found	No MS2	5.32236e+08
FALSE		(1R,3S,4R,5R,6S)-4-(α-D-Glucopyranosyloxy)-5,6-dihydroxy-1,3-cyclohexanediaminium	C12 H26 N2 O8	Full match	No results	No results	Not the top hit	No results	1.46	326.169	2.699	5.31475e+08	3	0	0				No matches found	No matches found	No matches found	No matches found	No matches found	No MS2	5.31475e+08
FALSE		N-Acetyl-tyramine	C10 H13 N O2	Full match	No results	No results	Partial match	Full match	-4.81	179.094	2.624	5.31284e+08	163	0	0				No matches found	No matches found	No matches found	No matches found	Multiple matches found	DDA for other ion	5.31284e+08
FALSE		(5α)-17-Allyl-4,5-epoxymorphinan-3-yl 17-(cyclobutylmethyl)morphinan-3-yl 2,9-dimethyldecanedioate	C52 H70 N2 O5	Full match	No results	No results	Full match	No results	4.51	802.532	43.774	5.30541e+08	1	0	0				No matches found	No matches found	No matches found	No matches found	No matches found	No MS2	5.30541e+08
FALSE		4β-acetoxy-9β-10β-15α-trihydroxyprobotrydial	C17 H28 O5	Full match	No results	No results	Partial match	Full match	-4.2	312.192	23.831	5.3009e+08	42	0	0				No matches found	No matches found	No matches found	No matches found	Multiple matches found	DDA for preferred ion	5.3009e+08
FALSE		tert-butyl [(2S,3R)-4-({(2R,3S)-4-[4-(benzyloxy)phenyl]-3-[(tert-butoxycarbonyl)amino]-2-hydroxybutyl}amino)-3-hydroxy-1-phenylbutan-2-yl]carbamate	C37 H51 N3 O7	Full match	No results	No results	Full match	No results	2.37	649.374	26.07	5.28978e+08	2	0	0				No matches found	No matches found	No matches found	No matches found	No matches found	No MS2	5.28978e+08
FALSE				No results	No results	No results	No results	No results		118.025	1.794	5.28834e+08	0	0	0				No matches found	No matches found	No matches found	No matches found	No matches found	DDA for preferred ion	5.28834e+08
FALSE		3,4-dihydro-3,4,8-trihydroxy-1(2H)-naphthalenone	C10 H10 O4	Full match	No results	No results	Partial match	Full match	-3.3	194.057	13.041	5.28372e+08	98	0	0				No matches found	No matches found	No matches found	No matches found	Multiple matches found	No MS2	5.28372e+08
FALSE				No results	No results	No results	No results	No results		2609.69	41.728	5.28071e+08	0	0	0				No matches found	No matches found	No matches found	No matches found	No matches found	DDA for other ion	5.28071e+08
FALSE			C4 H N3 O40	Full match	No results	No results	No match	No results	-0.28	730.813	43.745	5.27526e+08	2	0	0				No matches found	No matches found	No matches found	No matches found	No matches found	No MS2	5.27526e+08
FALSE			C44 H62 N10 S5	Full match	No results	No results	No match	No results	-4.1	890.373	32.502	5.27407e+08	4	0	0				No matches found	No matches found	No matches found	No matches found	No matches found	No MS2	5.27407e+08
FALSE			C20 H39 N8 O3 P	Full match	No results	No results	No match	No results	1.9	470.289	41.798	5.27269e+08	49	0	0				No matches found	No matches found	No matches found	No matches found	No matches found	No MS2	5.27269e+08
FALSE		Uracil	C4 H4 N2 O2	No results	Invalid mass	No results	No results	No results	-15.15	112.026	1.024	5.2726e+08	0	2	0	100	10		No matches found	No matches found	No matches found	No matches found	No matches found	DDA for preferred ion	5.2726e+08
FALSE		Merulinic acid B	C24 H38 O4	Full match	No results	No results	Not the top hit	Full match	-4.57	390.275	21.275	5.27176e+08	62	0	0				No matches found	No matches found	No matches found	No matches found	Multiple matches found	No MS2	5.27176e+08
FALSE		2-Furoic acid	C5 H4 O3	Full match	Full match	No results	Full match	No results	-0.25	112.016	1.629	5.26668e+08	7	2	0	81.9	9.1		No matches found	No matches found	No matches found	No matches found	No matches found	DDA for preferred ion	5.26668e+08
FALSE		2-Amino-5-ureidovalerate	C6 H12 N3 O3	No results	No results	No results	Full match	No results	-1.71	174.088	2.737	5.25458e+08	1	0	0				No matches found	No matches found	No matches found	No matches found	No matches found	No MS2	5.25458e+08
FALSE		Pterulamide II	C34 H62 N6 O6 S	No match	No results	No results	No match	Full match	3.52	682.448	20.486	5.24756e+08	15	0	0				No matches found	No matches found	No matches found	No matches found	Single match found	No MS2	5.24756e+08
FALSE			C22 H46 O5	Full match	No results	No results	No match	No results	-4.49	390.333	38.689	5.24133e+08	1	0	0				No matches found	No matches found	No matches found	No matches found	No matches found	No MS2	5.24133e+08
FALSE			C23 H42 N8 O12 P2	Full match	No results	No results	No match	No results	-4.92	684.236	15.836	5.24109e+08	9	0	0				No matches found	No matches found	No matches found	No matches found	No matches found	No MS2	5.24109e+08
FALSE				No results	No results	No results	No results	No results		207.088	2.774	5.23341e+08	0	0	0				No matches found	No matches found	No matches found	No matches found	No matches found	No MS2	5.23341e+08
FALSE			C34 H4 S4	Full match	No results	No results	No match	No results	0.2	539.92	40.303	5.21962e+08	2	0	0				No matches found	No matches found	No matches found	No matches found	No matches found	No MS2	5.21962e+08
FALSE			C12 H8 N2 O16	Full match	No results	No results	No match	No results	-3.51	435.986	37.856	5.21159e+08	16	0	0				No matches found	No matches found	No matches found	No matches found	No matches found	No MS2	5.21159e+08
FALSE		Glutaric anhydride	C5 H6 O3	Full match	No results	No results	Full match	No results	-0.26	114.032	1.982	5.21079e+08	14	0	0				No matches found	No matches found	No matches found	No matches found	No matches found	DDA for preferred ion	5.21079e+08
FALSE		(6RS,10RS)-6,10-dimethylbicyclo[4.4.0]dec-1-en-3-one	C12 H18 O	Full match	No results	No results	Partial match	Full match	-3.73	178.135	15.705	5.17536e+08	26	0	0				No matches found	No matches found	No matches found	No matches found	Multiple matches found	No MS2	5.17536e+08
FALSE		ICM0301 G	C24 H36 O4	Not the top hit	No results	No results	Partial match	Full match	-3.75	388.26	22.708	5.17222e+08	71	0	0				No matches found	No matches found	No matches found	No matches found	Multiple matches found	DDA for preferred ion	5.17222e+08
FALSE		3,4-dihydro-3,4,8-trihydroxy-1(2H)-naphthalenone	C10 H10 O4	Full match	No results	No results	Partial match	Full match	-3.47	194.057	12.644	5.17129e+08	98	0	0				No matches found	No matches found	No matches found	No matches found	Multiple matches found	No MS2	5.17129e+08
FALSE			C19 H34 N2 O8	Full match	No results	No results	No match	No results	0.04	418.232	19.845	5.16826e+08	17	0	0				No matches found	No matches found	No matches found	No matches found	No matches found	No MS2	5.16826e+08
FALSE			C64 H55 O36 P	Full match	No results	No results	No results	No results	3.74	1430.23	12.896	5.14402e+08	0	0	0				No matches found	No matches found	No matches found	No matches found	No matches found	No MS2	5.14402e+08
FALSE			C18 H25 N2 O2 P	Full match	No results	No results	No match	No results	-0.93	332.165	30.92	5.13179e+08	219	0	0				No matches found	No matches found	No matches found	No matches found	No matches found	No MS2	5.13179e+08
FALSE		Nicotinyl alcohol	C6 H7 N O	Full match	Full match	No results	Not the top hit	Partial match	-0.39	109.053	0.841	5.12704e+08	20	5	0	100	93.4		No matches found	No matches found	No matches found	No matches found	Single match found	DDA for preferred ion	5.12704e+08
FALSE		KS-619-1	C26 H18 O9	No match	No results	No results	No match	Full match	-3.96	474.093	9.503	5.12623e+08	94	0	0				No matches found	No matches found	No matches found	No matches found	Multiple matches found	No MS2	5.12623e+08
FALSE			C16 H11 N2 O14 P3 S	Full match	No results	No results	No match	No results	1.89	579.915	40.278	5.12444e+08	3	0	0				No matches found	No matches found	No matches found	No matches found	No matches found	No MS2	5.12444e+08
FALSE		(1R,3R,4S,5R)-3,4-bis({[(2E)-3-(3,4-dihydroxyphenyl)prop-2-enoyl]oxy})-1,5-dihydroxycyclohexane-1-carboxylic acid	C25 H24 O12	No match	Invalid mass	No results	No match	No results	-34898.3	498.115	15.062	5.12331e+08	10	3	0	99.3	90.6		No matches found	No matches found	No matches found	No matches found	No matches found	DDA for preferred ion	5.12331e+08
FALSE		(6,6-Dimethylbicyclo[3.1.1]hept-2-yl)methyl 6-O-[(2R,3R,4R)-3,4-dihydroxy-4-(hydroxymethyl)tetrahydro-2-furanyl]-β-D-glucopyranoside	C21 H36 O10	No match	Invalid mass	Invalid mass	No match	No results	49037.4	470.211	18.076	5.11466e+08	1	4	1	98.4	9.9	73.9	Single match found	No matches found	No matches found	No matches found	No matches found	DDA for preferred ion	5.11466e+08
FALSE		Berkelic acid	C29 H40 O9	Full match	No results	No results	Partial match	Full match	-4.52	532.265	25.703	5.10523e+08	28	0	0				No matches found	No matches found	No matches found	No matches found	Multiple matches found	No MS2	5.10523e+08
FALSE			C6 H19 N4 O3 P	Full match	No results	No results	No match	No results	-1.76	226.119	18.67	5.09597e+08	1	0	0				No matches found	No matches found	No matches found	No matches found	No matches found	No MS2	5.09597e+08
FALSE		cyclohexylisocyanate	C7 H11 N O	Full match	No results	No results	Full match	No results	-2.45	125.084	2.641	5.09008e+08	25	0	0				No matches found	No matches found	No matches found	No matches found	No matches found	No MS2	5.09008e+08
FALSE		ortho-Phthalaldehyde	C8 H6 O2	Full match	No results	No results	Full match	No results	-3.9	134.036	13.829	5.07716e+08	12	0	0				No matches found	No matches found	No matches found	No matches found	No matches found	No MS2	5.07716e+08
FALSE		NP-003223	C19 H22 O4	No match	Invalid mass	No results	No match	No match	101933	346.174	28.517	5.07298e+08	27	5	0	94.3	9.7		No matches found	No matches found	No matches found	No matches found	Single match found	DDA for preferred ion	5.07298e+08
FALSE		Fomitoside F	C37 H58 O8	No match	No results	No results	Partial match	Full match	1.98	630.414	30.192	5.06691e+08	17	0	0				No matches found	No matches found	No matches found	No matches found	Multiple matches found	DDA for preferred ion	5.06691e+08
FALSE		Bis(3-azidopropyl) malonate	C9 H14 N6 O4	Full match	No results	No results	Full match	No results	-2.88	270.107	2.73	5.06321e+08	1	0	0				No matches found	No matches found	No matches found	No matches found	No matches found	No MS2	5.06321e+08
FALSE		Penicillithiophenol A	C20 H22 O6 S	Not the top hit	No results	No results	Not the top hit	Full match	1.99	390.114	2.664	5.03766e+08	12	0	0				No matches found	No matches found	No matches found	No matches found	Single match found	No MS2	5.03766e+08
FALSE			C25 H40 O2 P2	Full match	No results	No results	No match	No results	-0.83	434.25	15.694	5.03023e+08	1	0	0				No matches found	No matches found	No matches found	No matches found	No matches found	No MS2	5.03023e+08
FALSE			C33 H57 N4 O6 P S	Full match	No results	No results	No match	No results	1.82	668.375	43.183	5.02645e+08	11	0	0				No matches found	No matches found	No matches found	No matches found	No matches found	No MS2	5.02645e+08
FALSE			C20 H23 N2 O7 P	Full match	No results	No results	No match	No results	-0.46	434.124	2.53	5.00757e+08	25	0	0				No matches found	No matches found	No matches found	No matches found	No matches found	DDA for other ion	5.00757e+08
FALSE			C4 H11 N4 O3 P	Full match	No results	No results	No match	No results	-3.19	194.056	15.32	4.99757e+08	1	0	0				No matches found	No matches found	No matches found	No matches found	No matches found	No MS2	4.99757e+08
FALSE				No results	No results	No results	No results	No results		164.046	11.634	4.99155e+08	0	0	0				No matches found	No matches found	No matches found	No matches found	No matches found	No MS2	4.99155e+08
FALSE		cetyl sulfate	C16 H34 O4 S	Full match	No results	No results	Full match	No results	-4.53	322.216	40.794	4.97335e+08	51	0	0				No matches found	No matches found	No matches found	No matches found	No matches found	No MS2	4.97335e+08
FALSE		Resormycin	C21 H31 Cl N4 O7	No match	No results	No results	No match	Full match	-2.13	486.187	14.053	4.97051e+08	24	0	0				No matches found	No matches found	No matches found	Single match found	Multiple matches found	No MS2	4.97051e+08
FALSE			C17 H28 N9 O5 P3	Full match	No results	No results	No match	No results	0.86	531.143	15.906	4.96683e+08	47	0	0				No matches found	No matches found	No matches found	No matches found	No matches found	No MS2	4.96683e+08
FALSE			C23 H34 N2 O2 P2	Full match	No results	No results	No match	No results	3.25	432.211	33.318	4.96179e+08	13	0	0				No matches found	No matches found	No matches found	No matches found	No matches found	No MS2	4.96179e+08
FALSE		4,5-Di(4-biphenylyl)-2-(4-methylphenyl)-1H-imidazole	C34 H26 N2	Full match	No results	No results	Full match	No results	-4.17	462.208	17.153	4.96071e+08	45	0	0				No matches found	No matches found	No matches found	No matches found	No matches found	No MS2	4.96071e+08
FALSE			C37 H40 N2 O21 S	Full match	No results	No results	No results	No results	-3.98	880.181	17.383	4.95793e+08	0	0	0				No matches found	No matches found	No matches found	No matches found	No matches found	No MS2	4.95793e+08
FALSE			C14 H22 N6 O8	Full match	No results	No results	No match	No results	1.44	402.15	10.79	4.95423e+08	203	0	0				No matches found	No matches found	No matches found	No matches found	No matches found	DDA for preferred ion	4.95423e+08
FALSE		Ethyl 1-{3-[5-(4-morpholinylmethyl)-1H-tetrazol-1-yl]propanoyl}-2-piperidinecarboxylate	C17 H28 N6 O4	Full match	No results	No results	Full match	No results	-3.76	380.216	27.172	4.94875e+08	3	0	0				No matches found	No matches found	No matches found	No matches found	No matches found	No MS2	4.94875e+08
FALSE		Palmitic Acid	C16 H32 O2	No results	Invalid mass	No results	No results	No results	-5.11	256.239	39.5	4.9457e+08	0	1	0	99.8	10		No matches found	No matches found	No matches found	No matches found	No matches found	DDA for preferred ion	4.9457e+08
FALSE		Not named	C29 H44 O3	Full match	No results	No results	Not the top hit	Full match	-4.6	440.327	34.897	4.93778e+08	40	0	0				No matches found	No matches found	No matches found	No matches found	Multiple matches found	No MS2	4.93778e+08
FALSE			C8 H8 N6 O6 S5	Full match	No results	No results	No match	No results	4.85	443.913	36.108	4.92703e+08	9	0	0				No matches found	No matches found	No matches found	No matches found	No matches found	No MS2	4.92703e+08
FALSE			C H N2 O8 P S	Full match	No results	No results	No match	No results	2.68	231.92	49.028	4.9154e+08	3	0	0				No matches found	No matches found	No matches found	No matches found	No matches found	No MS2	4.9154e+08
FALSE				No results	No results	No results	No results	No results		136.051	9.932	4.91389e+08	0	0	0				No matches found	No matches found	No matches found	No matches found	No matches found	No MS2	4.91389e+08
FALSE		Auriculamide	C17 H24 Cl N O4	No match	No results	No results	No match	Full match	2.5	341.14	17.943	4.91343e+08	34	0	0				No matches found	No matches found	No matches found	No matches found	Single match found	No MS2	4.91343e+08
FALSE		15G256κ	C14 H18 O7	Not the top hit	No results	No results	Not the top hit	Full match	-4.86	298.104	2.899	4.90843e+08	20	0	0				No matches found	No matches found	No matches found	No matches found	Multiple matches found	No MS2	4.90843e+08
FALSE		7-Methoxy-3',4'-methylenedioxyflavone	C17 H12 O5	Not the top hit	No results	No results	Partial match	Full match	-4.15	296.067	20.922	4.8914e+08	124	0	0				No matches found	No matches found	No matches found	Multiple matches found	Multiple matches found	No MS2	4.8914e+08
FALSE		6-Methoxyquinoline	C10 H9 N O	Full match	Full match	No results	Not the top hit	Partial match	-2.92	159.068	1.971	4.87635e+08	53	2	0	91.7	62		No matches found	No matches found	No matches found	No matches found	Multiple matches found	DDA for preferred ion	4.87635e+08
FALSE		NP-020760	C21 H38 O8	No match	Invalid mass	No results	No match	No results	109989	464.26	16.517	4.87352e+08	41	1	0	84.6	71.1		No matches found	No matches found	No matches found	No matches found	No matches found	DDA for preferred ion	4.87352e+08
FALSE		4-Hydroxynonenal	C9 H16 O2	Full match	No results	No results	Full match	No results	-3.86	156.114	14.79	4.85378e+08	43	0	0				No matches found	No matches found	No matches found	No matches found	No matches found	No MS2	4.85378e+08
FALSE			C21 H27 N O7 P2	Full match	No results	No results	No match	No results	-2.81	467.125	12.234	4.84115e+08	2	0	0				No matches found	No matches found	No matches found	No matches found	No matches found	No MS2	4.84115e+08
FALSE		ICM0301 E	C24 H36 O3	Full match	No results	No results	Partial match	Full match	-4.38	372.265	21.547	4.84099e+08	62	0	0				No matches found	No matches found	No matches found	No matches found	Multiple matches found	No MS2	4.84099e+08
FALSE		Prolipyrone B	C10 H10 O5	Full match	No results	No results	Partial match	Full match	-4.68	210.052	12.236	4.83456e+08	36	0	0				No matches found	No matches found	No matches found	No matches found	Multiple matches found	No MS2	4.83456e+08
FALSE		BMK methyl glycidate	C11 H12 O3	Full match	Full match	No results	Partial match	Partial match	-2.69	192.078	3.227	4.83226e+08	103	10	0	78.3	49.1		No matches found	No matches found	No matches found	No matches found	Multiple matches found	DDA for preferred ion	4.83226e+08
FALSE				No results	No results	No results	No results	No results		196.817	49.559	4.82818e+08	0	0	0				No matches found	No matches found	No matches found	No matches found	No matches found	DDA for preferred ion	4.82818e+08
FALSE			C9 H11 N2 O13 P S4	Full match	No results	No results	No results	No results	-4.44	513.886	39.456	4.82648e+08	0	0	0				No matches found	No matches found	No matches found	No matches found	No matches found	No MS2	4.82648e+08
FALSE		2-[2-(3,5-Dimethyl-1H-pyrazol-1-yl)-4-methyl-6-oxo-1(6H)-pyrimidinyl]-N-(4-nitrophenyl)acetamide	C18 H18 N6 O4	Full match	No results	No results	Full match	No results	-3.73	382.138	16.007	4.81563e+08	19	0	0				No matches found	No matches found	No matches found	No matches found	No matches found	No MS2	4.81563e+08
FALSE			C29 H38 N2 O15	Full match	No results	No results	No match	No results	4.03	654.23	23.884	4.80523e+08	8	0	0				No matches found	No matches found	No matches found	No matches found	No matches found	No MS2	4.80523e+08
FALSE			C14 H9 O5 P S5	Full match	No results	No results	No results	No results	4	447.881	37.887	4.80314e+08	0	0	0				No matches found	No matches found	No matches found	No matches found	No matches found	No MS2	4.80314e+08
FALSE			C15 H33 O3 P3	Full match	No results	No results	No match	No results	-0.32	354.164	14.253	4.80166e+08	7	0	0				No matches found	No matches found	No matches found	No matches found	No matches found	No MS2	4.80166e+08
FALSE			C16 H39 N7 O	Full match	No results	No results	No match	No results	3.54	345.323	28.357	4.80165e+08	1	0	0				No matches found	No matches found	No matches found	No matches found	No matches found	DDA for preferred ion	4.80165e+08
FALSE			C17 H9 N9 O2	Full match	No results	No results	No match	No results	3.17	371.089	25.659	4.79945e+08	14	0	0				No matches found	No matches found	No matches found	No matches found	No matches found	No MS2	4.79945e+08
FALSE				No results	No results	No results	No results	No results		216.171	21.65	4.78776e+08	0	0	0				No matches found	No matches found	No matches found	No matches found	No matches found	No MS2	4.78776e+08
FALSE		Scabichelin	C26 H49 N9 O10	No match	No results	No results	No match	Full match	-2.7	647.358	29.184	4.78449e+08	14	0	0				No matches found	No matches found	No matches found	No matches found	Single match found	DDA for other ion	4.78449e+08
FALSE			C41 H67 O7 P	Full match	No results	No results	No match	No results	4.27	702.465	40.06	4.78444e+08	9	0	0				No matches found	No matches found	No matches found	No matches found	No matches found	No MS2	4.78444e+08
FALSE		Camphoratin H	C29 H44 O2	Not the top hit	No results	No results	Partial match	Full match	-3.83	424.333	26.033	4.78196e+08	24	0	0				No matches found	No matches found	No matches found	No matches found	Single match found	No MS2	4.78196e+08
FALSE		Isoneobavachalcone	C17 H14 O5	Full match	No results	No results	Partial match	Full match	-4.62	298.083	20.271	4.77615e+08	238	0	0				No matches found	No matches found	No matches found	Multiple matches found	Multiple matches found	No MS2	4.77615e+08
FALSE			C2 H5 N5 O4	Full match	No results	No results	No results	No results	0.36	163.034	14.354	4.77211e+08	0	0	0				No matches found	No matches found	No matches found	No matches found	No matches found	No MS2	4.77211e+08
FALSE			C23 H15 N O16 P2 S2	Full match	No results	No results	No results	No results	-3.21	686.929	43.719	4.76984e+08	0	0	0				No matches found	No matches found	No matches found	No matches found	No matches found	No MS2	4.76984e+08
FALSE			C23 H43 N O10	Full match	No results	No results	No match	No results	-4.49	493.286	25.614	4.75097e+08	37	0	0				No matches found	No matches found	No matches found	No matches found	No matches found	No MS2	4.75097e+08
FALSE			C42 H34 O9	Full match	No results	No results	No match	No results	3.41	682.223	19.612	4.74983e+08	1	0	0				No matches found	No matches found	No matches found	No matches found	No matches found	No MS2	4.74983e+08
FALSE		Gibberellin A4	C19 H24 O5	Full match	No results	No results	Full match	Full match	-4.52	332.161	22.717	4.73807e+08	121	0	0				No matches found	No matches found	No matches found	No matches found	Multiple matches found	No MS2	4.73807e+08
FALSE		Siccayne	C11 H10 O2	Full match	No results	No results	Partial match	Full match	-4.08	174.067	16.086	4.73203e+08	40	0	0				No matches found	No matches found	No matches found	No matches found	Multiple matches found	No MS2	4.73203e+08
FALSE		Pestalafuranone H	C11 H12 O4	Full match	No results	No results	Partial match	Full match	-3.49	208.073	14.215	4.73116e+08	94	0	0				No matches found	No matches found	No matches found	No matches found	Multiple matches found	No MS2	4.73116e+08
FALSE		2,6-di-tert-butyl-4-ethylphenol	C16 H26 O	Full match	No results	No results	Full match	No results	-3.47	234.198	21.421	4.73031e+08	25	0	0				No matches found	No matches found	No matches found	No matches found	No matches found	DDA for preferred ion	4.73031e+08
FALSE			C15 H37 N6 P3 S	Full match	No results	No results	No match	No results	-0.18	426.201	39.586	4.72678e+08	70	0	0				No matches found	No matches found	No matches found	No matches found	No matches found	No MS2	4.72678e+08
FALSE		Epicoccin L	C20 H28 N2 O6 S2	No match	No results	No results	No match	Full match	-2.35	456.138	15.653	4.71656e+08	5	0	0				No matches found	No matches found	No matches found	No matches found	Multiple matches found	No MS2	4.71656e+08
FALSE		7,8-Dehydronorbotryal	C14 H20 O2	Full match	No results	No results	Partial match	Full match	-3.93	220.145	23.4	4.71385e+08	89	0	0				No matches found	No matches found	No matches found	No matches found	Multiple matches found	No MS2	4.71385e+08
FALSE			C22 H31 N S	Full match	No results	No results	No match	No results	3.49	341.219	30.256	4.71288e+08	8	0	0				No matches found	No matches found	No matches found	No matches found	No matches found	DDA for preferred ion	4.71288e+08
FALSE			C8 H7 O23 P	Full match	No results	No results	No match	No results	-1.7	501.911	38.006	4.70968e+08	2	0	0				No matches found	No matches found	No matches found	No matches found	No matches found	No MS2	4.70968e+08
FALSE			C22 H36 N2 O2 P2	Full match	No results	No results	No match	No results	2.83	422.226	17.99	4.69129e+08	6	0	0				No matches found	No matches found	No matches found	No matches found	No matches found	No MS2	4.69129e+08
FALSE		3-[(Carboxycarbonyl)amino]-L-alanine 三七素	C5 H8 N2 O5	No match	No results	Invalid mass	No results	No results	-462.96	175.962	49.025	4.68644e+08	0	0	2			65.2	No matches found	Multiple matches found	No matches found	No matches found	No matches found	DDA for preferred ion	4.68644e+08
FALSE		2-hydroxy-5-methoxy-6-(3-methylbut-3-en-1-ynyl)benzylalcohol	C13 H14 O3	Full match	No results	No results	Partial match	Full match	-3.89	218.093	12.581	4.68461e+08	109	0	0				No matches found	No matches found	No matches found	No matches found	Multiple matches found	No MS2	4.68461e+08
FALSE		NP-000124	C12 H20 O4	No match	Invalid mass	No results	No match	No match	96350.1	250.117	11.12	4.68268e+08	31	4	0	100	10		No matches found	No matches found	No matches found	No matches found	Single match found	DDA for preferred ion	4.68268e+08
FALSE		(5S,S)-5-methyl-3-(2-methylbutyl)furan-2(5H)-one	C10 H16 O2	Full match	No results	No results	Partial match	Full match	-3.3	168.114	16.207	4.67261e+08	131	0	0				No matches found	No matches found	No matches found	No matches found	Multiple matches found	No MS2	4.67261e+08
FALSE		N-isobutylacetamide	C6 H13 N O	Full match	No results	No results	Partial match	Full match	-0.69	115.1	2.741	4.66713e+08	38	0	0				No matches found	No matches found	No matches found	No matches found	Multiple matches found	No MS2	4.66713e+08
FALSE		Melleolide M	C23 H29 Cl O7	No match	No results	No results	No match	Full match	-4.2	452.158	26.457	4.6649e+08	163	0	0				No matches found	No matches found	No matches found	No matches found	Multiple matches found	No MS2	4.6649e+08
FALSE		Valine	C5 H11 N O2	Full match	Full match	Full match	Full match	No results	-0.63	117.079	0.878	4.66174e+08	51	5	3	92.2	9.6	83.6	No matches found	Single match found	Multiple matches found	No matches found	No matches found	DDA for preferred ion	4.66174e+08
FALSE			C18 H33 N O7 S	Full match	No results	No results	No match	No results	-2.44	407.197	19.612	4.64988e+08	255	0	0				No matches found	No matches found	No matches found	No matches found	No matches found	No MS2	4.64988e+08
FALSE		16-Hydroxyhexadecanoic acid	C16 H32 O3	Full match	Full match	No results	Full match	No results	-4.01	272.234	29.288	4.64881e+08	18	1	0	99.8	10		No matches found	No matches found	No matches found	No matches found	No matches found	DDA for preferred ion	4.64881e+08
FALSE		dimethyl 2-[2,2,7-trimethyl-1-(phenylacetyl)-3-thioxo-2,3-dihydroquinolin-4(1H)-ylidene]-1,3-dithiole-4,5-dicarboxylate	C27 H25 N O5 S3	No results	No results	No results	Full match	No results	2.28	539.091	21.014	4.64532e+08	34	0	0				No matches found	No matches found	No matches found	No matches found	No matches found	No MS2	4.64532e+08
FALSE			C4 H7 N2 O6 P S3	Full match	No results	No results	No match	No results	-0.87	305.92	49.023	4.64436e+08	3	0	0				No matches found	No matches found	No matches found	No matches found	No matches found	DDA for preferred ion	4.64436e+08
FALSE		Cucumin D	C15 H18 O3	Full match	No results	No results	Partial match	Full match	-3.65	246.125	2.761	4.63107e+08	204	0	0				No matches found	No matches found	No matches found	No matches found	Multiple matches found	No MS2	4.63107e+08
FALSE		Tricladolide A	C13 H14 O5	Full match	No results	No results	Partial match	Full match	-4.14	250.083	16.462	4.62825e+08	75	0	0				No matches found	No matches found	No matches found	No matches found	Multiple matches found	No MS2	4.62825e+08
FALSE		Vinylamycin	C26 H43 N3 O6	Not the top hit	No results	No results	Not the top hit	Full match	-0.3	493.315	31.942	4.61821e+08	18	0	0				No matches found	No matches found	No matches found	No matches found	Single match found	No MS2	4.61821e+08
FALSE		3,3′-(1,4,8,11-Tetraazabicyclo[6.6.2]hexadecane-4,11-diyl)dipropanamide	C18 H36 N6 O2	Full match	No results	No results	Full match	No results	-3.26	368.289	38.455	4.61668e+08	3	0	0				No matches found	No matches found	No matches found	No matches found	No matches found	DDA for preferred ion	4.61668e+08
FALSE		Aurentiacin	C18 H18 O4	Not the top hit	No results	No results	Partial match	Full match	-3.94	298.119	2.898	4.6165e+08	202	0	0				No matches found	No matches found	No matches found	Multiple matches found	Single match found	DDA for other ion	4.6165e+08
FALSE		3-hydroxy-1-({4-methoxy-7-oxo-7H-furo[3,2-g]chromen-9-yl}oxy)-3-methylbutan-2-yl (2E)-2-methylbut-2-enoate	C22 H24 O8	No match	Invalid mass	No results	No match	No results	-43288.4	398.133	3.001	4.61386e+08	17	4	0	98.5	9.9		No matches found	No matches found	No matches found	No matches found	No matches found	DDA for preferred ion	4.61386e+08
FALSE		(1S,2R)-3-oxo-2-pentylcyclopentane-1-butyric acid	C14 H24 O3	Full match	No results	No results	Partial match	Full match	-4.05	240.172	24.714	4.59947e+08	15	0	0				No matches found	No matches found	No matches found	No matches found	Multiple matches found	No MS2	4.59947e+08
FALSE		Bartericin C	C25 H28 O5	Not the top hit	No results	No results	Not the top hit	Full match	-2.23	408.193	36.397	4.59898e+08	257	0	0				No matches found	No matches found	No matches found	Multiple matches found	Multiple matches found	No MS2	4.59898e+08
FALSE		Fomitopinic acid A	C30 H48 O5	Not the top hit	No results	No results	Partial match	Full match	-3.87	488.348	25.969	4.58901e+08	140	0	0				No matches found	No matches found	No matches found	No matches found	Multiple matches found	No MS2	4.58901e+08
FALSE			C10 H8 N3 O16 P S	Full match	No results	No results	No match	No results	-4.8	488.934	37.988	4.57869e+08	16	0	0				No matches found	No matches found	No matches found	No matches found	No matches found	No MS2	4.57869e+08
FALSE		Nb-acetyltryptamine	C12 H14 N2 O	Full match	No results	No results	Full match	Full match	-4.15	202.11	14.474	4.57713e+08	183	0	0				No matches found	No matches found	No matches found	No matches found	Single match found	No MS2	4.57713e+08
FALSE			C13 H8 N9 O18 P S2	Full match	No results	No results	No results	No results	-4.43	672.914	42.068	4.57068e+08	0	0	0				No matches found	No matches found	No matches found	No matches found	No matches found	No MS2	4.57068e+08
FALSE			C14 H29 O P S	Full match	No results	No results	No match	No results	4.89	276.169	19.36	4.56114e+08	75	0	0				No matches found	No matches found	No matches found	No matches found	No matches found	No MS2	4.56114e+08
FALSE			C19 H15 N3 O16 S2	Full match	No results	No results	No match	No results	3.26	604.991	42.601	4.55961e+08	3	0	0				No matches found	No matches found	No matches found	No matches found	No matches found	No MS2	4.55961e+08
FALSE		6-Hydroxynicotinic acid	C6 H5 N O3	Full match	Full match	No results	Not the top hit	Partial match	-3.14	139.027	1.576	4.5561e+08	14	6	0	99.7	10		No matches found	No matches found	No matches found	No matches found	Multiple matches found	DDA for preferred ion	4.5561e+08
FALSE		Stearamide	C18 H37 N O	Full match	Full match	No results	Partial match	No results	-3.53	283.287	39.864	4.55603e+08	19	2	0	99.6	93.4		No matches found	No matches found	No matches found	No matches found	No matches found	DDA for preferred ion	4.55603e+08
FALSE			C17 H30 N2 O9	Full match	No results	No results	No match	No results	0.57	406.195	2.827	4.54676e+08	7	0	0				No matches found	No matches found	No matches found	No matches found	No matches found	No MS2	4.54676e+08
FALSE			C17 H31 O4 P S	Full match	No results	No results	No match	No results	2.39	362.169	25.533	4.53427e+08	2	0	0				No matches found	No matches found	No matches found	No matches found	No matches found	No MS2	4.53427e+08
FALSE		Dioxolide A	C9 H11 N O4	Full match	No results	No results	Partial match	Full match	-3.15	197.068	1.745	4.53048e+08	39	0	0				No matches found	No matches found	No matches found	No matches found	Multiple matches found	DDA for preferred ion	4.53048e+08
FALSE		O-[(9E)-9-Tetradecen-1-yl] dihydrogen phosphorothioate	C14 H29 O3 P S	Full match	No results	No results	Full match	No results	4.21	308.159	15.188	4.52723e+08	2	0	0				No matches found	No matches found	No matches found	No matches found	No matches found	No MS2	4.52723e+08
FALSE			C38 H42 O2 P2 S5	Full match	No results	No results	No results	No results	3.08	752.129	36.893	4.52246e+08	0	0	0				No matches found	No matches found	No matches found	No matches found	No matches found	No MS2	4.52246e+08
FALSE			C23 H47 O17 P	Full match	No results	No results	No match	No results	-0.99	626.254	19.289	4.51266e+08	31	0	0				No matches found	No matches found	No matches found	No matches found	No matches found	No MS2	4.51266e+08
FALSE			C7 H18 N2 O7	Full match	No results	No results	No match	No results	3.4	242.112	2.558	4.50409e+08	2	0	0				No matches found	No matches found	No matches found	No matches found	No matches found	No MS2	4.50409e+08
FALSE		Melafolone	C22 H24 O7	Full match	No results	No results	Not the top hit	Full match	-4.11	400.151	18.248	4.50208e+08	108	0	0				No matches found	No matches found	No matches found	Multiple matches found	Multiple matches found	No MS2	4.50208e+08
FALSE			C51 H68 N6 O4 P2	Full match	No results	No results	No match	No results	4.83	890.482	32.698	4.4978e+08	2	0	0				No matches found	No matches found	No matches found	No matches found	No matches found	No MS2	4.4978e+08
FALSE			C33 H51 N4 O6 P	Full match	No results	No results	No match	No results	3.26	630.357	34.576	4.49496e+08	11	0	0				No matches found	No matches found	No matches found	No matches found	No matches found	No MS2	4.49496e+08
FALSE			C25 H34 N2 O6 P2	Full match	No results	No results	No match	No results	4.95	520.192	17.183	4.49421e+08	107	0	0				No matches found	No matches found	No matches found	No matches found	No matches found	No MS2	4.49421e+08
FALSE		(2'E,4'E,6'E)-6-(1'-carboxyocta-2',4',6'-triene)-11,12-epoxy-9-hydroxy-11-methoxy-drim-7-ene	C24 H34 O5	Not the top hit	No results	No results	No match	Full match	-4.8	402.239	30.102	4.49229e+08	26	0	0				No matches found	No matches found	No matches found	No matches found	Multiple matches found	No MS2	4.49229e+08
FALSE		Speciosin A	C10 H8 O3	Full match	No results	No results	Partial match	Full match	-4.04	176.047	15.958	4.48474e+08	41	0	0				No matches found	No matches found	No matches found	No matches found	Multiple matches found	No MS2	4.48474e+08
FALSE			C24 H51 O2 P3	Full match	No results	No results	No match	No results	-1.04	464.31	22.362	4.47744e+08	18	0	0				No matches found	No matches found	No matches found	No matches found	No matches found	No MS2	4.47744e+08
FALSE		Actinopolysporin C	C16 H30 O2	No results	No results	No results	Partial match	Full match	-4.74	254.223	37.061	4.46957e+08	29	0	0				No matches found	No matches found	No matches found	No matches found	Multiple matches found	No MS2	4.46957e+08
FALSE		ascr#27	C22 H40 O6	Full match	No results	No results	Full match	No results	-3.71	400.281	31.186	4.46777e+08	6	0	0				No matches found	No matches found	No matches found	No matches found	No matches found	No MS2	4.46777e+08
FALSE			C13 H26 N3 O12 P S5	Full match	No results	No results	No match	No results	4.27	606.988	42.182	4.46103e+08	1	0	0				No matches found	No matches found	No matches found	No matches found	No matches found	No MS2	4.46103e+08
FALSE			C16 H26 O4 S	Full match	No results	No results	No match	No results	-2.74	314.154	28.633	4.45713e+08	114	0	0				No matches found	No matches found	No matches found	No matches found	No matches found	No MS2	4.45713e+08
FALSE		Enterostatin	C21 H36 N8 O6	Full match	No results	No results	Full match	No results	4.61	496.278	31.611	4.45478e+08	54	0	0				No matches found	No matches found	No matches found	No matches found	No matches found	DDA for preferred ion	4.45478e+08
FALSE			C13 H30 N2 O2 S2	Full match	No results	No results	No match	No results	-1.92	310.174	16.908	4.45036e+08	8	0	0				No matches found	No matches found	No matches found	No matches found	No matches found	DDA for preferred ion	4.45036e+08
FALSE			C33 H69 O P3	Full match	No results	No results	No match	No results	2.48	574.458	30.262	4.44431e+08	3	0	0				No matches found	No matches found	No matches found	No matches found	No matches found	No MS2	4.44431e+08
FALSE			C24 H45 N6 P3 S2	Full match	No results	No results	No match	No results	2.26	574.237	41.657	4.43957e+08	69	0	0				No matches found	No matches found	No matches found	No matches found	No matches found	No MS2	4.43957e+08
FALSE		2",6"-Di-O-Acetyl isovitexin	C25 H24 O12	Not the top hit	No results	No results	Partial match	Full match	-3.42	516.125	13.469	4.43436e+08	35	0	0				No matches found	No matches found	No matches found	Multiple matches found	No matches found	No MS2	4.43436e+08
FALSE			C33 H32 O3 S	Full match	No results	No results	No match	No results	1.23	508.208	15.896	4.43231e+08	87	0	0				No matches found	No matches found	No matches found	No matches found	No matches found	No MS2	4.43231e+08
FALSE		Rhodostegone	C10 H16 O3	Full match	No results	No results	Partial match	Full match	-3.5	184.109	2.693	4.42983e+08	56	0	0				No matches found	No matches found	No matches found	No matches found	Multiple matches found	No MS2	4.42983e+08
FALSE		2-[4-(1,4-Dithiepan-6-yl)-1-(4-methylbenzyl)-2-piperazinyl]ethanol	C19 H30 N2 O S2	Full match	No results	No results	Full match	No results	-0.6	366.18	19.388	4.42775e+08	3	0	0				No matches found	No matches found	No matches found	No matches found	No matches found	DDA for preferred ion	4.42775e+08
FALSE				No results	No results	No results	No results	No results		138.066	2.745	4.41574e+08	0	0	0				No matches found	No matches found	No matches found	No matches found	No matches found	No MS2	4.41574e+08
FALSE			C13 H33 N6 P S2	Full match	No results	No results	No match	No results	1.72	368.195	20.696	4.41565e+08	176	0	0				No matches found	No matches found	No matches found	No matches found	No matches found	No MS2	4.41565e+08
FALSE		NP-016371	C40 H75 N O9	No match	Invalid mass	No results	No match	No results	50415.6	749.518	44.596	4.41152e+08	1	3	0	85.6	67		No matches found	No matches found	No matches found	No matches found	No matches found	DDA for preferred ion	4.41152e+08
FALSE			C6 H19 N4 O3 P	Full match	No results	No results	No match	No results	-1.12	226.119	18.14	4.40763e+08	1	0	0				No matches found	No matches found	No matches found	No matches found	No matches found	No MS2	4.40763e+08
FALSE		(6RS,10RS)-6,10-dimethylbicyclo[4.4.0]dec-1-en-3-one	C12 H18 O	Full match	No results	No results	Partial match	Full match	-4.06	178.135	20.628	4.40729e+08	26	0	0				No matches found	No matches found	No matches found	No matches found	Multiple matches found	No MS2	4.40729e+08
FALSE		1-[(2E,6E)-3,7,11-Trimethyl-2,6,10-dodecatrien-1-yl]piperidine	C20 H35 N	Full match	No results	No results	Full match	No results	-4.17	289.276	36.342	4.40305e+08	3	0	0				No matches found	No matches found	No matches found	No matches found	No matches found	No MS2	4.40305e+08
FALSE		2'-O-Methyladenosine	C11 H15 N5 O4	Full match	Full match	No results	Not the top hit	Partial match	-3.44	281.111	1.803	4.40253e+08	98	1	0	99.3	10		No matches found	No matches found	No matches found	No matches found	Single match found	DDA for preferred ion	4.40253e+08
FALSE		Geomycin B	C34 H30 O15	No match	No results	No results	Not the top hit	Full match	-4.78	678.155	15.813	4.40095e+08	10	0	0				No matches found	No matches found	No matches found	No matches found	Single match found	No MS2	4.40095e+08
FALSE		Ashimide B	C19 H19 Cl N4 O9	No match	No results	No results	No match	Full match	-2.86	482.083	15.288	4.39922e+08	82	0	0				No matches found	No matches found	No matches found	Single match found	Single match found	DDA for preferred ion	4.39922e+08
FALSE			C23 H8 O7 S3	Full match	No results	No results	No match	No results	0.69	491.944	39.664	4.39864e+08	3	0	0				No matches found	No matches found	No matches found	No matches found	No matches found	No MS2	4.39864e+08
FALSE		Purple pigment	C19 H18 N4 O2	Not the top hit	No results	No results	Not the top hit	Full match	-0.77	334.143	36.054	4.38297e+08	450	0	0				No matches found	No matches found	No matches found	No matches found	Multiple matches found	No MS2	4.38297e+08
FALSE			C36 H37 P S5	Full match	No results	No results	No match	No results	-3.01	660.122	17.846	4.38236e+08	7	0	0				No matches found	No matches found	No matches found	No matches found	No matches found	No MS2	4.38236e+08
FALSE		Penisporolide A	C18 H30 O5	Not the top hit	No results	No results	Partial match	Full match	-4.08	326.208	16.823	4.3792e+08	34	0	0				No matches found	No matches found	No matches found	No matches found	Multiple matches found	No MS2	4.3792e+08
FALSE			C8 H21 N4 O P	Full match	No results	No results	No results	No results	-1.97	220.145	16.673	4.37636e+08	0	0	0				No matches found	No matches found	No matches found	No matches found	No matches found	No MS2	4.37636e+08
FALSE		Selma-4(14),7(1 I)-dlene-9-01 (I)	C15 H24 O	Full match	No results	No results	Partial match	Full match	-3.8	220.182	16.521	4.37312e+08	138	0	0				No matches found	No matches found	No matches found	No matches found	Multiple matches found	No MS2	4.37312e+08
FALSE			C15 H30 N2 O9	Full match	No results	No results	No match	No results	-0.28	382.195	16.247	4.36424e+08	3	0	0				No matches found	No matches found	No matches found	No matches found	No matches found	No MS2	4.36424e+08
FALSE			C9 H20 N2 O6 P2 S5	Full match	No results	No results	No match	No results	2.71	473.941	37.901	4.36197e+08	5	0	0				No matches found	No matches found	No matches found	No matches found	No matches found	No MS2	4.36197e+08
FALSE		Stachyline C	C13 H18 O3	Full match	No results	No results	Partial match	Full match	-4.14	222.125	21.497	4.35896e+08	98	0	0				No matches found	No matches found	No matches found	No matches found	Multiple matches found	No MS2	4.35896e+08
FALSE			C8 H19 N4 O2 P	Full match	No results	No results	No match	No results	-1.53	234.124	2.655	4.35641e+08	3	0	0				No matches found	No matches found	No matches found	No matches found	No matches found	No MS2	4.35641e+08
FALSE			C8 H N8 O4 P3 S	Full match	No results	No results	No match	No results	4.62	397.907	36.138	4.34657e+08	1	0	0				No matches found	No matches found	No matches found	No matches found	No matches found	No MS2	4.34657e+08
FALSE		Penicitide A	C18 H34 O4	Not the top hit	No results	No results	Partial match	Full match	-4.08	314.244	26.891	4.34158e+08	20	0	0				No matches found	No matches found	No matches found	No matches found	Single match found	No MS2	4.34158e+08
FALSE		Xylaric acid A	C14 H22 O5	Not the top hit	No results	No results	Partial match	Full match	-4.56	270.145	18.159	4.32611e+08	32	0	0				No matches found	No matches found	No matches found	No matches found	Multiple matches found	No MS2	4.32611e+08
FALSE		Citreo-g-pyrone	C11 H12 O5	Full match	No results	No results	Partial match	Full match	-4.25	224.068	13.211	4.32023e+08	60	0	0				No matches found	No matches found	No matches found	No matches found	Multiple matches found	No MS2	4.32023e+08
FALSE		Fomitoside F	C37 H58 O8	No match	No results	No results	Partial match	Full match	1.98	630.414	30.404	4.31706e+08	17	0	0				No matches found	No matches found	No matches found	No matches found	Multiple matches found	DDA for preferred ion	4.31706e+08
FALSE		(2R,3S,4R,6S)-4,6-Diamino-2-({3-O-(2,6-diamino-2,6-dideoxy-β-L-idopyranosyl)-2-O-[2-(dioctylamino)ethyl]-β-D-ribofuranosyl}oxy)-3-hydroxycyclohexyl 2-amino-2-deoxy-α-D-glucopyranoside	C41 H82 N6 O14	No results	No results	No results	Full match	No results	-3.79	882.586	41.766	4.317e+08	1	0	0				No matches found	No matches found	No matches found	No matches found	No matches found	No MS2	4.317e+08
FALSE			C29 H27 N O7 P2	Full match	No results	No results	No match	No results	-3.32	563.124	16.104	4.31611e+08	16	0	0				No matches found	No matches found	No matches found	No matches found	No matches found	No MS2	4.31611e+08
FALSE		Adenosine	C10 H13 N5 O4	Full match	Full match	Full match	Not the top hit	Partial match	-3.31	267.096	1.037	4.30661e+08	74	1	5	99.7	10	95.6	Single match found	Single match found	Multiple matches found	No matches found	Single match found	DDA for preferred ion	4.30661e+08
FALSE		Bis(pinacolato)diboron	C12 H24 B2 O4	No results	No results	No results	Full match	No results	3.34	254.187	25.03	4.29756e+08	5	0	0				No matches found	No matches found	No matches found	No matches found	No matches found	No MS2	4.29756e+08
FALSE		ortho-Phthalaldehyde	C8 H6 O2	Full match	No results	No results	Full match	No results	-3.9	134.036	15.048	4.29657e+08	12	0	0				No matches found	No matches found	No matches found	No matches found	No matches found	No MS2	4.29657e+08
FALSE			C23 H49 N4 P S	Full match	No results	No results	No match	No results	4.2	444.343	22.059	4.29401e+08	2	0	0				No matches found	No matches found	No matches found	No matches found	No matches found	No MS2	4.29401e+08
FALSE		Hirsutenol C	C15 H22 O3	Full match	No results	No results	Partial match	Full match	-3.8	250.156	2.651	4.29381e+08	285	0	0				No matches found	No matches found	No matches found	No matches found	Multiple matches found	No MS2	4.29381e+08
FALSE		Z,Z)-4-oxo-2,5-hetpadienedioic acid	C7 H6 O5	Full match	No results	No results	Not the top hit	Full match	-3.51	170.021	1.746	4.28841e+08	12	0	0				No matches found	No matches found	No matches found	No matches found	Single match found	No MS2	4.28841e+08
FALSE		Arachidic Acid	C20 H40 O2	No match	Invalid mass	No results	No match	No results	54514.4	329.328	28.411	4.28838e+08	6	2	0	87.4	9.4		No matches found	No matches found	No matches found	No matches found	No matches found	DDA for preferred ion	4.28838e+08
FALSE			C20 H12 O S	Full match	No results	No results	No match	No results	3	300.062	16.627	4.28788e+08	2	0	0				No matches found	No matches found	No matches found	No matches found	No matches found	No MS2	4.28788e+08
FALSE		3-Cyano-1-methyl-3-(4-morpholinyl)-1-azoniabicyclo[2.2.2]octane	C13 H22 N3 O	No results	No results	No results	Full match	No results	-0.08	236.176	28.542	4.279e+08	1	0	0				No matches found	No matches found	No matches found	No matches found	No matches found	No MS2	4.279e+08
FALSE		5-Bromo-N-(6-chloro-4-hydroxy-3-pyridazinyl)-6-methoxy-3-pyridinesulfonamide	C10 H8 Br Cl N4 O4 S	No results	No results	No results	Full match	No results	-1.34	393.913	36.141	4.27624e+08	1	0	0				No matches found	No matches found	No matches found	No matches found	No matches found	No MS2	4.27624e+08
FALSE		(1R,6R,8Z,10S,12S,14S,16R,18R,22R,23R,25S,27R)-12,18,23-Trihydroxy-8-(2-methoxy-2-oxoethylidene)-3,3,13,13,22-pentamethyl-2,20,29-trioxo-21,30,31,32,33-pentaoxapentacyclo[23.5.1.1~6,10~.1~12,16~.0~1,2 7~]tritriacont-4-en-14-yl 2,2-dimethylpropanoate	C41 H60 O15	Full match	No results	No results	Full match	No results	-4.41	792.39	16.68	4.26897e+08	2	0	0				No matches found	No matches found	No matches found	No matches found	No matches found	No MS2	4.26897e+08
FALSE		4-(2-Quinoxalinyl)phenyl 3-nitrobenzoate	C21 H13 N3 O4	Full match	No results	No results	Full match	No results	-4.06	371.089	25.893	4.26648e+08	16	0	0				No matches found	No matches found	No matches found	No matches found	No matches found	No MS2	4.26648e+08
FALSE		2,4,6-Tri-tert-butylphenol	C18 H30 O	Full match	No results	No results	Full match	No results	-3.8	262.229	38.086	4.26367e+08	16	0	0				No matches found	No matches found	No matches found	No matches found	No matches found	No MS2	4.26367e+08
FALSE		1-Methoxy-3-methylbenzene	C8 H10 O	Full match	No results	No results	Partial match	Full match	-2.02	122.073	2.679	4.26336e+08	30	0	0				No matches found	No matches found	No matches found	No matches found	Single match found	No MS2	4.26336e+08
FALSE		1,1-Dimethyl-3-({5-[(1-propyl-1H-imidazol-2-yl)methyl]-5,6,7,8-tetrahydro-4H-pyrazolo[1,5-a][1,4]diazepin-2-yl}methyl)urea	C18 H29 N7 O	Full match	No results	No results	Full match	No results	-3.64	359.242	24.717	4.2604e+08	14	0	0				No matches found	No matches found	No matches found	No matches found	No matches found	No MS2	4.2604e+08
FALSE			C21 H37 N O13	Full match	No results	No results	No match	No results	-4.97	511.224	18.072	4.25965e+08	113	0	0				No matches found	No matches found	No matches found	No matches found	No matches found	No MS2	4.25965e+08
FALSE				No results	No results	No results	No results	No results		154.061	2.645	4.24435e+08	0	0	0				No matches found	No matches found	No matches found	No matches found	No matches found	DDA for preferred ion	4.24435e+08
FALSE			C25 H53 N10 O6 P	Full match	No results	No results	No match	No results	-1.96	620.388	20.458	4.24329e+08	8	0	0				No matches found	No matches found	No matches found	No matches found	No matches found	No MS2	4.24329e+08
FALSE		Pseudosindorin	C15 H12 O5	Full match	No results	No results	Partial match	Full match	-4.51	272.067	18.979	4.24156e+08	137	0	0				No matches found	No matches found	No matches found	Multiple matches found	Multiple matches found	No MS2	4.24156e+08
FALSE		NP-003223	C19 H22 O4	No match	Invalid mass	No results	No match	No match	101933	346.174	28.24	4.23924e+08	27	11	0	99.4	10		No matches found	No matches found	No matches found	No matches found	Single match found	DDA for preferred ion	4.23924e+08
FALSE		valganciclovir	C14 H22 N6 O5	Full match	No results	No results	Full match	No results	-2.9	354.164	14.764	4.23607e+08	7	0	0				No matches found	No matches found	No matches found	No matches found	No matches found	No MS2	4.23607e+08
FALSE			C32 H26 N6 O13	Full match	No results	No results	No match	No results	-0.27	702.156	18.141	4.23475e+08	6	0	0				No matches found	No matches found	No matches found	No matches found	No matches found	DDA for preferred ion	4.23475e+08
FALSE			C7 H18 N2 O P2 S	Full match	No results	No results	No match	No results	1.84	240.062	2.635	4.23291e+08	14	0	0				No matches found	No matches found	No matches found	No matches found	No matches found	No MS2	4.23291e+08
FALSE			C2 H2 N9 O22 P S	Full match	No results	No results	No match	No results	0.22	566.877	39.589	4.22381e+08	2	0	0				No matches found	No matches found	No matches found	No matches found	No matches found	No MS2	4.22381e+08
FALSE			C18 H32 N2 O8	Full match	No results	No results	No match	No results	-0.22	404.216	20.515	4.22063e+08	21	0	0				No matches found	No matches found	No matches found	No matches found	No matches found	No MS2	4.22063e+08
FALSE			C21 H33 O P S	Full match	No results	No results	No match	No results	2.81	364.2	19.636	4.22014e+08	176	0	0				No matches found	No matches found	No matches found	No matches found	No matches found	No MS2	4.22014e+08
FALSE		2-hydroxy-5-methoxy-6-(3-methylbut-3-en-1-ynyl)benzylalcohol	C13 H14 O3	Full match	No results	No results	Partial match	Full match	-3.89	218.093	16.175	4.21564e+08	109	0	0				No matches found	No matches found	No matches found	No matches found	Multiple matches found	No MS2	4.21564e+08
FALSE			C25 H40 O2 P2	Full match	No results	No results	No match	No results	-0.86	434.25	14.196	4.20553e+08	1	0	0				No matches found	No matches found	No matches found	No matches found	No matches found	No MS2	4.20553e+08
FALSE			C25 H50 N2 O2 P2	Full match	No results	No results	No match	No results	2.61	472.336	34.547	4.19506e+08	1	0	0				No matches found	No matches found	No matches found	No matches found	No matches found	No MS2	4.19506e+08
FALSE		(1-Amino-2-{[4-(aminomethyl)benzyl]amino}ethyl)phosphonic acid	C10 H18 N3 O3 P	Full match	No results	No results	Full match	No results	1.44	259.109	1.519	4.19284e+08	1	0	0				No matches found	No matches found	No matches found	No matches found	No matches found	No MS2	4.19284e+08
FALSE		Annullatin C	C17 H26 O4	Full match	No results	No results	Partial match	Full match	-3.81	294.182	23.785	4.18824e+08	70	0	0				No matches found	No matches found	No matches found	No matches found	Multiple matches found	No MS2	4.18824e+08
FALSE		1,1,6-Trimethyl-1,2-dihydronaphthalene	C13 H16	Full match	No results	No results	Full match	No results	-3.55	172.125	16.668	4.18652e+08	6	0	0				No matches found	No matches found	No matches found	No matches found	No matches found	No MS2	4.18652e+08
FALSE		alpha-Ketoglutaric acid	C5 H6 O5	Full match	No results	No results	Full match	No results	-1.68	146.021	1.642	4.18579e+08	17	0	0				No matches found	No matches found	No matches found	No matches found	No matches found	DDA for other ion	4.18579e+08
FALSE			C9 H20 O2 S2	Full match	No results	No results	No match	No results	4.56	224.091	14.653	4.18463e+08	30	0	0				No matches found	No matches found	No matches found	No matches found	No matches found	No MS2	4.18463e+08
FALSE		N-{[(1S,4S,6S)-6-Isopropyl-4-{2-[(4-methoxybenzyl)amino]-2-oxoethyl}-3-methyl-2-cyclohexen-1-yl]methyl}-2,2-dimethylpropanamide	C26 H40 N2 O3	No match	Invalid mass	No results	No match	No results	17.64	428.311	34.319	4.18204e+08	1	3	0	87.3	9.4		No matches found	No matches found	No matches found	No matches found	No matches found	DDA for preferred ion	4.18204e+08
FALSE		Octa-2,4,6-triynoic acid	C9 H6 O2	Full match	No results	No results	Partial match	Full match	-4.42	146.036	16.59	4.17076e+08	12	0	0				No matches found	No matches found	No matches found	No matches found	Multiple matches found	No MS2	4.17076e+08
FALSE		sulprosal	C10 H12 O6 S	Full match	No results	No results	Full match	No results	-2.43	260.035	32.838	4.16392e+08	3	0	0				No matches found	No matches found	No matches found	No matches found	No matches found	No MS2	4.16392e+08
FALSE		3,4,4',alpha-Tetrahydroxy-2'-methoxydihydrochalcone	C16 H16 O6	Not the top hit	No results	No results	No match	Full match	-4.75	304.093	19.304	4.15446e+08	6	0	0				No matches found	No matches found	No matches found	Multiple matches found	Multiple matches found	No MS2	4.15446e+08
FALSE		Not named	C18 H36 N6 O6	Not the top hit	No results	No results	Partial match	Full match	1.97	432.27	28.272	4.15191e+08	11	0	0				No matches found	No matches found	No matches found	No matches found	Multiple matches found	No MS2	4.15191e+08
FALSE			C12 H21 N6 P	Full match	No results	No results	No match	No results	0.47	280.157	32.396	4.1431e+08	295	0	0				No matches found	No matches found	No matches found	No matches found	No matches found	No MS2	4.1431e+08
FALSE		10-Methylundec-3-en-4-olide	C12 H20 O2	Full match	No results	No results	Partial match	Full match	-3.95	196.146	25.589	4.13679e+08	48	0	0				No matches found	No matches found	No matches found	No matches found	Multiple matches found	No MS2	4.13679e+08
FALSE		3-cyclohexylpropyl 1-(3,3-dimethyl-2-oxopentanoyl)piperidine-2-carboxylate	C22 H37 N O4	Full match	No results	No results	Not the top hit	No results	-4.12	379.271	27.78	4.13578e+08	24	0	0				No matches found	No matches found	No matches found	No matches found	No matches found	No MS2	4.13578e+08
FALSE			C17 H29 O2 P S	Full match	No results	No results	No match	No results	3.34	328.164	25.042	4.13386e+08	127	0	0				No matches found	No matches found	No matches found	No matches found	No matches found	No MS2	4.13386e+08
FALSE		5,7-Dimethoxy-6-C-methylflavone	C18 H16 O4	Full match	No results	No results	Partial match	Full match	-4.27	296.104	12.869	4.13006e+08	264	0	0				No matches found	No matches found	No matches found	Multiple matches found	Multiple matches found	No MS2	4.13006e+08
FALSE			C17 H30 O10	Invalid mass	No results	No results	No match	No results	-5.18	394.182	12.641	4.12862e+08	176	0	0				No matches found	No matches found	No matches found	No matches found	No matches found	No MS2	4.12862e+08
FALSE			C18 H46 N9 O10 P S	Full match	No results	No results	No match	No results	-4.48	611.28	32.437	4.12407e+08	29	0	0				No matches found	No matches found	No matches found	No matches found	No matches found	No MS2	4.12407e+08
FALSE		Roquefortine C	C22 H23 N5 O2	Not the top hit	No results	No results	Partial match	Full match	2.96	389.186	25.709	4.12347e+08	264	0	0				No matches found	No matches found	No matches found	No matches found	Single match found	No MS2	4.12347e+08
FALSE		8-Methanesulfonyl-1,3,7-trimethyl-3,7-dihydro-purine-2,6-dione	C9 H12 N4 O4 S	Full match	No results	No results	Full match	No results	-1.63	272.057	19.085	4.12233e+08	14	0	0				No matches found	No matches found	No matches found	No matches found	No matches found	No MS2	4.12233e+08
FALSE		p-Xylene	C8 H10	Full match	No results	No results	Full match	No results	-0.37	106.078	13.853	4.11696e+08	7	0	0				No matches found	No matches found	No matches found	No matches found	No matches found	No MS2	4.11696e+08
FALSE			C18 H35 O3 P S	Full match	No results	No results	No match	No results	2.79	362.205	33.977	4.10992e+08	15	0	0				No matches found	No matches found	No matches found	No matches found	No matches found	No MS2	4.10992e+08
FALSE		(1S)-1,5-Anhydro-1-[carboxy(L-tyrosylamino)methyl]-D-galactitol	C17 H24 N2 O9	Full match	No results	No results	Not the top hit	No results	-0.08	400.148	13.916	4.10889e+08	17	0	0				No matches found	No matches found	No matches found	No matches found	No matches found	No MS2	4.10889e+08
FALSE		FL1C3CGS0019_a	C17 H16 O6	Full match	No results	No results	Partial match	Full match	-4.48	316.093	20.073	4.1037e+08	127	0	0				No matches found	No matches found	No matches found	Multiple matches found	Multiple matches found	DDA for preferred ion	4.1037e+08
FALSE		3,4,2',4',6'-Pentahydroxydihydrochalcone	C15 H14 O6	Full match	No results	No results	Partial match	Full match	-4.16	290.078	13.131	4.10099e+08	89	0	0				No matches found	No matches found	No matches found	Multiple matches found	Multiple matches found	No MS2	4.10099e+08
FALSE			C22 H35 N O2 S2	Full match	No results	No results	No match	No results	4.45	409.213	22.738	4.09898e+08	196	0	0				No matches found	No matches found	No matches found	No matches found	No matches found	No MS2	4.09898e+08
FALSE		2,3-Epoxymenaquinone	C31 H40 O3	Full match	No results	No results	Full match	No results	-3.72	460.296	40.988	4.09369e+08	32	0	0				No matches found	No matches found	No matches found	No matches found	No matches found	No MS2	4.09369e+08
FALSE		Oleanolic acid	C30 H48 O3	Full match	Full match	No results	Full match	Partial match	-4.35	456.358	36.586	4.09329e+08	186	12	0	100	10		No matches found	No matches found	No matches found	No matches found	Multiple matches found	DDA for preferred ion	4.09329e+08
FALSE		Remerin	C17 H14 O7	Full match	No results	No results	Partial match	Full match	-4.27	330.073	17.038	4.08832e+08	84	0	0				No matches found	No matches found	No matches found	Multiple matches found	Multiple matches found	No MS2	4.08832e+08
FALSE		Varioxiranediol	C15 H20 O5	Full match	No results	No results	Partial match	Full match	-4.53	280.13	18.115	4.07814e+08	139	0	0				No matches found	No matches found	No matches found	No matches found	Multiple matches found	No MS2	4.07814e+08
FALSE			C46 H45 N10 O11 P3 S2	Full match	No results	No results	No match	No results	3.42	1070.2	14.507	4.07521e+08	1	0	0				No matches found	No matches found	No matches found	No matches found	No matches found	No MS2	4.07521e+08
FALSE			C22 H40 N2 O9	Full match	No results	No results	No match	No results	0.48	476.274	21.955	4.071e+08	8	0	0				No matches found	No matches found	No matches found	No matches found	No matches found	No MS2	4.071e+08
FALSE			C15 H28 N3 O3 P	Full match	No results	No results	No match	No results	-0.6	329.187	25.464	4.06945e+08	298	0	0				No matches found	No matches found	No matches found	No matches found	No matches found	No MS2	4.06945e+08
FALSE				No results	No results	No results	No results	No results		138.057	14.33	4.06635e+08	0	0	0				No matches found	No matches found	No matches found	No matches found	No matches found	DDA for preferred ion	4.06635e+08
FALSE		4-[(1S,3aR,4S,6aR)-4-(4-hydroxy-3-methoxyphenyl)-hexahydrofuro[3,4-c]furan-1-yl]-2-methoxyphenol	C20 H22 O6	No match	Invalid mass	No results	No match	No match	-50292.5	340.13	15.826	4.06371e+08	267	2	0	82.8	77.2		No matches found	No matches found	No matches found	Multiple matches found	Multiple matches found	DDA for preferred ion	4.06371e+08
FALSE		(2E)-Nonenal	C9 H16 O	Full match	No results	No results	Full match	No results	-2.08	140.12	16.649	4.05954e+08	25	0	0				No matches found	No matches found	No matches found	No matches found	No matches found	No MS2	4.05954e+08
FALSE			C3 H8 N5 P	Full match	No results	No results	No match	No results	2.63	145.052	2.639	4.05941e+08	31	0	0				No matches found	No matches found	No matches found	No matches found	No matches found	No MS2	4.05941e+08
FALSE			C39 H69 O4 P	Full match	No results	No results	No match	No results	2.43	632.495	46.605	4.05483e+08	1	0	0				No matches found	No matches found	No matches found	No matches found	No matches found	DDA for preferred ion	4.05483e+08
FALSE		Penisporolide A	C18 H30 O5	Full match	No results	No results	Partial match	Full match	-4.08	326.208	18.193	4.04535e+08	34	0	0				No matches found	No matches found	No matches found	No matches found	Multiple matches found	No MS2	4.04535e+08
FALSE		Isothujone	C10 H16 O	Full match	No results	No results	Partial match	Full match	-3.69	152.12	17.607	4.04395e+08	92	0	0				No matches found	No matches found	No matches found	No matches found	Multiple matches found	No MS2	4.04395e+08
FALSE			C7 H15 N5 O5 P2	Full match	No results	No results	No match	No results	-1.04	311.055	18.205	4.03871e+08	31	0	0				No matches found	No matches found	No matches found	No matches found	No matches found	No MS2	4.03871e+08
FALSE		KS-502	C34 H48 O12	No match	No results	No results	Partial match	Full match	-4.31	648.312	24.225	4.0372e+08	21	0	0				No matches found	No matches found	No matches found	No matches found	Multiple matches found	No MS2	4.0372e+08
FALSE		ascr#27	C22 H40 O6	Full match	No results	No results	Full match	No results	-3.66	400.281	30.991	4.02819e+08	6	0	0				No matches found	No matches found	No matches found	No matches found	No matches found	No MS2	4.02819e+08
FALSE		Ypaoamide B	C23 H38 N2 O4	Full match	No results	No results	Not the top hit	Full match	-3.83	406.282	29.189	4.02458e+08	13	0	0				No matches found	No matches found	No matches found	No matches found	Single match found	No MS2	4.02458e+08
FALSE		1-Phenylcyclohexene	C12 H14	Full match	No results	No results	Full match	No results	-3.99	158.109	16.757	4.02316e+08	12	0	0				No matches found	No matches found	No matches found	No matches found	No matches found	No MS2	4.02316e+08
FALSE			C20 H36 N2 O2 P2	Full match	No results	No results	No match	No results	2.61	398.226	22.746	4.01651e+08	3	0	0				No matches found	No matches found	No matches found	No matches found	No matches found	No MS2	4.01651e+08
FALSE		α-Linolenoyl ethanolamide	C20 H35 N O2	Full match	No results	No results	Full match	No results	-3.82	321.266	26.356	4.01556e+08	30	0	0				No matches found	No matches found	No matches found	No matches found	No matches found	No MS2	4.01556e+08
FALSE		Terreulactone D	C30 H36 O10	No match	No results	No results	Partial match	Full match	-4.94	556.228	15.858	4.0129e+08	64	0	0				No matches found	No matches found	No matches found	No matches found	Single match found	No MS2	4.0129e+08
FALSE		Gamithromycin	C40 H76 N2 O12	Full match	No results	No results	Full match	No results	-4.11	776.537	44.708	4.01163e+08	13	0	0				No matches found	No matches found	No matches found	No matches found	No matches found	DDA for preferred ion	4.01163e+08
FALSE		4,4-Dimethyl-pentenoic acid methyl ester	C8 H14 O2	Full match	No results	No results	Partial match	Full match	-4.04	142.099	2.657	4.00633e+08	53	0	0				No matches found	No matches found	No matches found	No matches found	Single match found	No MS2	4.00633e+08
FALSE		Xanthoangelol D	C21 H22 O5	Not the top hit	No results	No results	No match	Full match	4.45	354.148	37.032	4.00549e+08	4	0	0				No matches found	No matches found	No matches found	Multiple matches found	Multiple matches found	No MS2	4.00549e+08
FALSE			C33 H71 O6 P3	Full match	No results	No results	No match	No results	0.86	656.447	19.595	4.00419e+08	1	0	0				No matches found	No matches found	No matches found	No matches found	No matches found	No MS2	4.00419e+08
FALSE			C35 H38 O4 P2	Full match	No results	No results	No match	No results	-2.56	584.223	18.794	3.99924e+08	52	0	0				No matches found	No matches found	No matches found	No matches found	No matches found	No MS2	3.99924e+08
FALSE			C17 H37 O4 P S	Full match	No results	No results	No match	No results	2.65	368.216	19.852	3.99389e+08	9	0	0				No matches found	No matches found	No matches found	No matches found	No matches found	No MS2	3.99389e+08
FALSE		Makomotine C	C17 H30 O8	Not the top hit	No results	No results	No match	Full match	-4.36	362.192	17.961	3.99258e+08	6	0	0				No matches found	No matches found	No matches found	No matches found	Single match found	No MS2	3.99258e+08
FALSE		Xanthoangelol E	C21 H22 O6	Full match	No results	No results	Partial match	Full match	-3.76	370.14	17.722	3.98859e+08	196	0	0				No matches found	No matches found	No matches found	Multiple matches found	Multiple matches found	No MS2	3.98859e+08
FALSE			C21 H3 O8 P3 S	Full match	No results	No results	No match	No results	-0.79	507.876	39.727	3.98662e+08	8	0	0				No matches found	No matches found	No matches found	No matches found	No matches found	No MS2	3.98662e+08
FALSE		3-[(3E,7E,11E,15E)-4,8,12,16-Tetramethyl-3,7,11,15-henicosatetraen-19-yn-1-yl]furan	C29 H42 O	Full match	No results	No results	Full match	No results	-3.76	406.322	25.997	3.98574e+08	1	0	0				No matches found	No matches found	No matches found	No matches found	No matches found	No MS2	3.98574e+08
FALSE				No results	No results	No results	No results	No results		269.206	21.999	3.97753e+08	0	0	0				No matches found	No matches found	No matches found	No matches found	No matches found	No MS2	3.97753e+08
FALSE		Pyrenoline B	C14 H13 N O3	Full match	No results	No results	Partial match	Full match	-3.65	243.089	18.755	3.97554e+08	170	0	0				No matches found	No matches found	No matches found	No matches found	Multiple matches found	No MS2	3.97554e+08
FALSE		Vicibactin-7101	C27 H48 N6 O12	Not the top hit	No results	No results	No match	Full match	0.1	648.333	27.774	3.97351e+08	6	0	0				No matches found	No matches found	No matches found	No matches found	Single match found	DDA for preferred ion	3.97351e+08
FALSE			C12 H24 N9 O11 P	Full match	No results	No results	No match	No results	-0.5	501.133	17.128	3.96885e+08	58	0	0				No matches found	No matches found	No matches found	No matches found	No matches found	No MS2	3.96885e+08
FALSE		Nocapyrone I	C12 H16 O2	Not the top hit	No results	No results	Partial match	Full match	-3.61	192.114	18.631	3.96658e+08	82	0	0				No matches found	No matches found	No matches found	No matches found	Multiple matches found	No MS2	3.96658e+08
FALSE			C24 H44 O P2 S	Full match	No results	No results	No match	No results	-1.81	442.258	34.405	3.96467e+08	99	0	0				No matches found	No matches found	No matches found	No matches found	No matches found	DDA for preferred ion	3.96467e+08
FALSE			C35 H38 N4 O10	Full match	No results	No results	No match	No results	-4.49	674.256	15.695	3.96316e+08	5	0	0				No matches found	No matches found	No matches found	No matches found	No matches found	No MS2	3.96316e+08
FALSE		1-(3-Hydroxy-5,5,8,8-tetramethyl-5,6,7,8-tetrahydro-2-naphthalenyl)ethanethione	C16 H22 O S	Full match	No results	No results	Not the top hit	No results	4.92	262.14	11.606	3.96089e+08	8	0	0				No matches found	No matches found	No matches found	No matches found	No matches found	No MS2	3.96089e+08
FALSE		3,3′,3″,3‴-(1,4-Butanediyldinitrilo)tetrapropanoic acid	C16 H28 N2 O8	Full match	No results	No results	Not the top hit	No results	0.14	376.185	26.154	3.96048e+08	23	0	0				No matches found	No matches found	No matches found	No matches found	No matches found	No MS2	3.96048e+08
FALSE		Sistopyrone	C9 H8 O2	Full match	No results	No results	Partial match	Full match	-3.91	148.052	17.565	3.95668e+08	18	0	0				No matches found	No matches found	No matches found	No matches found	Multiple matches found	No MS2	3.95668e+08
FALSE		2-{[(2E)-2-(Hydroxyimino)acetyl]amino}-N,N,N-trimethylethanaminium	C7 H16 N3 O2	No results	No results	No results	Full match	No results	-2.2	174.124	15.432	3.95666e+08	1	0	0				No matches found	No matches found	No matches found	No matches found	No matches found	No MS2	3.95666e+08
FALSE			C23 H38 N9 O4 P3	Full match	No results	No results	No match	No results	-2.8	597.224	12.474	3.94952e+08	34	0	0				No matches found	No matches found	No matches found	No matches found	No matches found	No MS2	3.94952e+08
FALSE		4-Trifluoromethylphenol	C7 H5 F3 O	No results	Full match	Invalid mass	Full match	No results	4.52	162.03	11.517	3.9476e+08	4	15	5	91.8	9.6	70.3	No matches found	Multiple matches found	No matches found	No matches found	No matches found	DDA for preferred ion	3.9476e+08
FALSE			C21 H6 O18	Full match	No results	No results	No match	No results	-1.93	545.954	39.745	3.94431e+08	3	0	0				No matches found	No matches found	No matches found	No matches found	No matches found	No MS2	3.94431e+08
FALSE		4-(β-D-Glucopyranosyloxy)benzyl 4,5-dideoxy-3-C-methylpentonate	C19 H28 O10	No match	Invalid mass	Invalid mass	No match	No results	52816.4	438.149	12.374	3.9233e+08	4	9	1	100	10	61.1	Single match found	No matches found	No matches found	No matches found	No matches found	DDA for preferred ion	3.9233e+08
FALSE		Streptokordin	C8 H9 N O2	Full match	No results	No results	Partial match	Full match	-3.57	151.063	1.237	3.91488e+08	87	0	0				No matches found	No matches found	No matches found	No matches found	Multiple matches found	DDA for preferred ion	3.91488e+08
FALSE		4-hydroxy-3-(3-methylbut-2-enyl)benzamide	C12 H15 N O2	Full match	No results	No results	Partial match	Full match	-4.74	205.109	2.616	3.91447e+08	158	0	0				No matches found	No matches found	No matches found	No matches found	Single match found	No MS2	3.91447e+08
FALSE			C25 H32 N9 O8 P3	Full match	No results	No results	No match	No results	-0.04	679.159	17.406	3.91439e+08	7	0	0				No matches found	No matches found	No matches found	No matches found	No matches found	No MS2	3.91439e+08
FALSE			C19 H34 N2 O8	Full match	No results	No results	No match	No results	0.02	418.232	19.188	3.90921e+08	16	0	0				No matches found	No matches found	No matches found	No matches found	No matches found	No MS2	3.90921e+08
FALSE		6′-methyl-[1,1′-biphenyl]-3,3′,4′,5-tetraol	C13 H12 O4	Full match	No results	No results	Partial match	Full match	-4.38	232.073	20.563	3.90517e+08	112	0	0				No matches found	No matches found	No matches found	No matches found	Multiple matches found	No MS2	3.90517e+08
FALSE			C11 H11 O15 P3 S	Full match	No results	No results	No match	No results	-2.28	507.902	38.133	3.90253e+08	8	0	0				No matches found	No matches found	No matches found	No matches found	No matches found	No MS2	3.90253e+08
FALSE		Indane	C9 H10	Full match	No results	No results	Full match	No results	-2.02	118.078	18.561	3.90193e+08	8	0	0				No matches found	No matches found	No matches found	No matches found	No matches found	No MS2	3.90193e+08
FALSE		Laurophenone	C18 H28 O	Full match	No results	No results	Full match	No results	-4.19	260.213	30.332	3.89722e+08	14	0	0				No matches found	No matches found	No matches found	No matches found	No matches found	No MS2	3.89722e+08
FALSE			C34 H45 O13 P S	Full match	No results	No results	No match	No results	-0.83	724.231	18.116	3.8935e+08	7	0	0				No matches found	No matches found	No matches found	No matches found	No matches found	No MS2	3.8935e+08
FALSE			C11 H29 N5 O4	Full match	No results	No results	No results	No results	-1.18	295.222	20.697	3.88555e+08	0	0	0				No matches found	No matches found	No matches found	No matches found	No matches found	No MS2	3.88555e+08
FALSE		Alkyldihydropyrone B	C11 H18 O3	Full match	No results	No results	Partial match	Full match	-3.61	198.125	21.701	3.88451e+08	25	0	0				No matches found	No matches found	No matches found	No matches found	Multiple matches found	No MS2	3.88451e+08
FALSE		Mucidone	C11 H16 O2	Full match	No results	No results	Partial match	Full match	-3.94	180.114	21.513	3.88223e+08	55	0	0				No matches found	No matches found	No matches found	No matches found	Multiple matches found	No MS2	3.88223e+08
FALSE			C36 H50 N2 O13 P2	Full match	No results	No results	No match	No results	2.44	780.281	2.759	3.87785e+08	5	0	0				No matches found	No matches found	No matches found	No matches found	No matches found	No MS2	3.87785e+08
FALSE		Selma-4(14),7(1 I)-dlene-9-01 (I)	C15 H24 O	Full match	No results	No results	Partial match	Full match	-3.79	220.182	15.63	3.87629e+08	138	0	0				No matches found	No matches found	No matches found	No matches found	Multiple matches found	No MS2	3.87629e+08
FALSE		2,6,3',4'-Tetrahydroxy-2-benzylcoumaranone	C15 H12 O6	Not the top hit	No results	No results	No match	Full match	-4.41	288.062	9.882	3.86617e+08	7	0	0				No matches found	No matches found	No matches found	Multiple matches found	Multiple matches found	No MS2	3.86617e+08
FALSE		Sch 725674	C18 H32 O5	Full match	No results	No results	Not the top hit	Full match	-4.22	328.224	18.636	3.8554e+08	19	0	0				No matches found	No matches found	No matches found	No matches found	Multiple matches found	No MS2	3.8554e+08
FALSE			C7 H N9 P2	Full match	No results	No results	No match	No results	2.91	272.984	2.842	3.85071e+08	1	0	0				No matches found	No matches found	No matches found	No matches found	No matches found	No MS2	3.85071e+08
FALSE			C35 H38 N2 O28 S	Full match	No results	No results	No results	No results	0.41	966.134	12.929	3.84329e+08	0	0	0				No matches found	No matches found	No matches found	No matches found	No matches found	No MS2	3.84329e+08
FALSE			C29 H40 N2 O6 P2	Full match	No results	No results	No match	No results	4.57	574.239	12.53	3.84261e+08	19	0	0				No matches found	No matches found	No matches found	No matches found	No matches found	No MS2	3.84261e+08
FALSE		Anicequol	C30 H48 O6	Not the top hit	No results	No results	No match	Full match	-4.21	504.343	23.988	3.84161e+08	1	0	0				No matches found	No matches found	No matches found	No matches found	Multiple matches found	No MS2	3.84161e+08
FALSE		1,1,6-Trimethyl-1,2-dihydronaphthalene	C13 H16	Full match	No results	No results	Full match	No results	-3.55	172.125	17.645	3.836e+08	6	0	0				No matches found	No matches found	No matches found	No matches found	No matches found	No MS2	3.836e+08
FALSE		Melanoxadin	C8 H11 N O3	Full match	No results	No results	Partial match	Full match	-3.48	169.073	1.204	3.83232e+08	39	0	0				No matches found	No matches found	No matches found	No matches found	Multiple matches found	No MS2	3.83232e+08
FALSE		(2S,3S,4S,5S,6R)-2-{[(2S,3S,4R,5S,6R)-6-(Aminomethyl)-4,5-dihydroxy-2-(hydroxymethyl)tetrahydro-2H-pyran-3-yl]amino}-6-(hydroxymethyl)tetrahydro-2H-pyran-3,4,5-triol	C13 H26 N2 O9	Full match	No results	No results	Not the top hit	No results	0.88	354.164	13.413	3.82884e+08	8	0	0				No matches found	No matches found	No matches found	No matches found	No matches found	No MS2	3.82884e+08
FALSE			C7 H17 N10 O2 P	Full match	No results	No results	No match	No results	0.34	304.127	2.802	3.82576e+08	9	0	0				No matches found	No matches found	No matches found	No matches found	No matches found	No MS2	3.82576e+08
FALSE		Milbemycin α20	C36 H50 O9	No match	No results	No results	No match	Full match	4.95	626.349	30.667	3.81263e+08	4	0	0				No matches found	No matches found	No matches found	No matches found	Multiple matches found	DDA for preferred ion	3.81263e+08
FALSE		4-Hydroxy-1,8-epi-isotenerone	C15 H22 O2	Full match	No results	No results	Partial match	Full match	-3.61	234.161	19.741	3.8121e+08	243	0	0				No matches found	No matches found	No matches found	No matches found	Multiple matches found	No MS2	3.8121e+08
FALSE			C55 H46 N4 O10 P2	Full match	No results	No results	No results	No results	-4.88	984.264	16.48	3.81152e+08	0	0	0				No matches found	No matches found	No matches found	No matches found	No matches found	No MS2	3.81152e+08
FALSE		Speciosin A	C10 H8 O3	Full match	No results	No results	Partial match	Full match	-4.04	176.047	16.413	3.80972e+08	41	0	0				No matches found	No matches found	No matches found	No matches found	Multiple matches found	No MS2	3.80972e+08
FALSE			C14 H13 N8 O8 P	Full match	No results	No results	No match	No results	1.56	452.06	9.495	3.8095e+08	51	0	0				No matches found	No matches found	No matches found	No matches found	No matches found	No MS2	3.8095e+08
FALSE			C14 H17 O9 P S4	Full match	No results	No results	No match	No results	3.24	487.951	39.691	3.80715e+08	2	0	0				No matches found	No matches found	No matches found	No matches found	No matches found	No MS2	3.80715e+08
FALSE		2'-Deoxyadenosine	C10 H13 N5 O3	Full match	Full match	Full match	Partial match	Partial match	-2.74	251.101	1.383	3.80353e+08	69	2	5	99.8	93.4	87.7	Multiple matches found	Single match found	Multiple matches found	No matches found	Multiple matches found	DDA for preferred ion	3.80353e+08
FALSE			C41 H60 O8 S	Full match	No results	No results	No match	No results	0.05	712.401	43.301	3.80249e+08	7	0	0				No matches found	No matches found	No matches found	No matches found	No matches found	No MS2	3.80249e+08
FALSE			C24 H47 N4 O3 P3	Full match	No results	No results	No match	No results	-0.71	532.286	18.165	3.79794e+08	27	0	0				No matches found	No matches found	No matches found	No matches found	No matches found	No MS2	3.79794e+08
FALSE			C18 H25 N2 O P	Full match	No results	No results	No match	No results	-0.36	316.17	35.938	3.79692e+08	91	0	0				No matches found	No matches found	No matches found	No matches found	No matches found	No MS2	3.79692e+08
FALSE			C4 H7 N2 O7 P S2	Full match	No results	No results	No match	No results	-2.34	289.943	49.013	3.79308e+08	6	0	0				No matches found	No matches found	No matches found	No matches found	No matches found	DDA for preferred ion	3.79308e+08
FALSE			C22 H30 N4 O4 P2 S3	Full match	No results	No results	No match	No results	3.89	572.093	19.258	3.78917e+08	15	0	0				No matches found	No matches found	No matches found	No matches found	No matches found	No MS2	3.78917e+08
FALSE			C45 H74 N2 O32 S3	Full match	No results	No results	No match	No results	-1.5	1250.34	12.226	3.78612e+08	3	0	0				No matches found	No matches found	No matches found	No matches found	No matches found	No MS2	3.78612e+08
FALSE		ethyl tumonoate A	C21 H37 N O4	Full match	No results	No results	Full match	Full match	-4.73	367.271	32.362	3.78538e+08	18	0	0				No matches found	No matches found	No matches found	No matches found	Multiple matches found	No MS2	3.78538e+08
FALSE			C12 H18 N6 O9 P2	Full match	No results	No results	No match	No results	-1.49	452.06	2.632	3.78144e+08	51	0	0				No matches found	No matches found	No matches found	No matches found	No matches found	No MS2	3.78144e+08
FALSE		1,1′-(iminodiheptane-7,1-diyl)diguanidine	C16 H37 N7	Full match	No results	No results	Not the top hit	No results	3.94	327.312	38.571	3.78089e+08	13	0	0				No matches found	No matches found	No matches found	No matches found	No matches found	No MS2	3.78089e+08
FALSE		NFAT-133	C17 H24 O3	Full match	No results	No results	Partial match	Full match	-4.02	276.171	23.601	3.77598e+08	81	0	0				No matches found	No matches found	No matches found	No matches found	Multiple matches found	No MS2	3.77598e+08
FALSE		2-(3,4-dihydroxyphenyl)acetamide	C8 H9 N O3	No match	Invalid mass	No results	No match	No results	-131600	145.073	1.569	3.77286e+08	56	1	0	63.3	8.2		No matches found	No matches found	No matches found	No matches found	No matches found	DDA for other ion	3.77286e+08
FALSE		Okanin 4'-O- (4",6"-di-O-acetylglucoside)	C25 H26 O13	No match	No results	No results	No match	Full match	-2.74	534.136	2.739	3.77042e+08	70	0	0				No matches found	No matches found	No matches found	Multiple matches found	No matches found	No MS2	3.77042e+08
FALSE			C35 H68 N8 O P2	Full match	No results	No results	No match	No results	3.32	678.501	15.603	3.77011e+08	2	0	0				No matches found	No matches found	No matches found	No matches found	No matches found	No MS2	3.77011e+08
FALSE		Safingol	C18 H39 N O2	Full match	No results	No results	Full match	No results	-3.54	301.297	25.292	3.76857e+08	11	0	0				No matches found	No matches found	No matches found	No matches found	No matches found	No MS2	3.76857e+08
FALSE		4-amino-1-(2-furylmethyl)-6-hydroxy-1,2-dihydropyrimidine-2-thione	C9 H9 N3 O2 S	No match	Invalid mass	No results	No match	No match	-98540.1	201.063	1.728	3.76546e+08	9	1	0	96	9.8		No matches found	No matches found	No matches found	No matches found	Single match found	DDA for other ion	3.76546e+08
FALSE		(4S)-4,5-dihydro-4-hydroxygeldanamycin	C29 H42 N2 O10	No match	No results	No results	No match	Full match	-1.41	578.283	32.482	3.76184e+08	2	0	0				No matches found	No matches found	No matches found	No matches found	Multiple matches found	No MS2	3.76184e+08
FALSE		9-(2-Deoxypentofuranosyl)-2-{(E)-[(dimethylamino)methylene]amino}-1,9-dihydro-6H-purin-6-one	C13 H18 N6 O4	Full match	No results	No results	Not the top hit	No results	-3.66	322.138	16.328	3.74984e+08	25	0	0				No matches found	No matches found	No matches found	No matches found	No matches found	DDA for preferred ion	3.74984e+08
FALSE		Serpulanine B	C18 H24 N2 O6	Not the top hit	No results	No results	No match	Full match	1.26	364.164	20.674	3.7485e+08	5	0	0				No matches found	No matches found	No matches found	No matches found	Single match found	No MS2	3.7485e+08
FALSE			C38 H49 N2 O P S	Full match	No results	No results	No match	No results	1.75	612.331	32.907	3.74842e+08	2	0	0				No matches found	No matches found	No matches found	No matches found	No matches found	No MS2	3.74842e+08
FALSE		3-(2,4-Cyclopentadien-1-ylidene)-5α-androstan-17β-ol	C24 H34 O	Full match	No results	No results	Full match	No results	-4.31	338.26	23.268	3.74837e+08	4	0	0				No matches found	No matches found	No matches found	No matches found	No matches found	No MS2	3.74837e+08
FALSE		Robinetinidol 3-O-gallate	C22 H18 O10	Full match	No results	No results	Partial match	Full match	-4.65	442.088	16.896	3.74605e+08	26	0	0				No matches found	No matches found	No matches found	Multiple matches found	Multiple matches found	No MS2	3.74605e+08
FALSE			C19 H39 O2 P3	Full match	No results	No results	No match	No results	-1.15	392.216	18.873	3.74477e+08	17	0	0				No matches found	No matches found	No matches found	No matches found	No matches found	No MS2	3.74477e+08
FALSE		Tetralin	C10 H12	Full match	No results	No results	Full match	No results	-3.56	132.093	2.697	3.74442e+08	11	0	0				No matches found	No matches found	No matches found	No matches found	No matches found	No MS2	3.74442e+08
FALSE			C17 H40 N7 O5 P	Full match	No results	No results	No match	No results	2.01	453.284	29.89	3.74419e+08	17	0	0				No matches found	No matches found	No matches found	No matches found	No matches found	DDA for preferred ion	3.74419e+08
FALSE			C8 H19 N4 P	Full match	No results	No results	No match	No results	-1.26	202.134	16.967	3.74351e+08	3	0	0				No matches found	No matches found	No matches found	No matches found	No matches found	No MS2	3.74351e+08
FALSE			C11 H27 O7 P3	Full match	No results	No results	No match	No results	0.11	364.097	0.853	3.73456e+08	140	0	0				No matches found	No matches found	No matches found	No matches found	No matches found	No MS2	3.73456e+08
FALSE			C12 H27 P3	Full match	No results	No results	No match	No results	0.67	264.133	2.887	3.73045e+08	22	0	0				No matches found	No matches found	No matches found	No matches found	No matches found	No MS2	3.73045e+08
FALSE			C21 H3 O8 P3 S	Full match	No results	No results	No match	No results	-0.79	507.876	39.551	3.72844e+08	8	0	0				No matches found	No matches found	No matches found	No matches found	No matches found	No MS2	3.72844e+08
FALSE			C18 H4 N O26 P3 S	Full match	No results	No results	No results	No results	0.84	774.796	43.759	3.72717e+08	0	0	0				No matches found	No matches found	No matches found	No matches found	No matches found	No MS2	3.72717e+08
FALSE		Tiglicamide B	C44 H57 N7 O12	No results	No results	No results	No match	Full match	1.82	875.408	32.436	3.72636e+08	2	0	0				No matches found	No matches found	No matches found	No matches found	Multiple matches found	No MS2	3.72636e+08
FALSE			C17 H2 N O29 P3	Full match	No results	No results	No results	No results	0.82	776.793	43.772	3.7191e+08	0	0	0				No matches found	No matches found	No matches found	No matches found	No matches found	No MS2	3.7191e+08
FALSE		6,3',4'-Trihydroxy-4-methoxy-5-methylaurone	C17 H14 O6	Not the top hit	No results	No results	Partial match	Full match	-4.3	314.078	15.748	3.71378e+08	149	0	0				No matches found	No matches found	No matches found	Multiple matches found	Multiple matches found	No MS2	3.71378e+08
FALSE		D-(-)-Quinic acid	C7 H12 O6	No results	Invalid mass	Invalid mass	No match	No results	-8.2	192.062	0.869	3.70916e+08	4	1	4	98.6	97.9	91.8	Multiple matches found	Single match found	Single match found	No matches found	No matches found	DDA for preferred ion	3.70916e+08
FALSE			C10 H24 N4 O3 S	Full match	No results	No results	No match	No results	-0.88	280.157	32.589	3.70859e+08	295	0	0				No matches found	No matches found	No matches found	No matches found	No matches found	No MS2	3.70859e+08
FALSE		4-[(4-Amino-1,2,5-oxadiazol-3-yl)carbonyl]-N-(2,3-dihydro-1,4-benzodioxin-6-yl)-1-piperazinecarboxamide	C16 H18 N6 O5	Full match	No results	No results	Not the top hit	No results	2.16	374.135	16.694	3.70761e+08	8	0	0				No matches found	No matches found	No matches found	No matches found	No matches found	No MS2	3.70761e+08
FALSE			C19 H37 O2 P3	Full match	No results	No results	No match	No results	-1.56	390.2	17.185	3.7035e+08	24	0	0				No matches found	No matches found	No matches found	No matches found	No matches found	No MS2	3.7035e+08
FALSE		(Z)-2-(5-oxohexyl)pent-2-enedioic acid	C11 H16 O5	Full match	No results	No results	Partial match	Full match	-3.92	228.099	2.672	3.69707e+08	34	0	0				No matches found	No matches found	No matches found	No matches found	Multiple matches found	No MS2	3.69707e+08
FALSE		2,6-Dioctylpyridine	C21 H37 N	Full match	No results	No results	Full match	No results	-4.06	303.291	27.194	3.69515e+08	1	0	0				No matches found	No matches found	No matches found	No matches found	No matches found	DDA for preferred ion	3.69515e+08
FALSE		2-(cyclohex-2-en-1-yl)ethanol	C8 H14 O	Full match	No results	No results	Partial match	Full match	-1.13	126.104	2.679	3.68869e+08	31	0	0				No matches found	No matches found	No matches found	No matches found	Single match found	DDA for preferred ion	3.68869e+08
FALSE		2-methyl-4-pyrone	C6 H6 O2	Full match	No results	No results	Partial match	Full match	-0.38	110.037	2.776	3.68736e+08	7	0	0				No matches found	No matches found	No matches found	No matches found	Single match found	No MS2	3.68736e+08
FALSE			C31 H49 N5 S2	Full match	No results	No results	No match	No results	-1.92	555.342	45.912	3.68495e+08	11	0	0				No matches found	No matches found	No matches found	No matches found	No matches found	DDA for preferred ion	3.68495e+08
FALSE		7-Hydroxy-1(3H)-isobenzofuranone	C8 H6 O3	Not the top hit	No results	No results	Partial match	Full match	-4.07	150.031	49.041	3.68487e+08	10	0	0				No matches found	No matches found	No matches found	No matches found	Single match found	No MS2	3.68487e+08
FALSE			C50 H53 O22 P	Full match	No results	No results	No results	No results	3.14	1036.28	15.612	3.68018e+08	0	0	0				No matches found	No matches found	No matches found	No matches found	No matches found	No MS2	3.68018e+08
FALSE		Fenipentol	C11 H16 O	Full match	No results	No results	Full match	No results	-3.88	164.119	17.059	3.67394e+08	36	0	0				No matches found	No matches found	No matches found	No matches found	No matches found	No MS2	3.67394e+08
FALSE		2-Phenylethyl acetate	C10 H12 O2	Full match	No results	No results	Not the top hit	Full match	-3.09	164.083	2.838	3.67188e+08	96	0	0				No matches found	No matches found	No matches found	No matches found	Multiple matches found	No MS2	3.67188e+08
FALSE		Ganoderiol F	C30 H46 O3	Not the top hit	No results	No results	Not the top hit	Full match	-3.96	454.343	25.06	3.66721e+08	112	0	0				No matches found	No matches found	No matches found	No matches found	Multiple matches found	No MS2	3.66721e+08
FALSE				No results	No results	No results	No results	No results		184.145	20.598	3.66638e+08	0	0	0				No matches found	No matches found	No matches found	No matches found	No matches found	No MS2	3.66638e+08
FALSE		6-heptyl-2H-pyran-2-one	C12 H18 O2	Full match	No results	No results	Partial match	Full match	-3.62	194.13	21.878	3.66311e+08	65	0	0				No matches found	No matches found	No matches found	No matches found	Multiple matches found	No MS2	3.66311e+08
FALSE			C15 H25 O9 P3 S	Full match	No results	No results	No match	No results	-2.74	474.042	9.489	3.66146e+08	29	0	0				No matches found	No matches found	No matches found	No matches found	No matches found	No MS2	3.66146e+08
FALSE			C19 H39 O2 P3	Full match	No results	No results	No match	No results	-1.15	392.216	17.318	3.65824e+08	23	0	0				No matches found	No matches found	No matches found	No matches found	No matches found	No MS2	3.65824e+08
FALSE		Kribelloside C	C31 H58 O14	No match	No results	No results	No match	Full match	-4.22	654.38	34.084	3.65758e+08	22	0	0				No matches found	No matches found	No matches found	No matches found	Multiple matches found	DDA for preferred ion	3.65758e+08
FALSE			C20 H41 N4 O4 P S	Full match	No results	No results	No match	No results	2.97	464.26	13.6	3.65477e+08	41	0	0				No matches found	No matches found	No matches found	No matches found	No matches found	DDA for preferred ion	3.65477e+08
FALSE		5-hydroxy-1-(3-methyl-3-buten-1-ynyl)-7-oxabicyclo[4.1.0]hept-3-en-2-one	C11 H10 O3	Full match	No results	No results	Partial match	Full match	-4.44	190.062	16.933	3.65304e+08	73	0	0				No matches found	No matches found	No matches found	No matches found	Multiple matches found	No MS2	3.65304e+08
FALSE				No results	No results	No results	No results	No results		140.976	49.048	3.64974e+08	0	0	0				No matches found	No matches found	No matches found	No matches found	No matches found	No MS2	3.64974e+08
FALSE		Botcinolide	C20 H34 O8	Full match	No results	No results	Partial match	Full match	-3.82	402.224	35.406	3.64803e+08	3	0	0				No matches found	No matches found	No matches found	No matches found	Multiple matches found	No MS2	3.64803e+08
FALSE			C21 H37 N O13	Full match	No results	No results	No match	No results	-4.97	511.224	17.592	3.63679e+08	1	0	0				No matches found	No matches found	No matches found	No matches found	No matches found	No MS2	3.63679e+08
FALSE		NP-020014	C15 H26 O3	No match	Invalid mass	No results	No match	No match	86483.9	276.171	30.817	3.63148e+08	81	5	0	66.9	67		No matches found	No matches found	No matches found	No matches found	Multiple matches found	DDA for preferred ion	3.63148e+08
FALSE		2- (1,3-Benzodioxol-5-yl) -3,5,6,8-tetramethoxy-7- [ (3-methyl-2-butenyl) oxy ] -4H-1-benzopyran-4-one	C25 H26 O9	Full match	No results	No results	Partial match	Full match	-3.41	470.156	30.02	3.62906e+08	18	0	0				No matches found	No matches found	No matches found	Single match found	Multiple matches found	No MS2	3.62906e+08
FALSE			C18 H36 N3 O P	Full match	No results	No results	No results	No results	4.2	341.261	34.517	3.62431e+08	0	0	0				No matches found	No matches found	No matches found	No matches found	No matches found	No MS2	3.62431e+08
FALSE		Setosphaerine A	C16 H19 Cl O6	No match	No results	No results	No match	Full match	1.98	342.088	32.843	3.61412e+08	1	0	0				No matches found	No matches found	No matches found	No matches found	Multiple matches found	No MS2	3.61412e+08
FALSE			C19 H45 N6 O2 P3 S	Full match	No results	No results	No match	No results	-1.04	514.253	41.895	3.60932e+08	41	0	0				No matches found	No matches found	No matches found	No matches found	No matches found	No MS2	3.60932e+08
FALSE		(2S)-2-({[(1-Ammonio-3-methylbutyl)(hydroxy)phosphoryl]carbonyl}amino)-4-methylpentanoate	C12 H25 N2 O5 P	Full match	No results	No results	Not the top hit	No results	0.04	308.15	1.414	3.6072e+08	8	0	0				No matches found	No matches found	No matches found	No matches found	No matches found	No MS2	3.6072e+08
FALSE			C15 H25 N4 P S	Full match	No results	No results	No match	No results	-0.68	324.154	2.713	3.60693e+08	1	0	0				No matches found	No matches found	No matches found	No matches found	No matches found	No MS2	3.60693e+08
FALSE		Mutactimycin E	C28 H32 O12	No match	No results	No results	No match	Full match	-4.52	560.187	18.936	3.60394e+08	3	0	0				No matches found	No matches found	No matches found	No matches found	Multiple matches found	No MS2	3.60394e+08
FALSE		4-Vinylresorcinol	C8 H8 O2	Full match	No results	No results	Partial match	Full match	-3.02	136.052	16.445	3.60336e+08	28	0	0				No matches found	No matches found	No matches found	No matches found	Single match found	No MS2	3.60336e+08
FALSE			C20 H3 N2 O8 P3 S2	Full match	No results	No results	No match	No results	-4.32	555.852	40.263	3.60023e+08	1	0	0				No matches found	No matches found	No matches found	No matches found	No matches found	No MS2	3.60023e+08
FALSE		4-Oxoproline	C5 H7 N O3	No results	Invalid mass	No results	No results	No results	-13.18	129.041	1.225	3.58958e+08	0	1	0	99.7	10		No matches found	No matches found	No matches found	No matches found	No matches found	DDA for preferred ion	3.58958e+08
FALSE		Laetiposide F	C37 H60 O10	Full match	No results	No results	Not the top hit	Full match	2.45	664.42	26.575	3.57458e+08	9	0	0				No matches found	No matches found	No matches found	No matches found	Single match found	No MS2	3.57458e+08
FALSE			C22 H45 O5 P3	Full match	No results	No results	No match	No results	-1.54	482.247	19.316	3.56832e+08	49	0	0				No matches found	No matches found	No matches found	No matches found	No matches found	No MS2	3.56832e+08
FALSE			C20 H12 O S	Full match	No results	No results	No match	No results	3	300.062	14.76	3.56029e+08	19	0	0				No matches found	No matches found	No matches found	No matches found	No matches found	No MS2	3.56029e+08
FALSE		3,4-dihydro-3,4,8-trihydroxy-1(2H)-naphthalenone	C10 H10 O4	Full match	No results	No results	Partial match	Full match	-3.3	194.057	3.015	3.55888e+08	98	0	0				No matches found	No matches found	No matches found	No matches found	Multiple matches found	No MS2	3.55888e+08
FALSE			C22 H50 N4 O7 S5	Full match	No results	No results	No match	No results	0.02	642.228	16.831	3.55549e+08	24	0	0				No matches found	No matches found	No matches found	No matches found	No matches found	No MS2	3.55549e+08
FALSE			C10 H4 N10 O2 P2 S2	Full match	No results	No results	No match	No results	2.66	421.945	38.012	3.54991e+08	10	0	0				No matches found	No matches found	No matches found	No matches found	No matches found	No MS2	3.54991e+08
FALSE		Prolipyrone B	C10 H10 O5	Not the top hit	No results	No results	Partial match	Full match	-4.72	210.052	2.679	3.54016e+08	36	0	0				No matches found	No matches found	No matches found	No matches found	Multiple matches found	No MS2	3.54016e+08
FALSE		1-(1-Benzothien-2-yl)-N,N-dibutylcyclohexanamine	C22 H33 N S	Full match	No results	No results	Full match	No results	3.33	343.235	20.677	3.53894e+08	1	0	0				No matches found	No matches found	No matches found	No matches found	No matches found	No MS2	3.53894e+08
FALSE				No results	No results	No results	No results	No results		126.03	0.045	3.53145e+08	0	0	0				No matches found	No matches found	No matches found	No matches found	No matches found	No MS2	3.53145e+08
FALSE		B-5354c	C21 H33 N O3	Full match	No results	No results	Partial match	Full match	-4.46	347.244	26.162	3.53e+08	72	0	0				No matches found	No matches found	No matches found	No matches found	Single match found	No MS2	3.53e+08
FALSE			C30 H41 O7 P3	Full match	No results	No results	No match	No results	-2.19	606.205	19.435	3.52971e+08	24	0	0				No matches found	No matches found	No matches found	No matches found	No matches found	No MS2	3.52971e+08
FALSE		5,3',4'-Trihydroxy-3-methoxy-6,7-methylenedioxyflavone	C17 H12 O8	No match	No results	No results	No match	Full match	-4.65	344.052	19.678	3.52877e+08	10	0	0				No matches found	No matches found	No matches found	Multiple matches found	Multiple matches found	No MS2	3.52877e+08
FALSE			C37 H43 N2 O4 P3	Full match	No results	No results	No match	No results	-4.76	672.24	18.375	3.52694e+08	2	0	0				No matches found	No matches found	No matches found	No matches found	No matches found	No MS2	3.52694e+08
FALSE		Paspalinine-13-ene	C27 H29 N O3	Not the top hit	No results	No results	Partial match	Full match	3.43	415.216	20.637	3.52482e+08	109	0	0				No matches found	No matches found	No matches found	No matches found	Single match found	No MS2	3.52482e+08
FALSE		Auxarthrol B	C16 H18 O9	Full match	No results	No results	Partial match	Full match	-4.83	354.093	15.97	3.51829e+08	48	0	0				No matches found	No matches found	No matches found	No matches found	Multiple matches found	No MS2	3.51829e+08
FALSE		Gombapyrone F	C28 H32 O4	No match	No results	No results	No match	Full match	-4.06	432.228	26.781	3.51328e+08	1	0	0				No matches found	No matches found	No matches found	No matches found	Single match found	No MS2	3.51328e+08
FALSE			C17 H40 N10 O13 P2	Full match	No results	No results	No match	No results	1.11	654.226	13.233	3.51261e+08	17	0	0				No matches found	No matches found	No matches found	No matches found	No matches found	No MS2	3.51261e+08
FALSE		Naringin 6"-malonate	C30 H34 O17	Not the top hit	No results	No results	Partial match	Full match	-4.98	666.176	2.606	3.51148e+08	12	0	0				No matches found	No matches found	No matches found	Multiple matches found	No matches found	No MS2	3.51148e+08
FALSE		Not named	C11 H16 O3	Full match	No results	No results	Partial match	Full match	-3.61	196.109	2.678	3.51095e+08	47	0	0				No matches found	No matches found	No matches found	No matches found	Multiple matches found	No MS2	3.51095e+08
FALSE		Roseobacticide I	C21 H14 O3 S	No match	No results	No results	No match	Full match	2.64	346.067	15.936	3.50699e+08	27	0	0				No matches found	No matches found	No matches found	Multiple matches found	Multiple matches found	No MS2	3.50699e+08
FALSE		N-{[(1S,4S,6S)-6-Isopropyl-4-{2-[(4-methoxybenzyl)amino]-2-oxoethyl}-3-methyl-2-cyclohexen-1-yl]methyl}-2,2-dimethylpropanamide	C26 H40 N2 O3	No match	Invalid mass	No results	No match	No results	17.64	428.311	34.8	3.50489e+08	1	1	0	92.1	9.6		No matches found	No matches found	No matches found	No matches found	No matches found	DDA for preferred ion	3.50489e+08
FALSE		6-Methoxyluteolin 7-glucuronide methyl ester	C23 H22 O13	Not the top hit	No results	No results	Partial match	Full match	-3.36	506.104	14.939	3.50451e+08	68	0	0				No matches found	No matches found	No matches found	Multiple matches found	No matches found	No MS2	3.50451e+08
FALSE				No results	No results	No results	No results	No results		137.897	44.316	3.50234e+08	0	0	0				No matches found	No matches found	No matches found	No matches found	No matches found	No MS2	3.50234e+08
FALSE		Creolophin D	C14 H16 O4	Full match	No results	No results	Partial match	Full match	-4.18	248.104	15.273	3.49851e+08	106	0	0				No matches found	No matches found	No matches found	No matches found	Multiple matches found	No MS2	3.49851e+08
FALSE		5,3'-Dihydroxy-6,7,4',5'-tetramethoxyflavanone	C19 H20 O8	Not the top hit	No results	No results	No match	Full match	-4.68	376.114	13.349	3.49739e+08	7	0	0				No matches found	No matches found	No matches found	Multiple matches found	Multiple matches found	No MS2	3.49739e+08
FALSE		1-(3-Ethylphenyl)-1,2-ethanediol	C10 H14 O2	Full match	No results	No results	Partial match	Full match	-4.63	166.099	15.18	3.4968e+08	94	0	0				No matches found	No matches found	No matches found	No matches found	Multiple matches found	No MS2	3.4968e+08
FALSE			C50 H60 N4 O5	Full match	No results	No results	No match	No results	1.08	796.457	25.303	3.49121e+08	25	0	0				No matches found	No matches found	No matches found	No matches found	No matches found	DDA for preferred ion	3.49121e+08
FALSE		2-METHYL-1-TETRALONE	C11 H12 O	Full match	No results	No results	Full match	No results	-3.76	160.088	30.848	3.49041e+08	17	0	0				No matches found	No matches found	No matches found	No matches found	No matches found	No MS2	3.49041e+08
FALSE			C29 H26 N9 O9 P	Full match	No results	No results	No match	No results	4.07	675.162	40.242	3.48967e+08	2	0	0				No matches found	No matches found	No matches found	No matches found	No matches found	No MS2	3.48967e+08
FALSE			C13 H16 N5 O P3	Full match	No results	No results	No match	No results	2.11	351.058	16.856	3.48898e+08	60	0	0				No matches found	No matches found	No matches found	No matches found	No matches found	No MS2	3.48898e+08
FALSE			C24 H17 N O14	Full match	No results	No results	No match	No results	2.94	543.067	12.953	3.48738e+08	18	0	0				No matches found	No matches found	No matches found	No matches found	No matches found	No MS2	3.48738e+08
FALSE		10-Methylundec-3-en-4-olide	C12 H20 O2	Full match	No results	No results	Partial match	Full match	-3.71	196.146	15.704	3.48196e+08	48	0	0				No matches found	No matches found	No matches found	No matches found	Multiple matches found	No MS2	3.48196e+08
FALSE		Indoline	C8 H9 N	Invalid mass	No results	No results	Invalid mass	No results	-5.09	119.073	2.629	3.47933e+08	7	0	0				No matches found	No matches found	No matches found	No matches found	No matches found	No MS2	3.47933e+08
FALSE		(3S,4R)-dihydroxy-(6S)-undecyl-alpha-pyranone	C16 H30 O4	Not the top hit	No results	No results	Partial match	Full match	-4.51	286.213	28.29	3.47903e+08	20	0	0				No matches found	No matches found	No matches found	No matches found	Multiple matches found	No MS2	3.47903e+08
FALSE			C8 H19 N3 O7 P2 S5	Full match	No results	No results	No match	No results	1.46	490.931	38.04	3.47877e+08	2	0	0				No matches found	No matches found	No matches found	No matches found	No matches found	No MS2	3.47877e+08
FALSE		6,3',4'-Trihydroxy-4-methoxy-5-methylaurone	C17 H14 O6	Full match	No results	No results	Partial match	Full match	-4.52	314.078	15.628	3.45932e+08	149	0	0				No matches found	No matches found	No matches found	Multiple matches found	Multiple matches found	No MS2	3.45932e+08
FALSE		Curvularide B	C18 H33 N O4	Not the top hit	No results	No results	Partial match	Full match	-4.59	327.239	25.066	3.45682e+08	14	0	0				No matches found	No matches found	No matches found	No matches found	Multiple matches found	No MS2	3.45682e+08
FALSE			C13 H28 N2 O3 S2	Full match	No results	No results	No match	No results	-1.99	324.153	17.05	3.45e+08	16	0	0				No matches found	No matches found	No matches found	No matches found	No matches found	No MS2	3.45e+08
FALSE		3,4-Dihydroxychalcone 4-beta-L-arabinopyranosyl- (1->4) -galactoside	C26 H30 O12	No match	No results	No results	Not the top hit	Full match	-4.47	534.171	17.508	3.44771e+08	103	0	0				No matches found	No matches found	No matches found	Multiple matches found	Multiple matches found	No MS2	3.44771e+08
FALSE			C13 H29 O P3	Full match	No results	No results	No match	No results	0.9	294.143	2.649	3.44689e+08	18	0	0				No matches found	No matches found	No matches found	No matches found	No matches found	No MS2	3.44689e+08
FALSE			C20 H33 N6 O14 P3	Full match	No results	No results	No match	No results	2.12	674.128	16.518	3.44431e+08	7	0	0				No matches found	No matches found	No matches found	No matches found	No matches found	No MS2	3.44431e+08
FALSE			C16 H27 O8 P S	Full match	No results	No results	No match	No results	1.83	410.117	2.712	3.44406e+08	1	0	0				No matches found	No matches found	No matches found	No matches found	No matches found	No MS2	3.44406e+08
FALSE			C20 H28 N3 O2 P	Full match	No results	No results	No match	No results	-0.94	373.192	30.985	3.44106e+08	180	0	0				No matches found	No matches found	No matches found	No matches found	No matches found	No MS2	3.44106e+08
FALSE			C13 H16 P2	Full match	No results	No results	No match	No results	-0.46	234.073	17.686	3.43601e+08	1	0	0				No matches found	No matches found	No matches found	No matches found	No matches found	No MS2	3.43601e+08
FALSE		Streptazone B2	C10 H11 N O	Full match	No results	No results	Partial match	Full match	-4.65	161.083	14.546	3.42769e+08	72	0	0				No matches found	No matches found	No matches found	No matches found	Multiple matches found	No MS2	3.42769e+08
FALSE			C14 H13 N10 O P S3	Full match	No results	No results	No match	No results	-0.08	464.017	39.619	3.42699e+08	38	0	0				No matches found	No matches found	No matches found	No matches found	No matches found	No MS2	3.42699e+08
FALSE		N~6~-Butyl-N~2~,N~4~-dihydroxy-N~2~,N~4~-dimethyl-1,3,5-triazine-2,4,6-triamine	C9 H18 N6 O2	No results	No results	No results	Invalid mass	No results	5	242.15	21.715	3.42568e+08	3	0	0				No matches found	No matches found	No matches found	No matches found	No matches found	No MS2	3.42568e+08
FALSE		Tetraphenyl {[(3-nitrophenyl)amino]methylene}bis(phosphonate)	C31 H26 N2 O8 P2	Full match	No results	No results	Full match	No results	0.3	616.117	17.365	3.42205e+08	1	0	0				No matches found	No matches found	No matches found	No matches found	No matches found	No MS2	3.42205e+08
FALSE		(17α,20E)-21-(3-Thienyl)-19-norpregna-1(10),2,4,20-tetraene-3,17-diol	C24 H28 O2 S	Full match	No results	No results	Not the top hit	No results	-4.05	380.179	17.224	3.41891e+08	24	0	0				No matches found	No matches found	No matches found	No matches found	No matches found	No MS2	3.41891e+08
FALSE		Coniofurol A	C16 H16 O8	Not the top hit	No results	No results	Not the top hit	Full match	-4.36	336.083	12.318	3.40996e+08	15	0	0				No matches found	No matches found	No matches found	No matches found	Multiple matches found	DDA for preferred ion	3.40996e+08
FALSE		16-Hydroxyhexadecanoic acid	C16 H32 O3	Full match	Full match	No results	Full match	No results	-4.01	272.234	35.366	3.4061e+08	18	3	0	78.9	8.9		No matches found	No matches found	No matches found	No matches found	No matches found	DDA for preferred ion	3.4061e+08
FALSE		Resormycin	C21 H31 Cl N4 O7	No match	No results	No results	No match	Full match	-2.12	486.187	15.121	3.40532e+08	23	0	0				No matches found	No matches found	No matches found	Single match found	Multiple matches found	No MS2	3.40532e+08
FALSE		Amicetin	C29 H42 N6 O9	No match	No results	No results	Not the top hit	Full match	-1.59	618.3	35.564	3.40429e+08	14	0	0				No matches found	No matches found	No matches found	No matches found	Single match found	DDA for preferred ion	3.40429e+08
FALSE		Venezueline G	C10 H13 N O3	Full match	No results	No results	Partial match	Full match	-3.74	195.089	2.628	3.40387e+08	110	0	0				No matches found	No matches found	No matches found	No matches found	Multiple matches found	No MS2	3.40387e+08
FALSE			C11 H24 N2 O6	Full match	No results	No results	No match	No results	1.64	280.164	14.852	3.40046e+08	11	0	0				No matches found	No matches found	No matches found	No matches found	No matches found	No MS2	3.40046e+08
FALSE			C16 H33 O3 P S	Full match	No results	No results	No match	No results	3.62	336.19	2.869	3.3939e+08	8	0	0				No matches found	No matches found	No matches found	No matches found	No matches found	No MS2	3.3939e+08
FALSE		TEMPO	C9 H19 N O	Full match	No results	No results	Full match	No results	-3.37	157.146	21.636	3.38693e+08	46	0	0				No matches found	No matches found	No matches found	No matches found	No matches found	No MS2	3.38693e+08
FALSE			C11 H29 N5 O5	Full match	No results	No results	No match	No results	-1.75	311.216	21.347	3.38534e+08	4	0	0				No matches found	No matches found	No matches found	No matches found	No matches found	No MS2	3.38534e+08
FALSE		Glabrachalcone	C23 H24 O6	Full match	No results	No results	Partial match	Full match	-4.27	396.156	15.757	3.38358e+08	134	0	0				No matches found	No matches found	No matches found	Multiple matches found	Multiple matches found	No MS2	3.38358e+08
FALSE			C7 H18 N2 P2 S	Full match	No results	No results	No results	No results	1.75	224.067	13.351	3.3812e+08	0	0	0				No matches found	No matches found	No matches found	No matches found	No matches found	No MS2	3.3812e+08
FALSE			C17 H39 N4 O2 P3	Full match	No results	No results	No match	No results	0.4	424.229	17.707	3.37008e+08	86	0	0				No matches found	No matches found	No matches found	No matches found	No matches found	No MS2	3.37008e+08
FALSE			C40 H30 O8 P2	Full match	No results	No results	No match	No results	-3.71	700.139	17.643	3.36708e+08	6	0	0				No matches found	No matches found	No matches found	No matches found	No matches found	No MS2	3.36708e+08
FALSE		Curacin D	C22 H33 N O S	Not the top hit	No results	No results	Not the top hit	Full match	3.86	359.23	36.022	3.36155e+08	6	0	0				No matches found	No matches found	No matches found	No matches found	Single match found	DDA for other ion	3.36155e+08
FALSE		Agrocybyne B	C8 H11 N O	Full match	No results	No results	Partial match	Full match	-2.91	137.084	1.987	3.36102e+08	62	0	0				No matches found	No matches found	No matches found	No matches found	Single match found	No MS2	3.36102e+08
FALSE		Penidienone	C14 H18 O	Not the top hit	No results	No results	Partial match	Full match	-3.6	202.135	23.382	3.35603e+08	21	0	0				No matches found	No matches found	No matches found	No matches found	Single match found	No MS2	3.35603e+08
FALSE			C14 H10 N9 O15 P S3	Full match	No results	No results	No results	No results	-4.61	670.917	42.683	3.35543e+08	0	0	0				No matches found	No matches found	No matches found	No matches found	No matches found	No MS2	3.35543e+08
FALSE		1-(3-Methylphenyl)-ethanone	C9 H10 O	Full match	No results	No results	Partial match	Full match	-3.17	134.073	2.702	3.34849e+08	29	0	0				No matches found	No matches found	No matches found	No matches found	Multiple matches found	No MS2	3.34849e+08
FALSE		NP-003223	C19 H22 O4	No match	Invalid mass	No results	No match	No match	101933	346.174	28.379	3.34576e+08	29	15	0	95.2	9.8		No matches found	No matches found	No matches found	No matches found	Single match found	DDA for preferred ion	3.34576e+08
FALSE		Selma-4(14),7(1 I)-dlene-9-01 (I)	C15 H24 O	Full match	No results	No results	Partial match	Full match	-3.79	220.182	17.412	3.33815e+08	138	0	0				No matches found	No matches found	No matches found	No matches found	Multiple matches found	No MS2	3.33815e+08
FALSE		5,2'-Dihydroxy-7,8,6'-trimethoxyflavone 2'-glucuronide	C24 H24 O13	Full match	No results	No results	Partial match	Full match	-3.4	520.12	16.455	3.33678e+08	6	0	0				No matches found	No matches found	No matches found	Multiple matches found	Single match found	No MS2	3.33678e+08
FALSE		N-γ-glutamyl-boletine	C15 H26 N2 O6	Not the top hit	No results	No results	Not the top hit	Full match	1.69	330.18	23.29	3.32365e+08	142	0	0				No matches found	No matches found	No matches found	No matches found	Multiple matches found	No MS2	3.32365e+08
FALSE		Botryosphaerilactone A	C14 H24 O5	Full match	No results	No results	Partial match	Full match	-4.4	272.161	19.103	3.31512e+08	9	0	0				No matches found	No matches found	No matches found	No matches found	Multiple matches found	DDA for preferred ion	3.31512e+08
FALSE		Exserolide J	C16 H18 O8	Not the top hit	No results	No results	No match	Full match	-4.61	338.099	2.943	3.31338e+08	4	0	0				No matches found	No matches found	No matches found	No matches found	Multiple matches found	No MS2	3.31338e+08
FALSE			C30 H43 O7 P3	Full match	No results	No results	No match	No results	-1.32	608.221	17.06	3.31323e+08	28	0	0				No matches found	No matches found	No matches found	No matches found	No matches found	No MS2	3.31323e+08
FALSE			C31 H22 N3 O7 P	Full match	No results	No results	No match	No results	-0.34	579.119	15.218	3.30135e+08	17	0	0				No matches found	No matches found	No matches found	No matches found	No matches found	No MS2	3.30135e+08
FALSE		Not named	C21 H34 O6	Not the top hit	No results	No results	Partial match	Full match	-4.52	382.234	16.687	3.30102e+08	37	0	0				No matches found	No matches found	No matches found	No matches found	Multiple matches found	No MS2	3.30102e+08
FALSE		Trifluoromethyl-bismethyl ketone	C5 H7 F3 O	No results	No results	No results	Full match	No results	4.94	140.046	1.924	3.29651e+08	1	0	0				No matches found	No matches found	No matches found	No matches found	No matches found	DDA for preferred ion	3.29651e+08
FALSE			C36 H73 N6 O6 P3	Full match	No results	No results	No match	No results	0.8	778.481	19.952	3.29456e+08	1	0	0				No matches found	No matches found	No matches found	No matches found	No matches found	No MS2	3.29456e+08
FALSE		3-[4-methyl-1-(2-methylpropanoyl)-3-oxocyclohexyl]butanoic acid	C15 H24 O4	No match	Invalid mass	No results	No match	No match	81966.4	290.148	23.371	3.28335e+08	61	10	0	74.7	71.3		No matches found	No matches found	No matches found	No matches found	Single match found	DDA for preferred ion	3.28335e+08
FALSE		4-{5-[(4-Methyl-1-piperidinyl)methyl]-1H-tetrazol-1-yl}-N-[2-(4-morpholinyl)ethyl]butanamide	C18 H33 N7 O2	Full match	No results	No results	Full match	No results	2.66	379.271	25.66	3.27025e+08	24	0	0				No matches found	No matches found	No matches found	No matches found	No matches found	No MS2	3.27025e+08
FALSE		(+)-epoxyserinone B	C11 H14 O5	Full match	No results	No results	Partial match	Full match	-4.25	226.083	12.672	3.26995e+08	63	0	0				No matches found	No matches found	No matches found	No matches found	Multiple matches found	No MS2	3.26995e+08
FALSE		(22E)-23-methylergosta-5, 7-22-trien-3β-ol	C29 H46 O	Full match	No results	No results	Partial match	Full match	-4.29	410.353	36.908	3.26444e+08	13	0	0				No matches found	No matches found	No matches found	No matches found	Single match found	No MS2	3.26444e+08
FALSE				No results	No results	No results	No results	No results		198.088	15.601	3.26342e+08	0	0	0				No matches found	No matches found	No matches found	No matches found	No matches found	No MS2	3.26342e+08
FALSE		Saccharonoic acid	C22 H37 N O3	Not the top hit	No results	No results	Partial match	Full match	-4.08	363.276	31.977	3.26277e+08	45	0	0				No matches found	No matches found	No matches found	No matches found	Single match found	DDA for preferred ion	3.26277e+08
FALSE			C9 H10 O21	Full match	No results	No results	No match	No results	-2.37	453.97	39.694	3.25697e+08	14	0	0				No matches found	No matches found	No matches found	No matches found	No matches found	No MS2	3.25697e+08
FALSE		1-Phenylhept-3-en-4-one	C13 H16 O	Full match	No results	No results	Partial match	Full match	-3.71	188.119	2.675	3.25667e+08	29	0	0				No matches found	No matches found	No matches found	No matches found	Single match found	No MS2	3.25667e+08
FALSE			C47 H56 N4 O	Full match	No results	No results	No match	No results	-1.31	692.445	42.653	3.2553e+08	2	0	0				No matches found	No matches found	No matches found	No matches found	No matches found	No MS2	3.2553e+08
FALSE		Fascicularone H	C15 H24 O5	Not the top hit	No results	No results	Partial match	Full match	-4.75	284.161	19.725	3.252e+08	53	0	0				No matches found	No matches found	No matches found	No matches found	Multiple matches found	No MS2	3.252e+08
FALSE			C30 H55 O3 P3	Full match	No results	No results	No match	No results	-1.63	556.336	23.327	3.25143e+08	3	0	0				No matches found	No matches found	No matches found	No matches found	No matches found	No MS2	3.25143e+08
FALSE		Speciosin A	C10 H8 O3	Full match	No results	No results	Partial match	Full match	-4.04	176.047	2.685	3.24774e+08	41	0	0				No matches found	No matches found	No matches found	No matches found	Multiple matches found	No MS2	3.24774e+08
FALSE			C47 H54 N2	Full match	No results	No results	No match	No results	-4.16	646.426	26.786	3.24545e+08	2	0	0				No matches found	No matches found	No matches found	No matches found	No matches found	No MS2	3.24545e+08
FALSE		Hygrophorone B14	C20 H36 O4	No match	No results	No results	No match	Full match	-4.91	340.26	37.32	3.24442e+08	1	0	0				No matches found	No matches found	No matches found	No matches found	Multiple matches found	DDA for preferred ion	3.24442e+08
FALSE		Calcaripeptide C	C24 H32 N2 O5	Not the top hit	No results	No results	Partial match	Full match	-0.06	428.231	43.739	3.2424e+08	104	0	0				No matches found	No matches found	No matches found	No matches found	Multiple matches found	No MS2	3.2424e+08
FALSE			C17 H12 N3 O17 P3	Full match	No results	No results	No results	No results	3.31	622.94	41.697	3.24137e+08	0	0	0				No matches found	No matches found	No matches found	No matches found	No matches found	No MS2	3.24137e+08
FALSE		1-{N-Methyl-N-[4-(2-methyl-2-propanyl)benzyl]-L-leucyl-O-benzyl-L-tyrosyl}piperidine	C39 H53 N3 O3	No results	No results	No results	Full match	No results	-0.18	611.409	28.616	3.23363e+08	4	0	0				No matches found	No matches found	No matches found	No matches found	No matches found	No MS2	3.23363e+08
FALSE		Diaporol B	C15 H26 O4	Full match	No results	No results	Not the top hit	Full match	-4.22	270.182	16.653	3.23257e+08	38	0	0				No matches found	No matches found	No matches found	No matches found	Multiple matches found	No MS2	3.23257e+08
FALSE		p-cymene	C10 H14	Full match	No results	No results	Full match	No results	-3.85	134.109	2.686	3.22617e+08	22	0	0				No matches found	No matches found	No matches found	No matches found	No matches found	No MS2	3.22617e+08
FALSE		Kaempferol 3- (2",6"-di- (E) -p-coumarylglucoside)	C39 H32 O15	Not the top hit	No results	No results	Full match	Full match	-4.81	740.171	12.279	3.21954e+08	5	0	0				No matches found	No matches found	No matches found	Multiple matches found	No matches found	No MS2	3.21954e+08
FALSE			C14 H25 N4 O P3	Full match	No results	No results	No match	No results	1.23	358.125	11.295	3.21747e+08	138	0	0				No matches found	No matches found	No matches found	No matches found	No matches found	No MS2	3.21747e+08
FALSE			C18 H23 N2 P S2	Full match	No results	No results	No match	No results	-4.31	362.102	32.816	3.21491e+08	164	0	0				No matches found	No matches found	No matches found	No matches found	No matches found	No MS2	3.21491e+08
FALSE				No results	No results	No results	No results	No results		242.187	23.832	3.20716e+08	0	0	0				No matches found	No matches found	No matches found	No matches found	No matches found	No MS2	3.20716e+08
FALSE				No results	No results	No results	No results	No results		134.035	17.229	3.20515e+08	0	0	0				No matches found	No matches found	No matches found	No matches found	No matches found	No MS2	3.20515e+08
FALSE			C20 H28 N3 O P	Full match	No results	No results	No match	No results	-1.43	357.196	30.37	3.20479e+08	80	0	0				No matches found	No matches found	No matches found	No matches found	No matches found	No MS2	3.20479e+08
FALSE		Desepoxy-4,5-didehydromethylenomycin A	C9 H10 O3	Full match	No results	No results	Partial match	Full match	-3.44	166.062	15.82	3.20402e+08	101	0	0				No matches found	No matches found	No matches found	No matches found	Multiple matches found	No MS2	3.20402e+08
FALSE		Kaempferol 3- (2",6"-di- (E) -p-coumarylglucoside)	C39 H32 O15	No match	No results	No results	Full match	Full match	-4.79	740.171	11.519	3.19929e+08	9	0	0				No matches found	No matches found	No matches found	Multiple matches found	No matches found	DDA for preferred ion	3.19929e+08
FALSE			C14 H19 N3 O19 S5	Full match	No results	No results	No results	No results	-2.88	692.92	43.719	3.19889e+08	0	0	0				No matches found	No matches found	No matches found	No matches found	No matches found	No MS2	3.19889e+08
FALSE		Coniofurol A	C16 H16 O8	Not the top hit	No results	No results	Partial match	Full match	-4.36	336.083	12.653	3.19751e+08	118	0	0				No matches found	No matches found	No matches found	No matches found	Multiple matches found	DDA for preferred ion	3.19751e+08
FALSE		Pepteridine A	C9 H13 N5 O2	Full match	No results	No results	Partial match	Full match	-3.21	223.106	1.41	3.19356e+08	35	0	0				No matches found	No matches found	No matches found	No matches found	Single match found	No MS2	3.19356e+08
FALSE			C45 H44 O10 P2	Full match	No results	No results	No match	No results	-2.88	806.239	17.181	3.19227e+08	6	0	0				No matches found	No matches found	No matches found	No matches found	No matches found	No MS2	3.19227e+08
FALSE				No results	No results	No results	No results	No results		200.811	49.547	3.19199e+08	0	0	0				No matches found	No matches found	No matches found	No matches found	No matches found	No MS2	3.19199e+08
FALSE		1,8-Dimethyldibenzo[b,d]thiophene	C14 H12 S	Full match	No results	No results	Full match	No results	4.35	212.067	11.885	3.19175e+08	2	0	0				No matches found	No matches found	No matches found	No matches found	No matches found	No MS2	3.19175e+08
FALSE			C21 H33 N7 O5 P2	Full match	No results	No results	No match	No results	2.45	525.203	16.403	3.18794e+08	108	0	0				No matches found	No matches found	No matches found	No matches found	No matches found	No MS2	3.18794e+08
FALSE		3,4-Dihydroxyphenylacetic acid	C8 H8 O4	No results	Invalid mass	Invalid mass	No match	No results	-10.22	168.041	2.488	3.18773e+08	1	5	1	87.5	50.7	60.5	No matches found	Single match found	No matches found	No matches found	No matches found	DDA for preferred ion	3.18773e+08
FALSE		CJ-13,982	C18 H32 O7	Not the top hit	No results	No results	Partial match	Full match	-4.51	360.213	18.885	3.18353e+08	9	0	0				No matches found	No matches found	No matches found	No matches found	Single match found	No MS2	3.18353e+08
FALSE			C13 H31 P3	Full match	No results	No results	No match	No results	0.13	280.164	16.068	3.1776e+08	11	0	0				No matches found	No matches found	No matches found	No matches found	No matches found	No MS2	3.1776e+08
FALSE			C35 H54 N10 S2	Full match	No results	No results	No match	No results	0.47	678.398	22.459	3.17729e+08	26	0	0				No matches found	No matches found	No matches found	No matches found	No matches found	No MS2	3.17729e+08
FALSE		1-[(2-Hydroxyethyl)amino]dodecan-2-ol	C14 H31 N O2	Full match	No results	No results	Full match	No results	-4.06	245.234	19.082	3.177e+08	2	0	0				No matches found	No matches found	No matches found	No matches found	No matches found	No MS2	3.177e+08
FALSE		LAURIMINODIPROPIONIC ACID	C18 H35 N O4	Full match	No results	No results	Full match	No results	-4.35	329.255	26.717	3.17696e+08	7	0	0				No matches found	No matches found	No matches found	No matches found	No matches found	No MS2	3.17696e+08
FALSE		Peaurantiogriseol F	C16 H26 O4	Not the top hit	No results	No results	Partial match	Full match	-4.32	282.182	21.739	3.17265e+08	51	0	0				No matches found	No matches found	No matches found	No matches found	Multiple matches found	No MS2	3.17265e+08
FALSE				No results	No results	No results	No results	No results		2542.68	45.939	3.16917e+08	0	0	0				No matches found	No matches found	No matches found	No matches found	No matches found	DDA for other ion	3.16917e+08
FALSE			C25 H39 O8 P3	Full match	No results	No results	No match	No results	-1.63	560.185	12.456	3.16479e+08	56	0	0				No matches found	No matches found	No matches found	No matches found	No matches found	No MS2	3.16479e+08
FALSE		HOBT	C6 H5 N3 O	Full match	No results	No results	Full match	No results	-3.09	135.043	15.21	3.16229e+08	15	0	0				No matches found	No matches found	No matches found	No matches found	No matches found	No MS2	3.16229e+08
FALSE			C24 H25 N4 O2 P3	Full match	No results	No results	No match	No results	-4.26	494.117	25.587	3.16176e+08	103	0	0				No matches found	No matches found	No matches found	No matches found	No matches found	No MS2	3.16176e+08
FALSE		Taichunin C	C25 H36 O10	Not the top hit	No results	No results	No match	Full match	-4.96	496.228	19.864	3.15243e+08	5	0	0				No matches found	No matches found	No matches found	No matches found	Single match found	No MS2	3.15243e+08
FALSE		1-Phenylheptane-1,5-dione	C13 H16 O2	Full match	No results	No results	Partial match	Full match	-4.07	204.114	16.725	3.14823e+08	74	0	0				No matches found	No matches found	No matches found	No matches found	Multiple matches found	No MS2	3.14823e+08
FALSE		Aeruginosin GE730	C29 H44 Br2 N6 O6	No match	No results	No results	Not the top hit	Full match	-0.1	730.169	2.698	3.1417e+08	8	0	0				No matches found	No matches found	No matches found	No matches found	Single match found	No MS2	3.1417e+08
FALSE			C19 H13 N9	Full match	No results	No results	No match	No results	3.28	367.131	37.428	3.13669e+08	87	0	0				No matches found	No matches found	No matches found	No matches found	No matches found	No MS2	3.13669e+08
FALSE			C17 H37 N3 O5	Full match	No results	No results	No match	No results	0.37	363.273	35.383	3.1362e+08	1	0	0				No matches found	No matches found	No matches found	No matches found	No matches found	No MS2	3.1362e+08
FALSE		2b-hydroxytrichoacorenol	C15 H26 O2	Full match	No results	No results	Partial match	Full match	-4.08	238.192	18.398	3.13443e+08	152	0	0				No matches found	No matches found	No matches found	No matches found	Multiple matches found	No MS2	3.13443e+08
FALSE			C18 H34 N2 O P2	Full match	No results	No results	No match	No results	3.87	356.216	21.336	3.13372e+08	1	0	0				No matches found	No matches found	No matches found	No matches found	No matches found	No MS2	3.13372e+08
FALSE				No results	No results	No results	No results	No results		138.066	15.485	3.12559e+08	0	0	0				No matches found	No matches found	No matches found	No matches found	No matches found	No MS2	3.12559e+08
FALSE			C14 H33 N6 O P	Full match	No results	No results	No match	No results	-0.19	332.245	21.893	3.1237e+08	88	0	0				No matches found	No matches found	No matches found	No matches found	No matches found	No MS2	3.1237e+08
FALSE			C37 H57 N2 O15 P3	Full match	No results	No results	No match	No results	2.04	862.299	19.512	3.11496e+08	9	0	0				No matches found	No matches found	No matches found	No matches found	No matches found	No MS2	3.11496e+08
FALSE			C49 H55 O9 P3	Full match	No results	No results	No match	No results	3.82	880.309	17.226	3.11444e+08	8	0	0				No matches found	No matches found	No matches found	No matches found	No matches found	No MS2	3.11444e+08
FALSE		13-hydroxy-marasm-7(8)-en-5-methoxy γ-acetal	C16 H24 O2	Full match	No results	No results	Partial match	Full match	-4.24	248.177	25.739	3.10949e+08	61	0	0				No matches found	No matches found	No matches found	No matches found	Multiple matches found	No MS2	3.10949e+08
FALSE		Thioxanthone	C13 H8 O S	Full match	No results	No results	Full match	No results	4.35	212.031	16.144	3.10817e+08	3	0	0				No matches found	No matches found	No matches found	No matches found	No matches found	No MS2	3.10817e+08
FALSE		2-heptylfuran	C11 H18 O	Full match	No results	No results	Partial match	Full match	-3.71	166.135	19.796	3.10693e+08	12	0	0				No matches found	No matches found	No matches found	No matches found	Multiple matches found	No MS2	3.10693e+08
[truncated: 64,111 more rows]
