# Supplementary material for: Nonpolysaccharide fraction of Lonicerae japonicae Flos attenuates cyclophosphamide-induced immunosuppression associated with modulation of the Keap1/Nrf2/HO-1/GPX4 signalling pathway
Source: Front Pharmacol. 2026 Jul 17;17:1853492. doi: 10.3389/fphar.2026.1853492 (PMC13424074; doi:10.3389/fphar.2026.1853492)
Supplement: Supplementary file 5 [file Table1.xlsx]

## Sheet: Sheet1
Index	Compounds	物质	Class I	物质一级分类	Class II	物质二级分类	Q1 (Da)	Molecular weight (Da)	Ionization model	Formula	Level	NC-1	NC-2	NC-3	MC-1	MC-2	MC-3	PC-1	PC-2	PC-3	LH-L1	LH-L2	LH-L3	LH-M1	LH-M2	LH-M3	LH-H1	LH-H2	LH-H3	QC01	QC02	QC03	cpd_ID	HMDB	PubChem CID	CAS	ChEBI	Metlin	kegg_map
MEDP2402	Pro-Met	L-脯氨酸-L-甲硫氨酸	Amino acid and Its metabolites	氨基酸及其代谢物	Small Peptide	小肽	247.1	246.104	[M+H]+	C10H18N2O3S	2	0	0	0	16073	12312.3	10252.8	5670.59	5730.03	14833.8	13340	15005	9432.59	8827.57	14654.6	2814.88	11822.6	7226.81	3217.61	15597.5	10542.9	11478.7	-	-	7408173	52899-08-8	-	-	-
MW0117020	1D-1-O-(indol-3-yl)acetyl-myo-inositol	1D-1-O-(indol-3-yl)acetyl-myo-inositol	Heterocyclic compounds	杂环化合物	Indole and Its derivatives	吲哚及其衍生物	377.139	337.116	[M-H+CH3CN]-	C16H19NO7	3	762.891	984.27	2058.61	5710.19	4785.26	2123.36	1954.42	2777.18	1185.74	8908.38	8304.28	7266.92	996.827	1905.62	1236.09	3339.36	6750.37	9408.77	4726.25	4338.81	5245.66	-	HMDB0031182	440152	-	15711	-	-
MEDN1121	23-Nordeoxycholic acid	23-脱甲脱氧胆酸	Bile acids	胆汁酸	Bile acids	胆汁酸	377.3	378.277	[M-H]-	C23H38O4	1	1993.19	1857.08	4958.89	6180.01	6582.46	9522.2	7821.4	3743.95	6391.02	539912	546773	356936	3967.76	2552.51	3429.66	4359.81	2999.68	579.67	94246.4	101095	92875.8	-	-	193905	53608-86-9	-	-	-
MW0148400	Diacetyl-8-gingerdiol	-	Heterocyclic compounds	杂环化合物	Heterocyclic compounds	杂环化合物	407.245	408.251	[M-H]-	C23H36O6	2	2801.07	1846.2	7931.67	11929.3	9353.69	10328.9	8864.74	7828.87	15668.3	8410.95	17278.3	30658.7	5448.02	7514.16	5424.69	6892.24	10690.9	7699.9	9609.12	10687.4	10415.3	-	-	-	-	-	-	-
MEDN1108	1,6-anhydro-β-D-glucose	1,6-脱水-β-D-葡萄糖	Carbohydrates and Its metabolites	碳水化合物及其代谢物	Sugars	糖类	161	162.053	[M-H]-	C6H10O5	2	3518.98	43678.3	52428.9	47730.5	38897.8	86700	63761.7	49473.2	42183.1	10401.6	32626.9	36953.9	47839.3	29112.8	29987.2	34047.2	36838.4	45922.1	52631.1	42179.9	46319	-	HMDB0000640	724705	498-07-7	30997	5613	-
MW0169609	Ouabain	哇巴因	Hormones and hormone related compounds	激素及激素相关物质	Hormones and hormone related compounds	激素及激素相关物质	643.292	584.283	[M+CH3COO]-	C29H44O12	2	3529.7	3308.24	3815.94	6110.68	5014.29	3656.82	4321.86	2973.82	2035.2	2127.42	1669.88	2340.39	3910.66	2482.88	3295.14	2906.72	2584.95	2457.14	2524.94	3089.41	2770.83	C01443	HMDB0015224	439501	630-60-4	472805	-	ko04976
MW0154592	(1R,9R,10S,12R,13S,14R,16S,18R)-13-ethyl-8,15-diazahexacyclo[14.2.1.01,9.02,7.010,15.012,17]nonadeca-2,4,6-triene-14,18-diol	去甲麻黄碱	Alkaloids	生物碱	Alkaloids	生物碱	347.151	312.184	[M+Cl]-	C19H24N2O2	3	4552.04	2483.68	2790.52	119184	149999	84223	3524.47	5210.45	1724.57	103717	94195.5	125204	4033.93	7703.31	5376.21	113199	117444	134124	49458.2	52964	53033.4	-	-	443416	-	-	-	-
MW0138628	kaempferol 3-O-beta-D-glucopyranosyl-7-O-alpha-L-rhamnopyranoside	山奈酚3-O-BETA-D-吡喃葡萄糖基-7-O-ALPHA-L-吡喃鼠李糖苷	Flavonoids	黄酮	Flavonoid	黄酮	658.166	594.158	[M+CH3CN+Na]+	C27H30O15	2	4912.05	7652.76	6698.95	5217.96	16850	9045.18	8839.86	13483.5	5308.37	12696.5	7187.21	9832.73	6616.43	12487.8	10073.4	9413.68	9334.89	9718.67	7002.36	5550.76	7743.64	-	HMDB0037426	21606527	-	68881	-	-
MW0014163	3-Methyl-5-pentyl-2-furanpentadecanoic acid	-	Organic acid and Its derivatives	有机酸及其衍生物	Organic acid and Its derivatives	有机酸及其衍生物	451.344	392.329	[M+CH3COO]-	C25H44O3	3	4962.2	4986.49	4609.73	5148.77	5075.9	7475.49	4836.28	5730.68	5904.08	4932.44	4565.47	4620.86	6334.55	5893.59	5451.38	5780.02	6138.87	5750.29	4008.14	6070.68	6350.1	-	HMDB0112082	131819623	116627-44-2	-	-	-
MEDP2306	NADPH	NADPH	CoEnzyme and vitamins	辅酶和维生素	CoEnzyme and vitamins	辅酶和维生素	746	745	[M+H]+	C21H30N7O17P3	2	5005	19776.5	19720.2	20697.9	13018	29014.8	13340	21675	18649.8	25231.2	12296.9	16757.6	11829.9	26490.2	15005	12821.6	11670	18225.3	28340	23564.1	19713.6	-	-	5886	24292-60-2	-	-	-
MEDN1938	Arg-Val	精氨酸-缬氨酸	Amino acid and Its metabolites	氨基酸及其代谢物	Small Peptide	小肽	272.2	273.18	[M-H]-	C11H23N5O3	2	5005	33377.3	24417.5	24032.6	26056.8	36310.7	29103.5	38982.6	37432.3	36889	28211.3	20121.5	10005	41694.6	56421	40691	22963.1	23452.8	21363.8	23240.4	34187.9	-	HMDB0028722	6992654	2896-20-0	73823	-	-
MEDN2334	Carbenoxolone	甘珀酸	Others	其他	Medicine	药物	569.3	570.356	[M-H]-	C34H50O7	2	5525.59	6057.62	8899.43	7682.63	3543.18	8513.86	8459.61	9608.9	2396.59	4232.18	16355.8	4457.37	1087.04	9451.73	3629.6	4922.27	5285.29	1204.87	6165.15	6764.1	6457.99	-	-	636403	5697-56-3	-	-	-
MEDN1964	Cis-ACCP	顺式-ACCP	Organic acid and Its derivatives	有机酸及其衍生物	Phosphoric acids	磷酸类化合物	221.1	222.077	[M-H]-	C7H15N2O4P	2	6670	5005	5005	9846.22	12766.1	13296.1	4860.96	2002.71	4437.22	12763.1	12158.1	10307.1	6304.68	3280.68	7440.16	13619.9	16789.4	17836.4	5332	9532.76	6670	-	-	11333527	777075-44-2	-	-	-
MEDN0824	7-ketodeoxycholic acid	7-酮基-3α,12α-二羟基胆烷酸	Hormones and hormone related compounds	激素及激素相关物质	Hormones and hormone related compounds	激素及激素相关物质	405.3	406.272	[M-H]-	C24H38O5	1	7112.39	6489.65	24565	5619.45	7548.43	11389.9	21816.8	3733.07	4120.95	1457.45	4221.65	7431.63	13376.7	19485.3	8215.79	15350.7	23541.9	2713.72	9232.79	7913.5	10176.8	C04643	HMDB0000391	188292	911-40-0	16390	5380	-
MEDN2298	Elenaic acid	榄香醇酸	Organic acid and Its derivatives	有机酸及其衍生物	Organic acid and Its derivatives	有机酸及其衍生物	241	242.079	[M-H]-	C11H14O6	2	7232.26	10725.9	4560.23	34770.1	18090.4	27720.9	14734.2	21517.1	8736.36	5242.99	2393.23	24152	20173.2	19114.3	17553.3	12342.8	14357.9	7768.87	20349.4	17796.4	25896.7	-	HMDB0040429	169607	34422-12-3	-	-	-
MW0145270	Arg-Asn-Gln	L-精氨酰-L-天冬氨酰-L-谷氨酰胺	Amino acid and Its metabolites	氨基酸及其代谢物	Small Peptide	小肽	833.429	416.213	[2M+H]+	C15H28N8O6	2	7378.17	7787.73	18800.9	63236.7	182818	21357.4	20723.1	8699.56	19848.7	308429	17923.1	11948.1	9855.09	22382.6	16422.4	16664.5	70539.8	72226.3	42904.5	37210	29645.4	-	-	145453743	-	-	-	-
MEDP1084	Carnitine C12:0	肉碱 C12:0	FA	脂肪酰类	CAR	酰基肉碱	344.3	343.272	[M+H]+	C19H37NO4	1	7618.32	23964.5	18327.2	5066.73	7681.77	17429.3	10287.8	9567.57	24576.6	16918.2	28804	76897.3	20273.6	15433.4	36627.1	20223.4	38729.2	60156.2	24501.3	28738.9	27432.2	-	-	168381	25518-54-1	-	-	-
MW0015996	Aucubin	奥库宾	Steroids	甾体	Steroid	甾体	362.14	346.126	[M+NH4-2H]-	C15H22O9	2	8035.95	11144.7	9644.93	9887.01	5536.56	7132.15	5617.78	5230	4161.82	13476.1	17227.8	16306	18757.9	8453.9	13710.5	9209.29	11477.3	10188	10770	9016.35	10456.4	C09771	-	91458	479-98-1	-	-	-
MW0156638	Ser-Arg-Ala-Lys	-	Amino acid and Its metabolites	氨基酸及其代谢物	Small Peptide	小肽	459.272	460.276	[M-H]-	C18H36N8O6	2	8046.4	7124.41	19775	17561.2	23796.9	30997.9	25227.1	16324.7	11597	1.0224e+06	1.04016e+06	721051	12216	8363.04	7371.77	10093.6	6205.37	7567.31	210566	184598	198735	-	-	-	-	-	-	-
MEDN0419	Uridine 5-Monophosphate	5-尿嘧啶核苷酸	Nucleotide and Its metabolites	核苷酸及其代谢物	Nucleotide and Its metabolites	核苷酸及其代谢物	323	324.036	[M-H]-	C9H13N2O9P	1	8507.08	9839.22	5467.7	11457.1	3440.29	13700.6	7486.99	7984.15	11341.7	5038.52	6507.03	3521.76	6013.3	5826.37	4734.81	6251.81	13340	7414.37	9483.32	9376.61	6670	C00105	HMDB0000288	6030	58-97-9	16695	-	ko00240,ko01100,ko01232,ko01240
MW0013081	Poststerone	后甾酮	Hormones and hormone related compounds	激素及激素相关物质	Hormones and hormone related compounds	激素及激素相关物质	345.207	362.209	[M+H-H2O]+	C21H30O5	2	8577.25	11381.7	16447.1	42965.2	42604.6	41523.3	67881.2	40405	48425.7	38102.4	66066.9	99549.9	43733.8	15212.2	39459.8	26024.2	30888.4	19150	31611.5	33100.6	33388.2	C08837	-	441835	10162-99-9	-	-	-
MW0138431	Ibuprofen	布洛芬	Heterocyclic compounds	杂环化合物	Heterocyclic compounds	杂环化合物	265.147	206.131	[M+CH3COO]-	C13H18O2	2	8908.92	1659.49	2700.74	97558.9	68280.7	35721	10276.7	7416.99	2720.43	48681.2	32417.8	73543.4	8039.34	8356.12	6573.07	48257.7	49842.9	56574.5	21817.4	31859	19620.2	C01588	HMDB0001925	3672	15687-27-1	5855	572	-
MW0124176	Fumitremorgin C	福米特莫金 C	Heterocyclic compounds	杂环化合物	Heterocyclic compounds	杂环化合物	781.374	379.19	[2M+Na]+	C22H25N3O3	2	9546.67	10587.5	9465.7	11852.6	17375.7	23907.2	19391.5	23482	44502.8	21856.3	129104	66318.7	36058.1	37786.8	44822.7	44484	57094.7	49260.3	35306.8	31475.8	37296.6	-	HMDB0038642	403923	118974-02-0	72763	-	-
MEDN0779	5-HETrE	5S-羟基-6E,8Z,11Z-二十碳三烯酸	FA	脂肪酰类	Oxidized lipids	氧化脂质	321.1	322.251	[M-H]-	C20H34O3	2	9574.78	9298.23	7127.64	22397.7	17096	9900.36	17562	9157.41	7731.98	12081	9313.95	620.832	8376.75	8012.82	7738.6	6507.65	5322.95	5706.37	8775.39	9332.05	10620.8	-	-	16759351	195061-94-0	-	-	-
MW0169753	Rauwolscine	劳沃尔辛	Benzene and substituted derivatives	苯及其衍生物	Benzene and substituted derivatives	苯及其衍生物	335.178	354.194	[M-H2O-H]-	C21H26N2O3	2	10528.3	11480.6	10961	10637.2	8816.8	11140.5	11726	11808.4	10679.2	14100.2	12865.3	13030.5	13560.4	11209.2	15008.8	10372.7	8671.54	12124.8	13362.3	11426	11121.6	-	-	643606	131-03-3 | 112350-93-3	-	-	-
MEDN0759	(±)5-HEPE	(±)-5-羟基-6E,8Z,11Z,14Z,17Z-二十碳五烯酸	FA	脂肪酰类	Oxidized lipids	氧化脂质	317.2	318.219	[M-H]-	C20H30O3	2	10564.3	12229	22494.3	24138.1	25442.8	19622.3	10619.4	12226.7	10495.3	46574	18171.7	17201.8	21886.3	13868.1	14899.1	22793.4	29787.9	27266.9	25112.8	26294.7	16270.4	-	HMDB0005081	6439678	83952-40-3	72801	-	-
MEDP1137	Malvidin	马维丁	Others	其他	Others	其他	331.1	330.074	[M+H]+	C17H14O7	2	10577.7	20227.7	21558	18420.2	8878.98	13050.7	9905.18	10709.7	22945.8	8812.48	8867.75	36470.7	32084.1	34404.1	43404.7	108268	73926.8	56005.3	32533.2	36973.4	37195.6	-	-	159287	10463-84-0	-	-	-
MEDN1594	Vitamin A acid	维生素A酸	CoEnzyme and vitamins	辅酶和维生素	CoEnzyme and vitamins	辅酶和维生素	299.2	300.209	[M-H]-	C20H28O2	2	10904.7	7682.27	14822.7	30963.4	22862.7	14756.8	18202.3	13760.9	13081	14046.4	9238.93	16705.2	26046.4	19338.9	14939.7	18164.9	15305.4	8843.03	15285.5	17894.4	20286.7	C00777	HMDB0001852	444795	302-79-4	15367	-	ko00830,ko01100,ko04659,ko04672,ko05200,ko05222,ko05223,ko05226
MEDN2285	Chrysin-7-O-glucuronide	白杨素-7-O-葡糖苷酸	Benzene and substituted derivatives	苯及其衍生物	Benzene and substituted derivatives	苯及其衍生物	429.1	430.09	[M-H]-	C21H18O10	2	11103.4	15223.6	14881.2	11240.6	7388.24	13534.9	3701.54	15145.9	8230.48	17254.2	19956.3	26929	10165.5	5829.84	15561.1	15575.1	11756.9	14307.1	10064.4	13091.3	11495.2	-	-	14135335	35775-49-6	-	-	-
MEDN1152	Dihydrolanosterol	二氢羊毛甾醇	Hormones and hormone related compounds	激素及激素相关物质	Hormones and hormone related compounds	激素及激素相关物质	427.4	428.402	[M-H]-	C30H52O	2	11188.2	8508.24	10568.6	12848.4	12614.1	14991.7	18401.6	12673.1	7812.43	11029	11225.5	11377.3	11310.8	10278.9	10998.8	15505.2	10175.3	11678.9	11213.3	12342.5	12071.6	C05109	HMDB0006839	440560	79-62-9	28113	-	ko00100
MW0150185	Glu-Tyr-Asn-Lys	谷氨酸-酪氨酸-天门冬酰氨-赖氨酸	Amino acid and Its metabolites	氨基酸及其代谢物	Small Peptide	小肽	553.26	552.254	[M+H]+	C24H36N6O9	2	11889.9	10114.5	12575.1	15150.9	19341.1	19756.6	17190.8	35568.6	33141.4	30189.8	72342.7	69440.4	21438.9	23400.8	28030.7	43940.3	41514.2	30842.8	30690.9	38699.1	30273.9	-	-	-	-	-	-	-
MEDN1659	N-AcetyTryptophan	N-乙酰-色氨酸	Amino acid and Its metabolites	氨基酸及其代谢物	Amino acid derivatives	氨基酸衍生物	245.1	246.1	[M-H]-	C13H14N2O3	2	12663.7	12042.5	7276.36	6816.79	16284.1	4683	13212.8	6743.43	11811.6	15295.3	5097.64	4734.13	8054.89	11832.2	10434.6	11181.9	11385.8	10990.6	10219	12924.5	10676.3	C03137	-	439917	138798	-	-	-
MEDN1906	3-Epideoxycholic acid	3-表去氧胆酸	Bile acids	胆汁酸	Bile acids	胆汁酸	391.3	392.293	[M-H]-	C24H40O4	1	12763.3	231473	55021.7	136202	121799	578298	208223	220357	151092	263859	237976	109136	42336.6	79330	160542	23282	37187.5	102769	170261	162247	160319	C20865	HMDB0000438	160530	570-63-8	88098	5427	-
MEDP1637	11-Dehydrocorticosterone	11-去氢皮质甾酮	Hormones and hormone related compounds	激素及激素相关物质	Hormones and hormone related compounds	激素及激素相关物质	345.2	344.199	[M+H]+	C21H28O4	2	12775.8	37313.7	21656.3	66368.5	54766.4	55422.2	38547.3	20978.1	41707.3	14380	37500.4	54842.8	22976.2	8373.67	16364.9	13101.7	9669.8	13858	25966.7	32623	27600.9	C05490	HMDB0004029	5311364	72-23-1	-	7003	ko00140
MW0122979	20-Hydroxy-10-methoxy-1,4,14,19,19-pentamethyl-2,7,18-trioxapentacyclo[11.9.0.03,11.05,9.014,20]docosa-3(11),4,9-triene-8,17-dione	20-Hydroxy-10-methoxy-1,4,14,19,19-pentamethyl-2,7,18-trioxapentacyclo[11.9.0.03,11.05,9.014,20]docosa-3(11),4,9-triene -8,17-二酮	Heterocyclic compounds	杂环化合物	Heterocyclic compounds	杂环化合物	443.206	444.215	[M-H]-	C25H32O7	3	12877.8	13330.8	29290.7	118430	100012	266593	325754	105594	174091	111725	300731	540830	273717	42330.4	290797	271906	46468.5	177602	173369	177948	174949	-	HMDB0030156	53396783	87833-51-0	-	-	-
MEDN1514	5-hydroxyindole-2-carboxylic acid	5-羟基-2-吲哚羧酸	Heterocyclic compounds	杂环化合物	Indole and Its derivatives	吲哚及其衍生物	176	177.043	[M-H]-	C9H7NO3	2	13296.4	19065.3	16757.3	20961.8	20619.5	21967.2	32761	24037.1	26792	10712.9	11105.2	24093.1	14121.6	26301.7	31703.4	24378.2	24749.1	19644	20087.8	20146	22086.5	-	-	88958	21598-06-1	-	-	-
MW0152322	Leu-Glu-Ile-Glu	-	Amino acid and Its metabolites	氨基酸及其代谢物	Small Peptide	小肽	501.26	502.264	[M-H]-	C22H38N4O9	2	13361.9	15320.7	16408.1	16147.4	13921.6	14984.9	14117.1	12153.4	14313.6	12969.1	14219.7	16450.8	17495.1	17835.4	15625	19289.4	16151.3	15506.5	13570.4	10704.4	15072.1	-	-	-	-	-	-	-
MW0012649	17-phenyl trinor-13,14-dihydro Prostaglandin A2	17-苯基 trinor-13,14-二氢前列腺素 A2	Hormones and hormone related compounds	激素及激素相关物质	Hormones and hormone related compounds	激素及激素相关物质	763.422	370.214	[2M+Na]+	C23H30O4	2	13654.9	14447.3	11343.9	17903.8	21205.7	12315.8	17925	20580	21435.2	24118.2	16873.5	36245.5	18339	19296	31241.6	28240.8	24790.9	26609.4	24666.8	25131.7	25618.4	-	-	15413267	130209-80-2	-	-	-
MW0155418	Phe-Val-Val	苯丙氨酰-缬氨酰-缬氨酸	Amino acid and Its metabolites	氨基酸及其代谢物	Small Peptide	小肽	765.382	363.216	[2M+K]+	C19H29N3O4	2	13764.2	19783.6	26013.5	42666.8	39145.7	35926.5	51967.4	33852.7	35723	29907	40051.1	47763.8	25810.5	37112.5	24579.8	39482.3	73170.1	49976.3	30041	38727.4	40489.2	-	-	145457369	-	-	-	-
MEDN1480	N-Arachidonoyl-L-Alanine	N-花生四烯酰基-L-丙氨酸	FA	脂肪酰类	Others	其他	374.3	375.277	[M-H]-	C23H37NO3	2	14276.6	21033.3	18935.7	16821.9	20488.2	14279.1	20582.7	17904.4	12781.4	24244.3	21008.2	20163.4	25384.8	22933.5	18894.9	23478.5	12086.2	19565.5	19308.1	18660.7	19816.3	-	-	40846579	401941-73-9	-	-	-
MEDP1010	Coenzyme-II (β-NADP)	辅酶 II(β-NADP)	CoEnzyme and vitamins	辅酶和维生素	CoEnzyme and vitamins	辅酶和维生素	744	743.075	[M+H]+	C21H28N7O17P3	2	14677.1	15005	3340	11670	11843.1	14684.6	10716.1	26675	4900.9	35010	35010	1670	33340	20005	26675	1683.04	26675	15005	10005	6670	10005	C00006	HMDB0000217	5885	53-59-8	18009	5227	ko00480,ko00760,ko00983,ko01100,ko01240,ko04918,ko04925,ko04936,ko05208,ko05415
MW0016252	Butaprost (free acid form)	布他前列素（游离酸形式）	Hormones and hormone related compounds	激素及激素相关物质	Hormones and hormone related compounds	激素及激素相关物质	453.289	394.272	[M+CH3COO]-	C23H38O5	2	14677.9	23712.2	35423.1	13049.5	20592.2	19071.8	9552.96	7532.59	6050.75	45340.2	29106.2	83180.6	15383.9	4479.54	6992.63	8551.17	2770.42	3844.46	17647.1	20946.9	19980.7	-	-	25886893	433219-55-7	-	-	-
MW0127755	nutlin-3B	（+)-Nutlin-3	Heterocyclic compounds	杂环化合物	Heterocyclic compounds	杂环化合物	644.187	580.164	[M+CH3CN+Na]+	C30H30Cl2N4O4	2	14820.1	15215.8	17463	12631.3	12993.2	20413.1	17154.5	15128.6	12930.5	16325.8	12794.8	18721.2	19221.9	15681.7	17699.3	14115.8	23376	5343.41	12461.3	11323.9	15910.8	-	-	16755649	675576-97-3	-	-	-
MW0054198	Karpoxanthin	卡波黄质	Heterocyclic compounds	杂环化合物	Heterocyclic compounds	杂环化合物	601.428	602.434	[M-H]-	C40H58O4	3	15209.3	21095.8	14789.4	17590.5	13448.4	13776.3	14410.3	21670.8	14737.9	23628.6	18504.5	13832.7	22039.5	17061	26772.8	24646.1	7748.37	15162.7	19536.5	21816.9	19559.5	-	HMDB0034977	23258401	99664-48-9	-	-	-
MW0054404	Loganin	洛加宁	Heterocyclic compounds	杂环化合物	Heterocyclic compounds	杂环化合物	411.128	390.153	[M+Na-2H]-	C17H26O10	3	15888.5	22893.8	21932.4	18123.1	20245.8	17134.9	16006.4	9690.78	18227.5	14390.5	18060.9	21106.8	14461.2	15202.4	18409.8	28739.2	21877.6	25369.1	15033.3	19477.8	20957.1	C01433	-	87691	18524-94-2	-	-	ko01100
MW0151682	Ile-Nap-OH	-	Amino acid and Its metabolites	氨基酸及其代谢物	Small Peptide	小肽	495.177	436.163	[M+CH3COO]-	C24H24N2O6	2	16036.7	11858.9	15215.3	14791.4	15063.1	15187.5	9975.5	12003	11270.1	8732.91	10811.6	15987.7	11988	12811.3	10783.1	14685	12131.8	12583	11970.8	10983.7	10569.7	-	-	-	-	-	-	-
MEDN1446	11-HEDE	11-羟基-12E,14Z-二十碳二烯酸	FA	脂肪酰类	Oxidized lipids	氧化脂质	323.5	324.266	[M-H]-	C20H36O3	1	16314.1	35198.9	15344.2	50233	80032.3	54671.4	33995.4	17349	11337.7	97646.3	25740.8	22487.6	23056.1	25258.4	19828.1	22485.5	29298.3	29552.3	27086	34860.2	27791.9	-	-	53394270	5598-37-8	-	-	-
MW0116980	Veliparib	维利帕尼	Alcohol and amines	醇、胺类	Amines	胺类	245.135	244.132	[M+H]+	C13H16N4O	2	16433.8	13259	20759.7	63075.5	60084.4	45583.7	5122.62	11668.9	15363.8	94385.4	106076	87870.5	16394.3	16355.6	7345.3	54045.5	88667.4	125874	63996.1	60935.5	53505.1	-	-	11960529	912444-00-9	-	-	-
MW0114365	Droperidol	氟哌利多	Alcohol and amines	醇、胺类	Alcohols	醇类	378.159	379.17	[M-H]-	C22H22FN3O2	2	16435	7017.49	8907.86	8785.04	15180	8572.44	12094.5	12346	20874.3	13632.8	12784.5	9150.3	11457.5	16341.4	13103.7	10913.1	18485.3	8098.73	11334.6	14679	14168.8	-	HMDB0014593	3168	548-73-2	4717	-	-
MW0016102	b-Citraurinene	b-柠檬酸	Others	其他	Hydrocarbon derivatives	烃衍生物	417.324	418.324	[M-H]-	C30H42O	3	16497.2	17167.7	18991.4	17438.7	15253.4	16527	18240.2	19156.7	16608	17688.3	14019.8	16514.6	23332	14359.1	18182.9	22043	15267.5	15915.4	18489.8	17220	16590.9	-	HMDB0035686	131751848	58947-97-0	-	-	-
MEDN1648	CMPentylF	3-羧基-4-甲基-5-戊基-2-呋喃丙酸	Organic acid and Its derivatives	有机酸及其衍生物	Organic acid and Its derivatives	有机酸及其衍生物	267.1	268.136	[M-H]-	C12H20N4OS	1	16533.6	23780.9	18243.3	11212.7	15090.9	12772.3	9906.41	13980.2	18193.7	23039.4	16245.3	26848.6	12040.2	12250.6	12812.7	20988.1	19414.2	15038.4	15019.4	15481.4	18884.1	C19107	-	194501	73248-95-0	-	-	-
MEDN2276	(24S)-24,25-dihydroxyvitamin D3	（24S）-24,25-二羟基维生素D3	CoEnzyme and vitamins	辅酶和维生素	CoEnzyme and vitamins	辅酶和维生素	415.3	416.329	[M-H]-	C27H44O3	2	16686.9	21600.2	22532.5	22195.3	21095.8	21959.9	15252.3	23470.6	21266.7	23845.9	24364.9	17224.7	16121.2	16608	29227.3	19303.7	11620.7	23511.8	17973.6	15433.8	25726.4	-	-	5283749	55700-58-8	-	-	-
MEDN1688	FAHFA(8:0/10:0)	FAHFA(8:0/10:0)	FA	脂肪酰类	FFA	游离脂肪酸	313.2	314.246	[M-H]-	C18H34O4	2	16800.4	17440.6	17029.3	18714.1	12446.7	11241.9	12474.1	11137.5	10682.4	18453	17145.3	20629.4	12576.2	27925.1	18422.3	16941.3	11100.5	19330.1	13230.6	16060.2	15949.5	-	-	-	-	-	-	-
MW0113556	6-[5-(2-{[2-(3,4-dimethoxyphenyl)ethyl]-C-hydroxycarbonimidoyl}eth-1-en-1-yl)-2-methoxyphenoxy]-3,4,5-trihydroxyoxane-2-carboxylic acid	N-[2-(3,4-二甲氧基苯基）乙基]-3-[4-甲氧基-3-(磺氧基）苯基]丙-2-亚氨基甲酸	Benzene and substituted derivatives	苯及其衍生物	Benzene and substituted derivatives	苯及其衍生物	532.177	533.19	[M-H]-	C26H31NO11	3	17003.4	18386.1	17273.5	15380.2	15092.7	11855.8	12995.2	12157.1	14272.7	15109.6	10965.4	14268.9	13390.4	12803.9	13708.3	14256.4	12698.3	13266.2	17619.7	13699.9	13726.4	-	HMDB0135493	131839070	-	-	-	-
MEDP1130	Eicosa-8,11,14-trien-5-ynoic acid	5,6-脱氢花生四烯酸	FA	脂肪酰类	Oxidized lipids	氧化脂质	301.22	302.225	[M-H]-	C20H30O2	1	17055.6	21276.8	16242.6	13514.9	16908.9	13594.3	23511.7	21528.8	18614.5	18065.2	24128.2	22703	21661.3	24883.7	19635.7	22640	13600.4	20638.1	17323	22882.5	20584.1	-	-	6443815	58688-54-3	-	-	-
MEDN0156	Cytidine-5-Monophosphate	胞苷-5-单磷酸	Nucleotide and Its metabolites	核苷酸及其代谢物	Nucleotide and Its metabolites	核苷酸及其代谢物	322	323.052	[M-H]-	C9H14N3O8P	2	17109.4	32752.1	14920.5	14919.1	12582.4	17272.1	13791.5	17901.8	17405.6	19920.5	19626.9	20827.4	11839.8	16608.9	19126.6	14601.2	14796.8	12990.4	10672.1	17785.2	19394.6	C00055	HMDB0000095	6131	63-37-6	17361	5143	ko00240,ko01100,ko01232
MEDN2066	2-Methoxyacetic acid	2-甲氧基乙酸	Organic acid and Its derivatives	有机酸及其衍生物	Organic acid and Its derivatives	有机酸及其衍生物	89	90.0317	[M-H]-	C3H6O3	2	18026	58338.3	60457.8	50641.8	41341.2	52289.5	55173.7	58357.9	56138.5	43160.3	56148.7	51194.8	50956.1	53948.1	44624.3	52864.7	50644.9	52448.2	58900.3	38986.6	61102.1	D77874	HMDB0041929	12251	625-45-6	132098	-	-
MEDN1463	(±)19(20)-DiHDPE(A)	19,20-二羟基-4Z，7Z，10Z，13Z，16Z二十二碳五烯酸	FA	脂肪酰类	Oxidized lipids	氧化脂质	361.2	362.246	[M-H]-	C22H34O4	2	18270.4	21040.1	17039.8	19616.9	20995.3	14572.1	8230.78	15518.7	13557.3	18001.1	13662	21027.7	15308.4	8560.09	12680.1	18243.9	19164.7	23884	18895.8	16752.4	15083.6	-	HMDB0010214	16061148	-	72657	-	-
MEDN0180	Norepinephrine	去甲肾上腺素	Hormones and hormone related compounds	激素及激素相关物质	Hormones and hormone related compounds	激素及激素相关物质	168.1	169.074	[M-H]-	C8H11NO3	2	18695.8	20039.2	12282.1	20260.2	13656.8	11414.8	8313.49	16287.7	15821.3	15293.1	16342.8	10545.3	8699.31	12787.4	13464.3	10022	8306.59	22659.6	18168.6	13185	16874.6	C00547	HMDB0000216	439260	51-41-2	18357	5226	ko00350,ko01100,ko04024,ko04080,ko04261,ko04270,ko04540,ko04714,ko04721,ko04742,ko04923,ko04924,ko04970,ko05207
MEDP1991	N6-Isopentenyladenosine	N6-异戊烯基腺苷	Nucleotide and Its metabolites	核苷酸及其代谢物	Nucleotide and Its metabolites	核苷酸及其代谢物	336.2	335.159	[M+H]+	C15H21N5O4	2	19572.7	12465.8	10162.8	8233.56	9673.55	14834.5	12040.1	12878.5	4237.04	6817.75	9888.54	10051.1	9492.99	12880.6	8300.46	14761.9	7161.45	10110.6	15072.4	12140	14301.1	D05726	-	24405	7724-76-7	-	-	-
MEDN2173	4-Acetylbutyric acid	4-乙酰丁酸	Organic acid and Its derivatives	有机酸及其衍生物	Organic acid and Its derivatives	有机酸及其衍生物	129.1	130.14	[M-H]-	C6H10O3	1	20221.7	45881.5	19827.9	18407.5	20737.8	52827.6	17540.2	50240.4	25751.8	15096.7	23037.5	29043.4	54392.4	30241.1	16331.9	22990.2	22010.3	44085.8	18459.4	19130.1	20692.4	C02129	HMDB0061881	18407	448671	15888	-	-
MEDN1815	8-iso Prostaglandin E1	8-异前列腺素E1	FA	脂肪酰类	Oxidized lipids	氧化脂质	353.2	354.241	[M-H]-	C20H34O5	1	20626.2	21743.3	20810.6	18016.2	21594.8	18092.5	25170.8	18827.4	18427.3	16937.9	18108.4	21587.6	17503.2	19049.6	17198.8	14176.4	16477.3	17422.9	19250.8	20472.8	15718.4	-	HMDB0004686	5283212	21003-46-3	-	-	-
MW0152284	Leu-Gln-Asn-Arg	-	Amino acid and Its metabolites	氨基酸及其代谢物	Small Peptide	小肽	528.278	529.297	[M-H]-	C21H39N9O7	2	20913.8	13472.9	9670.79	32949.7	51217.8	39923.4	41701.4	69832.9	96395.6	59815.5	133694	92531.9	68504.6	33411.5	40146.2	59938.1	99959.4	73563.6	51515.4	48728.1	51236.6	-	-	-	-	-	-	-
MEDN1933	Asp-Gly	天冬氨酸-甘氨酸	Amino acid and Its metabolites	氨基酸及其代谢物	Small Peptide	小肽	189.1	190.15	[M-H]-	C6H10N2O5	2	21010.5	11083.3	23384.3	18475.3	10431.8	17125.3	21420.8	26375.1	18730.3	17942.1	16589.3	25832	30048.5	15233.4	16285.8	19748.6	9345.11	23715.4	18999.9	25840.1	22591.9	-	-	151148	3790-51-0	-	-	-
MW0151391	Ile-Gln-Asn-Glu	-	Amino acid and Its metabolites	氨基酸及其代谢物	Small Peptide	小肽	501.247	502.239	[M-H]-	C20H34N6O9	2	21038.8	89276.4	40259.2	22070.8	27090.1	33357.5	12158	60080.2	61063.7	17569.1	28826.5	171258	54358.1	33163.7	79341.9	43408.5	72824.6	105739	53421.7	61786	50945.9	-	-	-	-	-	-	-
MW0146866	Brevianamide F	Brevianamide F；环（L-Trp-L-Pro）	Alcohol and amines	醇、胺类	Amines	胺类	306.118	283.132	[M+Na]+	C16H17N3O2	3	21066.1	15640.5	17391.9	73310.3	73326.7	36827.3	15772	15662.8	17493.6	117978	96500.1	74624.9	17942.9	20384.6	17534.7	51469.1	91911.1	85172.3	76075	60367.3	70251.9	C20563	-	181567	38136-70-8	-	-	ko01100
MEDN1944	O-Phospho-L-threonine	O-磷酸-L-苏氨酸	Amino acid and Its metabolites	氨基酸及其代谢物	Amino acid derivatives	氨基酸衍生物	198	199.025	[M-H]-	C4H10NO6P	2	21433.5	23691.2	10389.6	35534.5	25247.6	41632.6	29106.2	42169.1	49961.4	32714.5	23009.9	29755.9	8557.34	29326.1	9511.75	5736.75	28613.1	46559	25699.8	24425.5	32200	C12147	HMDB0011185	3246323	1114-81-4	37525	-	ko00860,ko01100
MEDN2264	Naphthalene-2,7-disulfonic acid	2,7-萘二磺酸	Benzene and substituted derivatives	苯及其衍生物	Benzene and substituted derivatives	苯及其衍生物	287	287.976	[M-H]-	C10H8O6S2	2	21559.9	12025.2	17955	28808.9	55380	60901.5	29734	37073.6	20517.2	110973	89525.4	50410.1	10483	15881.3	18035.8	28965.8	50779.8	33903.8	48247	46805.7	52490	-	-	66707	92-41-1	-	-	-
MW0156737	Ser-Glu-Lys-Arg	-	Amino acid and Its metabolites	氨基酸及其代谢物	Small Peptide	小肽	519.288	518.281	[M+H]+	C20H38N8O8	2	21565.7	17414.7	27813.6	49396.6	100361	17794.7	21789.1	22661	15688.7	63861.1	19233.5	18867.8	28949.5	23980.7	13342.1	17157.5	49930	69615.8	22468.7	26731.4	22305.1	-	-	-	-	-	-	-
MEDN0208	Melatonin	褪黑激素	Hormones and hormone related compounds	激素及激素相关物质	Hormones and hormone related compounds	激素及激素相关物质	231.1	232.121	[M-H]-	C13H16N2O2	2	21840.7	19114.5	18073.4	20842.8	21476.5	21913.8	17804.2	17364.5	15479.6	16371.5	27029.7	20842.2	19582.8	16283.3	15733.8	21099.8	18493.8	16028.9	19272.8	16552.5	15968.9	C01598	HMDB0001389	896	73-31-4	16796	73	ko00380,ko01100,ko04080,ko04713
MEDN1613	Cytochalasin H	细胞松弛素H	Hormones and hormone related compounds	激素及激素相关物质	Hormones and hormone related compounds	激素及激素相关物质	474.3	493.283	[M-H2O-H]-	C30H39NO5	2	22074.9	43556.8	14349.1	25409	39540.2	32494.9	20537.2	16342.1	31452.8	15416.4	15647.1	32899.6	23434.7	25876.7	39264.9	16554.2	21423.4	19432.5	28931.7	21391.2	23374.3	-	-	6434468	53760-19-3	-	-	-
MW0158329	Polytuftsin	Thr Lys Pro Arg	Amino acid and Its metabolites	氨基酸及其代谢物	Small Peptide	小肽	499.284	500.307	[M-H]-	C21H40N8O6	2	22328.6	34640.1	23181.7	20021.2	21761.2	20817.7	15821	28723.1	32822.9	7160.2	24215.2	18303.1	9604.1	17276.9	15460.9	10180.2	15000.3	13151.2	22012.4	20382.5	22504.7	-	HMDB0005770	156080	9063-57-4 | 112592-90-2	88947	-	-
MW0002611	Tonalid	Tonalid	Benzene and substituted derivatives	苯及其衍生物	Benzene and substituted derivatives	苯及其衍生物	258.205	258.198	[M+]+	C18H26O	3	22391.9	15399.7	20600.6	121468	109680	41301.6	21182	19626.3	22940.2	109627	110893	120478	19359.1	35371.5	16301.3	91718.6	134611	158445	85168.5	84606.2	90764.1	-	HMDB0061860	89440	21145-77-7 | 1506-02-1	-	-	-
MW0106148	Chorismic acid	分支酸	Organic acid and Its derivatives	有机酸及其衍生物	Organic acid and Its derivatives	有机酸及其衍生物	261.01	226.048	[M+Cl]-	C10H10O6	3	22456.1	14387.6	23617.5	130313	75124.8	35296.9	14236.8	32468.4	14255.2	290973	439537	557508	48919.4	409495	78004.9	1.28069e+06	932256	895620	378123	362576	360678	C00251	HMDB0012199	12039	617-12-9	17333	-	ko00130,ko00400,ko00790,ko01100,ko01230,ko01240
MEDN0179	L-Thyroxine	左旋甲状腺素	Hormones and hormone related compounds	激素及激素相关物质	Hormones and hormone related compounds	激素及激素相关物质	775.7	776.687	[M-H]-	C15H11I4NO4	1	22643.6	35493.6	34284.5	24401	21568.1	21711.1	30853	25165	20452.8	14340.9	13245.7	14006.3	16212.4	17152.2	14502.5	11268.6	6962.66	10902	19450.3	18336	18241.8	C01829	HMDB0000248	5819	51-48-9	-	-	ko00350,ko01100,ko04080,ko04918,ko04919,ko04976,ko05320
MEDP1731	4-Hydroxynonenal	4-羟基壬烯醛	Aldehyde,Ketones,Esters	醛、酮、酯类	Aldehydes	醛类	157.1	156.115	[M+H]+	C9H16O2	2	22780	31853.4	38107	336359	333439	225644	34162.6	15493.3	17566.6	382013	292363	277884	39443.3	29282.1	11240.5	249691	321632	388961	181454	181166	206557	C21642	HMDB0004362	5283344	75899-68-2	58968	-	ko05200,ko05225
MW0006730	Desacetyl-nitazoxanide	噻唑烷	Benzene and substituted derivatives	苯及其衍生物	Benzene and substituted derivatives	苯及其衍生物	317.005	265.016	[M+Cl+NH3]-	C10H7N3O4S	2	23130.6	26668.1	30734	28077.5	27944.3	21835.1	23093.2	29884.2	26568.1	17582.1	23928.2	31122.5	19463.1	20088	19933	20463.7	20487.8	22783.7	22523.5	23195.8	23617.2	-	HMDB0060597	394397	-	-	-	-
MW0009030	N-Desmethyl tapentadol	N-去甲基他喷他多	Benzene and substituted derivatives	苯及其衍生物	Benzene and substituted derivatives	苯及其衍生物	254.179	207.162	[M+HCOO+2H]+	C13H21NO	2	23389.3	28052.9	16263.4	24665.5	23400.6	17320.8	22875.8	12079.9	26072.8	12999.7	18811.3	10259.1	21398.4	22416.5	19230.3	14026.3	17456.4	23396.1	25670.1	25373.1	21281.3	-	HMDB0060611	71159880	-	-	-	-
MW0123822	Enrofloxacin	恩诺沙星	Heterocyclic compounds	杂环化合物	Heterocyclic compounds	杂环化合物	404.167	359.165	[M+HCOO]-	C19H22FN3O3	2	24388.2	21686.3	29213.8	24823.6	28689.3	20224.3	20245.6	17863.7	16927.8	24659.3	14452.4	14946.4	10245.8	15575	15393.8	12008	20173.9	21454.6	22349.4	19732	18397.5	D02473	HMDB0029861	71188	93106-60-6	35720	-	-
MW0107399	Hydroxyprolyl-Histidine	羟脯氨酰组氨酸	Amino acid and Its metabolites	氨基酸及其代谢物	Small Peptide	小肽	554.272	268.117	[2M+NH4]+	C11H16N4O4	3	24816.4	58536.5	41252.5	48717.9	30350.4	11349.8	38663.6	32623	46597.1	30380.9	32061	39536.9	26299.6	11418.8	22665.9	35440.5	31352.6	11974.1	23935	41500.7	29352.1	-	HMDB0028865	76895453	-	-	-	-
MW0150950	His-Gly-Val-Asp-Lys	组氨酸-甘氨酸-缬氨酸-天门冬氨酸-赖氨酸	Amino acid and Its metabolites	氨基酸及其代谢物	Small Peptide	小肽	554.271	554.281	[M+]+	C23H38N8O8	2	24816.4	58536.5	41252.5	48717.9	30350.4	11349.8	38663.6	32623	46597.1	30380.9	32061	39536.9	26299.6	11418.8	22665.9	35440.5	31352.6	11974.1	23935	41500.7	29352.1	-	-	-	-	-	-	-
MEDN0632	N-Oleoyl Glycine	N-油酰甘氨酸	Alcohol and amines	醇、胺类	Amines	胺类	338.3	339.277	[M-H]-	C20H37NO3	2	24818.6	37115.9	29234.1	60970.8	18933.5	19357.3	21618.9	27690.3	23947	21993.2	21808.2	21662	36684.6	15745.4	26532.8	25942.3	22645.5	23192.5	28454.5	29053.6	24726.7	-	HMDB0013631	6436908	2601-90-3	73723	-	-
MEDN1832	Docosahexaenoic Acid Glycine	二十二碳六烯酸甘氨酸	FA	脂肪酰类	Others	其他	384.3	385.262	[M-H]-	C24H35NO3	2	25227.1	30399.5	29357.8	27828.6	27305.8	27508.6	28356.5	28637.7	22056	24610.2	40245.4	35973.1	33267.5	47299.7	39000	48209.3	28091.5	39844.8	29359.4	32334.4	31527	-	-	53393963	132850-40-9	-	-	-
MEDN1231	1-O-vanillyl-β-D-glucose	1-O-香草基-β-D-葡萄糖	Benzene and substituted derivatives	苯及其衍生物	Benzene and substituted derivatives	苯及其衍生物	329.1	330.095	[M-H]-	C14H18O9	2	25295.8	28650.5	25213.5	23052	27578	23563.8	22641.5	29008	26684.7	20744.2	22943.9	20514.7	25163.2	24124.6	21104.2	20493.5	20617.9	25939.6	27958	23774.4	25858.8	C20470	-	14132344	-	-	-	-
MW0146147	Asp-Ile-His-Arg	-	Amino acid and Its metabolites	氨基酸及其代谢物	Small Peptide	小肽	538.264	539.282	[M-H]-	C22H37N9O7	2	25406.5	33420.8	24660.6	54161.2	65149.6	41177.3	33412.6	64479.6	50057.3	27271.1	54641.5	77163.8	55669.5	48425.2	78058.8	45529.4	56459.1	86170.9	46586.5	54114.6	54128.5	-	-	-	-	-	-	-
MW0137925	Demoxepam	去氧西泮	Benzene and substituted derivatives	苯及其衍生物	Phenolics	苯酚类	287.066	286.051	[M+H]+	C15H11ClN2O2	2	25489.6	57285.8	18027.9	68391.8	14650.3	30182.5	32505.5	5595.27	11437.4	21046.1	124638	106724	47674.1	30037.1	9964.31	32849.5	48105	16254	194369	174252	186597	-	HMDB0041867	13756	963-39-3	-	-	-
MEDP1402	Carnitine C14:1-OH	肉碱 C14:1-OH	FA	脂肪酰类	CAR	酰基肉碱	386.3	385.283	[M+H]+	C21H39NO5	1	25540.2	12481.4	16686.6	29602.1	7582.27	22670.9	22851.6	15543.7	15836.8	6930.76	16123.7	31830.8	9717.24	17579	20321.1	18198.1	22246.7	15604.6	26384.1	25940.7	25490.6	-	-	-	-	-	-	-
MEDP1885	Pro-Ile	脯氨酸-异亮氨酸	Amino acid and Its metabolites	氨基酸及其代谢物	Small Peptide	小肽	211.1	228.147	[M-H2O+H]+	C11H20N2O3	2	25751.1	22830.2	21491	9632.79	21064	19853.4	13490.7	12104.9	14864.6	12450	15827.2	17436	9106.88	14004.9	14285.3	20099	14442	19748.8	14043.6	14882.4	19600.1	-	-	7079600	-	-	-	-
MW0129632	1,2,3,6-Tetrakis-O-galloyl-beta-D-glucose	1,2,3,6-四-O-没食子酰基-β-D-葡萄糖	Heterocyclic compounds	杂环化合物	Heterocyclic compounds	杂环化合物	833.088	788.107	[M-H+2Na]+	C34H28O22	3	25775.1	19617.2	25387.9	77762.1	483120	63855.3	24383.6	24429.1	48543.7	299026	27196.8	46958.7	13700.8	39262.7	15221.3	25107.6	74072.3	180232	60869	80158.1	63754	C04516	HMDB0039188	73178	79886-50-3	17527	-	-
MW0015798	Annocherin A	番荔枝素A	Aldehyde,Ketones,Esters	醛、酮、酯类	Esters	酯类	406.274	406.272	[M-]-	C24H38O5	3	26588.5	17264.7	24612.9	17268	17422.2	22417.4	19839.8	20507.6	25873.6	20538.1	20925.4	27489.3	20649.4	9456.05	19411.1	25005.3	15678.2	11710.9	16471.3	18056.2	16216.5	-	HMDB0033399	131751415	-	-	-	-
MEDP1981	2,8-Quinolinediol	2,8-喹啉二醇	Heterocyclic compounds	杂环化合物	Heterocyclic compounds	杂环化合物	208.1	161.048	[M+HCOO+2H]+	C9H7NO2	2	26675	21965.5	25412.6	35010	23340	26319	28340	30856.6	26206.2	31675	13110.6	40010	18435.9	16331.4	17791.5	38374.5	31756.8	28340	28340	36303.3	39644.6	C06342	HMDB0240311	97250	15450-76-7	-	-	-
MW0194158	(2R,6S,7R,9R,12S,16S)-6-hydroxy-15-[(1S)-1-[5-(hydroxymethyl)-4-methyl-6-oxo-2,3-dihydropyran-2-yl]ethyl]-2,16-dimethyl-8-oxapentacyclo[9.7.0.02,7.07,9.012,16]octadec-4-en-3-one	-	Others	其他	Others	其他	505.247	470.267	[M+Cl]-	C28H38O6	2	26860.4	18152.6	10710.5	14181.9	19333.9	15309.7	18646.6	20667.6	15036.3	16487.6	15995.5	17319.9	19278.2	14215.6	12705.1	19902	13707.4	14233.7	14228.1	14037.4	15413.6	-	-	16745397	-	-	-	-
MW0053990	Pregn-4-ene-3,20-dione, 17-(acetyloxy)-	Pregn-4-ene-3,20-dione, 17-(乙酰氧基)-	Aldehyde,Ketones,Esters	醛、酮、酯类	Esters	酯类	417.226	372.23	[M+HCOO]-	C23H32O4	2	27630.8	27573.8	20267.6	40264.5	28065.9	24735.6	19059.8	31366.7	24075.1	23313	19574.9	20041.4	9845.08	22352	15906.5	27567.4	20238.8	20363.8	16178.9	26070.9	27882.8	-	-	10156152	302-23-8 | 17308-02-0	-	-	-
MEDP2514	Glu-Phe-Ala	谷氨酰苯-丙氨酸-丙氨酸	Amino acid and Its metabolites	氨基酸及其代谢物	Small Peptide	小肽	366.2	365.159	[M+H]+	C17H23N3O6	2	27637.7	30288.2	26307.4	34659.5	32608.7	21330.2	41264.9	33778.3	36815.4	33860.4	43986.3	31800.8	18959.4	34453.2	34649.2	15681.8	35278.8	29033.7	32350.4	23778	38666.6	-	-	-	-	-	-	-
MEDN2304	FAA(19:0)	FAA(19:0)	FA	脂肪酰类	FFA	游离脂肪酸	297.2	298.287	[M-H]-	C19H38O2	2	27718.1	78946.9	34759.7	387640	189608	169246	107074	180802	98240.2	57600.9	45899.6	284527	213085	212512	185160	112439	120415	96691.3	179385	199271	180778	-	HMDB0000772	12591	646-30-0	39246	5738	-
MEDN1845	13,14-Dihydro-15-keto Prostaglandin F2α	13,14-二氢-15-酮前列腺素F2α	FA	脂肪酰类	Oxidized lipids	氧化脂质	353.2	354.241	[M-H]-	C20H34O5	2	27915	44458.2	26233.1	12123.5	14876.5	12821.1	16989.6	11481	12085.2	24866	14650.7	15101	10202.3	12365.2	12423.8	18084.1	16024.8	9879.04	20560	17581.8	13191.9	-	HMDB0004685	5283039	27376-76-7	63976	-	-
MEDN1439	(±)11(12)-DiHET	11,12-双羟基-5Z,8Z,14Z -二十二碳三烯酸	FA	脂肪酰类	Oxidized lipids	氧化脂质	337.2	338.246	[M-H]-	C20H34O4	2	28057.8	31716.6	28422.1	34679.8	22431.2	17820.6	35744.4	28814	28584.6	32817.8	20444.8	23284.2	34334	12637.5	30304.8	32517.4	20563.3	25145.1	31581.8	26700.8	26980.6	C14774	HMDB0002314	5283146	-	63969	-	ko00590,ko01100,ko04726
MEDN0777	5,6-DiHETrE	(±)5,6-二羟基-8Z,11Z,14Z-二十碳三烯酸	FA	脂肪酰类	Oxidized lipids	氧化脂质	337.2	338.246	[M-H]-	C20H34O4	2	28159.2	35636.7	30928.7	61520.4	54761.5	34356.4	54528.8	30738.7	28709.9	54932.7	35439.9	40606.7	40570.1	26326.1	39912.7	27869.4	11683.6	28783.2	39948.2	28192.3	39698.3	C14772	HMDB0002343	5283142	213382-49-1	63974	-	ko00590,ko01100,ko04726
MEDP1792	N-methyl-4-aminobutyric acid	n-甲基-4-氨基丁酸	Amino acid and Its metabolites	氨基酸及其代谢物	Amino acid derivatives	氨基酸衍生物	118.1	117.079	[M+H]+	C5H11NO2	2	28340	28340	43345	13340	1737.47	2565.12	14762.1	6670	18340	13618.2	6355.87	16675	10796.1	21675	23340	38345	21675	26675	18153	15365.1	12333.5	-	-	70703	1119-48-8	-	-	-
MEDN2377	LPG(20:4)	溶血磷脂酰甘油_LPG(20:4/0:0)	GP	甘油磷脂类	LPG	溶血磷脂酰甘油	531.3	532.28	[M-H]-	C26H45O9P	2	29081.8	30642.8	21709	30272	21572.5	18806.8	33602.7	18419.5	18635	18305.5	5334.77	15782.8	20788.1	32025.5	10991	15813	11554.4	23968.5	29228.4	31653.1	24893.1	-	-	42607485	-	-	-	-
MW0055473	(-)-Oleoside 11-methyl ester	油苷11-甲酯	Terpenoids	萜类	Terpenoids	萜类	403.135	404.132	[M-H]-	C17H24O11	2	29163.3	50232.8	50479.3	33893.5	28471.2	73308.1	27296.2	45251	81664	31866.3	38162.1	84374.6	71100	49869.1	57193.3	77128.8	86719.2	99343.4	61295.4	85003	71575.7	-	HMDB0041550	131753164	60539-23-3	-	-	-
MEDP2236	URB937	URB937	Benzene and substituted derivatives	苯及其衍生物	Benzene and substituted derivatives	苯及其衍生物	355.2	354.4	[M+H]+	C20H22N2O4	2	29562.2	65680.7	42653.9	33992.3	54513.6	78331.1	56172.5	50291.3	36801.6	32738.5	42385	18786	40218.2	31885.9	20672.2	20719.1	21472.7	17583.3	36409.6	33473.9	37659.3	-	-	53394762	1357160-72-5	-	-	-
MEDP2143	N,N-Bis(2-hydroxyethyl)dodecanamide	二乙醇胺月桂酸	FA	脂肪酰类	Others	其他	288.3	287.246	[M+H]+	C16H33NO3	1	29886.9	31500.9	143129	44673.6	61260.9	374021	159162	26335.3	126917	101776	32466.1	38811.7	54484.6	23111.8	40937.8	141579	48841.2	24162.2	29488.5	46586.5	45052	C06179	HMDB0032358	8430	120-40-1	-	-	ko01100
MW0158897	Val-Arg-His-Arg	-	Amino acid and Its metabolites	氨基酸及其代谢物	Small Peptide	小肽	651.301	566.34	[M+K+HCOOH]+	C23H42N12O5	2	30120.3	38391.9	33063.3	58082.1	52657.5	53028.8	101794	61427.5	51103.9	28789.8	14272.9	14811	18978.2	20577	30991.3	20804.1	22756.5	11413.6	44119.2	25162.6	42111.5	-	-	-	-	-	-	-
MEDN1064	N-Arachidonoylglycine	N-花生四烯甘氨酸	Aldehyde,Ketones,Esters	醛、酮、酯类	Esters	酯类	360.3	361.262	[M-H]-	C22H35NO3	1	30434.8	25467.3	22100.5	30705.3	32190.1	30208.8	33191.4	36978.7	19429	32229.1	36780.7	30384.8	37782.5	50154.3	48375.8	55831.4	24435.8	48403.2	34832.2	34909.2	34443.3	-	HMDB0005096	5283389	179113-91-8	58961	-	-
MEDN1858	6,6'-Dihydroxy-5,5'-dimethoxybiphenyl-3,3'-dicarboxylic acid	6,6'-二羟基-5,5'-二甲氧基联苯-3,3'-二羧酸	Benzene and substituted derivatives	苯及其衍生物	Benzene and substituted derivatives	苯及其衍生物	333.1	334.069	[M-H]-	C16H14O8	2	30753	33135.4	35790.6	39001.1	36323.6	36496.6	33384.3	30293.7	31983.6	32915.3	33649.3	34533.2	33457.5	31480.9	34947.4	29045.5	30250.2	33435.4	32507	33728.8	31923.1	C18347	-	16487	2134-90-9	-	-	-
MW0123028	Bendamustine hydrochloride	盐酸苯达莫司汀	Others	其他	Medicine	药物	402.096	393.078	[M+HCOO]-	C16H22Cl3N3O2	2	30846.6	35247.6	38571.8	36057.9	44574.6	35650	40393.9	35402.7	39610.6	30265.6	31609.5	33663.9	36027.7	39361.8	33983.5	33188.3	34269.6	29550.9	30588.1	35233.7	32662.4	-	-	77082	3543-75-7 | 97832-05-8	-	-	-
mws0044	Taxifolin	二氢槲皮素(花旗松素)	Flavonoids	黄酮	Flavonoid	黄酮	320.08	304.058	[M+NH4-2H]-	C15H12O7	2	30925.3	33304	31564.3	29402.2	45835.7	34057.3	32121.5	39850.9	34357.9	35387.5	26824.2	30057.5	21536	31348.8	42013.8	38937.7	22706.9	25292.2	32014.2	27363.2	38072.5	C01617	HMDB0125371	439533	480-18-2 | 24198-97-8 | 17654-26-1 | 20254-28-8	38747	-	ko01100
MW0009346	PDGF Receptor Tyrosine Kinase Inhibitor IV	PDGF受体酪氨酸激酶抑制剂IV	Benzene and substituted derivatives	苯及其衍生物	Phenolics	苯酚类	324.107	325.123	[M-H]-	C18H16FN3O2	2	30938.9	43275.8	27870.7	53630.5	43481	36066.2	43973.5	42453.4	31971	34816.9	34653.7	46743.3	47903.9	49998.7	41908.4	44678.3	45964.2	23483.3	32033.2	35938.5	34827.6	-	-	9797370	627518-40-5 | 627512-69-0	-	-	-
MEDN2295	Estradiol cypionate	环己酸雌二醇	Hormones and hormone related compounds	激素及激素相关物质	Hormones and hormone related compounds	激素及激素相关物质	395.2	396.266	[M-H]-	C26H36O3	2	30940.6	34425.7	29549.2	31165.3	28585.6	32392.5	30570.7	29531.5	18264.2	17465.9	20984.1	35685.7	26542.1	37418.5	24186	36722	18887.9	16383.5	34747.8	34190.9	36329.2	-	-	9403	313-06-4	-	-	-
MW0052941	Fucoxanthin	岩藻黄素	Heterocyclic compounds	杂环化合物	Heterocyclic compounds	杂环化合物	657.413	658.423	[M-H]-	C42H58O6	3	30969.2	241844	55641	20131.5	33884.3	11088.6	15511.8	16816	41079.5	8733.26	9543.82	10425.6	9258.52	15700.9	8078.55	15277.7	6519.93	23054.4	20562.8	20994.4	23142.3	C08596	HMDB0002741	5281239	3351-86-8	5186	3685	-
MEDN1155	Ketoleucine	4-甲基-2-氧代戊酸	Organic acid and Its derivatives	有机酸及其衍生物	Organic acid and Its derivatives	有机酸及其衍生物	129.1	130.063	[M-H]-	C6H10O3	1	31351.5	37147.6	37459.1	32879.6	34424.8	30526.5	24513.1	28533.7	32454.2	23397.5	26979.9	25625.3	35269.7	41173.3	28600.2	27294.9	25941.9	21792.6	29638.7	27872.9	28248	C00233	HMDB0000695	70	816-66-0	48430	5663	ko00280,ko00290,ko01100,ko01210,ko01230
MEDN0589	Cyclamic acid	甜蜜素	Organic acid and Its derivatives	有机酸及其衍生物	Organic acid and Its derivatives	有机酸及其衍生物	178.1	179.062	[M-H]-	C6H13NO3S	2	31384	41373.8	40838	29442.6	29070.2	19187.9	21045.2	25039.2	25860.9	41240.9	34067.1	40795.6	31037.6	22032	32383.1	27548.9	37204.5	22744.5	29396.6	29782	32843.4	C02824	HMDB0031340	7533	100-88-9	15964	-	-
MW0110107	L-Tryptophan-L-glutamine	L-色氨酸-L-谷氨酰胺	Amino acid and Its metabolites	氨基酸及其代谢物	Small Peptide	小肽	313.122	332.148	[M-H2O-H]-	C16H20N4O4	2	31461.8	72907.5	44490	72203.7	56560.8	40855	24464.9	33334.1	41011.3	67845.7	28082.3	24279.9	24011.9	43157.7	24163.4	30637.7	34011.2	39013.9	45392.9	41692.1	46418.5	-	HMDB0029081	25187914	-	-	-	-
MEDP1493*155	N6-methyladenosine	N6-甲基腺苷	Nucleotide and Its metabolites	核苷酸及其代谢物	Nucleotide and Its metabolites	核苷酸及其代谢物	282	281.112	[M+H]+	C11H15N5O4	1	31929.2	28956	32400.3	19149.9	34676.6	26609.6	33150.5	37753.3	35969.9	21267.4	43468.4	70527.8	41668.3	32820.1	42391	64717.4	47052.3	56316.8	41274.8	29579.6	47682.2	-	HMDB0004044	102175	1867-73-8	21891	-	-
MEDP1654*155	1-Methyladenosine	1-甲基腺苷	Nucleotide and Its metabolites	核苷酸及其代谢物	Nucleotide and Its metabolites	核苷酸及其代谢物	282.1	281.112	[M+H]+	C11H15N5O4	1	31929.2	28956	32400.3	19149.9	34676.6	26609.6	33150.5	37753.3	35969.9	21267.4	43468.4	70527.8	41668.3	32820.1	42391	64717.4	47052.3	56316.8	41274.8	29579.6	47682.2	C02494	-	27476	15763-06-1	-	-	-
MEDN2403	LPG(17:0)	溶血磷脂酰甘油_LPG(17:0)	GP	甘油磷脂类	LPG	溶血磷脂酰甘油	497.3	498.296	[M-H]-	C23H47O9P	2	31952.7	28172.5	18176.4	17158.6	23342.2	25723.8	12979.3	23216.4	19840.2	21266.7	26013.4	29332.5	19484.2	26064.9	28266.9	35257.2	27072.6	18351.2	34187.1	28107.1	30878.6	-	-	52927456	-	-	-	-
MEDP0384	Isoxanthopterin	異黃喋呤	Heterocyclic compounds	杂环化合物	Pteridines and derivatives	蝶啶及其衍生物	180	179.044	[M+H]+	C6H5N5O2	2	32832.7	34213.9	38345	33659.3	25435.8	42047	22397.1	6670	28222.6	38422.3	28238.1	46104.1	31074.3	30135.1	40346.4	30099.9	35584.4	34579.2	19218.9	20498.5	27005.5	C03975	HMDB0000704	10729	529-69-1	16713	5672	-
MEDN0399	FFA(20:0)	花生酸	FA	脂肪酰类	FFA	游离脂肪酸	311.3	312.3	[M-H]-	C20H40O2	2	33045.8	28665.7	30861.5	27758.9	29246.3	25974.5	22284.4	31175.9	31209.7	36269	31058.2	40796.3	29338.4	29155.1	31805.2	37011	38004.5	43042.5	29498.8	28369.9	30971.8	C06425	HMDB0002212	10467	506-30-9	28822	401	ko01040
MEDN1707	Dihydrocaffeic acid	3,4-二羟苯基丙酸	Organic acid and Its derivatives	有机酸及其衍生物	Organic acid and Its derivatives	有机酸及其衍生物	181.1	182.058	[M-H]-	C9H10O4	2	33132.6	28196.1	41782.9	55196.5	70504.6	72505.1	69900	39907	46204.7	73699.5	56370.3	55863.1	41793.4	38702.9	23326.3	38324.5	52526	17443.5	43336.5	47210.7	41711.4	C10447	HMDB0000423	348154	1078-61-1	48400	5412	ko00350
MEDL01878	Methyl dioxindole-3-acetate	甲基-二氧吲哚-乙酸	Heterocyclic compounds	杂环化合物	Indole and Its derivatives	吲哚及其衍生物	222.074	221.069	[M+H]+	C11H11NO4	1	33584.8	27857.7	40410.2	291458	183358	144995	41109	53501.9	34070.6	533011	478324	314770	40434.9	50341.9	41470.8	190181	283972	485904	249291	234764	262972	-	HMDB0038991	14033762	-	-	-	-
MEDN1045	2-Amino-4,6-pteridinediol	2-氨基-4,6-哌啶二醇	Nucleotide and Its metabolites	核苷酸及其代谢物	Nucleotide and Its metabolites	核苷酸及其代谢物	178	179.044	[M-H]-	C6H5N5O2	2	33767.3	32346	22916.1	27802.2	19402	22990.7	22900.9	19993.1	26212.8	24794.9	21419.1	25161.9	25546.7	23524.8	32068	25703.6	24001.6	20663.3	26140.3	23720.6	17307.8	-	-	135403800	119-44-8	-	-	-
MEDN0348	TXB2	血栓素B2	FA	脂肪酰类	Oxidized lipids	氧化脂质	369.2	370.236	[M-H]-	C20H34O6	2	33978	18762.2	12714	15274.5	48007.7	9880.31	14524.7	15155.6	9487.2	14962.4	15867.4	15957.6	10180.8	25331.9	23210.6	20445.1	9985.91	11729.9	21050.9	16186	17521.3	C05963	HMDB0003252	5283137	54397-85-2	28728	422	ko00590,ko01100,ko04726,ko04976
MEDP2559*139	Gly-Arg	L-甘氨酸-L-精氨酸	Amino acid and Its metabolites	氨基酸及其代谢物	Small Peptide	小肽	232.1	231.133	[M+H]+	C8H17N5O3	2	34106.7	33386.9	37670.8	39743.3	25400.5	26769.2	37068.7	97573.6	38869.3	42154.8	57559.3	17880	36386.6	110153	52400.7	67633.6	23154.1	98765.5	32608.6	38558.3	50603.5	-	-	6426706	18635-55-7	-	-	-
MEDP2558*139	Arg-Gly	L-精氨酸-L-甘氨酸	Amino acid and Its metabolites	氨基酸及其代谢物	Small Peptide	小肽	232.1	231.133	[M+H]+	C8H17N5O3	2	34106.7	33386.9	37670.8	39743.3	25400.5	26769.2	37068.7	97573.6	38869.3	42154.8	57559.3	17880	36386.6	110153	52400.7	67633.6	23154.1	98765.5	32608.6	38558.3	50603.5	-	HMDB0028709	142765	108347-93-9	-	-	-
MEDP2227	N-3-oxooctanoyl-L-homoserine-lactone	N-3-氧代辛酰基-L-高丝氨酸内酯	Amino acid and Its metabolites	氨基酸及其代谢物	Amino acid derivatives	氨基酸衍生物	242.1	241.131	[M+H]+	C12H19NO4	2	34336.6	30716.6	32826.9	37009	23314	32437.1	30647	20095.6	27358.5	17861.6	21492.5	27900	29615.5	27725.1	30670	30862.8	29636	30674.3	33924.3	29657.1	33628.7	C11841	-	127293	147795-39-9	-	-	-
MEDN0485	D-Fructose-1,6-Biphosphate-Trisodium Salt	D-果糖-1,6 -二磷酸三钠盐	Carbohydrates and Its metabolites	碳水化合物及其代谢物	Phosphate sugars	磷酸糖	358	380.996	[M-Na]-	C6H16NaO13P2	2	34352	71029	31186.4	69850.1	70533.4	88122.3	48915.1	51960.6	45166.4	57647.1	58092.1	73916.2	38367.8	76163.1	38685.2	58821.7	77311.6	81507.5	65074.5	46063.8	80653.2	-	-	134128035	81028-91-3	-	-	-
MEDN1553	Inosine diphosphate	次黄嘌呤苷二磷酸	Nucleotide and Its metabolites	核苷酸及其代谢物	Nucleotide and Its metabolites	核苷酸及其代谢物	445	428.013	[M-H+H2O]-	C10H14N4O11P2	2	34607.7	41081	43248.4	42581.2	37136	25300.5	32438.7	32434.5	26200.9	20999.8	22497.8	31901.3	39398.8	38389.3	47582.3	19475.5	6670	27043.4	29742.5	31914.5	31955.4	C00104	HMDB0003335	135398651	81012-88-6	17808	6892	ko00230,ko01100,ko01232
MEDN1880	Hydroferulic acid	二氢阿魏酸	Organic acid and Its derivatives	有机酸及其衍生物	Organic acid and Its derivatives	有机酸及其衍生物	195.1	196.074	[M-H]-	C10H12O4	2	34608.7	25843.7	43682.1	27290.8	36763.3	45844.2	10046.6	19041.8	13921.5	26267.2	23687.8	146391	54377.9	78900.5	75016.6	181389	108271	120895	59708.7	57749.5	56621	-	-	14340	1135-23-5	-	-	-
MW0155501	Phe-TyrMe-OH	-	Amino acid and Its metabolites	氨基酸及其代谢物	Small Peptide	小肽	449.137	450.143	[M-H]-	C24H22N2O7	2	34701.4	14176.4	34589.9	35926.5	12361.3	31055	34040.5	35164.3	31723.7	30114.5	27672.1	37026.8	35778.4	33012.4	12279.2	31725	32602.2	33616	30113.2	31765.2	29794	-	-	-	-	-	-	-
MW0150014	Glu-Gly-Lys-Tyr-Glu	谷氨酸-甘氨酸-赖氨酸-酪氨酸-谷氨酸	Amino acid and Its metabolites	氨基酸及其代谢物	Small Peptide	小肽	642.31	624.276	[M+NH4]+	C27H40N6O11	2	34701.9	14687.4	21488.6	23871.9	61532	54456.5	74000.8	52643.5	57973	69599.9	111845	137648	68677.7	58449.4	92942.4	81390.7	66948.4	74383.5	61617.6	62803.2	75496.8	-	-	-	-	-	-	-
MEDN1784	N-Acetyl-L-tryptophanamide	N-乙酰-L-色氨酸酰胺	Amino acid and Its metabolites	氨基酸及其代谢物	Amino acid derivatives	氨基酸衍生物	244.1	245.116	[M-H]-	C13H15N3O2	2	34922.6	39620.1	29264.3	32056	37090.3	27707.1	41017.6	39135.9	36581.6	34736.8	30966.1	46467.5	32934.1	32950.3	37642	33082.3	36193.9	41910.9	35642.6	32797.8	36138.5	-	-	94230	2382-79-8	-	-	-
MW0001335	Imidocarb	咪唑威	Benzene and substituted derivatives	苯及其衍生物	Benzene and substituted derivatives	苯及其衍生物	393.144	348.17	[M-H+2Na]+	C19H20N6O	2	34953.4	36799.4	52201.8	45985.7	30747.1	39182.6	33887.4	45052.7	39572.1	38522.1	39560.4	43391	41001.9	30629	41219.1	40880.7	31285.5	44158	35390.6	45269.1	33324.6	-	-	21389	27885-92-3 | 5318-76-3	-	-	-
MEDN1445	20-HDoHE	20-羟基-4Z,7Z,10Z,13Z,16Z,18E-二十二碳六烯酸	FA	脂肪酰类	Oxidized lipids	氧化脂质	343.2	344.235	[M-H]-	C22H32O3	1	35227.9	61440.3	48053.3	39447.2	32882.1	29699.7	26241.8	28427.8	36345	17972.4	16588.7	34834.7	17554.6	25320.4	18914.1	24905.1	21327.5	22415.3	31103.9	33962.6	27966	-	HMDB0060048	16061143	90906-41-5	-	-	-
MW0149018	Estradiol-3-sulfate	雌二醇-17β-3-硫酸酯	Organic acid and Its derivatives	有机酸及其衍生物	Sulfonic acids	磺酸类化合物	351.137	352.134	[M-H]-	C18H24O5S	3	35272.3	25050.2	28215.8	37000.6	36796.6	17371.7	35141.7	39600.2	34549.4	30580.9	36254.3	42043.5	29607.1	34168.9	35737	34151.6	38356.6	19786.7	21845.8	30408	28735.2	C08357	HMDB0004448	66416	481-96-9	4866	-	ko00140,ko04976
MEDN0752	(±)15-HEPE	(±)-15-羟基-5Z,8Z,11Z,13E,17Z-二十碳五烯酸	FA	脂肪酰类	Oxidized lipids	氧化脂质	317.2	318.219	[M-H]-	C20H30O3	1	35446.1	68485.8	56016	37763.9	47340.1	35023.7	21971.2	38272.8	43321.3	68137.2	49678	37115.7	22158.4	23500.8	30067.7	34137.3	32440.7	42649.5	49220.7	42442	49154.9	-	HMDB0010209	53480357	88852-33-9	-	-	-
MEDN2265	Norethindrone acetate	醋酸炔诺酮	Hormones and hormone related compounds	激素及激素相关物质	Hormones and hormone related compounds	激素及激素相关物质	339.2	340.204	[M-H]-	C22H28O3	2	36222	47654.1	29778.5	25324.5	34456.9	27505.7	32067.5	34318.6	36612.8	38521.6	35006.4	38999.3	37767	41508.2	39329.9	35162.5	35084.7	39519.9	39458.9	39842.7	37726.4	-	HMDB0255731	5832	51-98-9	-	-	-
MEDP2602	Val-Trp	L-缬氨酸-L-色氨酸	Amino acid and Its metabolites	氨基酸及其代谢物	Small Peptide	小肽	304.2	303.158	[M+H]+	C16H21N3O3	2	36270.2	25941.8	26903.4	39020.3	36309.3	31426.9	31961.8	36125.3	29574.9	21390.7	19011.2	32325.6	12717.2	25761.1	19636.2	23380.1	30280.8	28668.3	27882.5	30290.7	28290.5	-	HMDB0029138	168182	24587-37-9	-	-	-
MEDN2102	L-Rhamnonic acid	L-鼠李糖酸	Carbohydrates and Its metabolites	碳水化合物及其代谢物	Sugar acids	糖酸	179.1	180.063	[M-H]-	C6H12O6	2	36341.9	6670	43446.3	32519.9	64826.4	42427.1	22494.1	36802	39974	46002.9	35269.3	45517.9	44029.3	52125.6	51354.8	71587.7	72608.4	40887.5	36294.7	43450.4	42542	C01934	-	6602429	6422-34-0	-	-	ko00051,ko01100
MEDN1501	2'-O-methyluridine	2'-甲氧基尿苷	Nucleotide and Its metabolites	核苷酸及其代谢物	Nucleotide and Its metabolites	核苷酸及其代谢物	257.1	258.085	[M-H]-	C10H14N2O6	2	36739.9	27465.7	34189.7	25907.8	24857.8	44676.9	19723.4	28737.1	27805.2	40983	40902.8	49989.7	30329.2	34227	50119.5	40027.9	38939.3	38033	41820.9	36122.5	33647.3	-	HMDB0240328	102212	2140-76-3	-	-	-
MEDP1713	1-Methylinosine	1-甲基肌苷	Nucleotide and Its metabolites	核苷酸及其代谢物	Nucleotide and Its metabolites	核苷酸及其代谢物	283.1	282.096	[M+H]+	C11H14N4O5	1	36820.3	31159.3	42674.5	19340.4	27611	27201.8	19143.9	25260.4	12132.2	44551	40690.3	67665	35042.3	34518	49401.4	45785.7	55496.2	54838	37355.3	40174.3	34725.1	C12317	HMDB0002721	65095	2140-73-0	19065	3780	-
ZINC2561231	Edultin	埃杜尔廷	Heterocyclic compounds	杂环化合物	Heterocyclic compounds	杂环化合物	367.121	386.137	[M-H2O-H]-	C21H22O7	3	37118.9	38376.9	37508.7	72989	59370	64165.6	53704.5	42208.3	33423	41548.9	32986.1	31273.2	33259.3	27632.4	34887.7	30563.4	24544.3	32003.5	35982.5	34287.6	30220	-	HMDB0030601	5317013	15591-75-0	-	-	-
MW0115365	Tiaprofenic acid	噻洛芬酸	Organic acid and Its derivatives	有机酸及其衍生物	Organic acid and Its derivatives	有机酸及其衍生物	327.008	260.051	[M-2H+3Na]+	C14H12O3S	2	37537.4	33453.2	34908	22667.7	35011.8	22968.6	30375.4	21557.4	24343.4	26104.5	29181.1	32866.8	20213	26082.1	8557.35	30919.6	14421.9	15005	51332.9	53370.9	52773.1	-	HMDB0015538	5468	33005-95-7	32221	-	-
MW0112375	3,4,5-Trihydroxy-6-(2-hydroxy-6-methoxyphenoxy)oxane-2-carboxylic acid	3，4，5-三羟基-6-(2-羟基-6-甲氧基苯氧基）恶烷-2-羧酸	Organic acid and Its derivatives	有机酸及其衍生物	Organic acid and Its derivatives	有机酸及其衍生物	351.046	316.079	[M+Cl]-	C13H16O9	3	37715	33874.3	70529.4	36072.8	20305.1	12018	28958.8	20761.4	28404.6	25688	19136.2	28957.2	20763.1	27872.8	22401.6	26779.6	14757.6	13116.9	24594.8	19676.2	25733.4	-	HMDB0128037	131834412	-	-	-	-
MW0146922	butirosin A	布泰罗辛A	Heterocyclic compounds	杂环化合物	Heterocyclic compounds	杂环化合物	571.289	555.275	[M+NH4-2H]-	C21H41N5O12	3	37787.8	67514.9	73219.5	39199.5	44582.7	77200.3	23364.3	33399.6	27276	39137.1	61705.8	41942.3	33386.7	41082.9	29939.7	47947	32561.9	11325.4	51537.1	31645.4	56082.7	C17585	-	12302171	34291-02-6	-	-	ko00524
MW0126069	Pentostatin	喷司他丁	Heterocyclic compounds	杂环化合物	Heterocyclic compounds	杂环化合物	315.133	268.117	[M+HCOO+2H]+	C11H16N4O4	2	37816.5	37399	38232.5	23162.7	13066.8	19178.1	16324.8	29597.9	23522.9	27534.8	25348.3	24892.9	11074.3	7955.8	16300	13487.4	20362.9	21026.7	21161.4	20213.7	25567.3	C02267	HMDB0014692	439693	53910-25-1	-	-	-
MW0169213	Gangaleoidin	甘菊甙	Heterocyclic compounds	杂环化合物	Heterocyclic compounds	杂环化合物	412.014	412.012	[M-]-	C18H14Cl2O7	2	37973.9	33884.6	29358.8	38440.2	32864.3	31487.8	29655	32278.2	31103	23493.1	26689.7	32678	27833.9	27730.9	23776.8	29796.2	20318.6	26139.4	47086.7	35779.5	29230.7	-	-	4565183	55365-63-4	-	-	-
MW0143170	4,21-Dehydrocorynantheine aldehyde	4,21-脱氢corynantheine 醛	Aldehyde,Ketones,Esters	醛、酮、酯类	Aldehydes	醛类	403.173	351.171	[M+Cl+NH3]-	C21H23N2O3+	3	38433.2	64589.3	64710.6	62784.8	31235.1	71502.3	46175.6	77479.4	100032	57682.8	47515.1	115818	33099.9	63972.7	83046.1	62561.2	73792.7	112534	91572	60636.6	97716.5	C11679	-	11953961	85925-15-1	-	-	-
MEDP1276*121	Guanine	鸟嘌呤	Nucleotide and Its metabolites	核苷酸及其代谢物	Nucleotide and Its metabolites	核苷酸及其代谢物	152.1	151.049	[M+H]+	C5H5N5O	2	38766.9	64060.5	51680	56685	29834.9	63350.8	26646	21675	48345	63350	98370	22016.3	68355	23666.8	85030	61685	25696.8	20951.1	66685	44590.6	50015	C00242	HMDB0000132	764	73-40-5	16235	315	ko00230,ko01100,ko01232
MEDP0151*121	2-Hydroxy-6-Aminopurine	2-羟基-6-氨基嘌呤	Nucleotide and Its metabolites	核苷酸及其代谢物	Nucleotide and Its metabolites	核苷酸及其代谢物	152.1	151.049	[M+H]+	C5H5N5O	1	38766.9	64060.5	51680	56685	29834.9	63350.8	26646	21675	48345	63350	98370	22016.3	68355	23666.8	85030	61685	25696.8	20951.1	66685	44590.6	50015	-	HMDB0000403	76900	3373-53-3	62462	5392	-
MEDN0268	Methyl Indole-3-Acetate	吲哚-3-乙酸甲酯	Heterocyclic compounds	杂环化合物	Indole and Its derivatives	吲哚及其衍生物	188.1	189.079	[M-H]-	C11H11NO2	1	39308.3	49113.2	35831.3	42847.6	22524.9	21350	23722.9	40470.4	51728.2	30233.5	33297.3	36092.9	23572.8	36605.9	21341.5	17359.9	25164.6	20408.8	31730.2	31418.5	27905.9	C20635	HMDB0029738	74706	1912-33-0	72782	-	-
MEDN0279	2-Aminoethanesulfinic Acid	2-氨基乙烷亚磺酸	Organic acid and Its derivatives	有机酸及其衍生物	Sulfonic acids	磺酸类化合物	108	109.02	[M-H]-	C2H7NO2S	2	39413	33717.4	36828.2	22310.5	24212.8	5799.15	26699.9	28947.9	17380.6	12111.1	9086.57	11422.2	11784.6	17088	14958.1	7377.15	10170.4	18690.4	18680.1	15079.5	21059.4	C00519	HMDB0000965	107812	300-84-5	16668	281	ko00430,ko01100
MEDN1914	Arg-Pro	L-精氨酸-L-脯氨酸	Amino acid and Its metabolites	氨基酸及其代谢物	Small Peptide	小肽	270.2	271.164	[M-H]-	C11H21N5O3	2	39824.9	28549.5	37844.2	32853.7	29761.8	35188.6	32200.2	36516.4	42491.5	21907.3	25553.1	29276.4	39211.7	26547.8	29545	26053.2	13279.7	20574.6	21577.7	24558.3	27892.8	-	HMDB0028717	151003	2418-69-1	141419	-	-
MEDN1861	N-Myristoylglycine	N-肉豆蔻酰甘氨酸	Amino acid and Its metabolites	氨基酸及其代谢物	Amino acid derivatives	氨基酸衍生物	284.2	285.23	[M-H]-	C16H31NO3	2	39992.4	38291.8	28620.1	52675.9	19921.7	25550.9	28034.8	20353.2	29489.4	24669.6	23674.9	23941.5	32850.4	26246.3	25661.9	22302	25568.9	27804.4	31569.4	24833.9	22531.6	-	HMDB0013250	72348	14246-55-0	87142	-	-
MEDP2563	Phe-Ser	L-苯丙氨酸-L-丝氨酸	Amino acid and Its metabolites	氨基酸及其代谢物	Small Peptide	小肽	253.1	252.111	[M+H]+	C12H16N2O4	2	40030.5	45982.6	38032.5	34549.1	28363	32058	20068.9	33252.9	45309.8	35971.5	46598.4	29212.9	29344.4	42279.3	50530.6	28171	33636	30754.3	28486	27279.3	23499.2	-	HMDB0029004	193508	16053-39-7	-	-	-
MEDN1985	Met-Val	甲硫氨酸-缬氨酸	Amino acid and Its metabolites	氨基酸及其代谢物	Small Peptide	小肽	247.1	248.12	[M-H]-	C10H20N2O3S	2	40246.3	36335.4	37095.7	34192.3	36372.4	33593.6	30408.1	33680.5	31801.9	29885.5	25847.7	33048	24335.5	29179.6	26224.9	27215.8	29710.1	27549	38014.6	31952.2	27884.5	-	-	7010520	14486-13-6	-	-	-
MW0011698	(Z)-8-Tetradecenal	(Z)-8-十四烯醛	FA	脂肪酰类	Others	其他	269.214	210.198	[M+CH3COO]-	C14H26O	3	40325	128185	23043.4	63454.5	40732.7	145612	50554.5	72277.6	55607	27634.7	55201.4	76917.1	156749	52470.9	40940.2	39707.2	61642.7	64949.5	67259.7	52396.2	43914	-	HMDB0032526	6430188	169054-69-7	-	-	-
MEDP2446	cyclo(pro-pro)	环(脯氨酸-脯氨酸)	Amino acid and Its metabolites	氨基酸及其代谢物	Small Peptide	小肽	195.1	194.106	[M+H]+	C10H14N2O2	2	40392.7	39199.7	37074.7	39421.9	37269.4	28142.9	21749.6	26658.1	26777.1	21278.8	32691.5	33745.9	12252.1	19422.4	19026.9	22051.4	35380.6	19506.3	32955.9	22399.7	38936.2	-	-	529063	-	-	-	-
MEDN2023	Homovanillic Acid sulfate (sodium salt)	硫酸高香草酸（钠盐）	Organic acid and Its derivatives	有机酸及其衍生物	Organic acid and Its derivatives	有机酸及其衍生物	261	262.015	[M-H]-	C9H10O7S	1	40585.8	35175.4	35273.2	27978.3	29153.3	55537.7	15926	25240.2	23172.5	225610	221058	2.21639e+06	808411	396692	763580	2.89312e+06	913593	1.47053e+06	500902	510773	548522	-	HMDB0011719	29981063	38339-06-9	88405	-	-
MW0151420	Ile-Glu-Leu-Lys	-	Amino acid and Its metabolites	氨基酸及其代谢物	Small Peptide	小肽	540.276	501.316	[M+K]+	C23H43N5O7	2	41541.7	44420.5	41397.4	93276.2	49145.4	59463.7	54967.9	45561.9	45590	24405.5	44472.5	33431.2	24638.4	23664.4	29063.2	43202.8	50621.2	40357.4	39582.7	40753.2	39433.8	-	-	-	-	-	-	-
MEDP2303	6-Diazo-5-oxo-L-norleucine	6-重氮-5-氧代-L-去甲亮氨酸	Amino acid and Its metabolites	氨基酸及其代谢物	Amino acid derivatives	氨基酸衍生物	172.1	171.064	[M+H]+	C6H9N3O3	2	41560.8	34816.4	61685	44886.5	56685	62344.9	32731.1	30756.1	37405	46546.8	48424.9	44886.5	39900.5	34068.1	49852.5	46546.8	24927.5	42374	50015	44053.8	42393.5	-	-	9087	157-03-9	-	-	-
MEDP1646	Caldine	3,3'-二氨基二丙胺	Alcohol and amines	醇、胺类	Amines	胺类	132.2	131.142	[M+H]+	C6H17N3	2	41680	121725	50015	73355	131735	75025	113385	56685	68553.9	128395	71125	88365	83365	54531.8	84500.3	71690	138405	21675	38345	48345	26675	C03375	-	5942	56-18-8	-	-	ko00330,ko01100
MEDP1928	Cyclo(Pro-Val)	环(脯氨酸-缬氨酸)	Amino acid and Its metabolites	氨基酸及其代谢物	Small Peptide	小肽	197.1	196.121	[M+H]+	C10H16N2O2	2	42036.1	41562.7	54793.6	39941.5	42208.7	48070.3	34939.6	34506.5	34416.1	39215.2	44878.3	51180.1	41098.7	44028.2	41075.7	42850.1	39461.2	35129.9	49229.4	45693.3	53651.3	-	-	-	5654-87-5	-	-	-
MEDN0072	Trans-4-Hydroxy-L-Proline	反-4-羟基-L-脯氨酸	Amino acid and Its metabolites	氨基酸及其代谢物	Amino acid derivatives	氨基酸衍生物	130.1	131.058	[M-H]-	C5H9NO3	2	42054.6	20779	27958.7	30139.7	35322.8	30566.9	24935.8	25456.2	24783.7	8034.82	20251.6	14761.8	24935.8	19433.9	45010	13922.4	19511	30611.2	25438.3	24935.8	17131.7	C01157	HMDB0000725	5810	51-35-4	18095	257	ko00330,ko00470,ko01100,ko02010
MEDN2153*038	Isoferulic acid	(E)-3-(3-羟基-4-甲氧基苯基)丙烯酸	Benzene and substituted derivatives	苯及其衍生物	Benzene and substituted derivatives	苯及其衍生物	193.1	194.058	[M-H]-	C10H10O4	2	42409.3	46892.5	56338.4	35326.6	40727.8	47244.2	20496.2	27858.1	27404.7	39045.4	74930	53066.1	30976.8	31542.2	54470.6	57095	41718.3	56276.3	45169.3	45967.3	44362	C10470	HMDB0000955	736186	25522-33-2	27794	5901	-
MEDN1630*038	Ferulic acid	阿魏酸	Organic acid and Its derivatives	有机酸及其衍生物	Organic acid and Its derivatives	有机酸及其衍生物	193.1	194.058	[M-H]-	C10H10O4	2	42409.3	46892.5	56338.4	35326.6	40727.8	47244.2	20496.2	27858.1	27404.7	39045.4	74930	53066.1	30976.8	31542.2	54470.6	57095	41718.3	56276.3	45169.3	45967.3	44362	C01494	HMDB0000954	445858	537-98-4	17620	4156	ko01100
MW0063233	Pubescenol	-	Benzene and substituted derivatives	苯及其衍生物	Benzene and substituted derivatives	苯及其衍生物	473.277	474.298	[M-H]-	C28H42O6	3	43088.1	70711.4	58062	54276.6	62674.2	148446	55077.9	52931.6	49051.8	38639.4	48300.5	71906.9	56762.2	65565.2	41803	61568.4	42441.4	19031.6	72570.6	65646.2	60109.5	-	HMDB0030085	131750955	90685-93-1	-	-	-
MW0142988	(3S)-3-Hydroxy-N6,N6,N6-trimethyl-L-lysine	-	Amino acid and Its metabolites	氨基酸及其代谢物	Amino acid derivatives	氨基酸衍生物	242.102	205.155	[M+K-2H]-	C9H21N2O3+	3	43124.2	56764.6	38004.5	55163.9	36886.9	54308.1	37662	44164.4	32137.8	31946.2	46429	46540.3	69993.8	37500	37252.8	40840.3	35476.2	51814.6	59996.3	48108	48287.1	C01259	HMDB0001422	132849242	-	15786	6234	ko00310,ko01100
MW0011760	[6]-Gingerdiol 3,5-diacetate	[6]-姜二醇3，5-二乙酸酯	Aldehyde,Ketones,Esters	醛、酮、酯类	Esters	酯类	415.199	380.22	[M+Cl]-	C21H32O6	2	43212.2	46048	43843.8	44169.3	50406.3	48148.3	52093	45151.4	44861.6	44362.9	43030.1	46748	42689.8	49534.6	42869.4	42747.4	45798.4	52209.1	43785.4	43455.8	45107.2	-	HMDB0033213	5317587	195204-05-8	-	-	-
MEDP1717	2'-O-methylcytidine	2'-O-甲基胞苷	Nucleotide and Its metabolites	核苷酸及其代谢物	Nucleotide and Its metabolites	核苷酸及其代谢物	258.1	257.101	[M+H]+	C10H15N3O5	2	43275.8	94723.7	72331.5	58834.3	35027.5	88607.4	37700	33417.6	51247.3	55946.1	87246.6	69661.8	58834.3	73934.1	90629.3	101710	58159	54072.3	45984.9	73914.7	62896.4	-	-	145710370	70475-20-6	-	-	-
MEDN2352	LPE(0:0/14:0)	LPE(0:0/14:0)	GP	甘油磷脂类	LPE	溶血磷脂酰乙醇胺	424.2	425.254	[M-H]-	C19H40NO7P	2	43942.4	23002.9	19932.9	49996.4	36864.5	36838.5	18654.7	31808.2	22163.7	45829.2	34400.7	47250.1	70632.4	16532.2	40644.2	55912.2	21036.7	14745.8	39405.5	34651.6	36544	C04438	HMDB0011470	53480919	-	-	-	ko00564
MW0137438	Atrovirisidone	阿托韦西酮	Aldehyde,Ketones,Esters	醛、酮、酯类	Ketones	酮类	425.166	426.168	[M-H]-	C24H26O7	3	43964.6	28723.2	26352.4	68284.5	61418.9	51537.6	69963.3	30002.9	36405.4	39028.5	36476.7	16623.7	45471.4	37155.5	35102.2	24517.3	17576.8	29834.5	25120.5	29646.6	35780.9	-	HMDB0036982	10342405	-	-	-	-
MW0007127	Fenoxanil	非诺沙尼	Benzene and substituted derivatives	苯及其衍生物	Benzene and substituted derivatives	苯及其衍生物	657.146	328.075	[2M+H]+	C15H18Cl2N2O2	2	43988.3	26813.2	38660.9	34367.9	33406.4	31951.7	28358.2	31179.5	33396.5	35636	33378.3	36035.6	23634	28926.1	35253	28479.7	18873.3	30759.4	24695.3	30181.8	28406.9	C18519	-	11262655	115852-48-7	-	-	-
MEDP1029	Hispidol	(Z)-4',6-二羟基呋喃酮	Heterocyclic compounds	杂环化合物	Heterocyclic compounds	杂环化合物	255.1	254.058	[M+H]+	C15H10O4	2	44054.3	49818	53299.2	38155.5	13102.8	37944.9	10309.8	30088.1	21210	36914.8	45097.3	53912.2	23825.5	15163.5	41773	46923.6	42000	36477.5	32427.5	31854.7	35103.9	C08644	HMDB0033153	5281254	5786-54-9	5731	-	-
MEDN1247	1-pyrroline-4-hydroxy-2-carboxylate	1-吡咯啉-4-羟基-2-羧酸盐	Heterocyclic compounds	杂环化合物	Heterocyclic compounds	杂环化合物	128	129.043	[M-H]-	C5H7NO3	1	44215.1	36664.7	56781.1	38947.6	39606.7	49114.5	41910.1	35768.5	20527.4	62168.2	50574.5	61788.9	27647.1	31310	41891.6	48348.5	45231.1	43753.3	58359.3	39133.3	39680.6	C04282	HMDB0002234	440282	9054-77-7	16352	6564	ko00470,ko01100
MW0103401	5-Iodo-7-beta-D-ribofuranosyl-7H-pyrrolo[2,3-d]pyrimidin-4-amine	-	Nucleotide and Its metabolites	核苷酸及其代谢物	Nucleotide and Its metabolites	核苷酸及其代谢物	802.027	391.998	[2M+NH4]+	C11H13IN4O4	2	44333.8	34407.9	35223.8	27167.1	25017.6	31025.5	29820	29079	32715.9	25364.5	26770.3	25538.1	26983.8	18323.6	34017.3	19606.9	34727.4	24633.2	14038.9	25226.5	18568.7	-	-	35028380	-	-	-	-
MW0103937	2-Undecyl-thiazolidine-4-carboxylic acid	2-十一烷基-噻唑烷-4-羧酸	Organic acid and Its derivatives	有机酸及其衍生物	Organic acid and Its derivatives	有机酸及其衍生物	310.182	287.192	[M+Na]+	C15H29NO2S	2	44472.8	56537	34977.1	34539	67305	39468.1	41575	32941.1	23836	17122.3	42362.1	29628.6	21963	22555	16686	25659.2	21018.1	25257.5	31231.2	25981.7	26640.9	-	-	2727678	298186-80-8	-	-	-
MEDN1814	Dihydrodaidzein	二氢黄豆苷元	Benzene and substituted derivatives	苯及其衍生物	Benzene and substituted derivatives	苯及其衍生物	255.1	256.074	[M-H]-	C15H12O4	2	44488.7	58488.4	66138.9	24014	20018.3	29547.8	8535.23	15944	13294.1	30647.9	15473.9	21988.9	27195.2	19586	35647.4	36362.8	42082.4	31715.9	28388.2	28511.6	27725.2	-	HMDB0005760	176907	17238-05-0	75842	-	-
MW0126466	Ronidazole	罗硝唑	Heterocyclic compounds	杂环化合物	Heterocyclic compounds	杂环化合物	267.009	200.055	[M-2H+3Na]+	C6H8N4O4	2	45111.9	45628.6	37075	50480	55115.3	38492.3	40714.1	42255.3	44789	37860.8	44218.7	19381.5	35578.2	38184.2	34829.1	57525	40864.7	32853.6	49587.1	35745.7	37120.8	-	-	5094	7681-76-7	-	-	-
FDATN01012	Sodium cholate	-	Others	其他	Medicine	药物	431.276	430.27	[M+H]+	C24H39NaO5	1	45409	46326.7	45413.2	32929.3	43815.1	29257.7	42661.7	26905.6	39004.3	45604.7	36057.3	39955.8	52219.1	44344.4	26552.7	46121.9	37562	23759.8	46744.3	35825	40937.6	-	-	23668194	361-09-1 | 206986-87-0	-	-	-
MW0014216	3-O-Protocatechuoylceanothic acid	3-O-原儿茶酰鲸蜡酸	Organic acid and Its derivatives	有机酸及其衍生物	Organic acid and Its derivatives	有机酸及其衍生物	621.335	622.351	[M-H]-	C37H50O8	3	45538	33906.1	38995.7	47521.4	36113.5	40934.5	42951.6	32211	33366.3	34435.2	33476	37192.3	45249.1	36102.2	38042.4	38247.2	39784	31068.9	30927.9	36482.1	38163.9	-	HMDB0029625	85245649	-	-	-	-
MW0153924	Mirasan	米拉桑	Benzene and substituted derivatives	苯及其衍生物	Benzene and substituted derivatives	苯及其衍生物	239.13	240.139	[M-H]-	C13H21ClN2	3	45625.6	43298.3	30176.5	62796.9	52625.7	39647.7	54176.3	53081	42788	52008.6	40405.8	53636.4	53035.2	54248.3	48940.6	43284.5	40977	25655.2	24863.5	28996.3	26413	-	-	75648	2519-75-7	-	-	-
MEDN1447	15-HEDE	15--羟基-11Z,13E-二十碳二烯酸	FA	脂肪酰类	Oxidized lipids	氧化脂质	323.5	324.266	[M-H]-	C20H36O3	1	45823.8	69014.4	59210	78871.4	142386	86466.3	57578.2	43253.3	40441.8	118019	56473.9	44915.4	37897.5	38109.5	31725.2	49053.1	47320.8	65361.7	59709.2	56893.7	56306.6	-	-	13723965	77159-57-0	-	-	-
MEDN0721	2-Methyl-5-nitroimidazole-1-ethanol	2-甲基-5-硝基咪唑-1-乙醇	Alcohol and amines	醇、胺类	Alcohols	醇类	170.1	171.064	[M-H]-	C6H9N3O3	1	46111.2	49134.3	48165.1	69597.8	62458.8	43217.5	39134.7	50107.9	44300.9	75868.4	104061	72138.9	36342.7	48536.8	36666.2	44289.1	70181.5	46250.8	57532	45900.8	53623.4	C07203	HMDB0015052	4173	443-48-1	6909	-	-
MEDN2098	Tiglylglycine	甲基巴豆酰基甘胺酸	Amino acid and Its metabolites	氨基酸及其代谢物	Amino acid derivatives	氨基酸衍生物	156.1	157.17	[M-H]-	C7H11NO3	1	46480.4	55755.5	46304.9	45163.6	44135.8	43811.8	24391.2	45300.9	41961.4	44186.1	46449.9	55414	43326.4	57311.8	55055	60017.1	82548.2	54186.5	51238.7	46262.6	51482.7	-	HMDB0000959	6441567	35842-45-6	73018	4246	-
MEDP1512	Phe-Val	苯丙氨酰-缬氨酸	Amino acid and Its metabolites	氨基酸及其代谢物	Small Peptide	小肽	265	264.147	[M+H]+	C14H20N2O3	2	46499.9	42482.3	45371.3	39247.8	49333.8	42214.9	56321.3	34800.4	44725.7	33130	48590.3	33828	32376.8	31599.9	46989.5	33819.3	33939.3	35280.7	41615.9	47285.8	42274.1	-	HMDB0029008	4096934	-	-	-	-
MW0153190	Lys-Tyr-Val-Lys	-	Amino acid and Its metabolites	氨基酸及其代谢物	Small Peptide	小肽	536.332	536.332	[M+]+	C26H44N6O6	2	46666.9	46747.3	26889.2	127348	117182	45198.5	32400	10755.6	23209	90606	14607.7	30644	26223	15551.1	20932.6	26057.1	18536.1	29317.8	37890.6	37107.3	39567	-	-	-	-	-	-	-
MEDN0771	15-oxoETE	15-氧代-5Z,8Z,11Z,13E-二十碳四烯酸	FA	脂肪酰类	Oxidized lipids	氧化脂质	317.2	318.219	[M-H]-	C20H30O3	2	46965.7	44246.3	31495.8	109778	166689	72472.1	44724.3	20505.6	42509.9	252516	115862	71584.4	65865.8	70650.5	57969.3	67143.4	139585	167419	101343	101822	97630.5	C04577	HMDB0010210	5280701	81416-72-0	15559	-	ko00590
MEDN1576	Sucrose 6′-monophosphate	蔗糖6'-单磷酸	Carbohydrates and Its metabolites	碳水化合物及其代谢物	Phosphate sugars	磷酸糖	421.1	422.083	[M-H]-	C12H23O14P	2	47254	42652.1	23430.4	26163.2	35531.7	28204.6	25029	11670	7384.02	19055.2	19638	37244.1	49195.3	39256.1	30602.5	33603.5	26869.4	46372.7	25121.5	26732	28340.9	-	-	439762	36064-19-4	-	-	-
MEDN1558	L-Ascorbyl 6-palmitate	L-抗坏血酸6-棕榈酸酯	Aldehyde,Ketones,Esters	醛、酮、酯类	Esters	酯类	413.3	414.262	[M-H]-	C22H38O7	2	47280.6	49003.8	45236.8	28156.4	53845.3	67167.6	61514.2	35285.4	58181.5	53823.8	45965.9	48516.2	48634.9	57276.9	45836.7	51026.4	60371.6	52683.1	45401.4	48935.2	50955.3	D02412	HMDB0039883	54680660	137-66-6	-	-	-
MW0063623	Sphingosine 1-phosphate(d19:1-P)	1-磷酸鞘氨醇(d19:1-P)	SL	鞘脂类	SM	鞘磷脂	454.294	395.28	[M+CH3COO]-	C19H42NO5P	3	47288.6	57716.8	49672.6	33292.2	48399.2	78086.7	51043.4	58845.2	92561.1	59349.4	60731.8	157880	45438.3	61501.8	80573.4	88295.4	56475.1	70860.4	65714.3	65851.4	64893	-	HMDB0060062	124202095	-	89522	-	-
MEDN0150	8-Hydroxyguanosine	8-羟基鸟苷	Nucleotide and Its metabolites	核苷酸及其代谢物	Nucleotide and Its metabolites	核苷酸及其代谢物	298.1	299.087	[M-H]-	C10H13N5O6	1	47588.6	45589.7	46104	85614	57656.5	77193.6	50454.5	81668.5	45438.1	65023.1	49313	69519.9	63494.3	56799.3	55126	46158.4	66414.3	39565	61128.3	50584.6	60353.6	-	HMDB0002044	65131	3868-31-3	1177182	-	-
MEDN1922	Asn-Glu	L-天冬酰胺-L-谷氨酸	Amino acid and Its metabolites	氨基酸及其代谢物	Small Peptide	小肽	260.1	261.096	[M-H]-	C9H15N3O6	2	47828.7	41385.7	62701.4	50726.1	42480.9	14858.7	45194.8	28869.3	51186.6	16118.5	33787.5	21861.4	41804	50714.8	20797.1	20800.4	56730.5	40517.8	74596.4	59981.5	51342.7	-	HMDB0028730	7019991	20917-58-2	73824	-	-
MW0137885	Dehydrocarpaine II	脱氢芸香碱 II	Heterocyclic compounds	杂环化合物	Heterocyclic compounds	杂环化合物	473.328	474.346	[M-H]-	C28H46N2O4	3	48593.6	72838.9	90811.9	59803.1	89051.2	158271	47611.4	78734.9	50322.5	56892.9	71881.6	117546	70821.2	81938.7	44255.8	58217	66459.1	24290.7	96336.2	68537.7	81954.4	-	HMDB0030273	131750992	-	-	-	-
MW0145924	Asn-Tyr-Arg-Asp	-	Amino acid and Its metabolites	氨基酸及其代谢物	Small Peptide	小肽	565.237	566.245	[M-H]-	C23H34N8O9	2	49114.5	58988	98732.9	83363.7	174475	117188	65044.1	83828	86910.2	52188.7	101390	63326.6	34906.6	26276.7	136675	43388.4	74304.1	123818	94868.3	54383.9	75076.9	-	-	-	-	-	-	-
MEDP2524	3-Methylthiopropylamine	3-甲基硫代丙胺	Alcohol and amines	醇、胺类	Amines	胺类	106.1	105.061	[M+H]+	C4H11NS	2	49187.9	43219	21248.5	37837.1	48023.7	50280.2	48982.9	33805.1	32788.7	45383.2	30530.5	54080.6	55038.5	28004.3	26940.8	28368.5	42487.2	48481.2	31509.7	31873.1	34769.6	C03354	-	77743	4104-45-4	-	-	-
MEDN0704	Oxaloacetic acid	草酰乙酸	Organic acid and Its derivatives	有机酸及其衍生物	Organic acid and Its derivatives	有机酸及其衍生物	131	132.07	[M-H]-	C4H4O5	2	49324.2	33716.2	106710	30522	92847.7	36888.9	40453.7	44835.5	27829.1	29987.2	45863.2	33714.6	122669	35912.4	35343.2	39548.6	34804.1	23010.9	49569	37462.3	35878	C00036	HMDB0000223	970	328-42-7	30744	123	ko00010,ko00020,ko00250,ko00470,ko00620,ko00630,ko01100,ko01200,ko01210,ko01230,ko01240,ko04922,ko04964,ko05230
MW0151370	Ile-Asp-Lys-Lys	-	Amino acid and Its metabolites	氨基酸及其代谢物	Small Peptide	小肽	501.301	502.311	[M-H]-	C22H42N6O7	2	49580.5	51731	58876.9	36435	35473.9	27907.4	29142.3	49645.2	56174.6	9119.88	33808.1	32127.2	23965.1	31473.6	28369.7	18044.3	29288	28381.8	34945.7	41235.6	39363.3	-	-	-	-	-	-	-
MW0112901	3-O-Caffeoyl-1-O-methylquinic acid	3-O-Caffeoyl-1-O-甲基奎宁酸	Organic acid and Its derivatives	有机酸及其衍生物	Organic acid and Its derivatives	有机酸及其衍生物	367.107	368.111	[M-H]-	C17H20O9	3	49685	46934.6	49003.5	45774.6	41836.3	35922.5	41227.3	39655.8	41122.2	44795.2	41470.1	41700.5	39530.3	42090.3	40922.9	42065.2	40197.6	42661	40122.6	41826.5	40375.4	-	HMDB0039959	131752768	-	-	-	-
MEDP2556	Pro-Asp	L-脯氨酸-L-天冬氨酸	Amino acid and Its metabolites	氨基酸及其代谢物	Small Peptide	小肽	231.1	230.09	[M+H]+	C9H14N2O5	2	49783.8	71078.7	70988.6	59917.8	81358.5	76240.5	75760.2	43066.3	89505.2	44253.8	44251.1	69134.6	44237.8	62668.2	51628.1	45158.2	58068.3	71411.7	49786.6	47152.1	75881.8	-	-	7079450	85227-98-1	-	-	-
MW0136702	6-Hydroxyflavanone	6-羟基黄烷酮	Aldehyde,Ketones,Esters	醛、酮、酯类	Ketones	酮类	258.117	240.079	[M+NH4]+	C15H12O3	2	49983.9	39265.2	36482.2	112219	98950.6	38101.5	31035.8	30308.7	23750.5	68175.2	65053.6	36970.5	32360.3	28965.5	24230	64354.2	52152.1	85018.8	67704.4	64261.4	67400.6	-	-	2734580	4250-77-5	-	-	-
MEDN0683*017	2-Naphthol	2-萘酚	Benzene and substituted derivatives	苯及其衍生物	Phenolics	苯酚类	143	144.058	[M-H]-	C10H8O	2	50342.9	46720.1	53154.1	48094.6	53131.7	50980.3	47597.2	50341	49181.7	48154.1	47382.2	50048.6	52558.2	49777.1	47777.4	49004.8	42761.8	48590.6	52567.1	49781.1	46236.9	C11713	HMDB0012322	8663	135-19-3	10432	-	ko00980
MEDN0698*017	1-Naphthol	1-萘酚	Benzene and substituted derivatives	苯及其衍生物	Phenolics	苯酚类	143	144.058	[M-H]-	C10H8O	2	50342.9	46720.1	53154.1	48094.6	53131.7	50980.3	47597.2	50341	49181.7	48154.1	47382.2	50048.6	52558.2	49777.1	47777.4	49004.8	42761.8	48590.6	52567.1	49781.1	46236.9	C11714	HMDB0012138	7005	90-15-3	10319	-	ko00980
MW0138304	Glyzaglabrin	格列扎拉布林	Heterocyclic compounds	杂环化合物	Heterocyclic compounds	杂环化合物	297.049	298.048	[M-H]-	C16H10O6	3	50586	92477.2	57572.2	410492	260396	268840	168631	222340	88838.2	76156.6	36641	330439	261084	295733	234807	182286	145147	80223.4	222018	248833	316040	-	HMDB0033859	5317777	65242-64-0	-	-	-
MW0105598	alpha-Guanidinoglutaric acid	α-胍基戊二酸	Organic acid and Its derivatives	有机酸及其衍生物	Organic acid and Its derivatives	有机酸及其衍生物	236.09	189.075	[M+HCOO+2H]+	C6H11N3O4	2	50762.5	34920.7	50953.6	395151	248528	170947	45583.5	44836.9	36774.6	636284	566062	354203	39490	38576.3	41864.6	243700	288576	536601	258532	270457	267175	C03140	-	135313	73477-53-9	-	-	-
MW0152139	(5-methyl-2-methylidenehexyl) (Z,2S)-2-hydroxy-6-[(1S,4Z,6E,9R,11R,12S,13S,14E,16Z,19E,21R,23R,24R)-11-hydroxy-24-(hydroxymethyl)-12,15,24-trimethyl-3-oxo-2,22,26-trioxatricyclo[19.3.1.19,13]hexacosa-4,6,14,16,19-pentaen-23-yl]hex-4-enoate	(5-甲基-2-亚甲基己基) (Z,2S)-2-羟基-6-[(1S,4Z,6E,9R,11R,12S,13S,14E,16Z,19E,21R,23R,24R)- 11-hydroxy-24-(hydroxymethyl)-12,15,24-trimethyl-3-oxo-2,22,26-trioxatricyclo[19.3.1.19,13]hexacosa-4,6,14,16,19-pentaen- 23-基]hex-4-enoate	Heterocyclic compounds	杂环化合物	Heterocyclic compounds	杂环化合物	696.438	696.424	[M+]+	C41H60O9	3	50870.8	47876	65012.8	145342	68493.5	56982.1	47344.6	117609	43942.2	50955.5	84418.3	155238	67004.1	229307	129407	75810.6	65220.3	94381.3	36355.5	39288.6	39780.2	C19903	-	56928132	-	-	-	-
MW0114480	Fructose-2,6-diphosphate	D-果糖-2,6-二磷酸	Organic acid and Its derivatives	有机酸及其衍生物	Organic acid and Its derivatives	有机酸及其衍生物	359.002	339.996	[M+F]-	C6H14O12P2	3	50967.9	45458.9	39537.4	38122.9	40468.3	38180.8	23999.4	28637.4	23638.9	22728.4	26034.4	19023	22273.8	25733.2	33106.5	23949	23190.5	24101.2	29554.1	28715	30533	C00665	HMDB0001047	105021	79082-92-1	28602	5964	ko00051,ko01100,ko04152,ko04922,ko05230
MEDP2597*158	Glu-Phe	L-谷氨酸-L-苯丙氨酸	Amino acid and Its metabolites	氨基酸及其代谢物	Small Peptide	小肽	295.1	294.121	[M+H]+	C14H18N2O5	1	51008.6	50549.4	57847.7	40572.4	39687.2	43996.7	42018	43465.5	40035.9	55489.6	39051	36952.3	30522.1	46007.3	38031.9	46775.9	56776.2	49750.3	34499.8	35308.8	39221.6	-	HMDB0029156	18653118	20556-22-3	-	-	-
MW0110123	N2-Tryptophyllysine	N2-色氨酸赖氨酸	Amino acid and Its metabolites	氨基酸及其代谢物	Small Peptide	小肽	513.193	332.185	[M+CH3COO]-	C17H24N4O3	2	51574	70211.9	58354.7	60264.5	63650.2	56534.1	74534	63679.2	59766	39746.5	46733.7	59250.6	64904.4	57210.8	53537	52070.6	52733.6	48384	52710	54791.3	49875.8	-	-	6452501	51790-14-8	-	-	-
MEDN0784	9-oxoODE	9-氧代-10E,12Z-十八碳二烯酸	FA	脂肪酰类	Oxidized lipids	氧化脂质	293	294.219	[M-H]-	C18H30O3	2	51686.6	50519.9	39672.6	136369	108841	86489.7	39985.9	27439.2	28540.1	115446	142939	45346.5	35991.2	29809.5	24609.9	39589.2	91780.8	93655.6	98654.6	53340	77402.1	C14766	HMDB0004669	9839084	54232-59-6	72842	-	ko00591
MW0155768	Pro-Ala-Leu-Phe-Leu	-	Amino acid and Its metabolites	氨基酸及其代谢物	Small Peptide	小肽	560.334	559.337	[M+H]+	C29H45N5O6	2	52024.6	123137	50120.6	140524	337087	86565.6	54076	22024.6	43381.2	162824	83030.4	69270.2	48144.5	50509.6	23216.2	83688.5	47648.3	77329	95088.5	108720	83449.7	-	-	-	-	-	-	-
MEDP1067	Palmitoyl-N-isopropylamide	棕榈酰基N-异丙基酰胺	Alcohol and amines	醇、胺类	Amines	胺类	320.3	297.303	[M+Na]+	C19H39NO	2	52420	47925.2	45672	39658.1	53478.9	32976	41073.8	46298.3	41136.2	36568.5	40421.1	44218.7	46000.4	39155.2	28384.1	48531.3	41941.3	52342	46574.7	47795.6	58958.6	-	-	5063962	189939-61-5	-	-	-
MEDN1559	Pro-Gly	L-脯氨酸-L-甘氨酸	Amino acid and Its metabolites	氨基酸及其代谢物	Small Peptide	小肽	171.1	172.085	[M-H]-	C7H12N2O3	2	52481.9	59773.7	47090.3	53721.7	58405.8	46979.3	55092.2	63251.8	26427	81153.9	80257.4	83274.4	54977.2	83306.9	109330	67059.1	63435.7	74255.5	56390.4	64922.4	65752.4	-	HMDB0011178	6426709	2578-57-6	61695	-	-
MW0164600	1-[(3R,9S,10R,13S,14S,17S)-3-hydroxy-10,13-dimethyl-2,3,4,7,8,9,11,12,14,15,16,17-dodecahydro-1H-cyclopenta[a]phenanthren-17-yl]ethanone	1-[(3R,9S,10R,13S,14S,17S)-3-羟基-10,13-二甲基-2,3,4,7,8,9,11,12,14,15,16,17 -dodecahydro-1H-cyclopenta[a]phenanthren-17-yl]ethanone	Aldehyde,Ketones,Esters	醛、酮、酯类	Ketones	酮类	385.231	316.24	[M+Na+HCOOH]+	C21H32O2	3	52531.8	27029.3	57463.5	50975.7	51254.1	42735	46376.7	46504.4	40994.8	31971.7	34195.1	17762.8	42673.9	34053.3	35197.1	45045.3	33408.9	59165.9	43027.2	34861.1	38509.4	-	-	53477678	-	-	-	-
MEDP1161	Creatine phosphate	磷酸肌酸钠	Nucleotide and Its metabolites	核苷酸及其代谢物	Nucleotide and Its metabolites	核苷酸及其代谢物	212	211.036	[M+H]+	C4H10N3O5P	2	52643.5	158425	36879.6	95035	96705	140075	115050	168440	63350	20877.7	52838.5	79847.7	66237.3	71682	82599.1	203485	131604	73494.2	96705	133400	76690	C02305	HMDB0001511	587	24655	17287	6288	ko00330,ko01100
MEDP1735	2,6-Diamino-5-hydroxyhexanoic acid	5-羟基-DL-赖氨酸	Amino acid and Its metabolites	氨基酸及其代谢物	Amino acid derivatives	氨基酸衍生物	163.1	162.1	[M+H]+	C6H14N2O3	2	52846.6	50815	55372.1	19209.5	26845.7	24206.3	30460.7	25878.7	30325.6	45010	42583	35902.4	36060.1	50015	32689.5	23480	31675	35052	32705.1	34398.8	24328.3	C16741	-	1029	13204-98-3	-	-	ko00310,ko01100
MEDN0758	(±)4-HDHA	(±)4-羟基-5E,7Z,10Z,13Z,16Z,19Z-二十二碳六烯酸	FA	脂肪酰类	Oxidized lipids	氧化脂质	343.2	344.235	[M-H]-	C22H32O3	1	52996.1	55807.7	50361.3	56910.5	54182.4	26193.8	52562.2	54196.4	47974.4	45693.6	22681.1	56495	61109.5	45584.4	61473.4	61143.1	39770.8	50724.1	58101.1	58433.3	51005.2	-	-	53394255	90906-40-4	-	-	-
MW0009819	Sulochrin	磺胺嘧啶	Benzene and substituted derivatives	苯及其衍生物	Benzene and substituted derivatives	苯及其衍生物	313.071	332.09	[M-H2O-H]-	C17H16O7	2	53279.9	90038.7	37911.6	37619.3	32184.6	71267.2	48685.4	65714.5	39502.6	22994.2	36952.6	52587.2	75428.7	35080.5	33675	35372.3	34384	53671.9	39488.8	30998	33722.6	C00495	-	160505	519-57-3	-	-	-
MW0002741	2-Benzyl-4-chlorophenol	2-苄基-4-氯苯酚	Benzene and substituted derivatives	苯及其衍生物	Benzene and substituted derivatives	苯及其衍生物	435.086	218.05	[2M-H]-	C13H11ClO	2	53529.6	56224.5	44263.6	62475.7	50671.5	62320.5	64648.7	44579.5	47911	57623.8	52049.1	52891.8	51401.7	41448.3	56633.1	59019.7	47324.3	66889.7	44034.2	49405.1	51257.5	-	HMDB0245035	8425	-	-	-	-
MW0166928	1-Aci-nitro-2-(4-hydroxyphenyl)ethane	1-Aci-nitro-2-(4-羟基苯基)乙烷	Others	其他	Others	其他	236.055	167.058	[M+Na+HCOOH]+	C8H9NO3	3	54291.4	36240.8	47461.4	395379	224901	150437	43933.8	53839.2	28306.9	615706	535702	265371	25708.8	42159.2	33296.3	209940	271128	465653	229903	208348	231014	-	-	126456455	-	-	-	-
MEDN2048	2,4-Dihydroxy-6-pentylbenzoic acid	2,4-二羟基-6-戊基苯甲酸	Organic acid and Its derivatives	有机酸及其衍生物	Organic acid and Its derivatives	有机酸及其衍生物	223.1	224.105	[M-H]-	C12H16O4	2	54475.7	59144.7	35461	947753	1.34786e+06	783944	61429.5	59321.9	43447.8	1.13243e+06	861089	1.14985e+06	78568.8	85329.1	51994.1	1.03421e+06	1.25162e+06	1.39578e+06	429383	460658	455107	C20417	-	2826719	491-72-5	-	-	ko01100
MEDP1438	Carnitine C6:1	肉碱 C6:1	FA	脂肪酰类	CAR	酰基肉碱	258.2	257.163	[M+H]+	C13H23NO4	2	54547.1	92383.1	48810.2	50541	35444.5	45994.5	32278.3	39629	38898.3	80281	94115.8	75392.7	28279.6	34180.1	39159.7	36284.6	43524.4	55737.4	44855.6	48068.2	46052.7	-	HMDB0013161	-	-	-	-	-
MEDN1009	3-Hydroxyphenylacetic acid	3-羟基苯乙酸	Organic acid and Its derivatives	有机酸及其衍生物	Organic acid and Its derivatives	有机酸及其衍生物	151	152.047	[M-H]-	C8H8O3	1	54561.1	43646.9	47261.8	41664	39809.3	30963.9	38394.1	37232.9	27737.1	78460.5	59823.9	66923.3	46350.7	41598.5	45708.2	54927.8	57032	41296.8	46959.7	44667.6	45488.8	C05593	HMDB0000440	12122	621-37-4	17445	5429	ko00350,ko00360,ko01100
MW0102960	3Alpha,7Alpha,12Alpha-trihydroxy-5Beta-cholestan-26-oic acid	-	Bile acids	胆汁酸	Bile acids	胆汁酸	449.328	450.335	[M-H]-	C27H46O5	2	55027.6	60811.2	55666	93489.8	92906.8	116221	95403	93169.6	78618.2	151292	105082	206600	72815	76683.6	64788.2	84393.8	41205.1	50568.1	101240	109235	92351.6	-	HMDB0000601	122312	547-98-8	18402	5577	-
MEDN1854	9,10-dihydroxystearic acid	9,10-二羟基硬脂酸	FA	脂肪酰类	FFA	游离脂肪酸	315.3	316.261	[M-H]-	C18H36O4	2	55314.8	66484	63217.9	87045.4	62640.5	61998.6	68880	93103.4	59483.8	58646.1	60636.1	90550.6	96758.8	52889.4	57989.7	71712.1	60175.3	35771.5	71104.7	62269.6	68444.9	C19622	-	89377	120-87-6	-	-	-
MEDP0064	N-Acetylcysteine	N-乙酰半胱氨酸	Amino acid and Its metabolites	氨基酸及其代谢物	Amino acid derivatives	氨基酸衍生物	164	163.03	[M+H]+	C5H9NO3S	1	55419.8	42693.6	50620.1	52044.7	50967.1	40668.6	36921.2	45729.1	40566.2	40638.8	39929.6	39786.9	36556.2	32330.4	37029.4	45497.5	44382.1	33229.6	38799.7	35294	41460	C06809	HMDB0001890	12035	616-91-1	28939	784	-
MW0153076	Lys-Met-His	L-赖氨酸-L-蛋氨酸-L-组氨酸	Amino acid and Its metabolites	氨基酸及其代谢物	Small Peptide	小肽	846.445	414.205	[2M+NH4]+	C17H30N6O4S1	2	55935.2	64477.8	58494.6	50060.4	93697.2	97000	36493.7	22432.4	53587.8	28105.5	34673.3	33958.3	53517	45095.8	40051.9	33339.9	30810.3	47182.4	27360.5	26245.6	33339.9	-	-	145456731	-	-	-	-
MEDN0452	2'-Deoxycytidine-5'-Monophosphate	2'-脱氧胞苷-5'-单磷酸	Nucleotide and Its metabolites	核苷酸及其代谢物	Nucleotide and Its metabolites	核苷酸及其代谢物	306	307.057	[M-H]-	C9H14N3O7P	2	56662.3	40675.8	49849.8	47991.9	43181.2	54376.4	55008	54614.2	39532.9	89690	68739.1	63460.2	52616.5	55723.3	36661.9	57826.9	47137.6	57239.3	61300	63994.8	57239.2	C00239	HMDB0001202	13945	1032-65-1	15918	6078	ko00240,ko01100,ko01232
MEDN0528	(3-Methoxy-4-hydroxyphenyl)ethylene glycol sulfate	(3-甲氧基-4-羟基苯基)乙二醇硫酸酯	Organic acid and Its derivatives	有机酸及其衍生物	Organic acid and Its derivatives	有机酸及其衍生物	263	264.03	[M-H]-	C9H12O7S	1	57057.3	81587.8	65710	89965.5	87273.1	73171.1	22900.3	88061.1	33915.2	94043.6	123972	171313	88532.3	81940.1	133270	128563	106824	120330	101037	89352.7	100784	-	HMDB0000559	5543	3415-67-6	137054	5543	-
MW0123567	Desloratadine	地氯雷他定	Heterocyclic compounds	杂环化合物	Heterocyclic compounds	杂环化合物	379.128	310.124	[M+Na+HCOOH]+	C19H19ClN2	1	57122.1	53332.9	44521	62948.1	54455.9	64122.4	49148.9	55046	45211	44183.1	48005.2	50678.3	51002.4	61951.3	50894.7	49017.3	45994.9	43369	47059.1	42060.1	45119.6	-	HMDB0015102	124087	100643-71-8	291342	-	-
MW0013855	Ox bile extract	胆酸	Organic acid and Its derivatives	有机酸及其衍生物	Organic acid and Its derivatives	有机酸及其衍生物	407.283	408.288	[M-H]-	C24H40O5	1	57245.7	23105.2	49255.9	39543	31701.8	71785.2	62675.6	37237.1	32776.7	11490.9	31088.9	22829.1	42070.7	37117.1	37438.8	58653.8	29936.7	13710.4	33660	30808.9	31207	-	HMDB0249206	303	-	-	-	-
MW0137302	Aklavin	阿克拉文	Heterocyclic compounds	杂环化合物	Heterocyclic compounds	杂环化合物	609.256	569.226	[M-H+CH3CN]-	C30H35NO10	3	57534.7	59014.3	41242.4	109300	88355.6	69829.2	40811.7	98161.7	42612.2	33909.9	25251.3	49519.5	73535.6	111562	62784.8	64699.9	123772	128218	63169.2	95090.9	88878.2	C18634	-	149755	60504-57-6 | 66676-88-8	-	-	-
MEDP0326	N'-Formylkynurenine	N’-甲酰基犬尿氨酸	Amino acid and Its metabolites	氨基酸及其代谢物	Amino acid derivatives	氨基酸衍生物	237.1	236.08	[M+H]+	C11H12N2O4	1	57623.8	53265.9	50015.2	133757	87230.8	58167.4	40318.4	60728.4	53284	243908	270566	117534	25718.1	50712.4	43848.8	59966.3	75859.7	131224	133757	168641	140808	C02406	HMDB0001200	910	1022-31-7	18377	-	-
MEDP0120	Theobromine	可可碱	Nucleotide and Its metabolites	核苷酸及其代谢物	Nucleotide and Its metabolites	核苷酸及其代谢物	181	180.065	[M+H]+	C7H8N4O2	2	57806.6	54047	116245	106636	92861	57880.3	55423.9	78920.4	56992.8	81119.7	62710.4	50939	44136.2	50954.1	78679.1	58448.8	88768	80462.3	73089.6	44988.1	70525.1	C07480	HMDB0002825	5429	83-67-0	28946	1456	ko00232,ko01100
MEDN2385	LPS(20:0)	溶血磷脂酰丝氨酸_LPS(20:0)	GP	甘油磷脂类	LPS	溶血磷脂酰丝氨酸	552.3	553.338	[M-H]-	C26H52NO9P	2	58101.7	38527.5	25259.9	44711.3	45585.4	38865.5	27856.1	34025.9	44222.9	17724.9	29404.1	18074.1	33953.3	51531.5	22887.7	43841.1	33491.2	34835.5	33048.9	30186.3	49396.2	-	-	52926280	-	-	-	-
MEDN1150	Indole-3-carboxylic acid	吲哚-3-羧酸	Heterocyclic compounds	杂环化合物	Indole and Its derivatives	吲哚及其衍生物	160	161.048	[M-H]-	C9H7NO2	1	58456.5	53888.3	56372.1	62326.5	48842	56991.5	47802.8	52044.7	48634	64738.8	76351.5	51723	44419.3	50125.3	59485.3	59286	68482.9	52515.5	52558.3	60928	61773.6	C19837	HMDB0003320	69867	771-50-6	24809	3795	-
MW0052653	Estradiol acetate	醋酸雌二醇	Aldehyde,Ketones,Esters	醛、酮、酯类	Esters	酯类	295.162	314.188	[M-H2O-H]-	C20H26O3	2	59180.9	61054.5	55976.9	58281.9	59587.3	54530.1	62524.1	55079.7	61969.4	51335.1	48328.9	55908.2	66606.7	59856.1	65168.3	60869.1	54045.5	57113.9	60932.6	53854	58416.8	-	-	9818306	4245-41-4	-	-	-
MEDN0120*035	Dulcitol	己六醇	Carbohydrates and Its metabolites	碳水化合物及其代谢物	Sugar alcohols	糖醇	181.1	182.079	[M-H]-	C6H14O6	2	59753.6	18195.9	44484.8	45363	22182.3	28983.2	41680	25218.5	20335.3	28917.6	46680	45010	19221	36675	76843.1	81110.7	26675	46680	53498.1	50015	37523.3	C01697	HMDB0000107	11850	608-66-2	16813	5148	ko00052,ko01100
MEDN0213*035	D-Sorbitol	D-山梨糖醇	Carbohydrates and Its metabolites	碳水化合物及其代谢物	Sugar alcohols	糖醇	181.1	182.079	[M-H]-	C6H14O6	2	59753.6	18195.9	44484.8	45363	22182.3	28983.2	41680	25218.5	20335.3	28917.6	46680	45010	19221	36675	76843.1	81110.7	26675	46680	53498.1	50015	37523.3	C00794	HMDB0000247	5780	50-70-4	-	-	ko00051,ko00052,ko01100,ko02010,ko05415
MEDN1011*035	D-Mannitol	D-甘露醇	Carbohydrates and Its metabolites	碳水化合物及其代谢物	Sugar alcohols	糖醇	181.1	182.079	[M-H]-	C6H14O6	2	59753.6	18195.9	44484.8	45363	22182.3	28983.2	41680	25218.5	20335.3	28917.6	46680	45010	19221	36675	76843.1	81110.7	26675	46680	53498.1	50015	37523.3	C00392	HMDB0000765	6251	69-65-8	16899	142	ko00051,ko01100,ko02010
MEDN2224	PA(18:1(9Z)/18:1(9Z))	1,2-二油酰基-sn-甘油-3-磷酸	GP	甘油磷脂类	PA	磷脂酸	699.5	700.504	[M-H]-	C39H73O8P	2	59800.6	57185.2	55698.5	67827.6	48581.9	53992.2	64878.8	49816.5	63510.5	40351.8	57503.8	63426.4	59899	48764.2	52198	55627	56009.9	53389.1	70636	55096.8	73023.6	-	HMDB0007865	14057128	61617-08-1	83775	-	-
MEDP1304	Piperidone	哌啶酮	Heterocyclic compounds	杂环化合物	Heterocyclic compounds	杂环化合物	170.1	169.11	[M+H]+	C9H15NO2	2	60019.3	45498.2	55966	80643	64238.2	71081	60323.1	63924.3	55397.6	44157.8	48195.8	80898.8	41664.2	35927	38622.5	95837.6	46823.9	42207.7	34463.4	45141.6	34739.1	C17730	-	6465	28186	-	-	-
MEDN0368	LPE(14:0/0:0)	LPE(14:0/0:0)	GP	甘油磷脂类	LPE	溶血磷脂酰乙醇胺	424.2	425.254	[M-H]-	C19H40NO7P	1	60511.4	33651.4	27251.7	51120.5	53852.1	32409.1	23762.6	46441.3	25572.7	39729.6	40338.4	43913.3	50163.6	26551.2	40979	48588	29148.4	17795.2	39418.6	38546.2	39370.4	-	HMDB0011500	9547070	-	84299	-	-
MW0151329	Ile-Arg-His-Asp	-	Amino acid and Its metabolites	氨基酸及其代谢物	Small Peptide	小肽	540.278	539.282	[M+H]+	C22H37N9O7	2	60968.7	67930.9	49065.2	90788.8	180122	73063	53023.3	149414	120285	32466.8	137671	164929	150215	123036	140090	110508	141630	197473	106327	114924	111575	-	-	-	-	-	-	-
MEDN2111	2-(Acetylamino)-2-deoxy-A-D-glucopyranose	2-（乙酰氨基）-2-脱氧-A-D-吡喃葡萄糖	Alcohol and amines	醇、胺类	Amines	胺类	220.1	221.09	[M-H]-	C8H15NO6	2	61100.8	58977.3	80714.1	124762	84630.5	91851.8	96643.8	99715.4	104158	104607	136249	95899.5	74671.3	74133.9	79303.7	74152.6	122449	6648.13	37926.8	39045.3	39031.7	-	-	82313	10036-64-3	-	-	-
MEDP2436	Tetraethylene-glycol	三缩四乙二醇	Alcohol and amines	醇、胺类	Alcohols	醇类	195.1	194.115	[M+H]+	C8H18O5	2	61942.8	67810.6	73285.4	110538	74291	48638.1	65739.2	112712	52158.6	56123.5	83950.7	98360.5	65736.7	103616	104910	50157.6	80927.2	41033.5	49316.6	53301.6	47824.2	-	HMDB0094708	8200	112-60-7	44920	-	-
MEDP2024	Dehydroascorbic acid	L-脱氢抗坏血酸	Organic acid and Its derivatives	有机酸及其衍生物	Organic acid and Its derivatives	有机酸及其衍生物	175	174.016	[M+H]+	C6H6O6	2	62120.9	83435.3	52109.8	49667.8	95937.8	48653.3	65494.4	58625.1	53390.2	47379.5	51275.6	50322.1	64314	63159.1	63702.9	37455.4	59426.1	55356.1	69973.6	54554.3	48854.7	C05422	HMDB0001264	440667	490-83-5	17242	342	ko00053,ko00480,ko01100
MEDP1433	Carnitine ph-C1	肉碱 ph-C1	FA	脂肪酰类	CAR	酰基肉碱	266.1	265.131	[M+H]+	C14H19NO4	2	62144.2	77934.7	61548.8	80155.1	67523.3	64701.6	70034.8	75360	71467.3	61702.6	52909.1	56839.6	72143.8	40972.8	55269.8	33914.2	37054	44028.5	76674.3	61454.5	77274.1	-	-	129022	105450-08-6	-	-	-
MW0104841	1,2-Ethylenediphosphonic acid	2-膦酰基乙基膦酸	Organic acid and Its derivatives	有机酸及其衍生物	Organic acid and Its derivatives	有机酸及其衍生物	236.99	189.98	[M+HCOO+2H]+	C2H8O6P2	2	62312.5	70127.7	66393.8	59840.8	67670.7	66941.1	56259.9	59915.8	61205.9	45529.5	52651.1	55351.5	46215.7	45201.9	43013.2	47673.7	46594.2	49610.6	39752.4	62362.3	51228.6	-	HMDB0013233	80247	6145-31-9	17204	-	-
MW0153698	Met-Tyr-Cys	甲硫氨酰-酪氨酰-半胱氨酸	Amino acid and Its metabolites	氨基酸及其代谢物	Small Peptide	小肽	415.126	415.124	[M+]+	C17H25N3O5S2	2	62545.7	75828.6	72741.3	90265.4	77732.1	91365.3	78163.3	85415.3	81505.7	78390	72161.3	75915.2	75431.4	68075.6	77198	84812.8	74717.6	80997.5	76064.7	72685.5	74505.8	-	-	11269992	-	-	-	-
MEDN1925	Ala-Glu	丙氨酸-谷氨酸	Amino acid and Its metabolites	氨基酸及其代谢物	Small Peptide	小肽	217.1	218.09	[M-H]-	C8H14N2O5	2	63247.7	31908	47147.3	70352.4	69391.5	53264.6	51497.3	46608.6	35826.2	49811.2	62693.6	38869.1	64039.5	34668.6	53266.3	33849.8	34122.6	56385.4	54382.7	63654.4	66601	C20958	HMDB0028686	128841	13187-90-1	61565	-	-
MEDP0297	5-Aminovaleric Acid	5-氨基戊酸	Amino acid and Its metabolites	氨基酸及其代谢物	Amino acid derivatives	氨基酸衍生物	118.2	117.079	[M+H]+	C5H11NO2	2	63536.9	60618.9	27228.2	29497.2	35649.8	17246.6	22289	21348.5	35396.9	28134.6	25415.3	14092.3	33340	61685	33581.3	44455.7	78360	18146.3	27315.2	29043.7	34487.7	C00431	HMDB0003355	138	660-88-8	15887	6902	ko00310,ko00330,ko00470,ko01100
MEDN1719	Tetradecyl phosphonic acid	十四烷基膦酸	Organic acid and Its derivatives	有机酸及其衍生物	Organic acid and Its derivatives	有机酸及其衍生物	277.2	278.201	[M-H]-	C14H31O3P	2	64577.9	64159.1	66640.1	72292.7	74302.3	72679.2	66520.2	60604.9	60429.3	65649.3	62638	61011.6	58476.2	57913.1	57959.8	64703.2	62576.8	71377.5	56842.7	58113	67027.1	-	-	78401	4671-75-4	-	-	-
MW0108101	Lys-Lys	赖氨酰赖氨酸	Amino acid and Its metabolites	氨基酸及其代谢物	Small Peptide	小肽	381.176	274.2	[M-H]-	C12H26N4O3	2	64741.5	54521.5	56957	61502.4	44919.9	55658.1	38532.7	49113.7	48797.5	39663.6	42037.2	50455.2	46881.1	46242.7	39447.8	45459.1	55102.6	50703.2	57520.4	44448.1	46798.5	-	HMDB0028956	128837	13184-13-9	-	-	-
MEDP1518	Carnitine C10:1	肉碱 C10:1	FA	脂肪酰类	CAR	酰基肉碱	314.2	313.225	[M+H]+	C17H31NO4	1	64980	120567	48617	38863.1	27390.3	42071.1	35419.4	37073.2	31850.2	50612.7	46808.2	70060.8	31422.2	34143.4	27377.8	33191.1	48608.4	29839.8	40393.5	44216.6	43323.8	-	-	71464497	98930-66-6	-	-	-
MW0009105	Nitazoxanide	硝唑尼特	Benzene and substituted derivatives	苯及其衍生物	Benzene and substituted derivatives	苯及其衍生物	359.015	307.026	[M+Cl+NH3]-	C12H9N3O5S	2	65011	144207	129971	170708	258841	131101	152426	170765	295873	189211	237431	237056	99027.3	64849.8	173046	121853	331754	50177.2	70786.5	87381.6	69291.3	-	HMDB0014649	41684	55981-09-4	438934	-	-
MEDP2647	4-(Hydroxyamino)quinoline 1-oxide	4-（羟基氨基）喹啉1-氧化物	Benzene and substituted derivatives	苯及其衍生物	Benzene and substituted derivatives	苯及其衍生物	177.1	176.059	[M+H]+	C9H8N2O2	2	65170.3	57921.9	55218.6	57628.8	66182.4	64808.3	61016.2	53944.4	54643.9	60554.2	63909.2	51553.2	47825.4	60322.9	55410.8	34285.9	53435	49610.6	48946	45513.7	46017.5	-	-	5360001	4637-56-3	-	-	-
MW0147865	Cucurbitacin I	葫芦素Ⅰ	Aldehyde,Ketones,Esters	醛、酮、酯类	Ketones	酮类	556.336	514.293	[M+CH3CN+H]+	C30H42O7	2	65229.3	188608	79614.3	77847.2	228298	102806	140666	94077.7	47347.9	54798	21947.9	29022.4	70568.1	39899.2	34738.9	31828.5	23946.1	51812.7	86310.2	101994	71479.7	C08800	-	5281321	2222-07-3 | 28580-39-4	-	-	-
MW0005059	4-Hydroxy-3-methoxycinnamaldehyde	松柏醛	Benzene and substituted derivatives	苯及其衍生物	Phenolics	苯酚类	242.078	178.063	[M+CH3CN+Na]+	C10H10O3	3	65344.7	68654.2	64288.1	74540	60277.1	64526.1	55135	61344.7	53409.6	70924.2	51869.2	70034.4	62268.4	54778	60841	54696.7	52730.3	48807.5	56800.7	57712	60992.8	C02666	HMDB0141782	5280536	20649-42-7	16547	-	ko01100
MEDN0240	L-Gulonolactone	古洛糖酸内酯	Carbohydrates and Its metabolites	碳水化合物及其代谢物	Sugar acids	糖酸	177	178.048	[M-H]-	C6H10O6	1	65608.7	66942.7	75207.6	81769.7	60802.6	79725.7	65111.1	61840.4	81768.8	79246.3	66590.9	72614.6	51113.6	63886	52330.6	57366.4	46226	49303.2	65115.5	63379	56739.4	C01040	HMDB0003466	439373	1128-23-0	17587	-	ko00053,ko01100,ko01240
MW0144735	Ala-Ser-Ser-Thr-Lys	-	Amino acid and Its metabolites	氨基酸及其代谢物	Small Peptide	小肽	493.266	492.254	[M+H]+	C19H36N6O9	2	65965.5	57992.1	77701.2	67490.6	37460.1	65437	50733.8	49999.3	62264	52565.6	64213.7	56543.8	67835.3	56925.2	55824.7	47077.2	51038.1	52314.4	38917	62831.4	49545.9	-	-	-	-	-	-	-
MEDP0380	2-(Dimethylamino)Guanosine	二甲基鸟苷	Nucleotide and Its metabolites	核苷酸及其代谢物	Nucleotide and Its metabolites	核苷酸及其代谢物	312	311.123	[M+H]+	C12H17N5O5	1	65995.9	34811.8	34345.2	26643.1	34487.9	36198.4	32603.8	35768.7	30717.6	47387.4	33690.3	40476.2	23707.8	23889.7	53047.5	44698.6	42978	44785.3	36215.1	38381.9	44774.5	-	HMDB0004824	92919	2140-67-2	19289	7086	-
MEDN0490*005	Fumaric Acid	延胡索酸	Organic acid and Its derivatives	有机酸及其衍生物	Organic acid and Its derivatives	有机酸及其衍生物	115	116.011	[M-H]-	C4H4O4	2	66102	412138	31691.6	74307.1	265835	606899	156964	233130	221530	148899	162194	190561	332416	42363.3	128912	137226	161852	352353	240627	180431	220722	C00122	HMDB0000134	444972	110-17-8	18012	3242	ko00020,ko00190,ko00220,ko00250,ko00350,ko00360,ko00620,ko00650,ko00760,ko01100,ko01200,ko04922,ko05200,ko05211,ko05230
MW0114764	L-sorbose 1-phosphate	1-磷酸山梨糖	Organic acid and Its derivatives	有机酸及其衍生物	Organic acid and Its derivatives	有机酸及其衍生物	345.004	260.03	[M+K+HCOOH]+	C6H13O9P	3	67030	58792.7	53245.5	48380.9	67066.4	49938.4	51020.9	53800.9	46642	50547.9	44437.5	47940.8	43588	34286.4	39669.1	45062.2	28374.2	38466	38141.2	46565.4	45005.9	C02888	HMDB0006797	439837	-	38342	-	ko00051,ko01100
MW0153095	Lys-Phe-Glu-Lys	-	Amino acid and Its metabolites	氨基酸及其代谢物	Small Peptide	小肽	550.314	550.311	[M+]+	C26H42N6O7	2	67081.2	89835	52394.8	123950	60268.5	40153.2	36478.7	36248	36034.9	159000	35197.3	36874.9	38918.3	58909	24415.7	48104.2	51191.3	58949.1	59641	65741.4	65653.9	-	-	-	-	-	-	-
MW0054217	KOdiA-PC	KOdia-PC	GP	甘油磷脂类	PC	磷脂酰胆碱	662.367	663.375	[M-H]-	C32H58NO11P	2	67091.5	35870.6	70497.3	32864.5	120736	56357.1	82853.9	52879.6	16774.5	25443.1	29332.2	42022.4	85798.3	55921.9	63125.2	52022.4	61489.7	26000	55059.2	52131.7	40951.7	-	-	91885957	439904-33-3	-	-	-
MEDN0785	LTB4	白三烯B4	FA	脂肪酰类	Oxidized lipids	氧化脂质	335.2	336.23	[M-H]-	C20H32O4	2	67252.8	116554	78595.6	88862.5	99509.9	36235.1	28409.1	36807.3	40533.5	105160	43136.1	39277.8	34679.2	27767.1	28442.6	33219.5	42519.1	52423.9	54062.1	58123.1	56648.3	C02165	HMDB0001085	5280492	71160-24-2	15647	-	ko00590,ko01100,ko03320,ko04080,ko04726,ko04750,ko04976
MW0152962	Lys-Glu-Phe-Lys	-	Amino acid and Its metabolites	氨基酸及其代谢物	Small Peptide	小肽	550.313	550.311	[M+]+	C26H42N6O7	2	67304.7	73970.2	40652.2	177839	60604.6	35134.7	20588.1	54555	29206.3	131836	70488.2	33069.5	30842.2	77615.4	21296.8	33873.8	38105.7	57835.6	72360.9	81394	75384.2	-	-	-	-	-	-	-
MW0145280	Arg-Asn-Leu-Phe-Gly	-	Amino acid and Its metabolites	氨基酸及其代谢物	Small Peptide	小肽	690.294	605.329	[M+K+HCOOH]+	C27H43N9O7	2	67336	49282.4	51512.9	57835	13397.6	41474	29285.7	33851	27677.4	14591.8	10980.6	27515.1	27373.4	33316.6	12387.9	18007.8	10672.2	25268.5	21595.3	31045.8	19161.2	-	-	-	-	-	-	-
MW0011784	1-(11Z-docosenoyl)-glycero-3-phosphate	1-(11Z-二十二烯酰基)-甘油-3-磷酸	GP	甘油磷脂类	PA	磷脂酸	508.341	492.322	[M+NH4-2H]-	C25H49O7P	3	67399.4	77785	78228.8	58962	61488.5	50657.8	52864.4	60507.2	33237.1	35150.7	48412.5	17551.4	39378.3	40095.2	48800.3	51536.1	47913.7	38085.2	44136.9	61630.8	58502.5	-	HMDB0062304	52929762	-	-	-	-
MW0157403	Simplexin, 22,23,24,25-tetradehydro-	Simplexin, 22,23,24,25-四脱氢-	Terpenoids	萜类	Ditepenoids	二萜	527.261	528.272	[M-H]-	C30H40O8	3	67706.2	70945.7	79931.9	75606.1	74598.9	72915.2	65814.1	60571.6	58448.2	65557.4	84018.9	91664.3	61254.6	69229.5	73783.4	70625.4	79795.8	87763.7	59984.1	64301.5	60908.4	-	-	5477859	92219-48-2 | 52306-12-4	-	-	-
MW0141324	12alpha-Hydroxy-3-oxochola-4,6-dien-24-oic Acid	-	Aldehyde,Ketones,Esters	醛、酮、酯类	Esters	酯类	445.258	386.246	[M+CH3COO]-	C24H34O4	3	67862	66219.2	70258.2	73484.3	73230.1	65670.1	75209	65892.3	71910.9	67889.7	78108.2	62895.4	69844.8	70120.1	70737.1	72026.2	66593.7	62797.8	61883	70192.7	55403.2	-	-	166839	13535-96-1	-	-	-
MW0052435	(R)-2-hydroxystearic acid	(R)-2-羟基硬脂酸	FA	脂肪酰类	Oxidized lipids	氧化脂质	299.261	300.266	[M-H]-	C18H36O3	2	68102.7	240510	85211.2	99703.9	81849.7	285804	109675	150649	166939	81673.2	136894	162830	379268	115783	60427.7	126136	126686	142187	73634.9	74241.4	49550.1	C03042	-	439885	26633-48-7	-	-	-
MEDN0066	Phenylacetyl-L-Glutamine	N-苯乙酰基-L-谷氨酰胺	Amino acid and Its metabolites	氨基酸及其代谢物	Amino acid derivatives	氨基酸衍生物	263.1	264.111	[M-H]-	C13H16N2O4	1	68262.5	81119.7	54604.6	93910.9	81495.2	123784	131708	96106.3	95361.6	122880	143455	145111	283691	194050	197252	248732	227576	228842	154195	133385	135178	C04148	HMDB0006344	92258	28047-15-6	17884	-	ko00360
MEDN0375	13-HOTrE	13S-羟基-9Z,11E,15Z-十八碳三烯酸	FA	脂肪酰类	Oxidized lipids	氧化脂质	293.2	294.1	[M-H]-	C18H30O3	1	70061.1	143036	71984.7	82847.3	63489.9	80130.8	38418.5	59104	72329.3	94304.1	57800.2	53020.9	26751.8	33172.9	37347.9	39430.6	43778.6	67067.3	61770.1	64783.4	53012.6	-	HMDB0010203	10469728	87984-82-5	72641	-	-
MW0009715	4-Chloro-5-sulfamoylanthranilic acid	4-氯-5-氨磺酰基邻氨基苯甲酸	Benzene and substituted derivatives	苯及其衍生物	Benzene and substituted derivatives	苯及其衍生物	248.976	249.982	[M-H]-	C7H7ClN2O4S	2	70596.8	51245.1	69912.8	56803.9	58620.4	48172.3	69038.7	55615.5	51958.6	226115	228954	348563	149220	126593	135168	194023	227657	228010	118488	125704	123960	-	HMDB0060761	76523	3086-91-7	-	-	-
MEDN2370	LPE(22:2/0:0)	LPE(22:2/0:0)	GP	甘油磷脂类	LPE	溶血磷脂酰乙醇胺	532.3	533.348	[M-H]-	C27H52NO7P	2	70710.9	59816.2	51758.4	44838.1	17938.2	28851.7	10166.1	40675.5	13648.2	10068.5	5811.21	4320.63	17571.4	38852.6	15808.6	20072.5	9322.6	13996.2	22855.6	33280.1	25462.5	-	HMDB0011492	53480941	-	-	-	-
MW0015052	(10R,13S,17S)-10,13-Dimethyl-3,6-dioxo-2,3,6,7,8,9,10, 11,12,13,14,15,16,17-tetradecahydro-1H-cyclopenta[a]phenanthren-17-yl heptanoate	-	Aldehyde,Ketones,Esters	醛、酮、酯类	Esters	酯类	413.268	414.277	[M-H]-	C26H38O4	2	70758.4	61993.4	59395.1	49254.1	51799.8	71096.5	57729.7	71376.6	89935.5	70690.5	91388.5	96853.8	99121.3	86027.1	97697.2	97263.3	66677.5	77792.2	85258.5	121534	91154.9	-	-	52224351	-	-	-	-
MEDN1915	N-ethylene glycol neuraminic acid	N-乙二醇神经氨酸	Amino acid and Its metabolites	氨基酸及其代谢物	Amino acid derivatives	氨基酸衍生物	324.1	325.101	[M-H]-	C11H19NO10	2	70777.8	54031.6	55794.9	79484.7	66864.4	43774.7	87780.8	102662	93954.7	73478.9	36747.5	51708.3	80674.2	85045.4	59799.9	65177.8	57268.4	72386.5	68078.3	48629.4	62146.1	C03410	HMDB0000833	123802	1113-83-3	62084	3580	ko00520
MW0054947	Methylprednisolone	甲泼尼龙	Hormones and hormone related compounds	激素及激素相关物质	Hormones and hormone related compounds	激素及激素相关物质	397.199	374.209	[M+Na]+	C22H30O5	2	70913.7	150329	69854.9	41922.9	34977.2	58598.4	36731.4	43475.6	53107	45275.5	41912.6	71109.5	37472.9	70453.5	72837.5	63118.8	54638.7	86645.4	52668.4	60745.7	66268.7	-	HMDB0015094	6741	83-43-2	6888	-	-
MW0144745	Ala-Thr-His	L-丙氨酰-L-苏氨酰-L-组氨酸	Amino acid and Its metabolites	氨基酸及其代谢物	Small Peptide	小肽	369.186	327.154	[M+CH3CN+H]+	C13H21N5O5	2	70965.8	63559.2	53922.2	65474	79185.8	57981.7	62037.8	60089.6	51510.4	50897.6	41457.6	49968.6	47107.8	57672.6	57052.7	65350.6	67149.4	52844.2	58699.6	48032.2	39752.9	-	-	145453678	-	-	-	-
MEDN0301	Caffeic Acid	咖啡酸	Organic acid and Its derivatives	有机酸及其衍生物	Organic acid and Its derivatives	有机酸及其衍生物	179	180.042	[M-H]-	C9H8O4	2	71163.2	74024.4	91606.7	88761.3	80969.1	81021.9	67706.9	82381.8	78783.7	151856	218401	388952	151910	130753	220186	368395	345502	438832	173976	164070	156843	C01481	HMDB0001964	1549111	331-39-5	16433	-	-
MEDN1958	2-methyl citric acid	2-甲基柠檬酸	Organic acid and Its derivatives	有机酸及其衍生物	Organic acid and Its derivatives	有机酸及其衍生物	205	206.043	[M-H]-	C7H10O7	2	71249.3	85487.4	79369.7	78183.4	68727.6	67949.7	81145.4	79709.4	68053.3	65144.2	55093.2	87820.2	78922.3	100845	65720.4	85102.2	62402.6	66803.2	84340.5	77330.1	79139.7	-	HMDB0000379	515	6061-96-7	30835	5368	-
MEDN0141	2'-Deoxyuridine	2'-脱氧尿苷	Nucleotide and Its metabolites	核苷酸及其代谢物	Nucleotide and Its metabolites	核苷酸及其代谢物	227.1	228.075	[M-H]-	C9H12N2O5	2	71480.5	60803.6	73468.4	30025.6	33447.5	50908.1	42571.4	35203.7	42224.7	65323.1	53725	53354.3	35622.4	45266.3	49582.9	55440.1	42928.5	41646.4	46988.6	46304.7	44861.1	C00526	HMDB0000012	13712	951-78-0	16450	5086	ko00240,ko01100,ko01232,ko02010
MW0155568	Picrocrocin	苦藏花素	Aldehyde,Ketones,Esters	醛、酮、酯类	Ketones	酮类	351.143	330.168	[M+Na-2H]-	C16H26O7	3	72452.9	39584.7	93008.7	70219.3	52865.9	51598.1	68925.8	44412.6	68327.2	55345.5	58549.4	51462.6	43663.6	29208.4	48896.9	66830.7	57218.3	41564.6	62816.9	66237.1	75840.6	C17055	HMDB0005796	130796	138-55-6	-	-	-
MEDN1950	Met-Asp	L-蛋氨酸-L-天冬氨酸	Amino acid and Its metabolites	氨基酸及其代谢物	Small Peptide	小肽	263.1	264.078	[M-H]-	C9H16N2O5S	2	72596.7	53679	74168.1	72823.3	64590.3	44087.1	64738.5	62239.9	65264.1	80615.2	64311.1	58119.7	68112.7	60669.9	62463	72090.9	63791.7	42012	43681.4	49792.2	37385.7	-	-	7009610	14595-65-4	-	-	-
MW0003729	3,8-Dihydroxy-1-methylanthraquinone-2-carboxylic acid	3,8-二羟基-1-甲基蒽醌-2-羧酸	Benzene and substituted derivatives	苯及其衍生物	Benzene and substituted derivatives	苯及其衍生物	333.01	298.048	[M+Cl]-	C16H10O6	2	73048.5	268772	31230.8	58864.8	53695.2	478928	62125.3	149023	73686.1	37585.2	68996.4	108638	310871	36186	58286.8	86342.8	82165.3	391220	90948.2	87435.4	102252	-	HMDB0030830	14379528	69119-31-9	500565	-	-
MW0000209	Cytochalasin e	细胞松弛素e	Benzene and substituted derivatives	苯及其衍生物	Benzene and substituted derivatives	苯及其衍生物	534.19	495.226	[M+K]+	C28H33NO7	2	73427.4	81307.1	47927.4	63480.9	77967.8	69696.6	49184.3	54602.1	60629.1	56613.7	104206	97707.3	71048.9	101341	90270.5	43129.7	85807	73049.3	54862.2	66343.2	58318.4	-	-	5458385	36011-19-5	-	-	-
MEDP2393*151	Leu-Glu	L-亮氨酸-L-谷氨酸	Amino acid and Its metabolites	氨基酸及其代谢物	Small Peptide	小肽	261.1	260.137	[M+H]+	C11H20N2O5	2	73442	90206	51549	106056	51830.2	63391.3	50242.9	59038	82892	44910.7	42260.5	57869.8	21269.5	43156.6	28580.4	28832.3	38250.8	49581.9	50206.8	60901.8	52661.3	-	-	7009630	16364-31-1	-	-	-
MEDP2392*151	Ile-Glu	异亮氨酸-谷氨酸	Amino acid and Its metabolites	氨基酸及其代谢物	Small Peptide	小肽	261.1	260.137	[M+H]+	C11H20N2O5	2	73442	90206	51549	106056	51830.2	63391.3	50242.9	59038	82892	44910.7	42260.5	57869.8	21269.5	43156.6	28580.4	28832.3	38250.8	49581.9	50206.8	60901.8	52661.3	-	-	7009625	42516-53-0	-	-	-
MEDP2394*151	Glu-Ile	谷氨酸-异亮氨酸	Amino acid and Its metabolites	氨基酸及其代谢物	Small Peptide	小肽	261.1	260.137	[M+H]+	C11H20N2O5	2	73442	90206	51549	106056	51830.2	63391.3	50242.9	59038	82892	44910.7	42260.5	57869.8	21269.5	43156.6	28580.4	28832.3	38250.8	49581.9	50206.8	60901.8	52661.3	-	HMDB0028822	9813855	5879-22-1	-	-	-
MW0154299	N-Arachidonoyl-3-hydroxy-Aminobutyric Acid	-	Amino acid and Its metabolites	氨基酸及其代谢物	Amino acid derivatives	氨基酸衍生物	406.292	405.288	[M+H]+	C24H39NO4	2	73847.4	111126	67835.2	110250	244474	213048	160068	43705.7	30471	34496.7	33714.5	34802.3	22326	25372.3	17943.1	40098.4	61021.8	25298.9	59381.7	59810.4	51966.2	-	-	-	-	-	-	-
MEDP0307	Dl-2-Aminooctanoic Acid	DL-2-氨基辛酸	Organic acid and Its derivatives	有机酸及其衍生物	Organic acid and Its derivatives	有机酸及其衍生物	160.1	159.126	[M+H]+	C8H17NO2	2	73906.2	58214	58501.2	43486.8	42291.7	56073.1	49325.1	46938.9	38309.8	45214.7	32232.5	52667.2	58263.4	48272.7	68322.2	57708.2	46342.9	55181.3	44943	47518.1	43513.5	-	HMDB0000991	69522	644-90-6	75145	5923	-
MEDN1708	2-Hydroxyhippuric acid	2-羟基马尿酸	Benzene and substituted derivatives	苯及其衍生物	Phenolics	苯酚类	194	195.053	[M-H]-	C9H9NO4	1	74055.4	69670.5	94975.5	89698.9	69498	66615.7	82307.5	73743.5	72041.7	77677.4	78722.6	69317.8	68360.8	86773.7	92106.1	83849.2	67548.9	89980.2	74944.4	70073.4	73586.5	C07588	HMDB0000840	10253	487-54-7	9008	617	-
MW0155623	14-Methyl-3,12-dioxahexacyclo[16.3.1.04,21.05,10.011,20.015,19]docosa-5(10),7-diene-2,6,9-trione	14-甲基-3,12-二氧六环[16.3.1.04,21.05,10.011,20.015,19]docosa-5(10),7-diene-2,6,9-trione	Benzene and substituted derivatives	苯及其衍生物	Benzene and substituted derivatives	苯及其衍生物	353.144	354.147	[M-H]-	C21H22O5	2	74382.5	72793.7	71612.4	82019.8	74464.8	82043	70464	70897.3	54074.9	55018.6	57644	62502.1	65619.4	51143	67971.9	58706.2	50199	47337.1	73000.9	53466.9	58968.1	-	-	344218	-	-	-	-
MW0053734	Glycerophospho-N-Palmitoyl Ethanolamine	甘油磷酸-N-棕榈酰乙醇胺	GP	甘油磷脂类	PE	磷脂酰乙醇胺	452.279	453.286	[M-H]-	C21H44NO7P	2	74550.8	40827.7	88947.8	45990.4	55242.5	146546	48127.8	75975.6	84225.7	140118	82090	188983	46989.1	54844.9	118215	123979	62493.7	78882.1	92396.2	87494.6	82674.1	-	-	53393933	100575-09-5	-	-	-
MW0117575	4-Chloro-1H-indole-3-acetic acid	4-氯-1H-吲哚-3-乙酸	Organic acid and Its derivatives	有机酸及其衍生物	Organic acid and Its derivatives	有机酸及其衍生物	249.053	209.024	[M-H+CH3CN]-	C10H8ClNO2	2	75227.4	71934.3	64181.4	42699.8	76612.1	94897.4	66538.9	79767.8	49382.5	80038.1	56686.5	42198.3	48914.8	27652.3	32676.3	27320	7295.74	4420.37	52771.7	56652.1	54354.5	-	HMDB0032936	100413	2519-61-1	20339	-	-
MEDN0047	L-Homocitrulline	L-高瓜氨酸	Amino acid and Its metabolites	氨基酸及其代谢物	Amino acids	氨基酸	188.1	189.111	[M-H]-	C7H15N3O3	1	75415.3	53498.1	61521.4	73151.7	76846.8	62589.8	56175.7	55104	70518.1	90028.9	69426.9	83186.8	80207	68350.2	91139.9	118829	102092	104322	69990.6	61515	66351.4	C02427	HMDB0000679	65072	1190-49-4	17443	46	-
MEDP2739	Tripropylamine	三丙胺	Alcohol and amines	醇、胺类	Amines	胺类	144.2	143.167	[M+H]+	C9H21N	2	75423.9	81670.4	113194	82879.9	76386.5	79294.2	84576.7	81560	77818.8	81797	102773	86657.1	60060.1	68842	81497.9	55045.1	83779.2	86380.6	65762	87259.4	79956.6	-	HMDB0032545	7616	102-69-2	38880	-	-
MW0137430	Astilbin	落新妇苷	Heterocyclic compounds	杂环化合物	Heterocyclic compounds	杂环化合物	497.133	450.116	[M+HCOO+2H]+	C21H22O11	2	76519.5	87503.4	89186	68604.7	54476.4	65723.3	58073.7	101465	62191.9	18241.3	26566	21784.9	55126.1	39095.1	27713.7	10499.5	23074	19353.4	48449.9	48743.5	44194.8	C17449	HMDB0033850	119258	29838-67-3	38200	-	-
MW0159036	Val-Ile-Asp-Lys	-	Amino acid and Its metabolites	氨基酸及其代谢物	Small Peptide	小肽	474.293	473.285	[M+H]+	C21H39N5O7	2	76542.9	151991	114495	62886.8	62785.4	17485.8	43710.5	52667.2	48723.2	42191.8	33778.5	38525.8	21780.3	35265.4	14332.9	28487.3	24860.9	23679.4	20306.7	28548.4	34345.7	-	-	-	-	-	-	-
MEDP2336	O-Acetyl-L-homoserine	O-乙酰-L-高丝氨酸	Amino acid and Its metabolites	氨基酸及其代谢物	Amino acid derivatives	氨基酸衍生物	162.1	161.068	[M+H]+	C6H11NO4	2	76690	118706	57178.3	54456.3	46678.7	51731.6	157211	41750	47194	51731.6	73355	130234	112024	50686.2	133115	124481	41732	115265	36303.3	56685	45378.5	-	-	45038083	250736-84-6	-	-	-
MEDP1336	LPC(0:0/20:5)	LPC(0:0/20:5)	GP	甘油磷脂类	LPC	溶血磷脂酰胆碱	542.3	541.317	[M+H]+	C28H48NO7P	1	76809.8	114241	30981	113524	208244	85812	54274.2	41388.7	42589.5	205616	50136.2	52873.7	59838.1	38518.3	36204.3	67728	70709.9	73542.5	53619.7	67704.9	71040.9	-	-	-	-	-	-	-
MEDP2607	Hyp-Trp	L-羟脯氨酸-L-色氨酸	Amino acid and Its metabolites	氨基酸及其代谢物	Small Peptide	小肽	318.1	317.138	[M+H]+	C16H19N3O4	2	77549.3	93975.7	66156.7	72820.5	41893.1	23994.2	64795.1	54254.6	50259.9	33567.9	22877.8	28462.4	54007.8	54233	64962.1	62309.6	38787.7	25629.7	65254.3	63722	67051.1	-	-	-	-	-	-	-
MEDN1315	4-Hydroxy-3-methylbenzoic acid	4-羟基-3-甲基苯甲酸	Organic acid and Its derivatives	有机酸及其衍生物	Organic acid and Its derivatives	有机酸及其衍生物	151	152.047	[M-H]-	C8H8O3	1	78351.4	69723.7	68771.9	64195.7	60922.7	50918.9	51325	56684.4	65736.8	98408.6	88149.9	84351.9	64414	57020.6	65082.3	85465.4	80644.8	68309.3	72895.2	66481.6	68102	C21167	HMDB0004815	68138	499-76-3	85239	-	-
MW0000155	(9R)-5-bromo-N-[(2S,4R,7S)-2-hydroxy-7-(2-methylpropyl)-5,8-dioxo-4-propan-2-yl-3-oxa-6,9-diazatricyclo[7.3.0.02,6]dodecan-4-yl]-7-methyl-6,6a,8,9-tetrahydro-4H-indolo[4,3-fg]quinoline-9-carboxamide	-	Alkaloids	生物碱	Alkaloids	生物碱	654.243	655.22	[M+H]+	C32H40BrN5O5	2	79038.3	68803.6	60178.9	75580.9	80818.1	71431	84197.6	70294.2	71316.9	57791.3	57583.3	77042.9	51751.2	49684.2	65083.6	80997.9	73416.2	70520.1	57774.9	61336.2	63159.6	-	HMDB0015331	9939861	-	3181	-	-
MEDN0541	DL-3,4-Dihydroxyphenyl glycol	DL-3,4-二羟基苯基二醇	Benzene and substituted derivatives	苯及其衍生物	Benzene and substituted derivatives	苯及其衍生物	169.1	170.058	[M-H]-	C8H10O4	2	79379.4	90059.8	64655	60072.1	58429	99926.8	42172.6	61047	39976.9	55006.5	71590.4	67103.7	90158.3	45398.7	40821.5	62199.6	60834	102293	57433	57014.4	61425.4	C05576	HMDB0000318	5307	28822-73-3	1387	5307	ko00350,ko01100
FDATN00982	Prilocaine hydrochloride	-	Others	其他	Medicine	药物	530.294	256.134	[2M+NH4]+	C13H21ClN2O	1	80019.5	45780.4	45581.7	98571.4	188377	117471	133778	214044	289796	185969	379127	297521	194030	105549	123377	170966	285847	168415	144407	178346	166522	-	-	92163	1786-81-8 | 878791-35-6	-	-	-
MEDP0305	Creatinine	肌酸酐	Organic acid and Its derivatives	有机酸及其衍生物	Organic acid and Its derivatives	有机酸及其衍生物	114.1	113.059	[M+H]+	C4H7N3O	1	80025	69408.4	101710	87936	78056	73408	98879.6	88365	126730	115050	106710	110996	64900.9	100040	136735	122089	103375	106710	75025	88365	52067.8	C00791	HMDB0000562	588	60-27-5	16737	8	ko00330,ko01100
MEDP1409	Carnitine C12-OH	肉碱 C12-OH	FA	脂肪酰类	CAR	酰基肉碱	360.3	359.267	[M+H]+	C19H37NO5	1	80240.5	151847	143148	134903	117040	147669	90253.9	124134	121484	51024.7	42814.1	138999	56793.5	77384.1	57635.1	75960.6	52789.2	92193.9	102626	110493	100529	-	-	-	-	-	-	-
MEDP1410	Carnitine C11:DC	肉碱 C11:DC	FA	脂肪酰类	CAR	酰基肉碱	360.3	359.231	[M+H]+	C18H33NO6	1	80240.5	151847	143148	134903	117040	147669	90253.9	124134	121484	51024.7	42814.1	138999	56793.5	77384.1	57635.1	75960.6	52789.2	92193.9	102626	110493	100529	-	-	-	-	-	-	-
MEDN1312	2-hydroxyphenylacetic acid	2-羟基苯乙酸	Organic acid and Its derivatives	有机酸及其衍生物	Organic acid and Its derivatives	有机酸及其衍生物	151	152.047	[M-H]-	C8H8O3	2	80317.3	63523.2	65225.4	67941.3	54266.9	51876.1	51549.2	53471.8	45129.1	103028	86152	87932.9	65315	63188.3	63427.6	81963.5	79729	71230.6	71271.8	67451.8	66220	C05852	HMDB0000669	11970	614-75-5	28478	5639	ko00360,ko01100
MEDP2371	Lys-Ile	赖氨酸-异亮氨酸	Amino acid and Its metabolites	氨基酸及其代谢物	Small Peptide	小肽	260.2	259.19	[M+H]+	C12H25N3O3	2	80789	55830.6	60814.9	49918.8	76659	23597	100040	85030	78061.5	47553.8	35396.9	32662.9	42640.8	34477.8	28134.6	29033.1	23588.3	29938	50827.9	78360	63534.2	-	HMDB0028954	7010499	20556-13-2	-	-	-
MW0126021	Palonosetron hydrochloride	盐酸帕洛诺司琼	Others	其他	Medicine	药物	379.183	332.166	[M+HCOO+2H]+	C19H25ClN2O	2	80871.4	148162	93979.9	82174.3	95306.4	153766	92774.1	91061.9	38756.3	49119.6	23533.8	57399.1	62071.7	24147	33984	36107.8	21074.6	56784.2	31220.2	54299.8	40870.1	-	-	6918303	135729-62-3	-	-	-
MEDP1470	Diethyl-2-methyl-3-oxosuccinate	草酰丙酸二乙酯	Aldehyde,Ketones,Esters	醛、酮、酯类	Aldehydes	醛类	203	202.084	[M+H]+	C9H14O5	2	81808.1	68646.8	59998.1	60087.6	57645.9	76772.8	60533.8	72558.9	50301.3	59179.4	47824.7	74992.6	64687.3	48872.5	59345.4	55650.3	60753.4	64072.2	59395.8	66015.8	78076.7	C04067	HMDB0032306	97750	759-65-9	16879	-	-
MW0114476	Formyl-5-hydroxykynurenamine	甲酰基-5-羟基犬尿素	Alcohol and amines	醇、胺类	Amines	胺类	439.159	208.085	[2M+Na]+	C10H12N2O3	3	81912.7	75681.3	84879.6	99895.6	75485.7	102476	81170.1	80808.6	80655.4	78047.9	140992	89086.9	65389.5	80757.6	98606.5	53480.2	73254.6	81957.4	78447.3	85328	92724	C05647	HMDB0012948	440743	958733-17-0	28736	-	ko00380
MW0154706	O-Demethylpuromycin	O-去甲基嘌呤霉素	Nucleotide and Its metabolites	核苷酸及其代谢物	Nucleotide and Its metabolites	核苷酸及其代谢物	473.219	457.207	[M+NH4-2H]-	C21H27N7O5	3	81948.5	118078	62502.6	91662.2	136100	119000	71273.6	69817.9	79066.7	72837.2	93733.3	101603	90961.7	95389.3	105121	92915	86685.3	78871.6	91187.8	87767.7	61191.7	C02864	-	439831	-	-	-	-
MEDN2039	N-heptanoylglycine	N-庚酰甘氨酸	Amino acid and Its metabolites	氨基酸及其代谢物	Amino acid derivatives	氨基酸衍生物	186.1	187.121	[M-H]-	C9H17NO3	2	82028.7	150096	113510	65583.4	65708.5	71629	43658.3	81605.7	96805.6	13580.7	23903	28025	53501.4	69998	88708.3	100604	130847	78703.9	74351.5	71892	76636	-	HMDB0013010	10932172	23783-23-5	74433	-	-
MEDN0689	2,5-Furandicarboxylicacid	2,5-呋喃二羧酸	Organic acid and Its derivatives	有机酸及其衍生物	Organic acid and Its derivatives	有机酸及其衍生物	155	156.006	[M-H]-	C6H4O5	2	82035	93562.2	89913.5	85081.8	98763.2	104285	87115.6	91759.8	99749.9	72203	81352.3	93612.4	103840	91775.8	88351.9	110654	88523.5	108514	111236	98641.5	94515.1	C20450	HMDB0004812	76720	3238-40-2	84212	7076	-
MEDN1621*036	Isocitric acid	异柠檬酸	Organic acid and Its derivatives	有机酸及其衍生物	Organic acid and Its derivatives	有机酸及其衍生物	191	192.027	[M-H]-	C6H8O7	2	82630.4	254742	210046	239704	304906	605588	220159	344921	500104	142691	174243	273856	167693	168666	165378	180985	209408	433043	236265	234598	331555	C00311	HMDB0000193	1198	320-77-4	30887	3328	ko00020,ko00630,ko01100,ko01200,ko01210,ko01230,ko01240,ko04922,ko05230
MEDN0198*036	Citric Acid	柠檬酸	Organic acid and Its derivatives	有机酸及其衍生物	Organic acid and Its derivatives	有机酸及其衍生物	191	192.027	[M-H]-	C6H8O7	1	82630.4	254742	210046	239704	304906	605588	220159	344921	500104	142691	174243	273856	167693	168666	165378	180985	209408	433043	236265	234598	331555	C00158	HMDB0000094	311	77-92-9	30769	124	ko00020,ko00250,ko00630,ko01100,ko01200,ko01210,ko01230,ko01240,ko04742,ko04922,ko05230
MEDN0748*021	Methylparaben	4-羟基苯甲酸甲酯	Benzene and substituted derivatives	苯及其衍生物	Phenolic acids	酚酸类	151	152.047	[M-H]-	C8H8O3	1	83402.8	90075.3	95619.1	184076	141545	145324	109425	105323	77462.5	115528	104694	150680	122053	121186	124916	113869	119940	92644.6	130123	133609	139909	D01400	HMDB0032572	7456	99-76-3	31835	-	-
MEDN0856*021	2',4'-Dihydroxyacetophenone	2',4'-二羟基苯乙酮	Benzene and substituted derivatives	苯及其衍生物	Benzene and substituted derivatives	苯及其衍生物	151	152.047	[M-H]-	C8H8O3	2	83402.8	90075.3	95619.1	184076	141545	145324	109425	105323	77462.5	115528	104694	150680	122053	121186	124916	113869	119940	92644.6	130123	133609	139909	C03663	HMDB0029659	6990	89-84-9	18414	-	-
MEDP1923	Cyclo(Phe-Glu)	环(苯丙氨酸-谷氨酸)	Amino acid and Its metabolites	氨基酸及其代谢物	Small Peptide	小肽	277.1	276.111	[M+H]+	C14H16N2O4	2	84062.9	79580.6	84287.4	65221.9	68366.5	71387	53708.4	49857.2	59980.4	54614.7	64017.7	59892.8	46107.8	52998.1	52676.8	54659	57487.1	64750.2	59302.7	64716.5	70652.3	-	-	-	-	-	-	-
MEDN1940*053	γ-Glu-Gln	γ-L-谷氨酸-L-谷氨酰胺	Amino acid and Its metabolites	氨基酸及其代谢物	Small Peptide	小肽	274.1	275.112	[M-H]-	C10H17N3O6	1	84069.3	43686.7	46451.8	76393	103119	69933.3	75785.3	60865.2	60860.4	55410.4	81897.9	48295.9	113134	72743	71867.8	46468.3	57499.5	75936.5	66736.5	64477.7	72118.2	C05283	HMDB0011738	150914	10148-81-9	73707	-	-
MEDN1478*053	Glu-Gln	L-谷氨酰-L-谷氨酰胺	Amino acid and Its metabolites	氨基酸及其代谢物	Small Peptide	小肽	274.1	275.112	[M-H]-	C10H17N3O6	2	84069.3	43686.7	46451.8	76393	103119	69933.3	75785.3	60865.2	60860.4	55410.4	81897.9	48295.9	113134	72743	71867.8	46468.3	57499.5	75936.5	66736.5	64477.7	72118.2	-	-	10171586	-	-	-	-
MW0155937	Pro-Lys-Val-Lys-Ala	-	Amino acid and Its metabolites	氨基酸及其代谢物	Small Peptide	小肽	559.391	541.359	[M+NH4]+	C25H47N7O6	2	84187.8	46069.9	75278	64240.3	32938.6	65404.1	67965.3	74422.3	40486.7	47481.4	68194.7	80600.5	72802.7	49000.4	42260.8	100073	78229.7	56999.8	53930.3	56375.7	52858.8	-	-	-	-	-	-	-
MW0106710	Foetidin	恶臭素	Heterocyclic compounds	杂环化合物	Heterocyclic compounds	杂环化合物	355.181	382.214	[M+Na]+	C24H30O4	2	84253.8	66365.9	75739.6	65264.6	50440.2	57665.9	85051.1	61411.8	37361.6	19566.9	19251.6	15389.3	12577	7911.22	21084.1	14293.8	9935.35	17631.1	21807.1	16241.3	18858.8	-	HMDB0033271	15945065	-	-	-	-
MEDL02208	Nornicotine	降烟碱	Alkaloids	生物碱	Alkaloids	生物碱	314.232	148.1	[2M+NH4]+	C9H12N2	2	84731.2	169958	71626.8	58771	45335.3	64268	59148	49524.7	50134.8	67680.7	69856.6	115275	55965.4	44776.8	50120.4	60705.7	62033.4	43506.5	66463.9	64207.8	65070.8	C06524	HMDB0001126	412	494-97-3	28313	1534	-
MW0014354	Docosa-7,10,13,16,19-pentaen-4-ynoic acid	4,5-脱氢二十二碳六烯酸	Organic acid and Its derivatives	有机酸及其衍生物	Organic acid and Its derivatives	有机酸及其衍生物	675.433	326.225	[2M+Na]+	C22H30O2	2	85162.8	39134.9	45989	44233.6	71192.1	81015.1	30934	39865.8	36795.6	22485.2	15829.3	15211.3	21031.4	31326.4	36193.3	23801.8	10672.7	23447.8	21989.8	20394.7	21255	-	-	57370067	-	-	-	-
MEDN2376	LPG(0:0/18:2)	溶血磷脂酰甘油_LPG(18:2/0:0)	GP	甘油磷脂类	LPG	溶血磷脂酰甘油	507.3	508.28	[M-H]-	C24H45O9P	2	85354.9	100542	82853	69294.4	71287.2	42861.6	59397.8	54273.7	27529.3	36613.8	27698.3	34003.9	47978.6	61280.7	42149.1	49478.1	47589.7	37567.1	61793.3	49716.3	62515	-	-	-	-	-	-	-
MEDN0783	9,10-EpOME	(±)9,10-环氧-12Z-十八碳烯酸	FA	脂肪酰类	Oxidized lipids	氧化脂质	295.2	296.235	[M-H]-	C18H32O3	1	85585.3	102907	83637.8	236706	138619	130531	58357.6	82116.5	63712.4	144464	239711	98255.3	58886.3	58209.9	42111.1	76994.7	97461.5	121787	109244	89361.9	99975	-	-	12097313	61949-82-4	-	-	-
MW0133259	4-(2,4-Dihydroxyphenyl)-2-[3-[3-(2,4-dihydroxyphenyl)propanoyl]-2,6-dihydroxyphenyl]-6-methyl-7-oxabicyclo[4.1.0]heptane-3-carboxylic acid	4-(2，4-二羟基苯基)-2-{3-[3-(2，4-二羟基苯基）丙酰基]-2，6-二羟基苯基}-6-甲基-7-氧杂双环[4.1.0]庚烷-3-羧酸	Organic acid and Its derivatives	有机酸及其衍生物	Organic acid and Its derivatives	有机酸及其衍生物	536.167	536.168	[M+]+	C29H28O10	3	85796.6	91381.7	101219	92605.8	93739.9	94228.3	84689.9	71125.5	71934.9	73021	77449.1	77278.3	70619.3	72563.8	73603.1	70408.1	70193.7	70525.6	69007.7	73381.5	75087.6	-	HMDB0126483	131832900	-	-	-	-
MEDP1380	Carnitine C20:1	肉碱 C20:1	FA	脂肪酰类	CAR	酰基肉碱	454.4	453.382	[M+H]+	C27H51NO4	1	86068.1	104980	94245	72405.8	55931.8	155756	62146.8	81065.4	79668	72929.9	41622.6	71450.5	33913.2	59126.3	40195.9	54931.9	54101	75375.9	50623.4	73730.8	55501.2	-	-	-	-	-	-	-
MW0151493	Ile-Leu-Leu-Gly-Ala	-	Amino acid and Its metabolites	氨基酸及其代谢物	Small Peptide	小肽	485.319	485.321	[M+]+	C23H43N5O6	2	86794.2	164576	151685	143795	84082.6	140251	69885	62736	29989.1	11144.5	13284.5	8464.85	22625.9	6676.38	7989.62	11052.4	7011.9	11341.6	12846.5	16183.9	8761.86	-	-	-	-	-	-	-
MEDP2018	3-phenylbutyric acid	3-苯基丁酸	Organic acid and Its derivatives	有机酸及其衍生物	Organic acid and Its derivatives	有机酸及其衍生物	165.1	164.084	[M+H]+	C10H12O2	2	87379.5	179097	97665.9	136507	94952	153524	69799.5	75094.3	64193.6	86970.1	69816	132360	141714	83791	76305.9	96887.6	88022	123930	55143.8	61205.2	51693	-	HMDB0001955	20724	4593-90-2	-	6399	-
MW0195170	Methyl-gingerol	甲基-[6]-姜酚	Phenolic acids	酚酸类	Phenolic acids	酚酸类	355.213	308.199	[M+HCOO+2H]+	C18H28O4	1	87451.3	30051	121664	72759	67427.7	139748	88116	84717	48773	21332.4	42711.3	34182	66315	56398.8	72075.1	52619.6	52500.3	22379.9	61546.7	51943.9	65651.8	-	HMDB0029852	-	61914-52-1	-	-	-
MEDN1213	2-(4-hydroxyphenyl) propionate	2-(4-羟基苯基)丙酸酯	Benzene and substituted derivatives	苯及其衍生物	Phenolic acids	酚酸类	165.1	166.063	[M-H]-	C9H10O3	2	88304	116704	117287	66476.7	106597	101321	98566.9	50458.3	55475.9	211367	154368	1.62981e+06	1.13936e+06	890380	626312	1.10918e+06	1.04912e+06	1.25728e+06	455570	465124	445883	C03080	HMDB0041683	102526	938-96-5	-	-	-
MEDP1638	Cortexolone	脱氧可的松	Hormones and hormone related compounds	激素及激素相关物质	Hormones and hormone related compounds	激素及激素相关物质	347.2	346.214	[M+H]+	C21H30O4	1	88606.9	148920	237870	269387	246774	316822	227114	166181	288627	66107.3	199553	279781	114550	108955	259910	50128.3	89644.9	149542	187515	195322	169800	C05488	HMDB0000015	440707	152-58-9	28324	5088	ko00140,ko01100,ko04927,ko04934
MEDN0833	3-Dehydroshikimate	3-脱氢莽草酸	Organic acid and Its derivatives	有机酸及其衍生物	Organic acid and Its derivatives	有机酸及其衍生物	171	172.037	[M-H]-	C7H8O5	2	89153.4	107785	166920	169957	253290	110894	229234	148249	210542	235662	130481	218813	137552	182210	368815	300320	165301	60020	54885.5	61982.7	64498.5	C02637	HMDB0000390	439774	2922-42-1	-	5379	ko00400,ko01100,ko01230,ko01240
MEDP2728	3,4-Dichloroaniline	3,4-二氯苯胺	Benzene and substituted derivatives	苯及其衍生物	Benzene and substituted derivatives	苯及其衍生物	162	160.98	[M+H]+	C6H5Cl2N	2	89738.2	94492.8	78368.7	66547.4	79864.4	57652	90374.8	73536.5	75587.4	82764.3	79012.9	90032.7	67472.6	63891.2	78687.6	66255	74976	60346.8	75357	75157.4	66320.4	-	-	7257	95-76-1	-	-	-
FDATN00061	Entecavir hydrate	Entecavir Hydrate	Others	其他	Medicine	药物	344.227	295.128	[M-2H+3Na]+	C12H17N5O4	1	90067.8	61775	81983.2	162991	89723.8	64243.4	74082.1	115887	49726.8	69617.3	79224.8	161826	65291.1	167697	143748	62839.1	100554	78311.4	55487.4	53523.2	53798.5	-	-	135526609	209216-23-9	-	-	-
MEDN2001	Asp-Leu	天冬氨酸-亮氨酸	Amino acid and Its metabolites	氨基酸及其代谢物	Small Peptide	小肽	245.1	246.122	[M-H]-	C10H18N2O5	1	90200.2	117416	38877.3	152107	92458.6	60888	51861.8	61564.6	116813	129142	60828.2	63122.6	44972.8	47802.3	38493.3	28824.8	53494.1	97959.3	66855.2	71884	72677.8	-	-	6992367	3062-14-4	-	-	-
MW0012045	11,12,14-Trihydroxy-7-methoxy-8,11,13-abietatrien-20,6-olide	11,12,14-Trihydroxy-7-methoxy-8,11,13-abietatrien-20,6-olide	Benzene and substituted derivatives	苯及其衍生物	Benzene and substituted derivatives	苯及其衍生物	375.181	376.189	[M-H]-	C21H28O6	3	90588.8	85173.8	87570.9	103333	118433	66697.3	96168.1	118488	99178.5	101134	116670	116716	72742.2	94273.1	119550	96712.5	99098	56586.8	72404.6	82846.1	72249.7	-	HMDB0031932	131751217	197649-67-5	-	-	-
MEDP2458	Heptethylene-glycol	庚乙二烯乙二醇	Alcohol and amines	醇、胺类	Alcohols	醇类	327.2	326.194	[M+H]+	C14H30O8	2	91282.5	64774.9	102501	218763	112099	87242.7	96354.3	136214	63360.4	78521.9	138265	224119	95505.7	216143	196152	90890.7	94267	106205	62294.1	65692.7	71156.3	-	HMDB0061835	79718	5617-32-3	44748	-	-
MEDP2283	ST-638	ST-638	Organic acid and Its derivatives	有机酸及其衍生物	Organic acid and Its derivatives	有机酸及其衍生物	355.1	354.104	[M+H]+	C19H18N2O3S	2	91325.1	37134.9	54541.2	53514.5	43044.2	111465	46188.3	25213.4	28239	537.005	21649.8	14130.2	29370.7	32630.2	39089.6	51134.7	18268.9	22259.7	22441.1	24239	22333	-	-	5276	107761-24-0	-	-	-
MEDN1945	Morpholine ethanesulfonic acid	吗啉乙磺酸	Organic acid and Its derivatives	有机酸及其衍生物	Sulfonic acids	磺酸类化合物	194	195.057	[M-H]-	C6H13NO4S	2	91542	81048	71625	177629	79314.6	92141	77077	83963.6	153600	84520.9	73274.4	91061.6	49560.6	106107	80044.3	84896.4	69796.5	87096.2	94369.8	93820.6	102769	-	-	78165	4432-31-9	-	-	-
MEDN0551	3-Indoleacrylic acid	3-吲哚丙烯酸	Organic acid and Its derivatives	有机酸及其衍生物	Organic acid and Its derivatives	有机酸及其衍生物	186.1	187.063	[M-H]-	C11H9NO2	1	92113.2	89610.6	99477.3	84880.8	88939.2	110919	79271.7	71429.3	60478.2	165592	102617	99316.3	101266	51442.1	58691.3	43350.9	40217.7	32501	76424.1	72185.1	73327.1	C21283	HMDB0000734	5375048	1204-06-4	90333	5702	-
MEDL01837	Nordihydrocapsiate	降二氢辣椒酯	Phenolic acids	酚酸类	Phenolic acids	酚酸类	293.178	294.183	[M-H]-	C17H26O4	1	92877.5	93888.5	99855.9	127094	106387	77752.7	101129	126059	106933	106105	105853	120570	86237	110624	115482	103364	112819	52375.7	77590.6	81060.8	78149.3	-	HMDB0034779	9817607	-	-	-	-
MW0126110	1-Phenylpiperazine	Phenylpiperazine	Heterocyclic compounds	杂环化合物	Heterocyclic compounds	杂环化合物	180.158	162.116	[M+NH4]+	C10H14N2	2	93221	86791.3	87700.3	97581.1	87912.9	97386.7	95813.2	97587.5	84965.2	78408.7	74235.9	98513.7	89867.8	96504.3	79515.9	83865.9	83667.3	93432.9	68950.9	99589.6	95833.4	-	HMDB0243993	7096	-	-	-	-
MEDP0082	S-Sulfo-L-Cysteine	S-磺基-L-半胱氨酸	Amino acid and Its metabolites	氨基酸及其代谢物	Amino acid derivatives	氨基酸衍生物	202.2	200.977	[M+H]+	C3H7NO5S2	2	93457.2	118665	35010	105580	164686	149218	126581	131193	65020	65020	89244.9	67725.3	155090	92365.1	143410	80067.8	115744	100040	90035	85030	123464	C05824	HMDB0000731	115015	1637-71-4	27891	-	ko00270,ko01100,ko01230
MEDP2719	(2E,4E)-6-(2-aminophenyl)-2-hydroxy-6-oxohexa-2,4-dienoic acid	(2E,4E)-6-(2-氨基苯基)-2-羟基-6-氧代己基-2,4-二烯酸	Organic acid and Its derivatives	有机酸及其衍生物	Organic acid and Its derivatives	有机酸及其衍生物	251.1	233.069	[M+NH4]+	C12H11NO4	2	93560.4	47597	67140.1	50140.5	59006.6	42863.3	81125	62526.2	57331.1	202684	237051	355346	143326	121805	133621	179938	203284	223799	169317	155097	158840	C08062	-	5281097	-	-	-	ko01100
MW0143490	5-(6-Hydroxy-2,5,7,8-tetramethyl-chroman-2-YL)-2-methyl-pentanoic acid	-	Organic acid and Its derivatives	有机酸及其衍生物	Organic acid and Its derivatives	有机酸及其衍生物	319.19	320.199	[M-H]-	C19H28O4	2	93618.6	107291	97587.9	108493	102601	73184.5	98454.3	83547.4	95441.7	117581	119773	163796	110049	88371.6	98335.6	92095.5	101300	124428	98357.7	113690	102663	-	-	45356845	7083-09-2	-	-	-
MEDP0274	Indole-2-Carboxylic Acid	2-吲哚甲酸	Heterocyclic compounds	杂环化合物	Indole and Its derivatives	吲哚及其衍生物	162.1	161.048	[M+H]+	C9H7NO2	1	94093	85820.5	118019	83574.3	74826.6	59649.5	76228.6	59026.6	80261	74178.1	72380	92133.4	74868.4	72037.8	76869.2	76299.6	70313.1	79365.3	73840.9	76242.4	72098.5	-	HMDB0002285	72899	1477-50-5	130363	6593	-
MW0008102	N-(3-(Aminomethyl)benzyl)acetamidine	1400瓦	Benzene and substituted derivatives	苯及其衍生物	Benzene and substituted derivatives	苯及其衍生物	355.261	177.127	[2M+H]+	C10H15N3	2	94156.6	50349	101502	91388.4	65279.4	158356	125376	75808.4	57417.1	23002.4	51726.7	46241.1	73440.2	81527.2	63131.8	105774	64473.8	19282.5	53858.1	75628.2	60487.1	-	HMDB0254998	1433	-	-	-	-
MEDP1871	Ile-Met	异亮氨酸-甲硫氨酸	Amino acid and Its metabolites	氨基酸及其代谢物	Small Peptide	小肽	263.1	262.135	[M+H]+	C11H22N2O3S1	2	94245.9	76500.8	78771	60647.5	61856.4	34377.7	55401.7	49909.7	54677.4	27745.4	49335.8	30120	46849.2	46903.2	39889.6	40448.6	48674.3	48289.8	78171.4	61908.5	60541.6	-	HMDB0028913	7020106	42384-14-5	-	-	-
MEDN2273	PA(5:0/18:0)	PA(5:0/18:0)	GP	甘油磷脂类	PA	磷脂酸	521.3	522.332	[M-H]-	C26H51O8P	2	94720.6	59961	57206.8	104139	74012.8	78783.4	45346.9	54391	60224.5	67953.4	37922.1	97845.6	115891	97319.6	83579.5	94535.4	107238	94498.4	70399.3	76108.8	70811	-	HMDB0115486	131822222	-	-	-	-
MEDP1360	Mycosporine-glycine	霉菌素甘氨酸	Amino acid and Its metabolites	氨基酸及其代谢物	Amino acid derivatives	氨基酸衍生物	246.1	245.09	[M+H]+	C10H15NO6	1	95035	153420	61619.7	95035	206820	72340.4	153420	114332	84202.9	43543.8	110045	68198.6	42723.3	120055	72274.3	100040	83772.7	64086.2	73126.6	91700	123390	-	-	14444486	65318-21-0	-	-	-
MEDP0047	Histamine	组胺	Alcohol and amines	醇、胺类	Polyamines	多胺	112.1	111.08	[M+H]+	C5H9N3	1	95604.1	140969	141740	40656.6	36895.1	20781.6	42274.4	30010	60020	68355	226850	67330.9	53350	60020	37390	44056.3	52347	70020	63149.8	70656.6	75025	C00388	HMDB0000870	774	51-45-6	18295	68	ko00340,ko01100,ko04080,ko04664,ko04721,ko04750,ko04971,ko04974,ko05310
MEDN1144	9(S)-HODE	（9S，10E，12Z）-9-羟基十八碳-10,12-二烯酸	FA	脂肪酰类	Oxidized lipids	氧化脂质	295.1	296.235	[M-H]-	C18H32O3	1	95713.2	131911	103790	256525	158565	171603	79380.5	124884	97739.8	160182	245609	107235	77974	84464.9	81992	91404.1	93760.8	108422	141464	124088	132977	C14767	-	5312830	73543-67-6	-	-	ko00591,ko03320
MEDP1288	Chrysophanol	Chrysophanol	Benzene and substituted derivatives	苯及其衍生物	Benzene and substituted derivatives	苯及其衍生物	255.1	254.058	[M+H]+	C15H10O4	2	95997.5	80290.1	94893.8	51570.6	41202.3	76529.3	17376.1	64596.2	39581.7	76335.4	73731	92878.4	56522.5	29270.7	73951.6	98716.6	71577	70233.8	78095.1	70444.3	82246.9	C10315	HMDB0030670	10208	481-74-3	3687	-	-
MW0152085	L-Alanyl-gamma-D-glutamyl-L-lysine	L-丙氨酰-γ-D-谷氨酰-L-赖氨酸; L-丙氨酸-γ-D-Glu-L-赖氨酸	Amino acid and Its metabolites	氨基酸及其代谢物	Small Peptide	小肽	386.197	346.185	[M-H+CH3CN]-	C14H26N4O6	3	96599.4	91025	101084	111930	113786	90873.8	125896	105020	92301.3	92480.7	100122	92338.4	92170.1	96260.2	99738.8	118584	101083	105264	97807.4	108788	94025.6	C21160	-	42609676	-	-	-	-
MEDP1495	3-Methoxyphenylacetic acid	3-甲氧基苯乙酸	Organic acid and Its derivatives	有机酸及其衍生物	Organic acid and Its derivatives	有机酸及其衍生物	167.1	166.063	[M+H]+	C9H10O3	2	96777.4	92476.6	74016.3	33653.1	49795.9	91713.4	67580.2	55567	34470.6	87364.4	96043.8	139161	101052	79186.5	88321.6	107461	104286	98463.3	80846.4	95874.2	85899.8	-	HMDB0059969	15719	1798-09-0	-	-	-
MW0158633	Tyr-Thr-Val-Thr-Leu	酪氨酸-苏氨酸-缬氨酸-苏氨酸-亮氨酸	Amino acid and Its metabolites	氨基酸及其代谢物	Small Peptide	小肽	659.337	595.322	[M+CH3CN+Na]+	C28H45N5O9	2	96791.2	55036.5	23516.3	86405.9	92071.2	74628.4	79872.3	72964.1	126789	232333	99787.5	83477.5	102169	44809.6	56361.6	64844.1	95034.3	68869.6	76873.7	78722.5	74979.3	-	-	-	-	-	-	-
MW0126895	(±)-Tryptophan	L-色氨酸	Amino acid and Its metabolites	氨基酸及其代谢物	Amino acids	氨基酸	251.102	204.09	[M+HCOO+2H]+	C11H12N2O2	2	97207.2	47007.5	70405.2	225058	119350	56069.8	64696.1	85157.7	64959.3	355379	379177	162861	36003.8	111616	50337	79627.8	143602	211795	234977	257281	287046	C00806	HMDB0030396	1148	-	27897	-	-
MW0110992	Dicyclohexylamine	二环己胺	Alcohol and amines	醇、胺类	Amines	胺类	228.195	181.183	[M+HCOO+2H]+	C12H23N	2	97278.3	137441	136358	138400	201158	192964	109235	113129	44189.7	19546.4	28542.9	56000.6	28944	44824.9	27221.8	44387.1	62514.5	25957.5	76673.2	101416	93608.7	C14686	HMDB0251214	7582	-	-	-	-
MEDN0231	L-Fucose	L-岩藻糖	Carbohydrates and Its metabolites	碳水化合物及其代谢物	Sugars	糖类	163.1	164.069	[M-H]-	C6H12O5	2	97405.4	126484	113446	68784.4	93484.4	143843	91441.7	126892	160780	100458	93367.3	245689	175037	207105	202375	129409	176403	163067	122986	144831	132200	C01019	HMDB0000174	17106	2438-80-4	2181	268	ko00051,ko00520,ko01100,ko01250,ko04625
MW0128408	(Z)-7-Hexadecen-1,16-olide	黄樟内酯	Heterocyclic compounds	杂环化合物	Heterocyclic compounds	杂环化合物	251.205	252.209	[M-H]-	C16H28O2	3	97887.1	77108.8	83622.7	84706.2	86665.3	48672.3	90589.2	74359.9	64451.5	70545.3	71041.1	80921.9	105289	79992.5	98889.1	96721.4	58280.2	105429	87515	79243.8	88963.2	-	HMDB0031086	5365703	123-69-3	-	-	-
MEDN2155	2-Amino-5-nitrobenzoic acid	2-氨基-5-硝基苯甲酸	Benzene and substituted derivatives	苯及其衍生物	Benzene and substituted derivatives	苯及其衍生物	181	182.033	[M-H]-	C7H6N2O4	2	97911.4	93692.3	128780	152311	109450	142263	91037.5	132603	83497	102932	85536.4	107065	148624	131067	91941.9	100980	84586.9	83163.1	95686.7	96849.4	101154	C19788	-	12032	616-79-5	-	-	-
MW0125729	Desmethylclomipramine	去甲氯米帕明	Heterocyclic compounds	杂环化合物	Heterocyclic compounds	杂环化合物	301.142	300.139	[M+H]+	C18H21ClN2	2	98774.8	144686	101216	53135.5	88921.5	50817.2	29418	85109.3	92025.8	35963	52053.9	49043.9	25024.3	33036.8	23310.6	32032.4	47467.6	52144.4	45808	46706.2	53749	-	HMDB0060947	622606	303-48-0	124969	-	-
MW0156374	Rhodamine 6G	罗丹明 6G	Heterocyclic compounds	杂环化合物	Heterocyclic compounds	杂环化合物	477.197	478.202	[M-H]-	C28H31ClN2O3	3	99005	88675	63112.6	73608.7	55033.2	50363.3	24477.8	28867.1	21586.3	36524.5	20652.8	28298.5	38147.2	49453.5	30383.8	36207.3	27480.8	41743.2	37810.7	48499	41847.9	-	-	13806	989-38-8	-	-	-
MEDP1020*132	4-Hydroxyhippurate	4-羟基马尿酸	Amino acid and Its metabolites	氨基酸及其代谢物	Amino acid derivatives	氨基酸衍生物	196.1	195.053	[M+H]+	C9H9NO4	1	99225.1	110700	88717.4	76862.3	59633.8	42804	39324.5	47455.7	58100.3	64251.5	63149.5	115186	50864.7	63844.2	94873.1	106126	123742	82055.8	50782.4	60024.7	66867.5	-	HMDB0013678	151012	2482-25-9	71018	-	-
MEDP0379*132	3-Hydroxyhippuric Acid	3-羟基马尿酸	Amino acid and Its metabolites	氨基酸及其代谢物	Amino acid derivatives	氨基酸衍生物	196.1	195.053	[M+H]+	C9H9NO4	1	99225.1	110700	88717.4	76862.3	59633.8	42804	39324.5	47455.7	58100.3	64251.5	63149.5	115186	50864.7	63844.2	94873.1	106126	123742	82055.8	50782.4	60024.7	66867.5	-	HMDB0006116	450268	1637-75-8	70824	-	-
MEDP2320	N(6),N(6)-Dimethyl-L-lysine	N（6），N（6）-二甲基-L-赖氨酸	Amino acid and Its metabolites	氨基酸及其代谢物	Amino acids	氨基酸	175.1	174.137	[M+H]+	C8H18N2O2	2	99803.6	109532	327470	108792	68556	79261.3	97071.1	66551.2	141436	143990	90818.3	181268	43549.6	109673	108819	94994.4	50345.9	56337.9	101613	94281.8	149165	-	-	56777362	2259-86-1	-	-	-
MEDP1006	Creatine	肌酸	Organic acid and Its derivatives	有机酸及其衍生物	Organic acid and Its derivatives	有机酸及其衍生物	132.1	131.07	[M+H]+	C4H9N3O2	1	99866	161295	134448	102224	146631	100668	99677.3	65020	94332.6	61514.8	121064	102997	147033	84448.6	108529	92786.3	65931.5	88857.3	73119.2	77916.9	86700	C00300	HMDB0000064	586	57-00-1	16919	7	ko00260,ko00330,ko01100
MEDN1954	Val-Gly	缬氨酸-甘氨酸	Amino acid and Its metabolites	氨基酸及其代谢物	Small Peptide	小肽	173.1	174.1	[M-H]-	C7H14N2O3	2	99918.6	124774	75784.3	104533	112959	142485	111631	117805	118613	144651	109834	113556	66073.9	87447.2	84124.1	85207.8	116407	125345	120034	127050	104985	-	HMDB0029127	6993111	686-43-1	-	-	-
MEDP2164	2,2-Dihydroxymethyl-1-azabicyclo[2.2.2]octan-3-one	2,2-二羟基甲基-1-氮杂双环[2.2.2]辛-3-酮	Heterocyclic compounds	杂环化合物	Heterocyclic compounds	杂环化合物	186.1	185.105	[M+H]+	C9H15NO3	2	100040	73355	64440.6	30856.6	54345.5	63350	40010	34487.7	43565.6	48345	39931.7	43345	32660.2	30010	27228.2	29939.2	30010	40825.9	29043.7	39934.5	52640.8	-	-	322968	5608-24-2	-	-	-
MEDP1197	Hypotaurocyamine	下金胺	Alcohol and amines	醇、胺类	Polyamines	多胺	152	151.042	[M+H]+	C3H9N3O2S	2	100050	108719	105856	92421.4	53408.6	137535	80294.6	93841.9	76041.1	124911	145984	155576	69522.1	119360	143066	141671	163199	119256	118801	99126.1	106531	C02419	-	11062553	1119-54-6	-	-	-
MEDN0352*014	O-Phosphorylethanolamine	O-Phosphorylethanolamine	GP	甘油磷脂类	Others	其他	140	141.019	[M-H]-	C2H8NO4P	2	102493	127602	91571.7	174581	68869.8	190076	86481.2	164804	191477	140991	49738.1	87244	97754.1	136677	75271	108607	94489.4	169214	161014	145883	163747	C00346	HMDB0000224	1015	1071-23-4	17553	5233	ko00563,ko00564,ko00600,ko01100,ko04071
MEDN0615*014	Carbamoyl phosphate	氨基甲酸酯磷酸酯	Organic acid and Its derivatives	有机酸及其衍生物	Phosphoric acids	磷酸类化合物	140	140.983	[M-H]-	CH4NO5P	2	102493	127602	91571.7	174581	68869.8	190076	86481.2	164804	191477	140991	49738.1	87244	97754.1	136677	75271	108607	94489.4	169214	161014	145883	163747	C00169	HMDB0001096	278	590-55-6	17672	6002	ko00220,ko00230,ko00240,ko00250,ko00910,ko01100,ko01200,ko01230,ko01240
MEDN2272	3-Oxostearic acid	3-氧硬脂酸	Organic acid and Its derivatives	有机酸及其衍生物	Organic acid and Its derivatives	有机酸及其衍生物	297.2	298.251	[M-H]-	C18H34O3	2	102901	523550	84995.6	93927.2	94562.1	368706	101266	196410	175929	76841.3	151039	166759	516242	70068.7	79077.5	106661	149544	277700	145164	172005	162315	-	-	5283005	16694-29-4	-	-	-
MEDN1254	LPI(18:1)	LPI(18:1)	GP	甘油磷脂类	LPI	溶血磷脂酰肌醇	597.3	598.312	[M-H]-	C27H51O12P	1	102919	126565	159937	144391	185642	110968	190468	123955	108876	161858	138716	153399	238732	211932	179466	163955	83438.2	103052	177019	124964	153725	-	-	-	-	-	-	-
MW0138520	3-[(2S,3R,4S,5R,6S)-4,5-dihydroxy-6-(hydroxymethyl)-3-[(2S,3S,4R,5R,6S)-3,4,5-trihydroxy-6-methyloxan-2-yl]oxyoxan-2-yl]oxy-5,7-dihydroxy-2-(4-hydroxy-3-methoxyphenyl)chromen-4-one	-	Flavonoids	黄酮	Flavonoid	黄酮	624.16	624.169	[M+]+	C28H32O16	2	104068	103281	115750	89364.2	120253	104256	94855.2	109407	103215	94465.4	103235	111583	116548	99779.8	95847.5	81672.5	94302.6	102983	114013	78785	89901.8	-	HMDB0037745	139031044	-	-	-	-
MW0056575	[(2R)-2-(11-methyldodecanoyloxy)-3-phosphonooxypropyl] 11-methyldodecanoate	PA(i-13:0/i-13:0)	GP	甘油磷脂类	PA	磷脂酸	585.353	564.379	[M+Na-2H]-	C29H57O8P	3	104073	76118.3	73968.9	114317	158166	122400	84386.6	77915	95212.6	140622	131880	131666	114100	123665	132289	140989	170313	113571	150304	107071	135547	-	HMDB0115800	131822456	-	-	-	-
MEDN1549	Hydroumbellic acid	氢化伞形酸	Benzene and substituted derivatives	苯及其衍生物	Phenolics	苯酚类	181.1	182.058	[M-H]-	C9H10O4	2	105515	186296	115716	100283	102096	372265	88452.6	100427	99504.8	77773.6	91081.8	99391.2	182243	75602.5	63038	69441.8	74643.3	380271	69025.2	63726.8	74853.8	-	HMDB0126386	96384	5631-68-5	-	-	-
MW0111276	Rimantadine	金刚乙胺	Alcohol and amines	醇、胺类	Amines	胺类	226.179	179.167	[M+HCOO+2H]+	C12H21N	2	105620	122389	97705.7	111579	169627	137634	124781	95810.1	58744.9	51054.2	55498	41751.7	45496.7	47263.9	44862.8	64898.2	79336.1	63432.1	64233.9	47653.4	46190	C07236	HMDB0014621	5071	13392-28-4	193858	-	-
MW0053478	Geniposidic acid	京苷酸	Organic acid and Its derivatives	有机酸及其衍生物	Organic acid and Its derivatives	有机酸及其衍生物	409.09	374.121	[M+Cl]-	C16H22O10	2	105638	127633	113625	126026	112150	105719	108818	112621	117360	113315	121380	120917	107390	119232	113469	119612	113515	97855	104275	116357	123509	-	HMDB0034942	443354	27741-01-1	-	-	-
MEDN0128	4-Hydroxy-3-methoxybenzaldehyde	4-羟基-3-甲氧基苯甲醛	Benzene and substituted derivatives	苯及其衍生物	Phenolics	苯酚类	151	152.047	[M-H]-	C8H8O3	1	105822	116488	108674	307251	160996	165672	130030	154385	91616.4	113144	95294.5	197664	146358	151475	121721	117817	111985	112387	167526	180470	225300	C00755	HMDB0012308	1183	121-33-5	18346	-	ko01100
MEDN1740*009	4-Methylhexanoic acid	4-甲基己酸	Organic acid and Its derivatives	有机酸及其衍生物	Organic acid and Its derivatives	有机酸及其衍生物	129.1	130.099	[M-H]-	C7H14O2	2	105851	128300	89346.3	106477	113289	132524	56271.6	65966	90072.5	102559	101013	109965	100667	46996.6	101382	102622	103216	78889.8	107124	98839.2	73264	-	-	15271	1561-11-1	-	-	-
MEDN1699*009	2-Methylhexanoic acid	2-甲基己酸	Organic acid and Its derivatives	有机酸及其衍生物	Organic acid and Its derivatives	有机酸及其衍生物	129.1	130.099	[M-H]-	C7H14O2	2	105851	128300	89346.3	106477	113289	132524	56271.6	65966	90072.5	102559	101013	109965	100667	46996.6	101382	102622	103216	78889.8	107124	98839.2	73264	-	HMDB0031594	20653	4536-23-6	-	-	-
MEDN1753*009	2,2-Dimethylpentanoic acid	2,2-二甲基戊酸	Organic acid and Its derivatives	有机酸及其衍生物	Organic acid and Its derivatives	有机酸及其衍生物	129.1	130.099	[M-H]-	C7H14O2	2	105851	128300	89346.3	106477	113289	132524	56271.6	65966	90072.5	102559	101013	109965	100667	46996.6	101382	102622	103216	78889.8	107124	98839.2	73264	-	-	14455	1185-39-3	-	-	-
MW0007570	Medetomidine hydrochloride	盐酸美托咪定	Benzene and substituted derivatives	苯及其衍生物	Benzene and substituted derivatives	苯及其衍生物	242.174	236.108	[M+CH3CN+H]+	C13H17ClN2	1	106361	76147.6	77074.9	394869	291254	179590	65834.6	75307.1	59578.7	555512	475803	370643	51685.1	76509.1	62325.2	400258	409014	581315	346617	341989	357319	-	-	68601	86347-15-1 | 106807-72-1	-	-	-
MW0155301	Phe-Phe-Glu-Ser-Phe	-	Amino acid and Its metabolites	氨基酸及其代谢物	Small Peptide	小肽	675.292	675.29	[M+]+	C35H41N5O9	2	106414	75786.5	42802.1	131397	78564.5	45585.5	99732	49885.9	41340.8	67997.5	23336.4	19829.2	27419	46893.7	20582.6	30010	26477.3	45824.9	52051.3	35907	33418.7	-	-	-	-	-	-	-
MW0114854	Methyl cellulose	甲基纤维素	Carbohydrates and Its metabolites	碳水化合物及其代谢物	Sugars	糖类	453.239	454.241	[M-H]-	C20H38O11	3	106559	94704.6	101154	97339.1	94921	86636.6	86752.6	108826	90425.7	75415.1	82529.8	97175.5	105682	104938	92528	92592.6	104948	85618.6	108143	88659.6	93860.1	-	HMDB0029925	51063134	9004-67-5	-	-	-
MW0114481	L-fucopyranose 1-phosphate	1-磷酸岩藻糖	Organic acid and Its derivatives	有机酸及其衍生物	Organic acid and Its derivatives	有机酸及其衍生物	267.028	244.035	[M+Na]+	C6H13O8P	3	106653	127600	63557.3	76359	84773.4	96960.1	85574.4	88968.7	82282.1	68777.6	42467.3	46355.6	54822.5	46338	34922.8	87614	25005	45537.3	66118	56037	52826.9	-	HMDB0001265	439871	16562-58-6	28319	6120	-
MEDP0378	N6-Succinyl Adenosine	N6-琥珀酰腺苷	Nucleotide and Its metabolites	核苷酸及其代谢物	Nucleotide and Its metabolites	核苷酸及其代谢物	384	383.108	[M+H]+	C14H17N5O8	1	107079	109303	104342	73945.3	76548.5	88881.4	74449.2	93815.7	94646	45366.6	72721.4	84738.2	86608.6	81842	112308	92529.9	71796.5	81384.6	91664.3	114253	98605.2	-	HMDB0000912	20849086	4542-23-8	71169	5867	-
MW0009705	Salbutamol	沙丁胺醇	Benzene and substituted derivatives	苯及其衍生物	Benzene and substituted derivatives	苯及其衍生物	222.145	239.152	[M+H-H2O]+	C13H21NO3	2	107101	175518	259898	150182	186483	520442	529626	208420	180506	289746	694715	1.4822e+06	281032	399225	144266	451715	511836	130100	404183	362430	393979	C11770	HMDB0001937	2083	18559-94-9	2549	799	-
MEDN2117	Hyp-Thr	L-羟脯氨酸-L-苏氨酸	Amino acid and Its metabolites	氨基酸及其代谢物	Small Peptide	小肽	231.1	232.106	[M-H]-	C9H16N2O5	2	107582	168440	155762	161456	110186	119004	184725	168243	103183	78485.8	64871.4	68066.9	65448.6	63585.3	110184	107918	113131	118279	163580	100252	115205	-	-	-	-	-	-	-
MEDP2565	Phe-Ala	L-苯丙氨酸-L-丙氨酸	Amino acid and Its metabolites	氨基酸及其代谢物	Small Peptide	小肽	237.1	236.116	[M+H]+	C12H16N2O3	2	108364	141659	153540	122592	128119	124575	117233	122604	145910	150474	152418	136531	91873.5	138351	149086	129208	126374	115399	92876	109387	107884	-	HMDB0028988	5488196	3918-87-4	-	-	-
MEDN0085	Benzoylformic Acid	苯乙醛酸	Benzene and substituted derivatives	苯及其衍生物	Phenolic acids	酚酸类	149	150.032	[M-H]-	C8H6O3	1	108483	52327.9	123209	121083	134086	104503	90149.9	121233	110487	125680	138979	169906	97321.4	109605	100714	119816	129617	106687	113216	111796	105578	C02137	HMDB0001587	11915	611-73-4	18280	-	ko00360,ko01100
MEDP2428	Cyclo(Ala-Pro)	环(丙氨酸-脯氨酸)	Amino acid and Its metabolites	氨基酸及其代谢物	Small Peptide	小肽	169.1	168.09	[M+H]+	C8H12N2O2	2	108736	77981.3	107121	94627.9	99158.8	93147	75737.5	77869.3	65973.2	97983.7	109309	99859.3	63616.8	70250.8	79788.7	89277.5	76047.1	81497.8	67729.7	88544.1	85989	-	-	13879951	36357-32-1	-	-	-
MW0143686	5-Oxoavermectin''1a'' aglycone	5-Oxoavermectin''1a''苷元	Aldehyde,Ketones,Esters	醛、酮、酯类	Ketones	酮类	581.324	582.319	[M-H]-	C34H46O8	3	108766	93790.1	108785	30577.4	95985.9	42839.6	74688.4	51337.1	30010	23391.7	33148.2	43237.7	72519.4	27266	42231.3	37799.5	67150.2	49922.1	53021.7	41069.1	60582.2	-	-	11953988	-	-	-	-
MEDN0767	12,13-EpOME	(±)12(13)环氧-9Z-十八碳烯酸	FA	脂肪酰类	Oxidized lipids	氧化脂质	295.2	296.235	[M-H]-	C18H32O3	1	109835	159882	133265	287101	181882	263867	117006	190688	126356	201533	370566	142160	90376	89777	110449	126128	107177	145560	174377	149470	163007	C14826	HMDB0004702	5356421	-	38299	-	ko00591,ko01100
MEDP1943*118	O-Acetyl-L-serine	O-乙酰基-L-丝氨酸	Amino acid and Its metabolites	氨基酸及其代谢物	Amino acid derivatives	氨基酸衍生物	148.1	147.053	[M+H]+	C5H9NO4	2	110045	62829.2	115050	116720	43225.7	91700	69476.2	78205.9	110045	61150.2	71690	93370	133400	153420	86700	106710	81695	65978.7	76690	91779	91809.9	C00979	HMDB0003011	99478	5147-00-2	17981	3270	ko00270,ko00920,ko01100,ko01200,ko01230,ko04122
MEDP0879*118	N-Methyl-D-Aspartic Acid	N-甲基-D-天冬氨酸	Amino acid and Its metabolites	氨基酸及其代谢物	Amino acid derivatives	氨基酸衍生物	148.2	147.053	[M+H]+	C5H9NO4	2	110045	62829.2	115050	116720	43225.7	91700	69476.2	78205.9	110045	61150.2	71690	93370	133400	153420	86700	106710	81695	65978.7	76690	91779	91809.9	C12269	HMDB0002393	22880	6384-92-5	31882	6662	-
MW0123235	1-(10-{2-[4-(2-hydroxyethyl)piperazin-1-yl]ethyl}-10H-phenothiazin-2-yl)propan-1-one	1-(10-{2-[4-(2-羟乙基)哌嗪-1-基]乙基}-10H-吩噻嗪-2-基)丙-1-酮	Heterocyclic compounds	杂环化合物	Heterocyclic compounds	杂环化合物	410.197	411.198	[M-H]-	C23H29N3O2S	3	110849	125361	122674	117476	138816	106910	137132	125648	98724.1	118090	126427	128524	139765	129052	133591	136803	100628	121468	129874	129591	124624	-	HMDB0015172	25137957	2622-30-2	51235	-	-
MEDN0739	4-Hydroxybenzyl alcohol	4-羟基苯甲醇	Benzene and substituted derivatives	苯及其衍生物	Benzene and substituted derivatives	苯及其衍生物	123	124.052	[M-H]-	C7H8O2	1	110965	113845	118649	70168.2	69703.2	64842.9	54484.5	68431.9	52494.2	54444.4	60058.8	56145.6	46772.2	54471.8	52838.1	60707	56197.1	58128	78120.8	62002.9	69829	C17467	HMDB0011724	125	623-05-2	67410	-	-
MEDN0206*019	Citramalic Acid	柠苹酸	Organic acid and Its derivatives	有机酸及其衍生物	Organic acid and Its derivatives	有机酸及其衍生物	147	148.1	[M-H]-	C5H8O5	2	111011	169650	139040	146838	122379	214719	80963.5	132630	129765	66624.1	86943.1	105079	125210	78049.3	120826	108890	88264	147596	116018	121922	112544	C00815	HMDB0000426	1081	597-44-4	15584	5415	-
MEDN0820*019	3-Hydroxyglutaric acid	3-羟基戊二酸	Organic acid and Its derivatives	有机酸及其衍生物	Organic acid and Its derivatives	有机酸及其衍生物	147	148.037	[M-H]-	C5H8O5	2	111011	169650	139040	146838	122379	214719	80963.5	132630	129765	66624.1	86943.1	105079	125210	78049.3	120826	108890	88264	147596	116018	121922	112544	-	HMDB0000428	181976	638-18-6	-	5417	-
MEDN1052*019	2-Hydroxyglutaric acid	(S)-2-羟基戊二酸	Organic acid and Its derivatives	有机酸及其衍生物	Organic acid and Its derivatives	有机酸及其衍生物	147	148.037	[M-H]-	C5H8O5	2	111011	169650	139040	146838	122379	214719	80963.5	132630	129765	66624.1	86943.1	105079	125210	78049.3	120826	108890	88264	147596	116018	121922	112544	C03196	-	439939	13095-48-2	-	-	ko00310,ko01100
MW0009848	Tebutam	特布坦	Benzene and substituted derivatives	苯及其衍生物	Benzene and substituted derivatives	苯及其衍生物	310.093	233.178	[M-H+2K]+	C15H23NO	2	111226	102190	105423	105039	89193.8	100121	97521.3	89994.6	94530.7	89815.4	94451.1	98590.3	102276	86288.3	97628.1	84955.4	86215.7	86671.5	92960.7	89652.9	94065.7	C18896	-	92299	35256-85-0	-	-	-
MEDN0570*006	L-Erythrulose	L-赤藓酮糖	Carbohydrates and Its metabolites	碳水化合物及其代谢物	Sugars	糖类	119	120.042	[M-H]-	C4H8O4	2	111674	108323	111156	90477.8	90485.2	79290.9	68472.3	87673.3	68465	38163.7	33113.7	43875.7	81151.1	95479.6	87982.4	75395.6	71597.1	75369.7	71471	55839.6	85448.8	C02045	HMDB0006293	5460032	533-50-6	27913	-	-
MEDN1129*006	Erythrose	赤藓糖	Carbohydrates and Its metabolites	碳水化合物及其代谢物	Sugars	糖类	119	120.042	[M-H]-	C4H8O4	1	111674	108323	111156	90477.8	90485.2	79290.9	68472.3	87673.3	68465	38163.7	33113.7	43875.7	81151.1	95479.6	87982.4	75395.6	71597.1	75369.7	71471	55839.6	85448.8	C01796	HMDB0002649	94176	583-50-6	23956	289	-
MEDP2263	4-Hydroxydebrisoquine	4-羟基异喹	Benzene and substituted derivatives	苯及其衍生物	Benzene and substituted derivatives	苯及其衍生物	192.1	191.105	[M+H]+	C10H13N3O	2	111742	143420	130623	98515.4	106329	65351.4	91948.8	96346	27441.4	112207	39035.2	112161	62714.2	48228.2	46536.7	96463.6	62819.3	64185.6	126575	98696.9	116985	-	HMDB0006468	107669	59333-79-8	63800	-	-
MEDP2816	Carnitine C6-2OH	肉碱 C6-2OH	FA	脂肪酰类	CAR	酰基肉碱	290.2	289.153	[M+H]+	C13H23NO6	2	112181	147607	119865	94089.5	107731	77006.8	121952	101618	76837.6	75070.6	84002.4	286967	111035	155620	171841	242227	181440	245883	141165	129297	155861	C02301	HMDB0000552	128145	102673-95-0	70857	5536	ko04714
MEDN1235	L-2-amino-6-oximelic acid	L-2-氨基-6-氧庚二酸	Organic acid and Its derivatives	有机酸及其衍生物	Organic acid and Its derivatives	有机酸及其衍生物	188.1	189.064	[M-H]-	C7H11NO5	2	112365	92024	102825	77071.7	87811	81848.9	68791.6	66870.1	70092.2	78296.8	73715.7	55291.8	44425.6	66186.1	62263	48779.2	55734	37765.7	70548.8	59671.1	59347.2	C03871	-	194695	75650-93-0	-	-	ko01100,ko01230
MEDN2150	2-O-α-D-glucopyranosyl-L-ascorbic acid	2-O-α-D-吡喃葡萄糖基-L-抗坏血酸	Carbohydrates and Its metabolites	碳水化合物及其代谢物	Sugar derivatives	糖衍生物	337.1	338.085	[M-H]-	C12H18O11	2	112498	82598.5	80446.9	76954.6	102962	80587	92779.9	97533.3	85103.7	90005.9	83826	79336.2	88297.7	78552.5	97841.1	88370.4	90776.9	84677.3	90816.3	85907.8	92412.8	C18339	-	54693473	129499-78-1	-	-	-
MW0153185	Lys-Tyr-Thr-Arg	-	Amino acid and Its metabolites	氨基酸及其代谢物	Small Peptide	小肽	651.296	566.318	[M+K+HCOOH]+	C25H42N8O7	2	113389	92891.5	99398.3	131689	247894	147336	208796	94140.6	60847.3	20441.7	24516.5	14950.4	66008.1	61200.2	23282.9	44826.4	30139.1	49818.7	50032.6	60303.4	58602.2	-	-	-	-	-	-	-
MW0108828	N-methyl Leukotriene C4	N-甲基白三烯 C4	Amino acid and Its metabolites	氨基酸及其代谢物	Amino acid derivatives	氨基酸衍生物	638.318	639.319	[M-H]-	C31H49N3O9S	2	114477	298824	643387	428763	672713	348542	373598	296222	228253	374834	37992.5	234702	330086	287139	228399	394967	261451	252022	588998	406932	563845	-	-	91886145	-	-	-	-
MW0156026	Pro-Tyr-Gln	脯氨酰-酪氨酰-谷氨酰胺	Amino acid and Its metabolites	氨基酸及其代谢物	Small Peptide	小肽	407.187	406.185	[M+H]+	C19H26N4O6	2	114613	95588.1	135777	149752	95062.3	107858	78909.5	139042	79302	91759.8	130201	220625	86867.7	253565	208121	120847	165725	203652	65890.2	54613	95307.1	-	-	145457621	-	-	-	-
MEDN2278	1,4-Cyclohexanedicarboxylic acid	1,4-环己烷二甲酸	Organic acid and Its derivatives	有机酸及其衍生物	Organic acid and Its derivatives	有机酸及其衍生物	171.1	172.074	[M-H]-	C8H12O4	2	114729	164589	96726.6	115507	57737.5	209407	74273.8	97905.4	85771.4	60810.1	112935	107347	204044	87855.2	99338.4	90217.6	95518.1	225867	94333.3	111042	110413	-	-	14106	1076-97-7	-	-	-
MEDP2572	Leu-Asp	L-亮氨酸-L-天冬氨酸	Amino acid and Its metabolites	氨基酸及其代谢物	Small Peptide	小肽	247.1	246.121	[M+H]+	C10H18N2O5	1	114765	82687.2	56559.4	74213.1	82335	65487.7	40307.1	66048.4	79381.8	56244.4	60067.7	58039.4	51278.1	39776.2	40575.6	25905.8	34035.3	56708.7	42696.8	58989.4	48399.8	-	-	7019087	32949-40-9	-	-	-
MEDN1448	(±)19(20)-EpDPE(A)	19（20）-环氧-4Z，7Z，10Z，13Z，16Z二十二碳五烯酸	FA	脂肪酰类	Oxidized lipids	氧化脂质	343.2	344.235	[M-H]-	C22H32O3	2	114916	123397	77502.2	193453	347698	155732	122354	46540	66638.5	612074	217965	332808	181067	120368	214383	243124	495233	502042	216910	232237	213885	-	HMDB0013620	11631565	-	72653	-	-
MEDP2740	Genistein-4'-glucuronide	染料木素-4'-葡糖醛酸	Benzene and substituted derivatives	苯及其衍生物	Benzene and substituted derivatives	苯及其衍生物	447.1	446.085	[M+H]+	C21H18O11	2	115766	172173	214630	129047	102075	175941	36947.9	128386	88656.2	183271	282400	291573	103527	48125.4	126086	188661	79044.5	117264	136347	152656	150379	-	-	45782816	245084-07-5	-	-	-
MW0161372	2-Phenylethyl D-glucopyranoside	2-苯乙基D-吡喃葡萄糖苷	Alcohol and amines	醇、胺类	Alcohols	醇类	283.119	284.126	[M-H]-	C14H20O6	3	116195	154892	32335.2	135428	181813	525232	438942	355479	329255	345051	308988	683706	614150	406309	395641	430715	670537	529068	395242	357650	390283	-	-	11044282	-	-	-	-
MW0109315	Pro-His-Arg	脯氨酰-组氨酰-精氨酸	Amino acid and Its metabolites	氨基酸及其代谢物	Small Peptide	小肽	409.232	408.223	[M+H]+	C17H28N8O4	2	116840	131307	154554	157872	124395	150609	135678	161718	107885	126135	123152	46803.4	74247.8	80917.6	132900	232921	212136	177778	221707	127800	198518	-	-	145457478	-	-	-	-
MW0016280	N-octanoylsphingosine	C-8神经酰胺	SL	鞘脂类	Cer	神经酰胺	408.377	425.387	[M+H-H2O]+	C26H51NO3	2	117840	128651	114988	112473	109087	118298	154132	111522	80623	62038.2	83175.7	75777.5	104445	68959.1	77805.5	81399	68732.4	72705	72496.2	77832.1	76562.8	-	-	5702614	74713-59-0	-	-	-
MW0142548	2-Oxooctadecanoic acid	2-氧代十八烷酸	Organic acid and Its derivatives	有机酸及其衍生物	Organic acid and Its derivatives	有机酸及其衍生物	297.244	298.251	[M-H]-	C18H34O3	3	117874	122969	137614	173859	150902	117833	154856	125486	111462	111478	126691	122953	150792	117504	138084	120527	86887.9	106333	122623	124585	121715	C00869	-	439332	80559-38-2	-	-	-
MW0139986	Zearalanone	玉米赤霉酮	Aldehyde,Ketones,Esters	醛、酮、酯类	Ketones	酮类	319.154	320.162	[M-H]-	C18H24O5	2	118021	150453	161298	109859	128959	76875.7	86488.3	100978	107466	188955	202754	226930	77009.6	90902.7	94923	99225.7	79789.2	144083	126575	129987	154099	-	-	108003	5975-78-0	-	-	-
MEDN1771	4,4'-Dihydroxybenzophenone	4,4'-二羟基二苯甲酮	Benzene and substituted derivatives	苯及其衍生物	Benzene and substituted derivatives	苯及其衍生物	213.1	214.063	[M-H]-	C13H10O3	2	118771	113016	106731	103098	106731	112756	111147	103941	103777	102897	114720	106348	106331	104975	104405	110723	112955	106501	132533	115314	105551	C14220	-	69150	611-99-4	-	-	-
MEDP2066	Triethylenetetramine	三乙烯四胺	Alcohol and amines	醇、胺类	Polyamines	多胺	147.2	146.153	[M+H]+	C6H18N4	2	120055	229340	129181	116415	271009	263728	144426	147451	178709	105252	157923	83131.6	117165	104497	137573	114027	102057	120055	87701.9	102858	107643	C07166	-	5565	112-24-3	-	-	-
MW0146009	Asp-Ala-Lys-Arg	-	Amino acid and Its metabolites	氨基酸及其代谢物	Small Peptide	小肽	487.269	488.271	[M-H]-	C19H36N8O7	2	121133	283397	166256	89074.5	143413	271959	60008.4	61830.3	53528.2	34320	66854.1	50921.9	81349.4	92291	84011	50496.1	23956.6	35606.3	90180.1	87764.5	82216.5	-	-	-	-	-	-	-
MEDP2302	N-Acetyl-L-methionine	N-乙酰基蛋氨酸	Amino acid and Its metabolites	氨基酸及其代谢物	Amino acid derivatives	氨基酸衍生物	192.1	191.062	[M+H]+	C7H13NO3S	2	121342	128897	69140.7	143416	165086	136829	96809.5	102798	135959	66645.6	71609.4	60596.3	69601.2	102556	63649.7	93606.7	103245	88878.2	100263	89129.1	123329	C02712	HMDB0011745	6180	65-82-7	165927	-	-
MW0055465	Oleanolic acid	齐墩果酸	Organic acid and Its derivatives	有机酸及其衍生物	Organic acid and Its derivatives	有机酸及其衍生物	498.384	456.36	[M+CH3CN+H]+	C30H48O3	2	121387	120535	127302	141922	113301	88270.7	112168	85764.9	81258.9	59778.9	74141.9	80235.4	85873.5	65838	84851.9	97872.2	95616.4	68600.6	79059.9	71880.4	80108.3	C17148	HMDB0002364	10494	508-02-1	37659	-	-
MW0143727	Citco	奇科	Benzene and substituted derivatives	苯及其衍生物	Benzene and substituted derivatives	苯及其衍生物	434.982	436.974	[M-]-	C19H12Cl3N3OS	3	122033	96941.2	103723	78005.5	68016.6	41786.9	61103.4	62858.3	46407.9	63062.5	35401.4	60765.4	72211.9	55383.8	71207.2	89474.4	69209	49986.8	111260	78012.4	69031.9	-	-	9600409	338404-52-7	-	-	-
MEDP0236	D-Gluconic Acid	葡萄糖酸	Carbohydrates and Its metabolites	碳水化合物及其代谢物	Sugar acids	糖酸	197.1	196.058	[M+H]+	C6H12O7	2	122088	46556.7	53182.8	98997.8	20250.2	139845	63230.1	57746.7	47228.2	143286	61675.8	50982.8	65405.3	108758	161790	84727	104296	57347.4	104005	130434	135355	C00257	HMDB0000625	10690	526-95-4	33198	345	ko00030,ko01100,ko01200
MEDP2342	4-Aminomethylpyrimidine	4-氨基甲基嘧啶	Heterocyclic compounds	杂环化合物	Heterocyclic compounds	杂环化合物	110.1	109.064	[M+H]+	C5H7N3	1	122196	134497	143679	98091.8	125229	107662	111806	69077	60929.8	120055	79585	34380.1	97254.5	67421.1	58980.2	102488	89299.1	54203.6	53334.2	92641	97637.3	-	-	12933348	45588-79-2	-	-	-
MW0153155	Lys-Thr-Leu-Thr-Gly	-	Amino acid and Its metabolites	氨基酸及其代谢物	Small Peptide	小肽	536.335	518.306	[M+NH4]+	C22H42N6O8	2	122356	299967	75562.4	508289	279523	257618	44392.8	88621.3	87631.6	801394	127012	148663	155088	159528	133175	197784	187632	245957	305435	246491	211910	-	-	-	-	-	-	-
MEDN1440	13-HDoHE	13-羟基-4Z,7Z,10Z,14E,16Z,19Z-二十二碳六烯酸	FA	脂肪酰类	Oxidized lipids	氧化脂质	343.2	344.235	[M-H]-	C22H32O3	2	123021	132188	114257	144941	273503	176706	74199.3	62449.2	120148	487095	173595	188127	114319	99054.1	131960	182370	225406	293623	163329	177937	167923	-	HMDB0060043	11559259	90780-53-3	-	-	-
MEDN2282	p-Cresol glucuronide	对甲酚葡糖苷酸	Benzene and substituted derivatives	苯及其衍生物	Benzene and substituted derivatives	苯及其衍生物	283.1	284.09	[M-H]-	C13H16O7	2	123453	237650	89495.5	285278	480580	2.10134e+06	1.46577e+06	1.15583e+06	1.32267e+06	1.1506e+06	1.09967e+06	2.83117e+06	2.58434e+06	1.50257e+06	1.445e+06	1.8673e+06	2.92766e+06	2.15057e+06	1.42757e+06	1.32789e+06	1.38359e+06	-	-	154035	17680-99-8	-	-	-
MEDP2121	1-Aminopentadecane	1-氨基十五烷	Organic acid and Its derivatives	有机酸及其衍生物	Organic acid and Its derivatives	有机酸及其衍生物	228.3	227.261	[M+H]+	C15H33N	1	123705	108557	107193	104015	94898.2	101269	98526.4	90300.6	99327.4	79232.6	97072.6	95435	80975.2	101342	107528	85265.6	108540	82354.9	121304	104136	111355	D88320	-	17386	2570-26-5	-	-	-
MEDP2223	Cork-oximate	软木肟酸	Organic acid and Its derivatives	有机酸及其衍生物	Organic acid and Its derivatives	有机酸及其衍生物	205.1	204.111	[M+H]+	C8H16N2O4	2	123795	104075	111561	99006	85806.6	91191.5	91232.2	88901.6	94364.1	104404	119059	76206.8	186035	92710	102699	98229.6	103573	92154.6	117906	120486	112019	-	-	5173	38937-66-5	-	-	-
MEDN0470	Oxoadipic Acid	2-氧代己二酸	Organic acid and Its derivatives	有机酸及其衍生物	Organic acid and Its derivatives	有机酸及其衍生物	159	160.037	[M-H]-	C6H8O5	1	124544	135917	146381	140295	84639.1	241515	115333	130679	47904.9	50053.9	51755.9	141088	45629.1	42626.4	55868	76735.9	92961.4	66356	145547	104569	101953	C00322	HMDB0000225	71	3184-35-8	15753	5234	ko00310,ko00380,ko01100,ko01210,ko01230,ko01240
MW0103826	(1S)-Hydroxy-(2S)-glutathionyl-1,2-dihydronaphthalene	（1S)-羟基-(2S)-谷胱甘肽-1，2-二氢化萘	Amino acid and Its metabolites	氨基酸及其代谢物	Small Peptide	小肽	467.162	451.141	[M+NH4-2H]-	C20H25N3O7S	3	124562	84828.6	86812.1	108949	67973.7	114177	58893.7	81829.7	46660.8	70989.8	72752	84695.5	92701.8	107650	90763.5	99475.9	125381	88169.5	107853	79923.8	90247.9	C14792	HMDB0060302	11954045	-	34000	-	ko00980
MW0124530	Janthitrem G	Janthitrem G	Heterocyclic compounds	杂环化合物	Heterocyclic compounds	杂环化合物	628.364	629.372	[M-H]-	C39H51NO6	3	124582	82687.2	129938	97894.4	226724	39781.8	168036	172689	45000.2	38828.7	17096.3	31420.1	55576.8	86007.1	37466.7	59209.6	43323.5	59891	75835.3	60319.3	85692.3	-	HMDB0030531	10394234	90986-51-9	-	-	-
MEDN1227	Furfural diacetal	糠醛二乙缩醛	Others	其他	Others	其他	169.1	170.094	[M-H]-	C9H14O3	2	124672	34657.5	53014.1	399535	382185	227033	109076	135450	57647.4	766334	653354	460611	106242	163483	63586	332503	561702	759043	408249	418734	439232	C14280	-	83553	13529-27-6	-	-	-
MEDN1098	2-ethyl-2-hydroxybutyric acid	2-乙基-2-羟基丁酸	Organic acid and Its derivatives	有机酸及其衍生物	Organic acid and Its derivatives	有机酸及其衍生物	131.1	132.079	[M-H]-	C6H12O3	2	125018	187082	135891	252261	274378	187904	110525	150238	157915	336215	297680	331355	119608	130284	145957	253434	304255	338943	238031	243940	239643	-	HMDB0001975	77199	3639-21-2	-	6411	-
MEDN0854	3-Methylglutaric acid	3-甲基戊二酸	Organic acid and Its derivatives	有机酸及其衍生物	Organic acid and Its derivatives	有机酸及其衍生物	145.1	146.058	[M-H]-	C6H10O4	1	125707	132215	106919	156928	116083	214031	111573	149677	129607	116539	119148	128580	185304	118861	96929.7	120818	120999	182740	111419	103742	111807	-	HMDB0000858	73917	1501-27-5	86396	5821	-
MEDP0037	Asp-Phe	L-冬胺基乙酸-L-苯丙胺基乙酸	Amino acid and Its metabolites	氨基酸及其代谢物	Small Peptide	小肽	281.3	280.106	[M+H]+	C13H16N2O5	2	125905	86636.7	57017.8	116460	80616.9	12721.7	44266.5	42428.7	85012.5	60619.7	55833.4	52242.1	52193.8	38664.6	40522.8	40552	56763.2	70078.8	65036.6	54303.6	63322.8	-	HMDB0000706	93078	13433-09-5	73830	5674	-
MEDP0894	3-Methoxytyramine	3-甲氧基酪胺	Benzene and substituted derivatives	苯及其衍生物	Phenolics	苯酚类	168.1	167.095	[M+H]+	C9H13NO2	2	125937	71863.5	130191	127455	119257	115224	121216	124897	116810	37115.7	126763	128990	118912	114495	42212.1	58088.7	82162	106527	103039	111188	74622.2	C05587	HMDB0000022	1669	1477-68-5	742324	5094	ko00350,ko01100,ko04728
MEDP2744	LPC(17:2/0:0)	LPC(17:2/0:0)	GP	甘油磷脂类	LPC	溶血磷脂酰胆碱	506.3	505.317	[M+H]+	C25H48NO7P	2	125948	128060	76671.3	83030.5	80437.7	28392.5	37333.1	47700.6	20838.6	22717.3	20739.9	26362.9	15430.1	27925.3	32505.2	31056.6	20885.8	16836.5	46415.4	45806.9	37236.7	-	-	52924043	-	-	-	-
MW0141803	1-O-(cis-9-Octadecenyl)-2-O-acetyl-sn-glycero-3-phosphocholine	-	GP	甘油磷脂类	PC	磷脂酰胆碱	550.379	550.387	[M+H]+	C28H57NO7P+	2	126063	182664	133592	142966	204975	149845	103996	127192	94689.8	72239.6	34540	34247.8	55432.7	72125.8	74326.3	60480.2	76339.8	49408.7	103914	97304.9	77900.2	-	-	2504	-	-	-	-
MEDP0203	Trans-Cinnamaldehyde	反式肉桂醛	Benzene and substituted derivatives	苯及其衍生物	Benzene and substituted derivatives	苯及其衍生物	133	132.058	[M+H]+	C9H8O	1	126172	123784	144813	64656.1	59001.4	159011	72482.1	93690.1	68759.7	132512	114811	117881	173110	76850.6	142746	44401.3	80568.3	55259.9	94057.6	101434	100986	C00903	HMDB0003441	637511	14371-10-9	16731	6931	ko01100,ko04750
MEDN2260	Salidroside	红景天苷	Benzene and substituted derivatives	苯及其衍生物	Benzene and substituted derivatives	苯及其衍生物	281.1	300.121	[M-H2O-H]-	C14H20O7	2	126285	140187	131998	99610.8	97891.5	71313.3	92165.8	116692	137172	40328	79356.9	95944.4	112239	191655	81734.6	51395.3	62631.5	45013.7	95984	87947.9	99038.2	-	-	159278	10338-51-9	-	-	-
MEDN0109	Hyodeoxycholic acid	猪去氧胆酸	Bile acids	胆汁酸	Bile acids	胆汁酸	391.3	392.293	[M-H]-	C24H40O4	1	127032	224460	175037	178282	175819	473297	147196	158311	196749	129648	164918	291121	109377	231736	138220	206331	144039	146610	166872	171128	189284	-	HMDB0000733	9963687	83-49-8	-	5701	-
MW0115093	p-Coumaryl alcohol 4-O-glucoside	4-羟基肉桂醇4-D-葡萄糖苷；对香豆醇4-O-葡萄糖苷	Benzene and substituted derivatives	苯及其衍生物	Benzene and substituted derivatives	苯及其衍生物	311.115	312.121	[M-H]-	C15H20O7	3	127133	178405	92114	569641	374333	169058	79598.8	54142.3	58948.3	306386	452852	111781	66779.8	44759.2	43575.7	67427.9	237320	197320	143055	136555	201617	C05855	-	5280847	120442-73-1	-	-	-
MW0009887	Tetrachlorosalicylanilide	四氯水杨酰苯胺	Benzene and substituted derivatives	苯及其衍生物	Phenolics	苯酚类	347.919	350.92	[M-H]-	C13H7Cl4NO2	2	127953	177462	175128	114277	127906	159247	126141	180966	141743	33755	44353.3	63492.6	102682	72105.5	73859.3	39468.6	53657.2	53452.1	106331	100484	106895	-	-	124579	7426-07-5	-	-	-
MW0148443	Dichloroarcyriaflavin A	二氯环黄素A	Heterocyclic compounds	杂环化合物	Heterocyclic compounds	杂环化合物	373.993	393.007	[M-H2O-H]-	C20H9Cl2N3O2	3	128019	128738	130530	132963	130895	117168	123446	121407	130967	116254	108745	132960	154630	140285	142852	120814	127364	119719	113525	118140	133872	C19699	-	5480817	-	-	-	ko01100
MEDP0821	6-Methylnicotinamide	6-甲基烟酰胺	Heterocyclic compounds	杂环化合物	Pteridines and derivatives	蝶啶及其衍生物	137.1	136.064	[M+H]+	C7H8N2O	1	128915	83791.5	157480	63968.6	113143	81834.2	80455.6	109767	82170.1	135978	120704	140386	120358	72341.9	102996	134481	164670	129611	72468.7	120686	102692	-	HMDB0013704	96351	6960-22-1	88954	-	-
MEDP1954	N6-(2-Hydroxyethyl)adenosine	N6-(2-羟乙基)腺苷	Nucleotide and Its metabolites	核苷酸及其代谢物	Nucleotide and Its metabolites	核苷酸及其代谢物	312.1	311.123	[M+H]+	C12H17N5O5	1	129523	108298	133726	76154.9	62296.6	84553.6	80589.8	65610.1	94179.6	86737.4	91905.9	105752	90773.8	80258.9	126476	109444	134733	116212	124955	91532.9	94114.3	-	-	96124	4338-48-1	-	-	-
MW0150928	His-Glu-Thr-Lys	组氨酸-谷氨酸-苏氨酸-赖氨酸	Amino acid and Its metabolites	氨基酸及其代谢物	Small Peptide	小肽	529.266	513.255	[M+NH4-2H]-	C21H35N7O8	2	129874	104089	160662	163165	243886	182452	256051	336092	345773	266907	744089	649102	328408	307213	358765	419730	523004	462676	326150	334547	327302	-	-	-	-	-	-	-
MW0151650	Ile-Val-Leu-Glu	-	Amino acid and Its metabolites	氨基酸及其代谢物	Small Peptide	小肽	473.299	472.29	[M+H]+	C22H40N4O7	2	130644	128555	140416	115173	92585.1	122201	129050	103576	109162	86853.6	77846.8	126341	89940	101025	109316	86615.4	93443.9	106073	98659.1	91002.6	110795	-	-	-	-	-	-	-
MW0108132	Melphalan	马法兰	Amino acid and Its metabolites	氨基酸及其代谢物	Amino acid derivatives	氨基酸衍生物	626.177	304.075	[2M+NH4]+	C13H18Cl2N2O2	2	131509	192943	172571	154961	154381	158290	154513	152188	170043	145006	143246	184097	172705	187816	160153	163644	152837	169882	186815	138764	175314	C07122	HMDB0015176	460612	148-82-3	28876	-	ko05204
MEDP0126	1,5-Diaminopentane	1,5-戊二胺	Alcohol and amines	醇、胺类	Polyamines	多胺	103	102.116	[M+H]+	C5H14N2	2	132014	70600.1	197896	75296.5	88163	169202	149710	145675	171796	118230	101876	138477	73355	173770	159383	82555.5	78890.7	94666.6	174485	158740	141170	C01672	HMDB0002322	273	462-94-2	18127	3236	ko00310,ko00470,ko00480,ko01100,ko04974
MEDP1742	Ala-Phe	L-丙氨酰-L-苯丙氨酸	Amino acid and Its metabolites	氨基酸及其代谢物	Small Peptide	小肽	237.1	236.116	[M+H]+	C12H16N2O3	2	132015	158697	121673	254912	177389	181329	169191	157494	221293	228088	243780	241181	174837	111585	174218	129005	149644	145192	161401	177876	194349	-	HMDB0028694	96814	3061-90-3	73807	-	-
MW0147318	Cellobiono-1,5-lactone	纤维二糖酸内酯	Aldehyde,Ketones,Esters	醛、酮、酯类	Esters	酯类	375.076	340.101	[M+Cl]-	C12H20O11	3	133263	138823	137032	136117	120657	131216	143309	142406	136654	119733	115831	106048	145183	154052	141562	121881	112650	111071	110025	116291	129081	C01093	-	99211	52762-22-8	-	-	-
MEDP0170	Hypoxanthine	次黄嘌呤	Nucleotide and Its metabolites	核苷酸及其代谢物	Nucleotide and Its metabolites	核苷酸及其代谢物	137	136.039	[M+H]+	C5H4N4O	1	133880	124441	197599	76885.4	136607	86810.1	56215.2	103674	62391.5	115278	137236	98647.6	107138	121219	147567	123208	155394	104838	91193.1	94845.6	94675.8	C00262	HMDB0000157	790	68-94-0	17368	83	ko00230,ko01100,ko01232
MW0145390	Arg-Ile-Glu-Asp	-	Amino acid and Its metabolites	氨基酸及其代谢物	Small Peptide	小肽	531.273	531.265	[M+]+	C21H37N7O9	2	134026	180073	97336.4	133180	152977	190270	98929	33549.2	25968.3	9154.86	13880.2	11876.7	11658.2	11292.1	10482.4	14598.7	15416.1	16841.2	9661.78	11950.2	11796	-	-	-	-	-	-	-
MW0000923	[2,2-Bis(2-methylpropoxy)ethyl]benzene	[2,2-双(2-甲基丙氧基)乙基]苯	Benzene and substituted derivatives	苯及其衍生物	Benzene and substituted derivatives	苯及其衍生物	249.188	250.193	[M-H]-	C16H26O2	3	134220	107411	132580	135907	150382	134650	136239	109450	106396	114126	137492	120515	127164	110583	141169	110294	116147	106789	115371	108998	114707	-	HMDB0037712	71544	68345-22-2	-	-	-
MW0140103	(+)-Cloprostenol methyl ester	(+)-氯前列醇甲酯	Hormones and hormone related compounds	激素及激素相关物质	Hormones and hormone related compounds	激素及激素相关物质	485.187	438.181	[M+HCOO+2H]+	C23H31ClO6	2	134259	299181	198460	106223	74204.6	203226	144764	170989	134394	51648.6	125354	75134	55985.7	55118.8	52685.9	72597.9	56649.7	121884	59103	81441.8	71065.3	-	-	11732885	56687-85-5	-	-	-
MW0152863	Lys-Arg-Gln	L-赖氨酸-L-精氨酸-L-谷氨酰胺	Amino acid and Its metabolites	氨基酸及其代谢物	Small Peptide	小肽	430.266	430.265	[M+]+	C17H34N8O5	2	134742	78654.9	103954	76013.7	61811.2	87219.5	67572.1	67285.2	80145.6	94286	60427	119667	62155	45352.4	39495.5	88022.3	52605.8	70598.6	82236.7	67073.3	78461.1	-	-	145456577	-	-	-	-
MEDP1212	1,3-Dicyclohexylurea	1,3-二环己基脲	Alcohol and amines	醇、胺类	Polyamines	多胺	225.2	224.189	[M+H]+	C13H24N2O	2	134804	131853	127282	129175	129401	140593	126512	117051	114011	132994	131914	118603	106509	166950	120730	106724	127354	110704	115530	117728	111449	-	-	4277	2387-23-7	-	-	-
MEDN0146	5-Hydroxymethyluracil	5-羟甲基尿嘧啶	Nucleotide and Its metabolites	核苷酸及其代谢物	Nucleotide and Its metabolites	核苷酸及其代谢物	141	142.038	[M-H]-	C5H6N2O3	2	134945	91620.7	121828	100901	107506	98205.9	75603.1	92721.8	97650.5	131668	171177	119656	94213.2	110265	119049	126199	107840	144283	115209	88625	112495	C03088	HMDB0000469	78168	4433-40-3	16964	5456	-
MW0006679	Cyclopentolate	环戊醇	Benzene and substituted derivatives	苯及其衍生物	Benzene and substituted derivatives	苯及其衍生物	274.175	291.183	[M+H-H2O]+	C17H25NO3	2	135877	93839.6	106539	614922	639081	554142	123185	124887	93855.1	848661	735133	623769	55399.5	146539	77390.1	573890	756682	1.07383e+06	523311	481458	561641	C06932	HMDB0015114	2905	512-15-2	4024	-	-
MW0153443	(2S,3R,4R,5R)-6-[(2S,3R,4S,5R,6R)-3,4,5-trihydroxy-6-(hydroxymethyl)tetrahydropyran-2-yl]oxyhexane-1,2,3,4,5-pentol	蜜二糖醇；6-O-α-D-半乳糖基-D-山梨醇	Carbohydrates and Its metabolites	碳水化合物及其代谢物	Sugar alcohols	糖醇	343.116	344.132	[M-H]-	C12H24O11	3	135960	69218.1	156125	159286	145516	100714	86952.6	106755	152856	147896	97614.6	85929.4	91785.5	88180.1	128764	84953.7	75833.6	67722.1	119271	108404	122702	C05399	HMDB0006791	15559964	497-83-6	27527	-	ko00052
MEDP2753	Azelaoyl PAF	壬二酰PAF	FA	脂肪酰类	Others	其他	652.4	651.448	[M+H]+	C33H66NO9P	2	136234	121537	194207	326810	150886	172419	149567	241696	124855	134832	213084	419070	169953	537288	240290	167642	141717	271319	110703	114276	102909	-	-	17757205	354583-69-0	-	-	-
MW0129287	{4-[2,3-dioxo-3-(2,3,4,6-tetrahydroxyphenyl)propyl]-2,6-dihydroxyphenyl}oxidanesulfonic acid	{4-[2，3-二氧代-3-(2，3，4，6-四羟基苯基）丙基]-2，6-二羟基苯基}氧磺酸	Organic acid and Its derivatives	有机酸及其衍生物	Organic acid and Its derivatives	有机酸及其衍生物	396.983	416.005	[M-H2O-H]-	C15H12O12S	3	137756	134906	131384	127925	129558	125649	184462	125025	106757	107719	106179	117061	117286	115646	135461	104802	122243	108985	127460	115580	108935	-	HMDB0125307	131831832	-	-	-	-
MEDN0768	13-oxoODE	13-氧代-9Z,11E-十八碳二烯酸	FA	脂肪酰类	Oxidized lipids	氧化脂质	293.2	294.219	[M-H]-	C18H30O3	1	138441	164316	124086	375661	373130	288263	94507.1	96136	112196	577400	420104	218555	140145	129625	106040	200468	300038	286399	231236	242922	211852	C14765	HMDB0004668	6446027	54739-30-9	68947	-	ko00591
MEDN0649	Anthranilic acid	邻氨基苯甲酸	Benzene and substituted derivatives	苯及其衍生物	Phenolic acids	酚酸类	136	137.048	[M-H]-	C7H7NO2	2	138599	140627	150276	167964	228141	352585	253545	164366	186877	381846	371525	527011	389295	161747	228135	211021	195337	180411	235036	234230	236238	C00108	HMDB0001123	227	118-92-3	30754	6018	ko00380,ko00400,ko01100,ko01230
MEDN1025*034	7-Methyluric Acid	7-甲基尿酸	Amino acid and Its metabolites	氨基酸及其代谢物	Amino acid derivatives	氨基酸衍生物	181	182.044	[M-H]-	C6H6N4O3	2	138841	89974.9	97656.3	3.78762e+06	4.22506e+06	2.34531e+06	76380.3	296702	105787	6.33408e+06	5.02398e+06	4.045e+06	49476.9	391638	95242.6	4.1218e+06	4.1542e+06	5.7675e+06	3.05874e+06	2.78108e+06	3.09885e+06	C16355	HMDB0011107	69160	612-37-3	149744	-	ko00232
MEDN0472*034	1-Methyluric Acid	1-甲基尿酸	Amino acid and Its metabolites	氨基酸及其代谢物	Amino acid derivatives	氨基酸衍生物	181	182.044	[M-H]-	C6H6N4O3	2	138841	89974.9	97656.3	3.78762e+06	4.22506e+06	2.34531e+06	76380.3	296702	105787	6.33408e+06	5.02398e+06	4.045e+06	49476.9	391638	95242.6	4.1218e+06	4.1542e+06	5.7675e+06	3.05874e+06	2.78108e+06	3.09885e+06	C16359	HMDB0003099	69726	708-79-2	68441	2821	ko00232
MEDP1787	N4-Acetylcytidine	N4-乙酰基胞苷	Nucleotide and Its metabolites	核苷酸及其代谢物	Nucleotide and Its metabolites	核苷酸及其代谢物	286.1	285.096	[M+H]+	C11H15N3O6	1	139494	51710.9	95107.5	64013	56941.8	101258	87868.9	69650.8	93874.5	343176	305526	372222	153767	75511.2	155394	137033	145418	140603	127813	142696	140445	C22293	HMDB0005923	107461	3768-18-1	70989	-	-
MW0150398	Gly-Leu-Arg-Val-Phe	甘氨酸-亮氨酸-精氨酸-缬氨酸-苯丙氨酸	Amino acid and Its metabolites	氨基酸及其代谢物	Small Peptide	小肽	608.384	590.354	[M+NH4]+	C28H46N8O6	2	139859	112205	116791	172278	135736	98743.8	99868.7	171116	65038.9	75824	129674	285557	138521	323146	223001	128387	105354	160403	85537.5	66465	66715.6	-	-	-	-	-	-	-
MEDP1295	Cytarabine	阿糖胞苷	Nucleotide and Its metabolites	核苷酸及其代谢物	Nucleotide and Its metabolites	核苷酸及其代谢物	244.1	243.086	[M+H]+	C9H13N3O5	1	140842	162969	169827	211716	162825	77491	65256.8	113438	86080.4	158437	114125	95732.8	57773.4	103934	147270	111855	116659	166608	90905.4	104746	84321.1	C02961	HMDB0015122	6253	147-94-4	28680	-	-
MW0168295	Prolyltryptophan	Pro Trp	Amino acid and Its metabolites	氨基酸及其代谢物	Small Peptide	小肽	301.14	301.143	[M+]+	C16H19N3O3	2	141133	253356	162750	113464	147566	109199	72541.2	102710	140461	99370.2	85468.9	63981.9	60077.6	48657.5	48673.8	71555.1	77672.8	68236.6	97569.9	92619.5	79258.5	-	HMDB0029028	18218238	-	-	-	-
MW0155247	Phe-Leu-Gln-Lys	-	Amino acid and Its metabolites	氨基酸及其代谢物	Small Peptide	小肽	534.318	534.317	[M+]+	C26H42N6O6	2	141197	114361	42451.8	242064	805693	54331.4	20117	48471	20379.9	267200	57535.7	124974	70358.5	67747.9	28183.9	130220	50192.3	154561	78299.4	66471.8	74982.6	-	-	-	-	-	-	-
MEDP1999	2,4-Dihydroxypyridine	2,4-二羟基吡啶	Heterocyclic compounds	杂环化合物	Pteridines and derivatives	蝶啶及其衍生物	112	111.032	[M+H]+	C5H5NO2	1	142486	135804	152693	102073	108926	152376	119342	88270.7	89569.7	96733.6	110279	144751	101008	132150	191026	131814	101761	110127	89708.3	134055	133340	-	-	54696004	626-03-9	-	-	-
MEDL02022	N-Methylserotonin	N-甲基血清素	Alkaloids	生物碱	Plumerane	吲哚类生物碱	237.122	190.111	[M+HCOO+2H]+	C11H14N2O	2	142723	155394	130378	134216	134500	116899	123057	113996	127529	122893	132368	113741	146246	112209	106716	119035	110654	128628	115704	143381	124161	C06212	HMDB0004369	150885	1134-01-6	48294	7056	ko00380
MW0106796	Dapt	DAPT	Amino acid and Its metabolites	氨基酸及其代谢物	Amino acid derivatives	氨基酸衍生物	431.189	432.186	[M-H]-	C23H26F2N2O4	2	143287	159135	148662	178855	186380	178523	191516	195470	167351	114714	125963	140269	168333	152339	142602	151631	137768	134997	147751	151212	144446	-	-	5311272	208255-80-5	-	-	-
MEDP2068	Hexaethylene-glycol	六甘醇	Alcohol and amines	醇、胺类	Alcohols	醇类	283.2	282.168	[M+H]+	C12H26O7	2	143855	110978	158143	248740	178085	114609	135891	208137	97604.1	121002	162722	274541	137382	327367	284023	141013	155241	122351	113733	97577.5	97659	-	HMDB0061822	17472	2615-15-8	49793	-	-
MW0157713	Thr-Leu-Thr-Gly-Lys	-	Amino acid and Its metabolites	氨基酸及其代谢物	Small Peptide	小肽	536.334	518.306	[M+NH4]+	C22H42N6O8	2	144107	428161	69898	244470	290228	141299	51234.3	38175.3	27144.7	298062	55375	116320	77419.7	34219.5	34955.4	128176	127401	140023	133523	112198	165080	-	-	-	-	-	-	-
MEDN2060	Creatinolfosfate	1-(2-羟乙基)-1-甲基胍磷酸二氢酯	Organic acid and Its derivatives	有机酸及其衍生物	Phosphoric acids	磷酸类化合物	196	197.057	[M-H]-	C4H12N3O4P	2	145545	153438	134630	155766	111124	142652	171878	144980	128224	127376	112559	140417	149302	136893	124452	152657	190195	179294	162475	150645	157034	D07162	-	23342	6903-79-3	-	-	-
MW0108661	3-(2-Acetamidoethyl)-1H-indol-5-yl hydrogen sulfate	3-(2-乙酰氨基乙基)-1H-吲哚-5-基硫酸氢盐	Tryptamines,Cholines,Pigments	色胺、胆碱、色素	Tryptamines	色胺	297.05	298.062	[M-H]-	C12H14N2O5S	3	145681	643867	93373.7	117025	100008	575490	131438	289072	182311	95707.9	209669	184978	640210	91082.2	104357	157145	182840	349912	199359	206510	180155	-	HMDB0060834	45479248	94840-68-3	-	-	-
MW0012229	12-Hydroxyjasmonic acid	12-羟基茉莉酮酸	FA	脂肪酰类	Oxidized lipids	氧化脂质	225.113	226.121	[M-H]-	C12H18O4	2	146551	113821	157054	145389	148447	201880	145563	187218	149481	125871	149403	162320	180384	144409	109554	149466	149539	167757	161555	162828	149986	C21385 | C21669	-	5497122	140631-27-2	-	-	-
MEDP1908	[(2R)-3-Hexadecoxy-2-hydroperoxypropyl] 2-(trimethylazaniumyl)ethyl phosphate	[（2R）-3-六癸氧基-2-氢过氧丙基]2-（三甲基氮甲酰）磷酸乙酯	Others	其他	Others	其他	498.3	497.348	[M+H]+	C24H52NO7P	2	146620	108570	81783.9	94587.2	80712.1	118619	88289.5	109345	126308	130526	110273	142807	104816	69909.9	98832.4	104182	84792.8	90824.2	104932	74137.9	86549.5	-	-	21076389	-	-	-	-
MEDP0363	Biopterin	生物蝶呤	Heterocyclic compounds	杂环化合物	Pteridines and derivatives	蝶啶及其衍生物	238.1	237.086	[M+H]+	C9H11N5O3	1	146728	128484	155828	117796	125305	122548	146559	155171	133721	100188	99062.8	171573	115599	197781	177148	131378	130490	93196.8	129141	139792	115170	C06313	HMDB0000468	445040	22150-76-1	63931	247	ko00790,ko01100,ko01240
MW0145316	Arg-Cys-Ser	L-精氨酰-L-半胱氨酰-L-丝氨酸	Amino acid and Its metabolites	氨基酸及其代谢物	Small Peptide	小肽	365.163	364.153	[M+H]+	C12H24N6O5S1	2	147091	256320	95021.7	81909.7	43838.7	82693.9	39864.7	82274.4	42997.7	8229.52	2810.46	4277.39	4955.02	6755.27	8964.25	13095.5	22162.2	7985.64	31009.3	41427.7	28921.8	-	-	145453784	-	-	-	-
MEDP0682	Hydroxyacetone	羟基丙酮	Aldehyde,Ketones,Esters	醛、酮、酯类	Ketones	酮类	75.1	74.0368	[M+H]+	C3H6O2	2	147108	255809	96705	313337	145399	81829.5	106710	205968	99317.8	160198	108380	131044	88365	104680	90035	117650	65002.6	186976	152207	154131	126730	C05235	HMDB0006961	8299	116-09-6	27957	-	ko00640,ko01100
MEDN1435	(±)5(6)-DiHETE	5，6-双羟基-7E,9E,11Z,14Z-二十碳四烯酸	FA	脂肪酰类	Oxidized lipids	氧化脂质	335.4	336.23	[M-H]-	C20H32O4	1	147685	223982	148353	214379	455048	164409	115761	222573	183151	363596	150425	196814	217022	160300	124569	189384	169859	153165	152652	176032	145174	-	-	402374361	845673-97-4	-	-	-
MEDN0822	Cysteine-glutathione disulfide	半胱氨酸二硫化谷胱甘肽	Amino acid and Its metabolites	氨基酸及其代谢物	Small Peptide	小肽	425.1	426.088	[M-H]-	C13H22N4O8S2	2	147770	167941	99986.7	136551	274181	78847	52381.1	270582	73766.7	24150.8	6670	6670	36561	316002	7267.14	40301.8	22133.3	88082.5	89000.6	91211.2	75986.1	-	HMDB0000656	53477713	13081-14-6	143243	5628	-
MW0002432	CP 47,497-C8-homolog C-8-hydroxy metabolite	CP 47,497-C8-同系物 C-8-羟基代谢物	Benzene and substituted derivatives	苯及其衍生物	Benzene and substituted derivatives	苯及其衍生物	329.251	348.266	[M-H2O-H]-	C22H36O3	2	148385	147651	193433	200480	218963	104804	167565	202455	218205	144644	221471	146184	182839	251689	190935	141566	145211	158284	174282	211773	210949	-	-	95566196	-	-	-	-
MW0151445	Ile-His-Arg-Arg	-	Amino acid and Its metabolites	氨基酸及其代谢物	Small Peptide	小肽	580.347	580.356	[M+]+	C24H44N12O5	2	149217	160077	196030	152226	12795	151067	79919.6	185553	141115	19169.2	108953	52041.4	56470.6	102739	70126.9	45227.6	49440	57646.7	79572.3	92752.5	95101.9	-	-	-	-	-	-	-
MW0146018	Asp-Arg-Asn-Lys	-	Amino acid and Its metabolites	氨基酸及其代谢物	Small Peptide	小肽	531.277	531.277	[M+]+	C20H37N9O8	2	149570	114210	172353	170206	257672	204119	241192	400787	340069	318003	908162	610860	447805	338497	334824	436387	484659	405346	333322	363050	357655	-	-	-	-	-	-	-
MEDP2382	O-Phospho-L-tyrosine	O-磷酸基-L-酪氨酸	Amino acid and Its metabolites	氨基酸及其代谢物	Amino acid derivatives	氨基酸衍生物	262	261.04	[M+H]+	C9H12NO6P	2	150035	144789	91861.6	56220.4	49975.6	97407.7	61965.5	66716.7	76613.3	134333	63569.2	95456.1	74572.4	18340	76732.3	80968.6	100695	69383.7	63745.5	82223.3	58207.4	C06501	HMDB0006049	30819	21820-51-9	37788	-	-
MEDP2626	Methyl caffeate	咖啡酸甲酯	Benzene and substituted derivatives	苯及其衍生物	Benzene and substituted derivatives	苯及其衍生物	195.1	194.058	[M+H]+	C10H10O4	2	150660	143132	138695	160934	127999	142685	89153.5	125818	141998	136969	104385	131794	138634	111999	134176	121324	95970.6	151280	123980	125671	132202	-	-	689075	3843-74-1	-	-	-
MEDN1935	D-ribonate lithium salt	D-核糖酸	Carbohydrates and Its metabolites	碳水化合物及其代谢物	Sugars	糖类	165	166.13	[M-H]-	C5H10O6	2	150917	70188.1	113163	108427	75624.8	137379	109981	134219	127094	68936	155615	138044	112355	79455.5	122105	72095.9	115253	87725.5	126592	127378	160362	C01685	HMDB0000867	5460677	642-98-8	21077	3290	-
MW0149388	Gal1-4[Fuc1-3]GlcNAcSp	-	Carbohydrates and Its metabolites	碳水化合物及其代谢物	Sugar derivatives	糖衍生物	599.249	598.233	[M+H]+	C22H38N4O15	2	151491	133765	158749	110449	110626	87604.5	106452	128592	88801.8	87673.4	99491.2	100777	82542.9	148034	111420	83365.3	83646.2	100320	115757	106406	129566	-	-	-	-	-	-	-
MEDP1705	(E)-Guggulsterone	（E）-古尔司酮	CoEnzyme and vitamins	辅酶和维生素	CoEnzyme and vitamins	辅酶和维生素	313.2	312.209	[M+H]+	C21H28O2	2	151986	99037	73315.1	109406	75264.7	95686.5	86238.7	80099.1	72825.3	59882.5	44962.6	47194.7	66856.9	66371.9	48004.6	75393.1	68117.7	70261.5	71545.1	79720	58001.7	-	-	6439929	39025-24-6	-	-	-
MEDP2527	4-Amino-3-hydroxybutyric acid	4-氨基-3-羟基丁酸	Others	其他	Medicine	药物	120.1	119.058	[M+H]+	C4H9NO3	1	153420	233540	115287	73087	148351	143342	140436	70883.4	78187.2	101710	84468.9	88866.8	91700	69510	111715	58900.5	119676	74789.1	86231.5	82839.7	87083.5	C03678	-	2149	924-49-2	-	-	-
MW0063662	Stearoylcarnitine	硬脂酰肉碱	FA	脂肪酰类	CAR	酰基肉碱	428.374	427.366	[M+H]+	C25H49NO4	3	153567	237952	201382	70406.9	78069.6	57032.5	63550.1	46219	65085.5	84439.5	94570.5	167654	124023	122073	154518	198460	130059	239782	111638	100325	108487	-	HMDB0000848	52922056	25597-09-5	84644	5811	-
MEDP2064	Geranic acid	香叶酸	Organic acid and Its derivatives	有机酸及其衍生物	Organic acid and Its derivatives	有机酸及其衍生物	169.1	168.115	[M+H]+	C10H16O2	2	153755	192515	85152.7	86704.3	96900.6	59745.4	84449	96150.8	85501.9	65824.1	31365.6	59969.8	32084.6	57459.9	62632.7	67010.8	42878.2	40230.9	65012.6	77355.1	61170.2	C16461	HMDB0036103	5275520	459-80-3	-	-	-
MW0142811	3-Amino-6H-dibenzo[b,d]pyran-6-one	3-氨基-6H-二苯并[b,d]吡喃-6-酮	Benzene and substituted derivatives	苯及其衍生物	Benzene and substituted derivatives	苯及其衍生物	270.076	211.063	[M+CH3COO]-	C13H9NO2	3	155082	176234	159821	154896	178974	221717	152785	197590	110680	137720	104225	70023.5	89805.4	55613.4	62901	33384.8	28468.7	20024.2	128701	111195	115719	-	-	249674	6967-04-0	-	-	-
MW0015106	7(14)-Bisabolene-2,3,10,11-tetrol	7(14)-红没药烯-2,3,10,11-四醇	Alcohol and amines	醇、胺类	Alcohols	醇类	271.192	272.199	[M-H]-	C15H28O4	3	156032	1.11767e+06	96555.8	179557	116775	2.15995e+06	209102	333532	195708	90356	185516	242049	1.58023e+06	130359	100195	224710	206590	1.71538e+06	251675	240239	261590	-	HMDB0035918	73816843	122470-42-2	-	-	-
MEDP0250	Riboflavin	核黄素	CoEnzyme and vitamins	辅酶和维生素	CoEnzyme and vitamins	辅酶和维生素	377	376.138	[M+H]+	C17H20N4O6	1	156640	145803	180867	140012	103371	144736	103065	134754	127428	165007	99270.8	150216	84002.5	73823.2	118003	75158.7	60877.3	79055	115105	123186	105794	C00255	HMDB0000244	493570	83-88-5	-	-	ko00740,ko01100,ko01240,ko02010,ko04977
MW0152231	Leu-Arg-Pro-Thr-Leu	-	Amino acid and Its metabolites	氨基酸及其代谢物	Small Peptide	小肽	598.384	598.38	[M+]+	C27H50N8O7	2	156691	150178	86694.3	96109.7	118889	71336.7	72859.3	47881.5	32650.3	31507.2	26912.2	33823.3	43257.7	47624	28708	48422.9	19047.8	76938.7	42005.7	45603.9	63144.6	-	-	-	-	-	-	-
MW0145959	Asn-Val-Phe-Lys	-	Amino acid and Its metabolites	氨基酸及其代谢物	Small Peptide	小肽	507.297	506.285	[M+H]+	C24H38N6O6	2	156800	148551	168224	154761	117136	144577	163071	128782	89322.8	33317.1	50418.8	51592.6	60582.3	69441.1	51651.1	54420.8	34431.9	63828.9	49411.2	33146.1	40099.6	-	-	-	-	-	-	-
MEDN1078	cis-EODA	顺-DL-9,10-环氧硬脂酸	FA	脂肪酰类	Oxidized lipids	氧化脂质	297.2	298.251	[M-H]-	C18H34O3	1	157035	304068	240057	934751	780146	1.42825e+06	402615	731890	709142	438057	718731	304968	389089	241823	340350	722919	386859	356333	488872	569995	518885	C19418	HMDB0061650	119250	2443-39-2	85661	-	-
MW0154554	N-methylundec-10-enamide	-	FA	脂肪酰类	Others	其他	244.19	197.178	[M+HCOO+2H]+	C12H23NO	2	157241	90051.1	139512	179037	108171	118824	104772	115148	73299.5	123490	130993	169855	173609	129328	136370	140325	164604	82129.8	97822.2	113280	98335.3	-	-	17825027	-	-	-	-
MEDN0294	3-Methylcrotonyl Glycine	3-甲基-丁烯酰基-L-甘氨酸	Organic acid and Its derivatives	有机酸及其衍生物	Organic acid and Its derivatives	有机酸及其衍生物	156.1	157.074	[M-H]-	C7H11NO3	2	159148	160347	139443	169814	168803	181325	110495	163873	127079	86893.2	116685	147837	64482.5	244615	158684	196190	352446	156442	158508	169241	194109	C20828	HMDB0000459	169485	33008-07-0	68499	5447	-
MW0123286	3-[(E)-3-(4-methoxyphenyl)prop-2-enoyl]-4-phenyl-1H-quinolin-2-one	3-[(E)-3-(4-methoxyphenyl)prop-2-enoyl]-4-phenyl-1H-quinolin-2-one	Others	其他	Medicine	药物	433.134	381.136	[M+Cl+NH3]-	C25H19NO3	2	159393	146013	194954	180940	168888	163203	179097	183101	171884	163158	154828	141345	129514	170590	153923	153953	148673	134358	141472	157243	157051	-	-	72193861	-	-	-	-
MEDN2374	LPG(18:0)	溶血磷脂酰甘油_LPG(18:0/0:0)	GP	甘油磷脂类	LPG	溶血磷脂酰甘油	511.3	512.311	[M-H]-	C24H49O9P	2	159822	223748	203162	242577	225713	176318	171833	146164	178012	195667	159681	227592	237622	155480	200846	230388	253699	176855	170457	194367	184353	-	-	42607484	-	-	-	-
MW0154040	Myxochelin C	粘液螯合素C	Benzene and substituted derivatives	苯及其衍生物	Benzene and substituted derivatives	苯及其衍生物	538.193	539.19	[M-H]-	C27H29N3O9	3	160124	142107	131007	126273	145057	124295	148815	131470	118316	111038	124158	117664	110049	147526	120664	117232	138182	138463	135001	120904	128315	C06450	-	9850208	179751-76-9	-	-	-
MW0109459	Pyrogallol-1-O-sulphate	邻苯三酚-1-O-硫酸盐	Organic acid and Its derivatives	有机酸及其衍生物	Sulfonic acids	磺酸类化合物	257.99	205.989	[M+Cl+NH3]-	C6H6O6S	3	160197	175267	165632	179572	166189	160932	164794	143584	163727	162576	183582	173507	177783	163551	156238	164161	148508	190179	160496	162429	159294	-	HMDB0060016	54110629	-	89613	-	-
MEDN0049	L-Saccharopine	L-酵母氨酸	Amino acid and Its metabolites	氨基酸及其代谢物	Amino acids	氨基酸	275.1	276.132	[M-H]-	C11H20N2O6	2	160332	158509	170735	128089	115050	160232	126933	83298.1	144460	95501.7	90657.2	125629	120093	85230	72063.4	74465.4	96152.4	135657	115228	111126	126108	C00449	HMDB0000279	160556	997-68-2	16927	383	ko00310,ko01100,ko01230
MEDP1183	N-Acetylcadaverine	N-乙酰尸胺	Alcohol and amines	醇、胺类	Polyamines	多胺	145.1	144.126	[M+H]+	C7H16N2O	2	160423	227884	223324	196610	194293	206079	163318	174266	187836	215068	172672	191863	191863	164709	165166	195075	168291	173797	176133	165145	151009	-	HMDB0002284	189087	32343-73-0	88824	-	-
MW0126015	Pac-1	-	GP	甘油磷脂类	PA	磷脂酸	393.237	392.221	[M+H]+	C23H28N4O2	2	160857	121215	173750	126913	133226	308634	76102.1	181222	158851	235028	194826	401298	119693	124078	176602	260379	121220	164528	171424	166483	177340	-	-	135421197	315183-21-2	-	-	-
MW0122717	Acepromazine	乙酰丙嗪	Heterocyclic compounds	杂环化合物	Heterocyclic compounds	杂环化合物	327.151	326.145	[M+H]+	C19H22N2OS	2	160889	107101	97881.5	199436	204817	151578	144833	129053	94534.1	104093	65751.3	21627.7	59800.5	51467.7	82001.1	64610.3	103227	85578.2	95657.7	75205.3	83308.2	-	HMDB0015552	6077	61-00-7	44932	-	-
MEDN1422	8(S)-HETrE	8-羟基-9E,11Z,14Z-十八碳三烯酸	FA	脂肪酰类	Oxidized lipids	氧化脂质	321.2	322.251	[M-H]-	C20H34O3	2	160966	224141	214965	165208	183054	93079.6	102877	101851	99240.3	175518	80820	57312.4	67526	85662.6	46579.3	81078.3	69564.9	68320.8	121246	125851	122531	-	-	53394269	889573-69-7	-	-	-
MEDP2265	2-Amino-3-phosphonopropionic acid	2-氨基-3-磷酸丙酸	Organic acid and Its derivatives	有机酸及其衍生物	Phosphoric acids	磷酸类化合物	170	169.014	[M+H]+	C3H8NO5P	2	161898	93970.1	265819	271930	188465	106473	392210	136735	103995	64570.1	125357	120055	149313	256282	216434	340599	157635	141697	193057	185125	146788	C05672	HMDB0000370	3857	5652-28-8	244030	5359	ko00440,ko01100
MW0013213	5Z,8Z,11Z,14Z-Eicosatetraenedioic acid	20-羧基花生四烯酸	FA	脂肪酰类	FFA	游离脂肪酸	333.206	334.214	[M-H]-	C20H30O4	1	162075	166204	243194	159397	148895	102232	96338	110428	142347	99609.1	153082	131896	108654	95834.1	93626.3	114202	104714	92092.9	131450	119028	136502	-	-	6437827	79551-84-1	-	-	-
MW0006785	Dichlorophen	二氯酚	Benzene and substituted derivatives	苯及其衍生物	Benzene and substituted derivatives	苯及其衍生物	266.997	268.006	[M-H]-	C13H10Cl2O2	2	162643	181347	167275	442170	285395	330040	229017	319977	185026	242911	167964	368181	318491	295144	285429	211845	260231	203420	285551	276934	333650	C14292	HMDB0251200	3037	-	-	-	-
MEDP0177	Thymine	胸腺嘧啶	Nucleotide and Its metabolites	核苷酸及其代谢物	Nucleotide and Its metabolites	核苷酸及其代谢物	127	126.043	[M+H]+	C5H6N2O2	1	162769	142847	186724	97230.9	88092.4	60384.1	99798.3	75751.2	56636.3	97589.9	72417.5	142307	96321.3	63501.3	99096.9	94252.3	123042	71114.2	86924.3	91228.5	105026	C00178	HMDB0000262	1135	65-71-4	-	-	ko00240,ko01100,ko01232
MW0151748	Inegerrenine	伊格瑞宁	Benzene and substituted derivatives	苯及其衍生物	Benzene and substituted derivatives	苯及其衍生物	534.321	534.321	[M+]+	C31H42N4O4	3	163386	216496	104533	269273	234780	74864.2	70922.6	93148.6	53966.1	113722	116973	113187	95469.2	111246	59445	143167	108932	159263	99136.6	129606	101850	-	-	5476103	18067-39-5	-	-	-
MW0149758	Gln-Lys-Leu-Glu	谷酰氨-赖氨酸-亮氨酸-谷氨酸	Amino acid and Its metabolites	氨基酸及其代谢物	Small Peptide	小肽	534.319	516.291	[M+NH4]+	C22H40N6O8	2	163386	216496	104533	269273	234780	74864.2	70922.6	93148.6	53966.1	113722	116973	113187	95469.2	111246	59445	143167	108932	159263	99136.6	129606	101850	-	-	-	-	-	-	-
MEDN2279	o-Methoxyphenyl sulfate	邻甲氧基苯基磺酸	Benzene and substituted derivatives	苯及其衍生物	Benzene and substituted derivatives	苯及其衍生物	203	204.009	[M-H]-	C7H8O5S	2	163462	192413	184853	91849.7	65924.5	162071	136686	97858.1	108473	229816	121186	299769	455358	135853	140809	152688	247771	179512	153777	143422	172020	-	-	22473	3233-59-8	-	-	-
MEDP1448	MG(18:0/0:0/0:0)	MG(18:0/0:0/0:0)	GL	甘油脂类	MG	单甘油酯	359.3	358.308	[M+H]+	C21H42O4	1	164046	208637	151125	180942	162658	158667	153650	141814	146770	116724	120757	134742	99772.8	99041.5	111564	100469	130191	112666	204858	191910	165755	-	-	-	-	-	-	-
MW0009858	Tenovin-6	Tenovin-6	Benzene and substituted derivatives	苯及其衍生物	Benzene and substituted derivatives	苯及其衍生物	455.252	454.24	[M+H]+	C25H34N4O2S	2	164576	165064	170073	169949	148246	168407	198925	98685	156807	166166	132613	156728	205399	166679	164292	184393	129919	168927	150077	158999	158688	-	-	24772043	-	-	-	-
MEDN1504	3-Hydroxycinnamic acid	3-羟基肉桂酸	Organic acid and Its derivatives	有机酸及其衍生物	Organic acid and Its derivatives	有机酸及其衍生物	163	164.047	[M-H]-	C9H8O3	2	165359	160505	169469	165852	175553	163179	159825	160992	164032	159453	153549	163030	167093	163000	153687	166908	154757	160580	155287	144284	159040	C12621	HMDB0001713	637541	14755-02-3	32357	305	ko00360,ko01100
MW0114363	Dronedarone	决奈达隆	Aldehyde,Ketones,Esters	醛、酮、酯类	Ketones	酮类	556.302	556.297	[M+]+	C31H44N2O5S	2	166847	239496	63405.3	462403	150088	102939	35641.1	33943.1	60394.9	254938	94201	56367.7	45227	44678.4	19959.6	49226.2	101669	87921.9	61228.6	81026	83254.1	D02537	HMDB0251621	208898	141626-36-0	-	-	-
MEDN2367	LPE(0:0/20:1)	LPE(0:0/20:1)	GP	甘油磷脂类	LPE	溶血磷脂酰乙醇胺	506.3	507.332	[M-H]-	C25H50NO7P	2	168394	138580	129576	211701	143527	70605.1	110383	89724.3	57636.9	32324.8	41182.4	27814.7	84161.4	92079.1	50717.3	69551.4	75706.8	49252.2	93632.4	69615.3	109417	-	HMDB0011482	53480931	-	-	-	-
MW0137947	Dicumarol	双香豆素	Heterocyclic compounds	杂环化合物	Heterocyclic compounds	杂环化合物	335.058	336.063	[M-H]-	C19H12O6	2	169142	159264	149554	193253	171368	162820	168794	176177	170797	170711	174906	205936	193978	188280	188379	191227	182154	199204	162106	181009	173186	C00796	HMDB0014411	54676038	66-76-2	4513	-	-
MW0007520	Losartan	氯沙坦	Benzene and substituted derivatives	苯及其衍生物	Benzene and substituted derivatives	苯及其衍生物	421.152	422.162	[M-H]-	C22H23ClN6O	2	170491	205965	204225	189784	194971	188217	167312	170037	192937	200506	238845	165867	144143	186335	227345	132853	158977	198112	141828	171387	189554	C07072	HMDB0014816	3961	114798-26-4	6541	-	-
MEDP2312*134	Gly-Lys	甘氨酸-赖氨酸	Amino acid and Its metabolites	氨基酸及其代谢物	Small Peptide	小肽	204.1	203.126	[M+H]+	C8H17N3O3	1	171775	201439	200465	345203	213101	375142	208262	332460	248903	132528	224666	317495	144686	191258	179475	212978	339106	188661	182851	280724	242242	-	-	3080576	997-62-6	-	-	-
MW0049235	Desogestrel	去氧孕烯	Alcohol and amines	醇、胺类	Alcohols	醇类	352.267	310.23	[M+CH3CN+H]+	C22H30O	3	172871	131235	187920	132460	121609	157839	149719	169035	166914	164099	126745	96330.7	132268	114463	111495	123009	139468	154188	122660	157103	130998	C07629	HMDB0014449	40973	54024-22-5	4453	-	-
MEDP1913	N(Alpha)-Acetyl-Epsilon-(2-Propenal)Lysine	N（α）-乙酰基ε-（2-丙烯基）赖氨酸	Amino acid and Its metabolites	氨基酸及其代谢物	Small Peptide	小肽	243.1	242.127	[M+H]+	C11H18N2O4	2	172933	182701	146640	138744	117261	150547	98167	108182	123299	87379.3	101280	128050	84523	88094.4	89232.9	119592	129926	132934	118515	130908	122967	-	-	6438822	99124-74-0	-	-	-
MEDN0751	(±)12-HETE	(±)12-羟基-5Z,8Z,10E,14Z-二十碳四烯酸	FA	脂肪酰类	Oxidized lipids	氧化脂质	319.2	320.235	[M-H]-	C20H32O3	1	173053	275986	237886	170120	249919	167705	144651	142937	202650	123665	125297	146288	84778	141790	110220	114329	130413	138311	186344	179585	152215	-	HMDB0006111	5312983	71030-37-0	-	-	-
MEDN0807	FFA(14:0)	十四烷酸	FA	脂肪酰类	FFA	游离脂肪酸	227.2	228.209	[M-H]-	C14H28O2	1	173245	189347	176783	206051	135248	152696	150520	191886	135852	140193	151516	177972	174253	142268	181947	170298	114923	157846	157327	158549	160776	C06424	HMDB0000806	11005	544-63-8	28875	196	ko00061,ko01100
MW0007640	Methoxamine	甲氧明	Benzene and substituted derivatives	苯及其衍生物	Benzene and substituted derivatives	苯及其衍生物	253.148	211.121	[M+CH3CN+H]+	C11H17NO3	2	173576	147205	138536	899065	538431	393898	140341	152961	142085	895508	847358	470090	97128.8	126455	96129.9	338430	478299	742557	434132	462740	499879	C07513	HMDB0014861	6082	390-28-3	111775	-	-
MW0152367	Leu-Ile-Ala	L-亮氨酸-L-异亮氨酸-L-丙氨酸	Amino acid and Its metabolites	氨基酸及其代谢物	Small Peptide	小肽	653.425	315.216	[2M+Na]+	C15H29N3O4	2	173582	218816	222477	130063	209665	52372.9	136196	71834.9	37750.9	59545.7	11923	28953.4	37272.8	77954	27329.6	59513.9	55718.5	93258.9	90409.7	92590.8	80254.2	-	-	131953528	-	-	-	-
MW0152264	Leu-Asp-His-Arg	-	Amino acid and Its metabolites	氨基酸及其代谢物	Small Peptide	小肽	538.271	539.282	[M-H]-	C22H37N9O7	2	174095	231297	171935	169130	173150	190541	100922	117345	168371	114914	101034	99599.6	196695	194316	139480	191971	195154	197627	165771	148402	153798	-	-	-	-	-	-	-
MW0107535	(2S)-1-[(2S,4R)-4-benzyl-2-hydroxy-5-[[(1R,2R)-2-hydroxy-2,3-dihydro-1H-inden-1-yl]amino]-5-oxopentyl]-N-tert-butyl-4-(pyridin-3-ylmethyl)piperazine-2-carboxamide	(2S)-1-[(2S,4R)-4-benzyl-2-hydroxy-5-[[(1R,2R)-2-hydroxy-2,3-dihydro-1H-inden-1-yl]amino ]-5-氧代戊基]-N-叔丁基-4-(吡啶-3-基甲基)哌嗪-2-甲酰胺	Benzene and substituted derivatives	苯及其衍生物	Benzene and substituted derivatives	苯及其衍生物	690.292	613.363	[M-H+2K]+	C36H47N5O4	2	174241	211776	171235	151717	123076	327076	72039	96652	93980.3	31081.7	19146.7	40840.7	25928.1	52061.1	62909.1	38401.8	63168.5	65902.5	53367.2	53930.4	35841.7	-	HMDB0014369	53713043	-	44032	-	-
MEDN0753	(±)16-HETE	(±)16-羟基-5Z,8Z,11Z,14Z-二十碳四烯酸	FA	脂肪酰类	Oxidized lipids	氧化脂质	319	320.235	[M-H]-	C20H32O3	1	175163	237773	208158	157279	191354	93271.9	115760	141902	153146	96035.2	94027	98882	56519	115617	107184	120382	82649.2	132509	167855	120396	125287	-	HMDB0004680	9548884	128914-46-5	34162	-	-
MEDP2749	LPC(22:3)	LPC(22:3)	GP	甘油磷脂类	LPC	溶血磷脂酰胆碱	574.4	573.379	[M+H]+	C30H56NO7P	2	175738	192499	130960	165611	158300	76308	161547	91266	56731.5	48547.8	27800.7	33653.7	82430.5	111433	45476.8	81988.4	45488.2	68646.8	87569.7	66375	76705.6	-	-	138218926	-	-	-	-
MEDP1132	3-Carboxypropyltrimethylammonium	3-羧丙基三甲基铵	Organic acid and Its derivatives	有机酸及其衍生物	Organic acid and Its derivatives	有机酸及其衍生物	146.1	145.11	[M+H]+	C7H15NO2	1	177050	108769	194692	120657	88241.1	94401.7	82907.9	109846	103246	127708	142688	92454.5	81020.6	102533	125269	93331.1	92552.1	114334	99515.5	68074.5	102157	D83216	-	22620	6249-56-5	-	-	-
MW0151553	Ile-Phe-Val-Lys	-	Amino acid and Its metabolites	氨基酸及其代谢物	Small Peptide	小肽	564.332	505.326	[M+CH3COO]-	C26H43N5O5	2	177060	189314	307007	129044	276022	147463	150419	154748	104743	102806	87206.5	125502	169475	151922	164781	205740	75077.9	122718	203490	158645	186593	-	-	-	-	-	-	-
MEDN2007	Trp-Gly	色氨酸-甘氨酸	Amino acid and Its metabolites	氨基酸及其代谢物	Small Peptide	小肽	260.1	261.111	[M-H]-	C13H15N3O3	2	177279	170317	186889	116273	167846	105369	117395	143248	144488	76832.5	109121	103321	123651	132336	122515	109585	122291	135802	120076	125634	131108	-	-	97054	7360-09-0	-	-	-
MEDP1463	FFA(20:6)	二十碳六烯酸	FA	脂肪酰类	FFA	游离脂肪酸	301.2	300.208	[M+H]+	C20H28O2	1	177285	373471	251419	163973	149358	203735	122950	139391	174127	140212	117481	91374	72084	103068	76970.7	113486	97163.3	130663	127798	122873	120621	-	-	134759592	-	-	-	-
MW0010092	Zinniol	[2-(羟甲基)-3-甲氧基-4-甲基-5-(3-甲基丁-2-烯氧基）苯基]甲醇	Benzene and substituted derivatives	苯及其衍生物	Benzene and substituted derivatives	苯及其衍生物	265.151	266.152	[M-H]-	C15H22O4	2	177376	382749	330332	350992	198582	394576	203597	255811	374939	375607	434075	466159	349628	456235	384095	406332	422520	395227	199756	211859	321566	-	-	87317	17811-28-8	-	-	-
MW0000452	Strychnine	士的宁	Alkaloids	生物碱	Alkaloids	生物碱	371.125	334.168	[M+K-2H]-	C21H22N2O2	3	177764	188122	156920	157634	146097	151255	129121	149703	131545	115953	123102	134390	134926	126154	127856	127493	114283	124767	191409	139986	141917	C06522	-	441071	57-24-9	-	-	-
MW0122849	N-(5-Adamant-1-yl methoxy)pentyl deoxynojirimycin	N-(5-Adamant-1-yl methoxy)pentyl deoxynojirimycin	Heterocyclic compounds	杂环化合物	Heterocyclic compounds	杂环化合物	397.29	397.283	[M+]+	C22H39NO5	2	177811	611918	164424	142984	118550	642614	146164	269183	176184	150791	131712	128642	338142	73881.4	67821.5	64820.3	22635.8	203447	95658.8	137426	84220.4	-	HMDB0248353	3662391	-	-	-	-
MW0012743	19-Noretiocholanolone	19-去甲肾上腺素	Aldehyde,Ketones,Esters	醛、酮、酯类	Ketones	酮类	570.455	276.209	[2M+NH4]+	C18H28O2	2	178112	244015	323723	133771	261651	177657	372071	114740	233207	70860.9	223643	144469	115500	165840	27343.7	202568	164089	118370	240149	248550	256145	-	HMDB0005886	14009228	33036-33-8	36412	-	-
MEDP2374	N1-Acetylspermidine	N1-乙酰亚精胺	Alcohol and amines	醇、胺类	Amines	胺类	188.2	187.168	[M+H]+	C9H21N3O	2	179309	159910	148604	174587	110326	169107	100747	165932	125880	118740	180046	158833	132095	135260	158873	125029	117167	132899	128947	128965	155729	-	-	214848	34450-16-3	-	-	-
MEDN0196	Pyrroloquinoline Quinone	吡咯喹啉醌	Organic acid and Its derivatives	有机酸及其衍生物	Organic acid and Its derivatives	有机酸及其衍生物	329	330.012	[M-H]-	C14H6N2O8	2	180576	236645	230439	243712	131567	183951	164614	154174	173386	141732	175154	155300	130868	152094	138984	182335	148937	162322	185688	167612	181791	C00113	HMDB0013636	1024	72909-34-3	18315	-	-
MW0005220	N'-Hydroxy-4-methylbenzenecarboximidamide	N'-羟基-4-甲基苯甲脒	Benzene and substituted derivatives	苯及其衍生物	Benzene and substituted derivatives	苯及其衍生物	149.078	150.079	[M-H]-	C8H10N2O	2	180588	205162	168053	195365	186758	180510	174589	191864	182828	163627	204613	210171	192932	182028	219270	189034	176682	232739	206067	190239	206627	-	-	5493168	19227-13-5 | 923023-83-0 | 69113-24-2	-	-	-
MEDP0658	Ethyl-dodecanoate	月桂酸乙酯	Alcohol and amines	醇、胺类	Amines	胺类	229.1	228.209	[M+H]+	C14H28O2	2	181886	160072	191321	156689	140035	124665	152434	139133	142885	110073	139957	158750	122695	146707	153370	156958	116191	132487	164198	187198	175600	D70267	HMDB0033788	7800	106-33-2	-	-	-
MW0145120	1,2,3,4-Tetrahydroisoquinoline, 6,7,8-trimethoxy-1-methyl-	安哈洛宁；O-甲基兰卤定	Heterocyclic compounds	杂环化合物	Heterocyclic compounds	杂环化合物	220.128	237.136	[M+H-H2O]+	C13H19NO3	3	182130	202338	173379	168017	179088	183484	156920	160664	150920	139748	157028	104799	143133	158924	171855	119265	139765	129890	121524	141814	124993	-	-	613648	-	-	-	-
MEDN1639	Glu-Thr	谷氨酸-苏氨酸	Amino acid and Its metabolites	氨基酸及其代谢物	Small Peptide	小肽	229.1	248.101	[M-H2O-H]-	C9H16N2O6	2	183169	194706	245018	104438	143906	179155	161760	215195	305725	169220	103920	452288	281801	353664	318973	232144	198882	191446	250572	254059	253563	-	HMDB0028829	6998031	6875-80-5	73510	-	-
MEDN0025	3-Hydroxy-3-Methylpentane-1,5-Dioic Acid	3-羟基-3-甲基谷氨酸	Amino acid and Its metabolites	氨基酸及其代谢物	Amino acid derivatives	氨基酸衍生物	161	162.053	[M-H]-	C6H10O5	2	183174	266920	196105	159035	149056	251680	127740	142256	165164	124139	127646	201000	196171	126653	149756	159984	173712	224479	161453	163991	159154	C03761	HMDB0000355	1662	503-49-1	16831	5344	-
MEDN2099	(2s)-2-Amino-4-sulfinobutanoic acid	（2s）-2-氨基-4-亚磺基丁酸	Amino acid and Its metabolites	氨基酸及其代谢物	Amino acid derivatives	氨基酸衍生物	166	167.025	[M-H]-	C4H9NO4S	2	183421	134484	181948	154193	161982	127248	154556	96439.3	117116	146613	76470	74458.3	149584	82498.4	144935	196497	161628	151117	148358	118781	153625	-	-	75896	2686-70-6	-	-	-
MW0162477	indole-3-glycol	吲哚-3-乙二醇	Alcohol and amines	醇、胺类	Alcohols	醇类	176.072	177.079	[M-H]-	C10H11NO2	3	183698	201113	215231	187322	182359	191069	147877	178805	198633	174961	207005	151938	144516	144752	181804	154723	156987	195306	156696	178908	176996	-	HMDB0304392	25202910	-	-	-	-
MEDN1311	2-Hydroxycaprylic acid	2-羟基辛酸	Organic acid and Its derivatives	有机酸及其衍生物	Organic acid and Its derivatives	有机酸及其衍生物	159	160.11	[M-H]-	C8H16O3	2	183737	194886	149071	179268	168044	152930	138405	167350	138432	168662	191759	168316	178604	120680	114378	150525	136623	142747	143022	133271	127516	-	HMDB0000711	94180	617-73-2	86543	5679	-
MW0104223	15H-11,12-Eeta	15h-11，12-eeta	Organic acid and Its derivatives	有机酸及其衍生物	Organic acid and Its derivatives	有机酸及其衍生物	354.264	336.23	[M+NH4]+	C20H32O4	3	183959	137559	104558	106732	147259	117252	82400.7	117918	101945	84918.2	112893	79093	81040.5	77348.2	97026.4	98054.5	93566.8	91347.7	91538.6	103464	123217	C14781	HMDB0005050	11954042	877878-78-9	34160	-	ko00590,ko01100
MEDP0883	2,4-Dihydroxypteridine	2,4-二羟基蝶啶	Heterocyclic compounds	杂环化合物	Pteridines and derivatives	蝶啶及其衍生物	165.3	164.033	[M+H]+	C6H4N4O2	2	184680	222783	127991	186140	144783	171702	155438	175423	103235	86138.7	85325.4	109362	77226.5	112018	105901	82768.9	111267	108935	82730.3	110120	78968.6	C03212	-	10250	487-21-8	-	-	-
MEDP1414	Carnitine C12:1	肉碱 C12:1	FA	脂肪酰类	CAR	酰基肉碱	342.3	341.257	[M+H]+	C19H35NO4	1	185129	267686	151185	117514	89669.3	116429	108811	133623	125941	181655	224743	369302	130251	117348	157118	127386	146364	196144	157416	156972	156476	-	-	-	-	-	-	-
MW0110073	Trp-Lys-Arg	色氨酸-赖氨酸-精氨酸	Amino acid and Its metabolites	氨基酸及其代谢物	Small Peptide	小肽	506.321	488.286	[M+NH4]+	C23H36N8O4	2	185535	185777	162713	99473.2	75455.8	142374	129792	105514	52944.9	16359.7	28032.6	47506.6	52099.6	45244.7	46681.9	27273.1	13036.4	35096.7	63973.1	39744.2	53836.6	-	-	145458424	-	-	-	-
MEDTN01418	2-Hydroxyoctadecanoic acid	DL-2-羟基硬脂酸	FA	脂肪酰类	FFA	游离脂肪酸	299.262	300.266	[M-H]-	C18H36O3	1	186850	401626	179496	199629	220445	303113	249623	324870	248125	185031	242082	260699	441397	194036	160874	222835	253614	152915	168153	147022	159993	-	HMDB0242145	69417	-	-	-	-
MEDP1196	Biotinamide	生物素酰胺	Alcohol and amines	醇、胺类	Polyamines	多胺	244.1	243.104	[M+H]+	C10H17N3O2S	2	187435	161906	247801	137589	118102	105412	93895.9	110803	117809	96004	91230.2	128394	89213.2	98845.1	77918.3	91170	109415	132978	145288	123110	161957	C01893	HMDB0001458	5006	6929-42-6	16615	6255	-
MW0103076	Valproic acid	丙戊酸	Organic acid and Its derivatives	有机酸及其衍生物	Organic acid and Its derivatives	有机酸及其衍生物	306.263	144.115	[2M+NH4]+	C8H16O2	2	187625	211057	207409	135351	166764	131826	142909	140933	139609	113831	130750	187214	203255	145868	96996.4	187362	158611	141466	254755	230099	299399	C07185	HMDB0001877	3121	99-66-1	39867	2986	ko00982,ko04976
MW0144747	Ala-Thr-Ile-Lys	-	Amino acid and Its metabolites	氨基酸及其代谢物	Small Peptide	小肽	432.28	431.274	[M+H]+	C19H37N5O6	2	187968	139610	150472	385458	229048	196760	184568	267724	135373	150572	209884	358998	175169	422825	410272	203870	213533	191630	115911	103533	133366	-	-	-	-	-	-	-
MEDP1356	Shinorine	霉菌素-甘氨酸(维生素A)	Amino acid and Its metabolites	氨基酸及其代谢物	Amino acid derivatives	氨基酸衍生物	333.1	332.122	[M+H]+	C13H20N2O8	2	188535	186797	174872	227662	190660	113107	188544	172657	150447	160218	174870	152642	133860	153150	255886	150279	133749	189433	154626	183059	166000	-	HMDB0039002	10471931	73112-73-9	-	-	-
MW0115112	Perseitol	鳄梨醇	Alcohol and amines	醇、胺类	Alcohols	醇类	233.059	212.09	[M+Na-2H]-	C7H16O7	2	188789	202658	191995	181601	185899	230536	149901	188678	113128	187160	138183	118380	131224	74398.4	79287	59536.4	39075.9	22191.3	141769	153868	128340	C08255	HMDB0033750	441436	527-06-0	-	-	-
MEDN2107	Lys-Gly	L-赖氨酸-L-甘氨酸	Amino acid and Its metabolites	氨基酸及其代谢物	Small Peptide	小肽	202.1	203.128	[M-H]-	C8H17N3O3	2	189698	199222	222244	234734	276934	374840	181597	268773	346466	173845	214006	313695	164058	189353	220927	195101	280153	240211	220552	212020	222205	-	HMDB0028951	7022320	2068431	-	-	-
MEDN0760	(±)5-HETE	(±)5-羟基-6E,8Z,11Z,14Z-二十碳四烯酸	FA	脂肪酰类	Oxidized lipids	氧化脂质	319.2	320.235	[M-H]-	C20H32O3	2	189719	164508	167872	398411	734344	351908	248135	152465	178517	866584	367251	454327	317472	272890	319834	508383	531768	808288	419282	365891	428585	C04805	HMDB0011134	5280733	70608-72-9	28209	6554	ko00590,ko04750
MEDP0425	Imidazoleacetic acid	咪唑乙酸	Heterocyclic compounds	杂环化合物	Indole and Its derivatives	吲哚及其衍生物	127.1	126.043	[M+H]+	C5H6N2O2	1	190015	253493	180962	255667	260163	231164	272330	165920	229104	244644	272509	263417	225954	145922	176085	242746	222727	198215	235681	257649	162165	C02835	HMDB0002024	96215	645-65-8	16974	6445	ko00340,ko01100
MW0127040	(2R)-2-Pyrrolidineacetic acid	(2R)-2-吡咯烷乙酸	Heterocyclic compounds	杂环化合物	Heterocyclic compounds	杂环化合物	174.049	129.079	[M-H+2Na]+	C6H11NO2	3	190845	223071	219129	187487	219305	251533	225855	239390	235909	172594	230541	311102	211802	247881	203127	202166	327613	257251	140048	204327	243299	-	-	5706675	61350-65-0	-	-	-
MW0015520	Abiraterone acetate	醋酸阿比特龙	Aldehyde,Ketones,Esters	醛、酮、酯类	Esters	酯类	374.25	391.251	[M+H-H2O]+	C26H33NO2	2	191191	73170.4	133940	151657	117136	270294	171975	114729	94658.9	40811.3	115255	79433.2	105431	133822	103275	162491	80069.9	7166.39	123545	117287	139294	-	-	9821849	154229-18-2	-	-	-
MW0143316	5-Hydroxy-1-(4-hydroxy-3-methoxyphenyl)octan-3-one	5-Hydroxy-1-(4-hydroxy-3-methoxyphenyl)octan-3-one	Benzene and substituted derivatives	苯及其衍生物	Phenolics	苯酚类	265.146	266.152	[M-H]-	C15H22O4	2	192349	99379.3	192926	136615	116767	127399	72434.9	98366.7	88066.7	80620	62811.3	72989.3	105625	89798.3	150983	96001.4	74523	88681.3	99292.8	105722	96950.1	-	-	5317596	77398-90-4	-	-	-
MEDP0403	Deoxycytidine	2'-脱氧胞苷	Nucleotide and Its metabolites	核苷酸及其代谢物	Nucleotide and Its metabolites	核苷酸及其代谢物	228	227.091	[M+H]+	C9H13N3O4	1	193470	175115	99459.4	87332.1	68355	301990	61172	120055	109616	131153	84305	131735	51631	108380	124358	168440	60741.3	136735	105045	131735	98370	C00881	HMDB0000014	13711	951-77-9	15698	3367	ko00240,ko01100,ko01232,ko02010
MW0103407	5'-phosphoribosyl-N-formylglycinamide	5'-磷酸核糖基-N-甲酰甘氨酰胺	Nucleotide and Its metabolites	核苷酸及其代谢物	Nucleotide and Its metabolites	核苷酸及其代谢物	349.029	314.052	[M+Cl]-	C8H15N2O9P	3	194294	193943	339789	136763	118676	39422.9	92178.6	94832.2	96945.8	111809	77392.2	69386.1	88392.1	104895	266386	86338	45646.9	53569.1	65591.1	69423.1	75166.7	C04376	HMDB0001308	130805	349-34-8	-	-	ko00230,ko01100
MEDN1908	5-Carboxyvanillic Acid	5-羧香草酸	Organic acid and Its derivatives	有机酸及其衍生物	Organic acid and Its derivatives	有机酸及其衍生物	211	212.032	[M-H]-	C9H8O6	2	194430	181133	181274	171898	177835	171113	169011	164707	158485	148416	142144	138227	142309	145079	146930	140180	134157	143364	171020	140450	125430	C18338	-	16488	2134-91-0	-	-	-
MEDP2797	Testosterone	睾酮	Hormones and hormone related compounds	激素及激素相关物质	Hormones and hormone related compounds	激素及激素相关物质	289.2	288.209	[M+H]+	C19H28O2	2	194909	681407	429041	209981	151318	148074	157115	151704	105115	111228	95749.1	113125	165340	294979	132988	295377	130262	98699.1	200277	190210	204678	C00535	HMDB0000234	6013	58-22-0	17347	-	ko00140,ko01100,ko01522,ko04913,ko04929,ko05200,ko05215
MW0152083	Lactupicrin	乳苦苷	Benzene and substituted derivatives	苯及其衍生物	Phenolics	苯酚类	426.151	410.137	[M+NH4-2H]-	C23H22O7	2	195018	181786	228072	181071	221162	144164	124362	156683	141697	258712	128515	144881	109589	151366	124886	138315	161229	225570	188770	174035	163723	C09490	HMDB0035828	174880	65725-11-3	-	-	-
MEDP1427	Carnitine C8:0	肉碱 C8:0	FA	脂肪酰类	CAR	酰基肉碱	288.1	287.21	[M+H]+	C15H29NO4	1	195239	194612	144717	104280	80072.6	88136.7	68140.6	102485	104178	72827.3	90684.6	116615	97898.3	93918.7	95020.5	76923.7	114687	104538	97233.3	100330	102024	-	-	123701	3671-77-0	-	-	-
MW0140737	[(1R)-1-(3-aminophenyl)-3-(3,4-dimethoxyphenyl)propyl] (2S)-1-(3,3-dimethyl-2-oxopentanoyl)piperidine-2-carboxylate	(R)-1-(3-氨基苯基)-3-(3,4-二甲氧基苯基)丙基(S)-1-(3,3-二甲基-2-氧代戊酰基)哌啶-2-羧酸酯	Heterocyclic compounds	杂环化合物	Heterocyclic compounds	杂环化合物	542.323	524.289	[M+NH4]+	C30H40N2O6	2	196218	194418	89074.2	496493	663624	167076	74423.9	39613.9	150588	574635	59590.1	100307	114763	96266.1	65611.7	152239	107181	221675	183858	227657	216929	-	-	35027274	195513-96-3	-	-	-
MEDP2555	Pro-Asn	L-脯氨酸-L-天冬酰胺	Amino acid and Its metabolites	氨基酸及其代谢物	Small Peptide	小肽	230.1	229.106	[M+H]+	C9H15N3O4	2	197335	184291	164768	157646	173043	145026	215208	166904	136395	97470.4	75597.9	95867.3	94926.8	151387	158510	132725	130910	119841	144764	160909	148453	-	-	7408193	107856-82-6	-	-	-
MEDP0878*123	N-Methyl-L-Glutamate	N-甲基-L-谷氨酸	Amino acid and Its metabolites	氨基酸及其代谢物	Amino acid derivatives	氨基酸衍生物	162.3	161.069	[M+H]+	C6H11NO4	2	197338	233553	267002	304314	164810	238872	211667	241602	82593.6	147072	84816.4	221511	157002	102538	143433	146107	206064	76212.5	173543	124363	176138	C01046	HMDB0062660	439377	35989-16-3	16440	-	ko01100
MEDP0430*123	L-2-Aminoadipate	L-2-氨基己二酸	Organic acid and Its derivatives	有机酸及其衍生物	Organic acid and Its derivatives	有机酸及其衍生物	162.1	161.069	[M+H]+	C6H11NO4	1	197338	233553	267002	304314	164810	238872	211667	241602	82593.6	147072	84816.4	221511	157002	102538	143433	146107	206064	76212.5	173543	124363	176138	C00956	HMDB0000510	92136	1118-90-7	37024	5496	ko00310,ko01100,ko01210,ko01230
MEDP2356	Phe-Asp	苯丙氨酸-天冬氨酸	Amino acid and Its metabolites	氨基酸及其代谢物	Small Peptide	小肽	281.1	280.105	[M+H]+	C13H16N2O5	2	198802	148993	94129.1	165331	114134	72435	91460.9	83527.2	102223	91636.8	85015.1	85428.6	83220.5	66724	81842.3	81138	111814	133038	99098.8	97213	105377	-	-	6992643	22828-05-3	-	-	-
MEDP0428	Cholesterol	胆固醇	Hormones and hormone related compounds	激素及激素相关物质	Hormones and hormone related compounds	激素及激素相关物质	387.1	386.355	[M+H]+	C27H46O	2	199089	267764	202942	344828	315721	264167	279300	245432	224126	313207	177728	199276	184353	119283	193301	284863	262038	237775	250484	244393	221691	C00187	HMDB0000067	11025495	57-88-5	16113	-	ko00100,ko00120,ko00140,ko01100,ko04913,ko04925,ko04927,ko04934,ko04975,ko04976,ko04977,ko04979,ko05200,ko05217,ko05417
MEDP2361	3-(imidazol-4-yl)propionic acid	3-(咪唑-4-基)丙酸	Heterocyclic compounds	杂环化合物	Heterocyclic compounds	杂环化合物	141.1	140.059	[M+H]+	C6H8N2O2	1	199563	151506	173445	155382	180866	142930	160163	184288	262111	241064	126730	170654	205363	177003	240403	163708	196647	163535	201747	147749	182078	C20522	HMDB0002271	70630	1074-59-5	73087	6585	ko00340
MW0145223	N-(2-hydroxyethyl-1,1,2,2-d4)-5Z,8Z,11Z,14Z-eicosatetraenamide	N-(2-羟乙基-1,1,2,2-d4)-5Z,8Z,11Z,14Z-二十碳四烯酰胺	Alcohol and amines	醇、胺类	Amines	胺类	352.319	347.282	[M+H]+	C22H37NO2	2	199820	198302	189468	209621	209523	196515	238650	192588	168483	188850	179672	153288	165444	177783	161693	147776	179965	172806	207786	170997	181544	-	-	24762159	946524-40-9	-	-	-
MEDP1720	2-Phenylglycine	DL-苯甘氨酸	Amino acid and Its metabolites	氨基酸及其代谢物	Amino acid derivatives	氨基酸衍生物	152.1	151.063	[M+H]+	C8H9NO2	1	200145	268590	110660	178450	143410	195140	95035	186795	107932	153502	101717	338740	125060	131735	156760	175115	185125	114265	82730.3	146745	103285	-	HMDB0002210	3866	341659	55484	6549	-
MEDP2105	3,6,9,12,15,18,21-Heptaoxatricosane-21,23-diol	3,6,9,12,15,18,21-七氧杂二十三烷-21,23-二醇	Benzene and substituted derivatives	苯及其衍生物	Benzene and substituted derivatives	苯及其衍生物	371.2	370.22	[M+H]+	C16H34O9	1	200312	124375	149514	288268	140239	127283	137779	209501	78913	126790	171169	327801	142812	324918	281110	144520	157670	153453	83627.4	84156.5	95904.5	-	-	78798	5117-19-1	-	-	-
MEDN0555	Hydroxyphenyllactic acid	羟苯基乳酸	Organic acid and Its derivatives	有机酸及其衍生物	Organic acid and Its derivatives	有机酸及其衍生物	181.1	182.058	[M-H]-	C9H10O4	2	200484	226950	252627	162438	164081	183523	139140	170315	156703	153332	159329	160291	123094	149515	149115	160610	163272	161146	130422	168875	168738	C03672	HMDB0000755	9378	306-23-0	17385	5723	-
MEDP1390	Carnitine C18:1	肉碱 C18:1	FA	脂肪酰类	CAR	酰基肉碱	426.4	425.351	[M+H]+	C25H47NO4	1	200998	288861	256125	188223	79440.5	77511.7	85645.3	76768.4	83344.4	71555.9	86644.5	167345	109566	139803	191070	200027	99683.3	218923	139005	91285.7	97875.1	-	-	-	-	-	-	-
MEDN1951	Sulfoacetic acid	磺基乙酸	Organic acid and Its derivatives	有机酸及其衍生物	Organic acid and Its derivatives	有机酸及其衍生物	139	139.978	[M-H]-	C2H4O5S	1	201349	176172	226781	190448	260115	373606	253626	204919	164011	275595	182378	358081	218338	280449	290514	281287	318505	315989	349451	393153	255348	-	-	31257	123-43-3	-	-	-
MW0148595	Discodermolide	Discodermolide	Alcohol and amines	醇、胺类	Amines	胺类	576.402	593.393	[M+H-H2O]+	C33H55NO8	3	202165	617773	409519	160879	536637	626490	472031	442858	322966	253589	247668	218396	233524	166289	186738	212652	218415	277162	187420	194042	191503	-	-	643668	127943-53-7	-	-	-
MW0006241	Benzobicyclon	苯并双环	Benzene and substituted derivatives	苯及其衍生物	Benzene and substituted derivatives	苯及其衍生物	445.044	446.041	[M-H]-	C22H19ClO4S2	3	202406	276339	430005	382887	306495	371593	404374	394421	397767	258998	334440	266549	304480	371907	372012	341930	282184	278763	365263	411117	359329	C18536	-	11236201	156963-66-5	-	-	-
MEDP2322	L-NIO-hydrochloride	L-NIO盐酸盐	Amino acid and Its metabolites	氨基酸及其代谢物	Amino acid derivatives	氨基酸衍生物	174.1	173.116	[M+H]+	C7H15N3O2	1	203867	125060	264335	212094	101480	206285	210660	192432	235337	245121	173132	228655	164847	135174	188062	282018	180901	212743	124129	183111	146389	-	-	107984	36889-13-1	-	-	-
MW0054695	5,8,11-Eicosatrienoic acid	5,8,11-二十碳三烯酸	FA	脂肪酰类	FFA	游离脂肪酸	305.252	306.256	[M-H]-	C20H34O2	1	205817	353585	283483	159944	150848	136428	87557.1	116971	139587	101460	55987.8	94603.9	36161.5	49268.4	62325.2	92343.9	74875.7	107673	99407.2	81002.9	97463.9	C21938	HMDB0010378	5312531	20590-32-3	72865	-	-
MW0111792	1D-1-O-Methyl-myo-inositol	甲基肌醇	Alcohol and amines	醇、胺类	Alcohols	醇类	271.002	194.079	[M-H+2K]+	C7H14O6	3	208389	200428	172509	142054	168123	161598	168554	140565	131479	124084	147163	136030	154736	134438	135955	135878	128903	120561	135666	146624	139498	C03659	HMDB0031437	440078	484-71-9 | 58769-21-4	18427	-	ko00562
MW0159042	Val-Ile-Leu-Asp	-	Amino acid and Its metabolites	氨基酸及其代谢物	Small Peptide	小肽	476.306	458.274	[M+NH4]+	C21H38N4O7	2	209041	144192	163128	339562	150337	172736	160395	250536	116823	135156	229168	306521	193730	455155	279942	142649	160380	233729	89427.9	89590.9	103410	-	-	-	-	-	-	-
MW0124761	Margrapine A	马格拉平A	Heterocyclic compounds	杂环化合物	Heterocyclic compounds	杂环化合物	400.134	401.147	[M-H]-	C21H23NO7	3	209206	438707	240637	158819	183187	160453	61258.4	178470	210914	180141	90536.1	108220	74562.5	115874	94146.3	105441	95467.6	142740	165396	154730	154806	-	HMDB0031254	102003358	185417-68-9	-	-	-
MW0149467	Ganoderic acid A	灵芝酸A	Organic acid and Its derivatives	有机酸及其衍生物	Organic acid and Its derivatives	有机酸及其衍生物	556.322	516.309	[M-H+CH3CN]-	C30H44O7	2	210494	120441	276704	156670	349313	100796	189562	183451	133975	35275	91330.6	105167	224362	210457	124837	138607	90080.7	67629.7	112465	110506	104869	-	HMDB0034931	471002	81907-62-2	-	-	-
MW0155261	Phe-Leu-Val	苯丙氨酰-亮氨酰-缬氨酸	Amino acid and Its metabolites	氨基酸及其代谢物	Small Peptide	小肽	378.24	377.231	[M+H]+	C20H31N3O4	2	210562	130181	173639	199231	108206	98555.3	111989	106786	120474	56939.7	81478.3	97884	56468.5	143127	101766	145417	25585.1	138941	140846	140458	132297	-	-	49856427	-	-	-	-
MEDN2378	LPG(22:5)	溶血磷脂酰甘油_LPG(22:5/0:0)	GP	甘油磷脂类	LPG	溶血磷脂酰甘油	555.3	558.296	[M-H]-	C28H47O9P	2	210799	231142	128385	205157	149656	49305.2	117759	88979.3	50233.9	62488.7	32532.3	43282.4	91919.6	104203	79420.2	120466	42155.6	63219.8	95226.2	73993.6	101411	-	-	-	-	-	-	-
MW0110973	Cymoxanil	嘧菌胺	Alcohol and amines	醇、胺类	Amines	胺类	274.993	198.075	[M-H+2K]+	C7H10N4O3	2	211250	176720	165676	139338	177773	112195	133610	149645	116453	102774	91135.3	107073	118623	106972	85076.2	99418.7	107895	78325.2	140916	152869	132131	C18498	-	5364079	57966-95-7 | 166900-80-7	-	-	-
MW0015784	Androstenedione	雄烯二酮	Hormones and hormone related compounds	激素及激素相关物质	Hormones and hormone related compounds	激素及激素相关物质	321.169	286.193	[M+Cl]-	C19H26O2	3	211323	178479	160808	264896	232644	189551	216837	224533	170092	218047	219738	245565	264110	251234	257783	235944	213367	142929	174512	153577	161391	C00280	HMDB0000053	6128	-	16422	2795	ko00140,ko01100,ko01522,ko04913,ko04917,ko05200,ko05215
MW0152097	L-a-Lysophosphatidylserine	-	Amino acid and Its metabolites	氨基酸及其代谢物	polypeptide	多肽	544.319	525.307	[M+F]-	C24H48NO9P	2	211507	126617	131974	128325	162222	139980	135296	148497	139940	136016	139893	195141	211841	128720	171430	191731	188396	164591	173106	181351	179502	-	-	-	-	-	-	-
MW0009478	4-(5H-Dibenzo[a,d]cyclohepten-5-ylidene)-1-[4-(2H-tetrazol-5-yl)butyl]-piperidine	4-(5H-二苯并[a,d]环庚烯-5-亚基)-1-[4-(2H-四唑-5-基)丁基]-哌啶	Benzene and substituted derivatives	苯及其衍生物	Benzene and substituted derivatives	苯及其衍生物	397.229	397.227	[M+]+	C25H27N5	2	213855	214303	221408	184494	175902	197914	225112	198295	183475	137208	144145	161993	209809	184388	195592	174062	153219	149135	167363	177294	136924	-	HMDB0248686	11741525	-	-	-	-
MW0006996	Esprocarb	埃斯普罗卡	Benzene and substituted derivatives	苯及其衍生物	Benzene and substituted derivatives	苯及其衍生物	248.147	265.15	[M+H-H2O]+	C15H23NOS	2	214400	342292	353959	143934	232722	285156	286996	321701	298857	275378	367447	274197	424602	218866	286574	307509	322626	263050	320742	332125	261851	-	-	91740	85785-20-2	-	-	-
MW0150115	Glu-Phe-Tyr-Leu-Gly	谷氨酸-苯丙氨酸-酪氨酸-亮氨酸-甘氨酸	Amino acid and Its metabolites	氨基酸及其代谢物	Small Peptide	小肽	627.299	627.29	[M+]+	C31H41N5O9	2	215255	152976	388203	164085	150092	209777	298381	175238	223850	221154	14064.9	192675	153323	121263	90138.3	138628	121821	106984	125607	144910	107883	-	-	-	-	-	-	-
MW0014638	5,6-Epoxy-5,6-dihydro-10'-apo-b,y-carotene-3,10'-diol	5,6-Epoxy-5,6-dihydro-10'-apo-b,y-carotene-3,10'-diol	Alcohol and amines	醇、胺类	Alcohols	醇类	452.312	410.282	[M+CH3CN+H]+	C27H38O3	3	216329	216582	251576	178493	193422	184541	160090	119771	119474	98154.8	154915	179272	136825	127771	122173	159450	170827	117147	88997.9	96544.5	127135	-	HMDB0039021	131752517	68378-37-0	-	-	-
MW0153753	MET-enkephalin	甲硫氨酸脑啡肽	Amino acid and Its metabolites	氨基酸及其代谢物	Small Peptide	小肽	573.239	573.226	[M+]+	C27H35N5O7S	2	219058	229084	246089	212138	197731	204530	198099	177182	148108	141947	138618	132904	147938	145715	133791	131590	133316	139415	130006	140478	132889	C75740	-	443363	58569-55-4	-	-	-
MW0006431	Butacaine	布他卡因	Benzene and substituted derivatives	苯及其衍生物	Benzene and substituted derivatives	苯及其衍生物	365.248	306.231	[M+CH3COO]-	C18H30N2O2	2	219323	273250	308701	323576	321409	334728	337681	298605	236786	255776	232115	225634	237878	228719	205428	230609	221404	212762	259569	262321	236226	-	-	2480	149-16-6	-	-	-
MEDP1246	2,4-diacetamino-2,4,6-triphenoxy-D-mannopyranose	2,4-二乙酰氨基-2,4,6-三苯氧基-D-甘露吡喃糖	Carbohydrates and Its metabolites	碳水化合物及其代谢物	Sugar derivatives	糖衍生物	247.1	246.122	[M+H]+	C10H18N2O5	2	219788	442271	137426	484010	324670	224732	163990	206689	432256	428106	204537	216939	141499	119804	117327	114515	198937	324571	225640	275507	224608	C20424	-	163312161	-	-	-	ko00520,ko01100,ko01250
MW0117097	NCGC00380642-01_C26H34O7_1,1,5a,7a,9,11b-Hexamethyl-7-methylene-3,8,11-trioxo-3,5a,5b,6,7,7a,8,9,11,11a,11b,12,13,13a-tetradecahydro-1H-isochromeno[7,8-g][2]benzoxepin-12-yl acetate	NCGC00380642-01_C26H34O7_1,1,5a,7a,9,11b-Hexamethyl-7-methylene-3,8,11-trioxo-3,5a,5b,6,7,7a,8,9,11,11a,11b, 12,13,13a-十四氢-1H-isochromeno[7,8-g][2]benzoxepin-12-yl acetate	Heterocyclic compounds	杂环化合物	Heterocyclic compounds	杂环化合物	391.13	458.23	[M-H]-	C26H34O7	2	219949	253679	237294	228060	211640	237276	211377	194216	205653	172392	176071	229974	212771	184879	193814	188231	177249	208470	210539	217193	220273	-	-	57509541	-	-	-	-
MW0159020	Val-His-Glu-Lys-Ala	-	Amino acid and Its metabolites	氨基酸及其代谢物	Small Peptide	小肽	582.316	582.313	[M+]+	C25H42N8O8	2	220660	304469	113116	664458	832942	336453	103034	91024.2	141934	804199	112687	130231	132785	146576	128432	135923	210017	273993	312269	275333	255319	-	-	-	-	-	-	-
MEDP0049	L-Asparagine Anhydrous	L-天冬酰胺	Amino acid and Its metabolites	氨基酸及其代谢物	Amino acids	氨基酸	133.1	132.054	[M+H]+	C4H8N2O3	1	223999	170178	236683	227823	175516	283186	155918	204466	152012	221685	165476	251027	125842	184879	189500	282885	178648	206272	241957	195715	184889	C00152	HMDB0000168	6267	70-47-3	17196	14	ko00250,ko00970,ko01100,ko01230,ko04974,ko04978,ko05230
MEDP0401	5'-Deoxy-5'-(Methylthio) Adenosine	5-脱氧-5-甲硫腺苷	Nucleotide and Its metabolites	核苷酸及其代谢物	Nucleotide and Its metabolites	核苷酸及其代谢物	298	297.09	[M+H]+	C11H15N5O3S	1	224097	100145	177095	111578	86486.4	158325	103219	117028	100853	77878.5	58141.2	109758	86845.6	190218	100571	99128	137545	139371	145863	105907	127414	C00170	HMDB0001173	439176	2457-80-9	17509	3425	ko00270,ko01100
MEDN1395	(R)-(-)-2-Phenylpropionic Acid	(R)-(-)-2-苯丙酸	Organic acid and Its derivatives	有机酸及其衍生物	Organic acid and Its derivatives	有机酸及其衍生物	149.1	150.068	[M-H]-	C9H10O2	1	224749	171580	242132	150953	129027	265315	111218	190317	135017	335315	288360	215203	424667	157730	307996	88958.5	159877	107270	220483	197327	225525	-	-	446626	7782-26-5	-	-	-
MW0168416	Nicotine	尼古丁	Heterocyclic compounds	杂环化合物	Heterocyclic compounds	杂环化合物	163.131	162.116	[M+H]+	C10H14N2	1	226379	187473	198528	203014	172270	356839	171337	315516	173227	191709	243768	175076	141032	293546	164748	290302	190697	199221	191712	191052	219639	C00745	HMDB0001934	89594	-	17688	1526	ko00980,ko04714,ko05033,ko05207
MW0015027	6-Hydroxy-4-nonadecanone	6-Hydroxy-4-nonadecanone	FA	脂肪酰类	Others	其他	297.279	298.287	[M-H]-	C19H38O2	3	228891	1.0339e+06	157800	185557	200091	1.04087e+06	244517	531894	371785	185340	376378	367741	1.32729e+06	193788	200093	305845	353522	713720	366874	385707	361935	-	HMDB0035675	101056953	-	-	-	-
MW0158607	Tyr-Ser-Leu	酪氨酸-丝氨酸-亮氨酸	Amino acid and Its metabolites	氨基酸及其代谢物	Small Peptide	小肽	381.198	381.19	[M+]+	C18H27N3O6	2	230196	188607	154218	140037	95767.5	115874	190823	138695	91010.1	45833.6	33338.5	53228.2	42979	20315.2	41866	44842	20650.2	23592.3	33153.5	49879.2	33720.8	-	-	10045387	-	-	-	-
ZINC34614967	3-Methyl-2-butenyl beta-D-glucopyranoside	（2R，3S，4S，5R，6R)-2-(羟甲基)-6-(3-甲基丁-2-烯氧基）恶烷-3，4，5-三醇	Alcohol and amines	醇、胺类	Alcohols	醇类	229.11	248.126	[M-H2O-H]-	C11H20O6	2	231134	1.09813e+06	120777	274414	180854	2.37081e+06	193607	484000	265322	132354	248526	385578	1.70442e+06	177235	192711	289854	309029	1.98347e+06	349210	344962	346182	-	-	11043085	-	-	-	-
MW0151760	Ipodate	碘泊酸	Organic acid and Its derivatives	有机酸及其衍生物	Organic acid and Its derivatives	有机酸及其衍生物	596.815	597.811	[M-H]-	C12H13I3N2O2	3	231398	327955	245224	283878	210588	300127	307555	242021	309648	272316	247608	240489	257208	302022	199638	230451	206902	300314	250041	248167	289704	-	HMDB0253566	5241	-	-	-	-
MW0111253	3-[(4,5-dihydro-1H-imidazol-3-ium-2-ylmethyl)(4-methylphenyl)amino]phenolate	3-[(4,5-dihydro-1H-imidazol-3-ium-2-ylmethyl)(4-methylphenyl)amino]phenolate	Benzene and substituted derivatives	苯及其衍生物	Benzene and substituted derivatives	苯及其衍生物	601.266	281.153	[2M+K]+	C17H19N3O	2	231418	225289	329751	108335	53755.2	114592	132436	282252	111949	68639.6	48584.6	60113.8	69350.9	283232	131225	80795.4	66002.5	83331.3	187140	132303	180670	-	HMDB0014830	4920903	-	8081	-	-
MEDP2533	2-Methylbutyrylglycine	2-甲基丁酰甘氨酸	Amino acid and Its metabolites	氨基酸及其代谢物	Amino acid derivatives	氨基酸衍生物	160.1	159.089	[M+H]+	C7H13NO3	2	232581	211420	181829	182320	212670	101583	93269.9	146031	98512	70052.6	87280.7	78860.9	69018.4	112743	111026	120786	182919	83476.7	134590	126163	130990	-	HMDB0000339	193872	52320-67-9	86366	5328	-
MEDN1878	Trolox	奎诺二甲基丙烯酸酯	Benzene and substituted derivatives	苯及其衍生物	Benzene and substituted derivatives	苯及其衍生物	249.1	250.121	[M-H]-	C14H18O4	2	233655	101334	212996	197269	201157	242544	158268	210594	184777	189236	193079	179051	37814.3	180495	157523	198431	196276	58376.1	216260	175097	194787	-	-	40634	53188-07-1	-	-	-
MW0152400	Leu-Leu-Leu-Pro-Gly	-	Amino acid and Its metabolites	氨基酸及其代谢物	Small Peptide	小肽	512.333	511.337	[M+H]+	C25H45N5O6	2	233738	187415	136758	183589	166192	89423.5	98032.5	115165	72874	53083.2	34276.5	48038.4	58304	55346	61952.2	52475.3	53997.1	37533.4	67673.1	87036.1	65443.9	-	-	-	-	-	-	-
MEDP2521	Piperazine	哌嗪	Heterocyclic compounds	杂环化合物	Heterocyclic compounds	杂环化合物	87.1	86.0838	[M+H]+	C4H10N2	2	233902	209451	220469	167817	182158	179850	226126	188756	195910	163066	222552	189863	166292	196947	191066	204310	121449	256295	231908	199518	142990	C07973	-	4837	110-85-0	-	-	-
MW0156981	Ser-Val-Lys-Arg	-	Amino acid and Its metabolites	氨基酸及其代谢物	Small Peptide	小肽	488.307	488.307	[M+]+	C20H40N8O6	2	233957	191695	169499	122308	100755	152737	96942.5	91623.2	151344	70612.2	140590	147120	117752	33908.3	108772	94232	109660	98769.7	111769	78185.2	83038.3	-	-	-	-	-	-	-
MW0013121	2,3-dinor Fluprostenol	2,3-二氟泛醇	Hormones and hormone related compounds	激素及激素相关物质	Hormones and hormone related compounds	激素及激素相关物质	429.155	430.16	[M-H]-	C21H25F3O6	2	234883	279063	356889	285883	256765	279345	304537	313093	354040	294272	396597	243792	188423	272971	364180	178294	221090	279576	185971	274795	271823	-	-	71684407	-	-	-	-
MEDP1441	Carnitine C5:1	肉碱 C5:1	FA	脂肪酰类	CAR	酰基肉碱	244.2	243.147	[M+H]+	C12H21NO4	1	235102	217326	260574	144913	109911	133610	140040	202738	154823	163837	93958.2	207285	140046	143232	126109	140102	154251	192420	192309	175294	199925	-	HMDB0002366	-	-	85520	-	-
MW0014858	eicosa-5Z,8Z,14Z-trienoic acid	-	FA	脂肪酰类	Oxidized lipids	氧化脂质	305.241	306.256	[M-H]-	C20H34O2	2	236974	291798	230192	251046	184779	137844	291113	222650	224684	238245	220575	142243	214744	273169	229827	150705	98434.2	141924	197333	231251	199538	-	-	9548811	90105-02-5	-	-	-
MEDP0063	N-Acetylaspartate	N-乙酰天冬氨酸	Amino acid and Its metabolites	氨基酸及其代谢物	Amino acid derivatives	氨基酸衍生物	176	175.048	[M+H]+	C6H9NO5	1	237427	986745	141757	229791	1116025	391649	1100910	328356	112714	135070	111852	197302	120423	100742	131551	187912	120376	186171	173335	193001	156268	C01042	HMDB0000812	65065	997-55-7	21547	5776	ko00250,ko01100
MW0063596	Sorbitan, monohexadecanoate	山梨糖醇单十六酸酯	FA	脂肪酰类	Others	其他	385.293	402.298	[M+H-H2O]+	C22H42O6	2	237478	975564	478690	688928	878730	971709	1.08005e+06	451134	598678	323002	305176	269930	331519	297189	274921	41718.6	212487	230501	164787	239233	220788	-	HMDB0029887	14927	26266-57-9	-	-	-
MEDP0143	Biotin	D-生物素	CoEnzyme and vitamins	辅酶和维生素	CoEnzyme and vitamins	辅酶和维生素	245.1	244.088	[M+H]+	C10H16N2O3S	2	238004	159479	252546	208319	138417	192967	204866	175453	214387	305057	224248	460167	246260	147234	220614	160035	196784	207040	190342	197608	217172	C00120	HMDB0000030	171548	58-85-5	15956	243	ko00780,ko01100,ko01240,ko02010,ko04977
MEDN2365	LPE(17:1/0:0)	LPE(17:1/0:0)	GP	甘油磷脂类	LPE	溶血磷脂酰乙醇胺	464.3	465.286	[M-H]-	C22H44NO7P	1	238178	162360	124447	186520	111563	93733.6	80724.7	116169	68306.4	69762.2	35194.3	46617.7	84566.9	82493.2	84068.1	80826.9	60927.5	60664.3	93420.6	105337	101028	-	-	42607464	-	-	-	-
MEDP2334	(R)-(-)-1-Amino-2-propanol	(R)-(-)-1-氨基-2-丙醇	Alcohol and amines	醇、胺类	Amines	胺类	76.1	75.0684	[M+H]+	C3H9NO	1	238540	144165	147529	220158	83365	178061	209813	151293	256282	181845	225185	154932	177990	230827	195140	316857	286960	202541	393361	372881	226238	C03194	-	439938	2799-16-8	-	-	ko00260,ko00860,ko01100
MW0161358	4-[(1S)-1-hydroxyethyl]phenol	4-[(1S)-1-羟乙基]苯酚	Benzene and substituted derivatives	苯及其衍生物	Phenolics	苯酚类	223.046	138.068	[M+K+HCOOH]+	C8H10O2	3	238769	277893	259138	288103	313991	235902	315388	253862	169065	262779	272904	271817	248848	220564	280662	278537	145502	218534	164990	250592	268222	-	-	10866400	93781-59-0	-	-	-
MW0000057	10-Hydroxycamptothecin	（S)-10-羟基喜树碱	Alkaloids	生物碱	Alkaloids	生物碱	423.122	364.106	[M+CH3COO]-	C20H16N2O5	1	238951	237206	260374	291024	298280	356207	344631	328289	355067	294870	297731	344645	335275	330786	336671	336833	285582	318934	238980	321743	317183	C17939	-	97226	19685-09-7	-	-	-
MEDN1426	9(S),12(S),13(S)-TriHOME	9,12,13-三羟基-十八碳单烯酸	FA	脂肪酰类	Oxidized lipids	氧化脂质	329.2	330.241	[M-H]-	C18H34O5	1	239397	222093	161231	149558	104458	100337	79637.6	76922.8	90258.9	208329	240087	115797	109165	69164.1	78683.1	109312	165472	92666.4	127700	130687	124875	C14833	HMDB0004708	9858729	97134-11-7	34506	-	ko00591
MEDN0171	Uridine	尿嘧啶核苷	Nucleotide and Its metabolites	核苷酸及其代谢物	Nucleotide and Its metabolites	核苷酸及其代谢物	243.1	244.07	[M-H]-	C9H12N2O6	1	239577	207508	286392	161642	357207	475634	161972	259463	294572	233964	249003	247546	157885	299767	306784	96169.5	194474	243568	222581	234901	219703	C00299	HMDB0000296	6029	58-96-8	16704	90	ko00240,ko01100,ko01232,ko02010
MW0157832	Thr-Tyr-Arg-Lys	-	Amino acid and Its metabolites	氨基酸及其代谢物	Small Peptide	小肽	566.324	566.318	[M+]+	C25H42N8O7	2	240100	325383	224548	407322	277741	187538	300167	278969	134668	134389	41865.2	94933.9	115288	191874	85403.8	144710	129460	121843	186642	163342	144995	-	-	-	-	-	-	-
MW0149761	Gln-Lys-Phe-Arg	谷酰氨-赖氨酸-苯丙氨酸-精氨酸	Amino acid and Its metabolites	氨基酸及其代谢物	Small Peptide	小肽	576.33	577.334	[M-H]-	C26H43N9O6	2	241382	256777	250940	280951	98248	114833	158497	205478	110792	113298	59678	103524	137164	108622	98864.3	113684	43937.8	160750	141653	131433	167898	-	-	-	-	-	-	-
MW0155863	Pro-Gly-Asn	脯氨酰-甘氨酰-天冬酰胺	Amino acid and Its metabolites	氨基酸及其代谢物	Small Peptide	小肽	353.082	286.128	[M-2H+3Na]+	C11H18N4O5	2	244115	293568	274050	305057	234211	275247	219676	223098	198392	197743	217879	240963	271893	195199	248325	200539	203110	223902	241031	264033	256677	-	-	145457470	-	-	-	-
MEDN1423	15(S)-HETrE	15S-羟基-8Z,11Z,13E-十八碳三烯酸	FA	脂肪酰类	Oxidized lipids	氧化脂质	321.2	322.251	[M-H]-	C20H34O3	1	244902	312340	303153	268933	408329	146434	166167	114865	137100	353560	136712	102960	95936.4	97669.7	106556	110659	128564	141335	203222	181679	188649	-	HMDB0005045	5283145	92693-02-2	88348	-	-
MEDN0731*042	4-tert-Octylphenol	4-(1,1,3,3-四甲基丁基)苯酚	Benzene and substituted derivatives	苯及其衍生物	Phenolics	苯酚类	205.2	206.167	[M-H]-	C14H22O	2	245494	266214	254316	282660	282014	291276	310233	232860	189928	290549	226267	267763	283300	307336	306705	231359	216388	248414	190985	180857	187743	C14205	HMDB0013825	8814	140-66-9	-	-	-
MEDN0747*042	2,4-Di-tert-butylphenol	2,4-二叔丁基苯酚	Benzene and substituted derivatives	苯及其衍生物	Phenolics	苯酚类	205.2	206.167	[M-H]-	C14H22O	2	245494	266214	254316	282660	282014	291276	310233	232860	189928	290549	226267	267763	283300	307336	306705	231359	216388	248414	190985	180857	187743	-	HMDB0013816	14339290	96-76-4	89188	-	-
MEDN2346	3-Oxocholic acid	3-氧代胆酸	Bile acids	胆汁酸	Bile acids	胆汁酸	405.3	406.272	[M-H]-	C24H38O5	2	245718	268740	644956	225213	284906	402795	555874	221807	165642	119392	231477	293711	407979	523700	290731	452351	588513	101132	366422	292341	321977	-	HMDB0000502	5283956	2304-89-4	88108	5488	-
MEDN1721	M-toluene acetic acid	间甲苯乙酸	Organic acid and Its derivatives	有机酸及其衍生物	Organic acid and Its derivatives	有机酸及其衍生物	149.1	150.068	[M-H]-	C9H10O2	2	246137	198548	259896	163936	140309	305031	124131	180282	129060	327246	276162	204781	388384	200848	303218	74253.2	167194	145224	225874	200167	224913	-	HMDB0002222	12121	621-36-3	88356	6557	-
MEDN2325	5-Acetylamino-6-formylamino-3-methyluracil	5-乙酰氨基-6-甲酰氨基-3-甲基尿嘧啶	Benzene and substituted derivatives	苯及其衍生物	Benzene and substituted derivatives	苯及其衍生物	225.1	226.07	[M-H]-	C8H10N4O4	2	246168	292199	287673	280265	246298	262486	240706	267911	287560	253969	299581	239159	198454	266028	298084	214580	208522	293840	226472	238183	267144	-	-	108214	85438-96-6	-	-	-
MEDP0593	Thioguanine	硫鸟嘌呤	Nucleotide and Its metabolites	核苷酸及其代谢物	Nucleotide and Its metabolites	核苷酸及其代谢物	168	167.027	[M+H]+	C5H5N5S	2	246797	286682	233449	293399	203682	177167	199088	178219	203366	189226	207480	198265	204930	158304	161963	199829	205633	206902	160935	206810	159531	C07648	HMDB0014496	2723601	154-42-7	9555	-	ko00983
MEDP2617	2-Indanone oxime	2-茚满酮肟	Benzene and substituted derivatives	苯及其衍生物	Benzene and substituted derivatives	苯及其衍生物	148.1	147.068	[M+H]+	C9H9NO	2	247224	171367	207200	187447	198998	209219	201188	214292	181946	202444	195787	118044	194482	69407	194399	160124	102291	165716	185461	173364	184883	-	-	76875	3349-63-1	-	-	-
MW0145509	Arg-Thr-Ala-Arg	-	Amino acid and Its metabolites	氨基酸及其代谢物	Small Peptide	小肽	520.332	502.298	[M+NH4]+	C19H38N10O6	2	247558	152744	255135	414593	238223	195406	194860	270863	104398	192823	207027	482930	237523	512071	359760	186152	175305	237924	131748	124169	153550	-	-	-	-	-	-	-
MW0012808	1-Heptanol	1-庚醇	Alcohol and amines	醇、胺类	Alcohols	醇类	163.132	116.12	[M+HCOO+2H]+	C7H16O	2	250192	265968	240223	257188	236764	258453	235386	234221	141033	214441	111828	136357	213298	216816	107968	211719	87789.3	129101	184533	179246	211825	-	HMDB0031479	8129	111-70-6	-	-	-
MW0152398	Leu-Leu-Leu-Ala-Ala	-	Amino acid and Its metabolites	氨基酸及其代谢物	Small Peptide	小肽	500.351	499.337	[M+H]+	C24H45N5O6	2	250225	332527	288940	268183	294805	238951	245151	165971	131603	208160	180874	163622	264332	183844	241059	216165	198556	208760	152325	190706	187104	-	-	-	-	-	-	-
MW0009910	Tiocarlide	噻卡利特	Benzene and substituted derivatives	苯及其衍生物	Benzene and substituted derivatives	苯及其衍生物	459.235	400.218	[M+CH3COO]-	C23H32N2O2S	2	250534	222107	212572	201078	171763	219703	201693	198981	181417	194669	272014	281676	224576	168162	251293	294584	252683	217557	246284	247237	180249	-	-	3001386	910-86-1	-	-	-
MW0017011	Ceramidetrihexoside	神经酰胺三己糖苷	Steroids	甾体	Steroid	甾体	932.51	868.478	[M+CH3CN+Na]+	C40H72N2O18	3	250662	206910	226980	200790	227301	166590	217562	149698	243452	187615	252650	181182	178101	210598	135405	206479	170023	188233	215055	181293	125347	-	HMDB0062485	73427341	-	-	-	-
MW0012935	(2r)-3-(Hexadecyloxy)-2-methoxypropyl 2-(trimethylammonio)ethyl phosphate	2-O-甲基PAF C-16	GP	甘油磷脂类	PC	磷脂酰胆碱	564.359	495.369	[M+Na+HCOOH]+	C25H54NO6P	2	250944	164817	210205	431910	209122	201150	155267	279789	134001	171367	258416	402532	239912	506340	317634	199758	178238	258795	134737	131323	155364	-	-	127599	78858-44-3	-	-	-
MEDP1663	N,N-Dimethylarginine	N，N-二甲基精氨酸	Amino acid and Its metabolites	氨基酸及其代谢物	Amino acid derivatives	氨基酸衍生物	203.1	202.143	[M+H]+	C8H18N4O2	2	253132	566130	207828	181857	715130	245207	577840	207828	155016	159670	188716	252037	189657	163110	205884	244344	266529	234664	196424	205832	226365	C03626	HMDB0001539	123831	30315-93-6	17929	6309	-
MEDP0281	1,3-Diaminopropane	1,3-二氨基丙烷	Alcohol and amines	醇、胺类	Amines	胺类	75	74.084	[M+H]+	C3H10N2	2	253667	245190	255078	234121	215692	241572	226003	221222	218987	229049	250239	220609	185235	240687	220666	215351	215384	229918	218586	213811	216744	C00986	HMDB0000002	428	109-76-2	15725	5081	ko00260,ko00330,ko00410,ko01100
MW0013368	28-Homobrassinolide	28-高油菜素内酯	Aldehyde,Ketones,Esters	醛、酮、酯类	Esters	酯类	493.358	494.361	[M-H]-	C29H50O6	3	254942	280623	264131	307567	295695	303587	282630	269273	264155	299828	273216	292982	281206	256019	268145	280423	252812	249367	263117	260244	273197	-	HMDB0030423	11038340	82373-95-3 | 74174-44-0	-	-	-
MEDP0147	1-Methylhistidine	1-甲基组氨酸	Amino acid and Its metabolites	氨基酸及其代谢物	Amino acid derivatives	氨基酸衍生物	170.1	169.085	[M+H]+	C7H11N3O2	1	255235	319470	140877	353049	295310	214390	362130	336091	187860	85363.2	125060	261910	472378	291970	182812	298650	340410	455571	269059	349613	280884	C01152	HMDB0000001	92105	332-80-9	50599	3741	ko00340,ko01100
MW0140724	(Z)-2-tetracos-15-enamidoethanesulfonic acid	-	Others	其他	Others	其他	496.341	473.354	[M+Na]+	C26H51NO4S	2	255308	946018	262728	650404	139271	406988	617740	843499	279326	248069	199726	198742	644139	227998	201300	398027	245736	240409	246655	307916	304708	-	-	-	-	-	-	-
MEDP1422	Carnitine C8-OH	肉碱 C8-OH	FA	脂肪酰类	CAR	酰基肉碱	304.2	303.205	[M+H]+	C15H29NO5	1	255443	362692	280967	316119	290395	328869	232437	271210	353240	141962	150095	221180	121380	186155	129840	156212	235924	237304	293854	219203	273727	-	-	86583357	-	-	-	-
MW0012465	15-Keto-13,14-dihydroprostaglandin A2	15-Keto-13,14-二氢前列腺素 A2	Hormones and hormone related compounds	激素及激素相关物质	Hormones and hormone related compounds	激素及激素相关物质	333.207	334.214	[M-H]-	C20H30O4	2	255870	180705	189706	190215	193018	98098.4	215158	186040	138261	173660	142885	150855	168050	167409	215105	199985	138444	217431	181289	189429	199638	-	HMDB0001244	5283042	74872-89-2	89315	-	-
MEDN2364	LPE(16:1/0:0)	LPE(16:1/0:0)	GP	甘油磷脂类	LPE	溶血磷脂酰乙醇胺	450.3	451.27	[M-H]-	C21H42NO7P	1	256751	109404	116692	160967	123275	47740.7	41892.3	105464	51198.4	80305.2	57555.6	56015.5	115022	53073	78427.4	86404.6	46242.6	41039.3	84694.2	102709	81081.6	-	HMDB0011474	53480923	-	-	-	-
MEDN1589	Traumatic acid	愈伤酸	Organic acid and Its derivatives	有机酸及其衍生物	Organic acid and Its derivatives	有机酸及其衍生物	227.1	228.136	[M-H]-	C12H20O4	1	257600	159755	252948	444448	252232	83265.5	412356	355776	196184	393309	423958	440156	95244.3	229888	425843	257188	529011	102610	572843	560249	578208	C16308	HMDB0000933	5283028	6402-36-4	545687	5882	ko00592
MW0123754	Doramapimod	多拉马莫德	Heterocyclic compounds	杂环化合物	Heterocyclic compounds	杂环化合物	528.308	527.29	[M+H]+	C31H37N5O3	2	257968	218886	141404	159425	139065	124638	111404	83433	64910.8	38043.9	14437.4	28042.4	52613.8	75009.2	35536.6	53418.5	40020.2	42890.9	81490.1	81118.4	82942.6	-	HMDB0251587	156422	-	-	-	-
MEDN0843	N-Amidino-L-Aspartate	N-脒基-L-天门冬氨酸	Amino acid and Its metabolites	氨基酸及其代谢物	Amino acid derivatives	氨基酸衍生物	174.1	175.059	[M-H]-	C5H9N3O4	2	257981	237243	180419	192837	214109	238765	187581	208977	202435	227964	245325	194342	181174	192144	237697	221338	216737	231629	231720	204964	223426	C03139	HMDB0003157	439918	6133-30-8	17072	10	-
MW0122709	psi-Pelletierine	-	Heterocyclic compounds	杂环化合物	Heterocyclic compounds	杂环化合物	200.126	153.115	[M+HCOO+2H]+	C9H15NO	2	259285	300527	295096	233785	250673	227193	201516	253565	227375	208599	265903	307380	252933	254285	314866	277147	343238	275994	251288	261325	264210	C10865	HMDB0034580	11096	552-70-5	-	-	-
MEDN1518	Acetylvaline	乙酰缬氨酸	Amino acid and Its metabolites	氨基酸及其代谢物	Amino acid derivatives	氨基酸衍生物	158.1	159.09	[M-H]-	C7H13NO3	2	259414	288144	244668	229488	259321	205164	171405	193859	199219	220603	243630	260450	224982	228368	234830	212894	271739	270977	232820	237073	222993	-	HMDB0011757	66789	96-81-1	-	-	-
MEDN1606	Acetanilide	乙酰苯胺	Benzene and substituted derivatives	苯及其衍生物	Benzene and substituted derivatives	苯及其衍生物	134.1	135.068	[M-H]-	C8H9NO	2	260235	283562	260230	316409	298290	302609	292889	285643	303985	303439	283443	286372	289429	284772	288959	291523	279114	289155	240959	292402	283205	C07565	HMDB0001250	904	103-84-4	28884	6107	-
MW0157657	Thr-His-Cys	苏氨酰-组氨酰-半胱氨酸	Amino acid and Its metabolites	氨基酸及其代谢物	Small Peptide	小肽	360.134	359.126	[M+H]+	C13H21N5O5S1	2	260555	217273	262712	266432	244726	248398	246337	160235	222897	239831	303890	213014	173486	208732	237159	135471	201965	184230	210259	205149	205854	-	-	145458077	-	-	-	-
MEDP1138	1-methylhistamine	1-甲基组胺	Alcohol and amines	醇、胺类	Polyamines	多胺	126.1	125.095	[M-2HCl+H]+	C6H13Cl2N3	1	260696	55015	137359	176515	20005	174365	174575	171114	202431	178956	66685	178124	31675	178160	31675	177670	36675	263982	218992	187135	181413	C05127	HMDB0000898	11957601	6481-48-7	29009	5854	ko00340,ko01100
MW0158282	Trp-Val-Arg	色氨酸-缬氨酸-精氨酸	Amino acid and Its metabolites	氨基酸及其代谢物	Small Peptide	小肽	460.27	459.259	[M+H]+	C22H33N7O4	2	262587	198958	246749	129079	264766	432972	254569	300067	128271	99882.3	139243	145147	121430	122835	104458	129808	155182	134538	163168	193324	181899	-	-	11963125	-	-	-	-
MEDP1211	N-acetylpyrrolidine	N-乙酰基吡咯烷	Heterocyclic compounds	杂环化合物	Heterocyclic compounds	杂环化合物	114.1	113.084	[M+H]+	C6H11NO	1	265250	178450	230752	141740	135070	128395	71126.9	168440	129834	251684	185297	162504	243545	172492	332060	138874	255235	219753	133473	138928	122563	-	-	77650	4030-18-6	-	-	-
MW0015176	7alpha-Hydroxytestosterone	7α-羟基睾酮	Hormones and hormone related compounds	激素及激素相关物质	Hormones and hormone related compounds	激素及激素相关物质	304.21	304.204	[M+]+	C19H28O3	2	265581	380033	286272	325196	299048	329220	233210	276717	324477	151933	152586	245465	128728	193170	148975	165778	240059	242425	305752	230558	273439	C05291	HMDB0003956	65541	62-83-9	-	-	ko00140
MEDN1931*020	L-lyxose	L-来苏糖	Carbohydrates and Its metabolites	碳水化合物及其代谢物	Carbohydrates and Its metabolites	碳水化合物及其代谢物	149	150.13	[M-H]-	C5H10O5	1	267031	215682	244952	270266	218106	248765	223667	250504	211426	236036	229023	277860	265019	208157	256863	258515	266011	213496	323680	283113	235580	-	-	644176	1949-78-6	-	-	-
MEDN0225*020	D-Xylose	D-木糖	Carbohydrates and Its metabolites	碳水化合物及其代谢物	Sugars	糖类	149	150.053	[M-H]-	C5H10O5	2	267031	215682	244952	270266	218106	248765	223667	250504	211426	236036	229023	277860	265019	208157	256863	258515	266011	213496	323680	283113	235580	C00181	HMDB0000098	135191	58-86-6	53455	314	ko00040,ko00520,ko01100,ko02010
MEDN0228*020	D-Arabinose	D-阿拉伯糖	Carbohydrates and Its metabolites	碳水化合物及其代谢物	Sugars	糖类	149	150.053	[M-H]-	C5H10O5	2	267031	215682	244952	270266	218106	248765	223667	250504	211426	236036	229023	277860	265019	208157	256863	258515	266011	213496	323680	283113	235580	-	HMDB0029942	66308	147-81-9	46983	-	-
MW0115732	Mefloquine hydrochloride	盐酸甲氟喹	Heterocyclic compounds	杂环化合物	Heterocyclic compounds	杂环化合物	425.134	378.117	[M+HCOO+2H]+	C17H16F6N2O	2	268500	312426	273875	320907	317997	362652	292621	360661	262885	346979	291552	348058	319979	349267	299831	334467	317428	261645	314314	269702	279401	C07633	-	40692	53230-10-7 | 51742-87-1 | 147368-41-0	-	-	-
MW0158141	Trp-Glu-Cys	色氨酸-谷氨酸-半胱氨酸	Amino acid and Its metabolites	氨基酸及其代谢物	Small Peptide	小肽	437.144	436.142	[M+H]+	C19H24N4O6S1	2	269485	232656	325466	296135	297586	261818	204965	234614	268773	314628	331648	245393	198386	210720	302169	195554	266863	222357	240007	235567	230948	-	-	145458355	-	-	-	-
MEDP0111	3-(4-Hydroxyphenyl)-Propionic Acid	3-(4-羟苯基)丙酸	Benzene and substituted derivatives	苯及其衍生物	Phenolic acids	酚酸类	167.1	166.063	[M+H]+	C9H10O3	1	269626	254167	290824	201983	242571	188783	212097	183825	147699	245724	231253	265312	162842	169634	192630	210466	154921	217368	206054	216846	165789	C01744	HMDB0002199	10394	501-97-3	32980	4148	-
MW0148803	D-Urobilin	D-尿胆素	Heterocyclic compounds	杂环化合物	Heterocyclic compounds	杂环化合物	606.319	588.295	[M+NH4]+	C33H40N4O6	3	275068	271657	118072	664978	1.05027e+06	389174	225069	128596	162912	1.78476e+06	211973	318536	220930	214948	126979	264944	1.25287e+06	569889	360037	381743	352851	C05795	HMDB0004161	5280820	3947-38-4	36378	-	ko00860,ko01100
MEDN0297	4-Hydroxy-2-Oxoglutaric Acid	4-羟基-2-酮戊二酸	Organic acid and Its derivatives	有机酸及其衍生物	Organic acid and Its derivatives	有机酸及其衍生物	161	162.016	[M-H]-	C5H6O6	2	275074	390526	374462	219136	258569	254446	185579	233678	230513	147074	201054	222594	279702	258491	260017	138906	158414	148121	201615	204550	224526	C01127	HMDB0002070	599	1187-99-1	30923	6471	ko00630,ko01100
MEDP0526	6-Dimethylaminopurine	6-二甲基氨基嘌呤	Nucleotide and Its metabolites	核苷酸及其代谢物	Nucleotide and Its metabolites	核苷酸及其代谢物	164.1	163.086	[M+H]+	C7H9N5	2	277257	139717	360611	277591	106532	327412	101875	342289	320943	252366	101584	152576	429065	209791	321557	55215.6	93720.6	119941	163470	148549	152063	-	HMDB0000473	3134	938-55-6	60281	5460	-
MW0055310	N-hexanoylsphingosine	C-6神经酰胺	SL	鞘脂类	SPH	鞘氨醇	380.35	397.356	[M+H-H2O]+	C24H47NO3	3	279418	80506.9	267700	155892	116680	373346	112804	314733	173758	53600.7	69897.1	74896.7	100602	143954	367328	231463	144670	396719	516383	460357	372671	-	-	5702613	124753-97-5	-	-	-
MEDP2113	2-Phenylpropylamine	2-苯丙胺	Benzene and substituted derivatives	苯及其衍生物	Benzene and substituted derivatives	苯及其衍生物	136.1	135.105	[M+H]+	C9H13N	1	279877	283239	224002	242380	158675	207392	160776	192758	127861	100302	166705	147608	129434	196931	141527	147312	138849	118680	180245	173326	201050	-	-	11398	582-22-9	-	-	-
MEDN1897*032	L-Gulose	L-古洛糖	Carbohydrates and Its metabolites	碳水化合物及其代谢物	Carbohydrates and Its metabolites	碳水化合物及其代谢物	179.1	180.16	[M-H]-	C6H12O6	2	281775	270062	281517	329997	199294	279574	323301	347836	946475	220938	283338	243778	166391	301136	567800	206871	158064	185373	310049	247065	310008	C15923	-	80127	6027-89-0	-	-	ko00053
MEDN1761*032	D-Talose	D-塔罗糖	Carbohydrates and Its metabolites	碳水化合物及其代谢物	Sugars	糖类	179.1	180.16	[M-H]-	C6H12O6	2	281775	270062	281517	329997	199294	279574	323301	347836	946475	220938	283338	243778	166391	301136	567800	206871	158064	185373	310049	247065	310008	-	-	99459	2595-98-4	-	-	-
MEDN0220*032	D-Glucose	D-葡萄糖	Carbohydrates and Its metabolites	碳水化合物及其代谢物	Sugars	糖类	179.1	180.063	[M-H]-	C6H12O6	1	281775	270062	281517	329997	199294	279574	323301	347836	946475	220938	283338	243778	166391	301136	567800	206871	158064	185373	310049	247065	310008	C00031	HMDB0000122	5793	50-99-7	4167	133	ko00010,ko00030,ko00052,ko00500,ko00520,ko00524,ko01100,ko02010,ko04066,ko04068,ko04152,ko04742,ko04910,ko04911,ko04917,ko04922,ko04930,ko04931,ko04932,ko04933,ko04973,ko04976,ko04978,ko05230,ko05415
MEDN1762*032	D-Allose	D-阿洛糖	Carbohydrates and Its metabolites	碳水化合物及其代谢物	Sugars	糖类	179.1	180.16	[M-H]-	C6H12O6	2	281775	270062	281517	329997	199294	279574	323301	347836	946475	220938	283338	243778	166391	301136	567800	206871	158064	185373	310049	247065	310008	-	-	439507	2595-97-3	-	-	-
MEDN2101*032	Aldehydo-D-altrose	（2S，3R，4R，5R）-2,3,4,5,6-五羟基己醛	Carbohydrates and Its metabolites	碳水化合物及其代谢物	Sugars	糖类	179.1	180.064	[M-H]-	C6H12O6	2	281775	270062	281517	329997	199294	279574	323301	347836	946475	220938	283338	243778	166391	301136	567800	206871	158064	185373	310049	247065	310008	-	-	94780	1990-29-0	-	-	-
MEDP1318	LPC(0:0/22:4)	LPC(0:0/22:4)	GP	甘油磷脂类	LPC	溶血磷脂酰胆碱	572.4	571.364	[M+H]+	C30H54NO7P	1	282148	346472	227584	322247	194183	92021.3	140057	132936	104500	116649	45192.3	94644.2	115517	177553	71319.6	154533	70450.6	78938.4	107956	138312	159192	-	-	-	-	-	-	-
MEDP0700	Methyl beta-D-galactopyranoside	甲基β-D-吡喃半乳糖苷	Carbohydrates and Its metabolites	碳水化合物及其代谢物	Sugar derivatives	糖衍生物	195.2	194.079	[M+H]+	C7H14O6	1	285579	294443	230185	303595	270108	227787	246418	282426	246068	233705	212481	250457	255817	216896	232827	301735	238633	226625	241114	249446	245741	C03619	-	94214	1824-94-8	-	-	ko02010
MEDN2297	Vanillic acid 4-O-sulfate	香草醛酸4-O-磺酸	Organic acid and Its derivatives	有机酸及其衍生物	Sulfonic acids	磺酸类化合物	247	247.999	[M-H]-	C8H8O7S	2	285636	255021	252020	292564	324182	305776	265257	271134	233218	252898	251221	262348	221758	249860	248919	289638	264809	264949	306877	249562	256545	-	HMDB0041788	382946	71235-86-4	88847	-	-
MEDN2252	3-Oxodecanoic acid	3-氧代癸酸	Organic acid and Its derivatives	有机酸及其衍生物	Organic acid and Its derivatives	有机酸及其衍生物	226.1	186.126	[M-H+CH3CN]-	C10H18O3	2	285672	375082	284727	212144	202050	257691	128750	303924	355373	73182.7	97074	133656	191102	218585	257814	222583	239055	276240	232265	216947	234120	-	HMDB0010724	5282982	13283-92-6	37157	-	-
MEDP1701	LPC(0:0/18:1)	LPC(0:0/18:1)	GP	甘油磷脂类	LPC	溶血磷脂酰胆碱	522.3	521.348	[M+H]+	C26H52NO7P	1	285917	231665	246295	200403	132987	217542	165460	169515	108052	84591.6	68851.1	120406	123135	133777	99034	126526	100185	130177	129487	148558	156836	-	-	-	-	-	-	-
MEDP1790	Gly-Ile	L-甘氨酸-L-异亮氨酸	Amino acid and Its metabolites	氨基酸及其代谢物	Small Peptide	小肽	189.1	188.116	[M+H]+	C8H16N2O3	2	286940	270133	194532	411048	329230	303593	298067	331447	352127	246547	161412	230154	254668	212905	217098	198080	242656	302437	262100	287445	249603	-	HMDB0028844	88079	19461-38-2	-	-	-
MEDL00977	(E,Z)-2-Amino-3,14-octadecadien-1-ol	（E，Z)-2-氨基-3,14-十八二烯-1-醇	Alcohol and amines	醇、胺类	Alcohols	醇类	282.279	281.272	[M+H]+	C18H35NO	1	287464	296615	429206	600526	511580	1.36913e+06	932509	242785	327529	136212	71781.6	287930	95469.5	119306	89217.1	207946	127463	60282.4	40612.2	52866.7	56042	-	-	6439505	158507-68-7	-	-	-
MEDN1532	D-Galacturonic Acid	半乳糖醛酸	Carbohydrates and Its metabolites	碳水化合物及其代谢物	Sugar acids	糖酸	193	194.043	[M-H]-	C6H10O7	2	288185	266139	294162	369511	302507	289544	267957	229737	266467	215817	302757	300357	301957	251026	332206	264061	259195	193999	220547	219572	176737	C00333	HMDB0002545	439215	685-73-4	47962	6713	ko00040,ko00053,ko00520,ko01100,ko01240,ko01250,ko02010
MW0149933	Glu-Asn-Lys-Asp	谷氨酸-天门冬酰氨-赖氨酸-天门冬氨酸	Amino acid and Its metabolites	氨基酸及其代谢物	Small Peptide	小肽	505.227	504.218	[M+H]+	C19H32N6O10	2	289460	548570	199257	640267	462846	366186	350190	286941	375470	373125	456080	437990	379427	385748	346668	287007	567726	370962	292146	369477	347630	-	-	-	-	-	-	-
MW0154271	Nap-Asp-OH	-	Amino acid and Its metabolites	氨基酸及其代谢物	Small Peptide	小肽	437.101	438.106	[M-H]-	C22H18N2O8	2	291187	268450	279200	290099	272164	280679	280409	272885	285363	279906	268256	312209	282703	295910	304799	285497	257322	278011	254440	283916	273133	-	-	-	-	-	-	-
MEDP2396*142	Leu-Thr	亮氨酸-苏氨酸	Amino acid and Its metabolites	氨基酸及其代谢物	Small Peptide	小肽	233.2	232.14	[M+H]+	C10H20N2O4	2	291472	212726	314860	164436	166844	105527	138053	169531	311393	0	0	0	200336	89286.8	156674	102524	261910	154202	172319	139985	163823	-	-	10353878	-	-	-	-
MEDP2395*142	Ile-Thr	异亮氨酸-苏氨酸	Amino acid and Its metabolites	氨基酸及其代谢物	Small Peptide	小肽	233.2	232.14	[M+H]+	C10H20N2O4	2	291472	212726	314860	164436	166844	105527	138053	169531	311393	0	0	0	200336	89286.8	156674	102524	261910	154202	172319	139985	163823	-	HMDB0028917	18218220	59652-61-8	-	-	-
MEDP0798	1-Naphthylamine	1-萘胺	Benzene and substituted derivatives	苯及其衍生物	Benzene and substituted derivatives	苯及其衍生物	144.1	143.073	[M+H]+	C10H9N	1	294327	278465	265456	291704	249227	289474	276096	237997	249767	264944	268203	254266	283727	268780	251480	263333	250114	246324	278927	250058	253084	C14790	-	8640	134-32-7	-	-	ko00980
MEDN1264	LPE(0:0/22:4)	LPE(0:0/22:4)	GP	甘油磷脂类	LPE	溶血磷脂酰乙醇胺	528.3	529.317	[M-H]-	C27H48NO7P	1	297569	237658	190215	255201	124008	139122	88481.5	171594	108090	50176.7	59568.2	72505.4	151666	170311	91823.9	161055	157354	141095	123692	141600	168412	-	-	-	-	-	-	-
MW0158674	Tyr-Val-Ser-Arg	酪氨酸-缬氨酸-丝氨酸-精氨酸	Amino acid and Its metabolites	氨基酸及其代谢物	Small Peptide	小肽	522.265	523.275	[M-H]-	C23H37N7O7	2	298279	295841	372682	350655	328386	390459	417356	368574	434856	485674	558164	537751	434059	409192	495146	408365	372962	467530	386933	402623	368228	-	-	-	-	-	-	-
MW0152486	Leu-Ser-Glu-Lys	-	Amino acid and Its metabolites	氨基酸及其代谢物	Small Peptide	小肽	534.281	475.264	[M+CH3COO]-	C20H37N5O8	2	298851	135821	216618	235561	171330	139451	103585	239551	177006	73782.8	98926.9	73324.7	247064	294581	220637	205157	169900	85574.7	237517	197797	179000	-	-	-	-	-	-	-
MEDP1476	5-Methoxytryptamine	5-甲氧基色胺	Alcohol and amines	醇、胺类	Amines	胺类	191	190.111	[M+H]+	C11H14N2O	2	299415	252967	342358	307124	250289	282548	281961	247923	267800	134575	325498	295185	174844	281199	237647	220601	285635	235426	264265	271430	290831	C05659	HMDB0004095	1833	608-07-1	2089	7015	ko00380
MW0158671	Tyr-Val-Lys-Lys	酪氨酸-缬氨酸-赖氨酸-赖氨酸	Amino acid and Its metabolites	氨基酸及其代谢物	Small Peptide	小肽	536.335	536.332	[M+]+	C26H44N6O6	2	303813	201939	245540	195835	177940	153621	147485	158991	159160	227018	308446	433959	312024	190362	210597	302029	290142	329246	189372	204697	205693	-	-	-	-	-	-	-
MW0153607	Met-Lys-His	甲硫氨酰-赖氨酰-组氨酸	Amino acid and Its metabolites	氨基酸及其代谢物	Small Peptide	小肽	415.211	414.205	[M+H]+	C17H30N6O4S1	2	304517	348713	275189	268748	414428	427111	268735	291883	210803	192031	246253	183530	254305	267367	281041	168062	232433	189668	232160	201707	163871	-	-	145456999	-	-	-	-
MW0143501	Icosa-5,14-dienoic acid	二十碳五，14-二烯酸	Organic acid and Its derivatives	有机酸及其衍生物	Organic acid and Its derivatives	有机酸及其衍生物	329.241	308.272	[M+Na-2H]-	C20H36O2	2	305591	325120	426979	429760	503567	244923	660565	565483	452201	371325	401170	293327	510583	721196	380818	376543	311293	326268	379127	514232	458848	-	-	53394695	122055-58-7	-	-	-
MEDP0002	D-Homocysteine	D-高半胱氨酸	Amino acid and Its metabolites	氨基酸及其代谢物	Amino acids	氨基酸	136	135.035	[M+H]+	C4H9NO2S	1	305739	236870	333730	261325	218497	201679	233530	241667	198475	200145	220175	163656	150833	204028	213961	211074	245215	157732	208120	219953	176780	C00155	HMDB0000742	778	454-29-5	17588	3256	ko00270,ko00920,ko01100,ko01230,ko01523,ko04621
MEDP0053	L-Dopa	L-多巴	Amino acid and Its metabolites	氨基酸及其代谢物	Amino acid derivatives	氨基酸衍生物	198.1	197.069	[M+H]+	C9H11NO4	2	306129	273517	134933	206640	481823	271307	250005	260808	251509	161824	149319	208973	78966.4	147169	112707	176619	132097	193780	160787	230186	254519	C00355	HMDB0000181	6047	59-92-7	15765	42	ko00350,ko01100,ko04728,ko04917,ko05012,ko05030,ko05031,ko05034
MEDP1736	5-Methylcytidine	5-甲基胞苷	Nucleotide and Its metabolites	核苷酸及其代谢物	Nucleotide and Its metabolites	核苷酸及其代谢物	258.1	257.101	[M+H]+	C10H15N3O5	1	307000	283620	193745	387195	104466	276940	340410	327045	108611	128350	110834	377170	145860	135199	146614	290300	123042	124570	175445	176276	135964	-	HMDB0000982	92918	2140-61-6	20607	5919	-
MW0141088	1,2-Bis(4-hydroxyphenyl)-2-propanol	1,2-双(4-羟基苯基)-2-丙醇	Heterocyclic compounds	杂环化合物	Heterocyclic compounds	杂环化合物	283.074	244.11	[M+K]+	C15H16O3	3	308376	287444	311839	300727	266753	266869	282277	231908	285519	241406	273281	264360	250048	278622	242167	262070	243689	263378	248611	249624	259546	-	-	656691	154928-56-0	-	-	-
MEDP2349	Ammeline	三聚氰酸二酰胺	Heterocyclic compounds	杂环化合物	Heterocyclic compounds	杂环化合物	128.1	127.049	[M+H]+	C3H5N5O	2	309253	309286	215382	155090	281520	118390	293451	266288	253953	234694	111715	283809	252103	182433	275904	96705	259163	221325	228386	232856	215889	C08733	-	135408770	645-92-1	-	-	-
FDATP01514	(S)-crizotinib	-	Others	其他	Medicine	药物	495.281	449.119	[M-H+2Na]+	C21H22Cl2FN5O	1	309337	301660	247531	230431	214694	269849	201144	263365	279578	233718	219081	183331	205199	211153	218733	179795	219735	146207	167888	199247	208951	-	-	56671814	-	-	-	-
MEDP0163	Cytidine	胞苷	Nucleotide and Its metabolites	核苷酸及其代谢物	Nucleotide and Its metabolites	核苷酸及其代谢物	244.1	243.086	[M+H]+	C9H13N3O5	1	309715	230789	306081	217618	200530	198861	218065	247936	245369	147067	191572	276059	178797	291633	169785	224630	285087	353232	177962	275183	251567	C00475	HMDB0000089	6175	65-46-3	17562	3376	ko00240,ko01100,ko01232,ko02010
MW0054643	Macrocarpal I	大腕我	Terpenoids	萜类	Sesquiterpenoids	倍半萜	489.283	490.293	[M-H]-	C28H42O7	3	311335	288994	378409	191765	190843	609462	154766	155081	115150	257581	392837	248363	258635	233755	167139	282423	192455	62909.7	297247	220381	250661	-	HMDB0041587	56776316	179388-54-6	-	-	-
MEDP0247	Nicotinuric Acid	烟酰甘氨酸	CoEnzyme and vitamins	辅酶和维生素	CoEnzyme and vitamins	辅酶和维生素	181.1	180.054	[M+H]+	C8H8N2O3	2	312273	250782	172890	254269	278798	300203	108551	135197	247345	193447	273606	309393	246508	284798	273379	178055	198208	212430	256121	276946	276241	C05380	HMDB0003269	68499	583-08-4	7563	1499	ko00760
MW0152225	Leu-Arg-Gly-Pro-Ser	-	Amino acid and Its metabolites	氨基酸及其代谢物	Small Peptide	小肽	528.303	528.302	[M+]+	C22H40N8O7	2	313390	258312	244580	319606	204184	344572	161716	246650	117771	70121.5	72308.2	57911.3	108663	171688	86872.2	136245	108524	117751	124790	103026	121840	-	-	-	-	-	-	-
MW0109419	Propionic acid, 2-amino-3-ureido-	阿尔齐嗪	Organic acid and Its derivatives	有机酸及其衍生物	Organic acid and Its derivatives	有机酸及其衍生物	130.064	147.064	[M+H-H2O]+	C4H9N3O3	2	314306	317327	337696	301041	292442	275760	279572	279298	254880	236020	227498	266822	227177	277724	233125	252774	233435	275253	259488	238036	273179	-	-	348153	-	-	-	-
MW0062208	Prosapogenin A	皂苷元A	Steroids	甾体	Steroidal saponins	甾体皂苷	723.435	722.424	[M+H]+	C39H62O12	2	315595	369945	255632	264630	360207	283122	279720	165973	140703	75203.1	85256.4	123495	74208.1	93084.6	133729	24556.6	92308.7	91988	83003.9	106726	84386.4	-	HMDB0029312	11061578	19057-67-1	-	-	-
MEDP2339	Pro-Ser	脯氨酸-丝氨酸	Amino acid and Its metabolites	氨基酸及其代谢物	Small Peptide	小肽	203.1	202.095	[M+H]+	C8H14N2O4	1	316442	215805	489175	210567	147090	185002	175649	181508	551070	541030	393880	230625	360460	428985	636425	240881	243174	474125	190297	275270	212339	-	-	7408258	71835-80-8	-	-	-
MEDN0498*044	Ribulose-5-Phosphate	核酮糖-5-磷酸	Carbohydrates and Its metabolites	碳水化合物及其代谢物	Phosphate sugars	磷酸糖	229	230.019	[M-H]-	C5H11O8P	2	316573	418204	552414	601098	655517	895796	755614	779331	485176	586283	899412	835064	904659	747801	788137	925033	545994	936663	745037	805549	814571	C00117	HMDB0000618	439184	4300-28-1	17363	-	ko00030,ko00230,ko00440,ko00750,ko01100,ko01200,ko01230,ko01240,ko04918
MEDN0641*044	Ribose 1-phosphate	核糖1-磷酸	Carbohydrates and Its metabolites	碳水化合物及其代谢物	Phosphate sugars	磷酸糖	229	230.019	[M-H]-	C5H11O8P	2	316573	418204	552414	601098	655517	895796	755614	779331	485176	586283	899412	835064	904659	747801	788137	925033	545994	936663	745037	805549	814571	C00620	HMDB0001489	439236	14075-00-4	16300	6273	ko00030,ko00230,ko01100
MEDN0657*044	D-Xylulose 5-phosphate	D-木酮糖-5-磷酸	Carbohydrates and Its metabolites	碳水化合物及其代谢物	Phosphate sugars	磷酸糖	229	230.019	[M-H]-	C5H11O8P	2	316573	418204	552414	601098	655517	895796	755614	779331	485176	586283	899412	835064	904659	747801	788137	925033	545994	936663	745037	805549	814571	C00231	HMDB0000868	439190	4212-65-1	16332	5829	ko00030,ko00040,ko00053,ko01100,ko01200,ko01230,ko04918
MEDN1614*044	D-Arabinose 5-phosphate	D-阿拉伯糖5-磷酸	Carbohydrates and Its metabolites	碳水化合物及其代谢物	Phosphate sugars	磷酸糖	229	230.019	[M-H]-	C5H11O8P	2	316573	418204	552414	601098	655517	895796	755614	779331	485176	586283	899412	835064	904659	747801	788137	925033	545994	936663	745037	805549	814571	C01112	HMDB0011734	188324	13137-52-5	16241	-	ko01100,ko01250
MW0062117	trans-p-Menthane-1,8-diol	对薄荷烷-1，8-二醇	Terpenoids	萜类	Terpenoids	萜类	195.135	172.146	[M+Na]+	C10H20O2	2	316917	326753	262094	297538	339924	337693	290591	326577	271131	266891	287162	277746	249431	273517	256781	263470	242249	266010	66049.8	70578.9	56364.7	-	HMDB0035595	6651	565-50-4	-	-	-
MW0153180	Lys-Tyr-Ile-Glu	-	Amino acid and Its metabolites	氨基酸及其代谢物	Small Peptide	小肽	552.305	551.296	[M+H]+	C26H41N5O8	2	319602	258313	186676	249482	195427	180514	93776.2	155777	67836.6	56965.5	61619.1	58221.2	117089	149159	84060.6	132679	170149	102918	117648	92663.1	92247.1	-	-	-	-	-	-	-
MW0144476	Ala-Arg-Leu-Glu-Ala	-	Amino acid and Its metabolites	氨基酸及其代谢物	Small Peptide	小肽	558.318	558.313	[M+]+	C23H42N8O8	2	320349	318127	194688	326754	173741	201735	152557	112225	196998	215587	212539	344393	200824	211523	203524	317926	283039	261940	195513	165361	187009	-	-	-	-	-	-	-
MEDN0370	LPA(0:0/18:0)	LPA(0:0/18:0)	GP	甘油磷脂类	LPA	溶血磷脂酸	437.3	438.275	[M-H]-	C21H43O7P	1	320793	218115	263076	250078	237844	233114	269961	238876	147996	288355	245074	362128	401169	254698	317222	366861	320201	268615	277283	238872	300540	-	-	-	-	-	-	-
MW0153388	6-O-alpha-D-mannopyranosyl-alpha-D-mannopyranose	甘露二糖	Carbohydrates and Its metabolites	碳水化合物及其代谢物	Sugars	糖类	307.095	342.116	[M+H-2H2O]+	C12H22O11	3	323500	290468	317553	265958	266054	259796	268883	263348	278738	239186	256862	207493	245063	230288	211706	224212	226679	241651	237016	282044	271822	C01728	-	439557	-	-	-	-
MEDP0118	4-Pyridoxic Acid	4-吡哆酸	Heterocyclic compounds	杂环化合物	Pteridines and derivatives	蝶啶及其衍生物	184.1	183.053	[M+H]+	C8H9NO4	2	323685	512795	375563	274125	196525	101661	247721	225107	204314	295332	342247	469856	369574	259344	282133	286173	290641	250123	264646	288974	300883	C00847	HMDB0000017	6723	82-82-6	17405	239	ko00750,ko01100
MEDL02760	Glyceraldehyde	甘油醛	Aldehyde,Ketones,Esters	醛、酮、酯类	Aldehydes	醛类	89.0262	90.0317	[M-H]-	C3H6O3	1	323818	352647	333166	305394	275986	253722	246013	272420	281077	274066	261068	291400	272824	232218	259894	266595	228356	249247	300708	258998	265189	C02154	HMDB0001051	751	56-82-6	5445	4176	-
MEDN0299	Adipic Acid	己二酸	Organic acid and Its derivatives	有机酸及其衍生物	Organic acid and Its derivatives	有机酸及其衍生物	145.1	146.058	[M-H]-	C6H10O4	2	325321	687484	352858	325642	297875	1.32553e+06	230204	347172	246653	206752	248103	309085	804740	190886	199123	249332	323106	1.21642e+06	229253	255023	258163	C06104	HMDB0000448	196	124-04-9	30832	115	ko01100
MW0007794	Methylisoeugenol	甲基异丁香酚；反式-甲基异丁香酚；异甲基丁香酚	Benzene and substituted derivatives	苯及其衍生物	Benzene and substituted derivatives	苯及其衍生物	242.117	178.099	[M+CH3CN+Na]+	C11H14O2	2	327790	297745	310114	307225	266467	265657	252879	278347	250463	227865	250451	294492	282510	260429	335180	252370	306308	227048	265392	271434	249003	-	HMDB0041553	637776	6379-72-2 | 93-16-3 | 6380-24-1 | 54349-79-0	50550	-	-
MEDP0024*106	L-Serine	L-丝氨酸	Amino acid and Its metabolites	氨基酸及其代谢物	Amino acids	氨基酸	106	105.043	[M+H]+	C3H7NO3	1	329001	277004	309312	297393	272585	263127	289933	270060	347326	337604	313777	274232	227302	280300	312077	323940	279434	338468	234929	287964	279380	C00065	HMDB0000187	5951	56-45-1	17115	5203	ko00260,ko00270,ko00470,ko00564,ko00600,ko00630,ko00920,ko00970,ko01100,ko01200,ko01230,ko01240,ko02010,ko04071,ko04974,ko04978,ko05230
MEDP2131*106	L-Isserine	L-异丝氨酸	Amino acid and Its metabolites	氨基酸及其代谢物	Amino acid derivatives	氨基酸衍生物	106	105.043	[M+H]+	C3H7NO3	1	329001	277004	309312	297393	272585	263127	289933	270060	347326	337604	313777	274232	227302	280300	312077	323940	279434	338468	234929	287964	279380	-	-	6999797	632-13-3	-	-	-
MEDP1294	Leu-Gly	L-亮氨酰-L-甘氨酸	Amino acid and Its metabolites	氨基酸及其代谢物	Small Peptide	小肽	189.1	188.116	[M+H]+	C8H16N2O3	2	330439	311985	170549	403773	339349	79494	247635	337149	324617	234055	134866	189231	198767	182365	188857	179008	275117	296806	261850	263814	242136	-	-	97364	686-50-0	-	-	-
MW0141631	17-phenyl trinor PGF2 cyclohexyl amide	-	Hormones and hormone related compounds	激素及激素相关物质	Hormones and hormone related compounds	激素及激素相关物质	452.313	469.319	[M+H-H2O]+	C29H43NO4	2	332718	262504	334837	275012	234647	220664	171101	240500	201736	235820	205828	202943	195442	122213	155495	186474	146655	183617	188737	211723	237211	-	-	-	-	-	-	-
MW0156047	Pro-Val-Glu-Thr-Leu	-	Amino acid and Its metabolites	氨基酸及其代谢物	Small Peptide	小肽	558.314	557.306	[M+H]+	C25H43N5O9	2	333126	223034	155969	461414	499795	242344	104313	52966.9	117183	542267	76782.2	200984	124956	102400	92177.6	144508	196848	223163	201775	190682	130862	-	-	-	-	-	-	-
MEDN2094	3-Hydroxy-2-methylbutanoic acid	2-甲基-3-羟基丁酸	Organic acid and Its derivatives	有机酸及其衍生物	Organic acid and Its derivatives	有机酸及其衍生物	117.1	118.13	[M-H]-	C5H10O3	1	333481	421549	419702	258801	285953	285253	245053	172376	183441	218220	304568	448750	290106	235018	331982	261793	316601	206863	316241	293742	307252	-	HMDB0000354	160471	473-86-9	37051	3786	-
MEDN1566	Octadecanedioic acid	十八烷二酸	Organic acid and Its derivatives	有机酸及其衍生物	Organic acid and Its derivatives	有机酸及其衍生物	313.2	314.246	[M-H]-	C18H34O4	2	334729	1.36164e+06	327756	374021	313014	3.15818e+06	284368	561615	418806	308774	459640	730640	2.04079e+06	263071	339424	466676	496039	2.90969e+06	525070	520877	518244	-	HMDB0000782	70095	871-70-5	133086	5748	-
MW0052925	Fluorometholone	氟米龙	Aldehyde,Ketones,Esters	醛、酮、酯类	Ketones	酮类	443.158	376.205	[M-2H+3Na]+	C22H29FO4	1	335121	224189	182833	351920	191521	334550	288060	162079	299701	211903	226673	215509	262020	210510	130813	236243	239102	237780	246167	218642	309851	-	HMDB0014469	9878	426-13-1	31625	-	-
MEDP1469	Isoprenaline	盐酸异丙肾上腺素	Hormones and hormone related compounds	激素及激素相关物质	Hormones and hormone related compounds	激素及激素相关物质	212.1	211.121	[M+H]+	C11H17NO3	2	336893	368815	259043	256536	214735	235567	224262	204596	351847	284978	299153	223880	320923	269075	283953	223868	263934	351729	349263	214726	226382	C07056	-	3779	7683-59-2	-	-	ko04261
MW0107224	Acetic acid trans-2-hepten-1-YL ester	乙酸 trans-2-hepten-1-YL 酯	Aldehyde,Ketones,Esters	醛、酮、酯类	Esters	酯类	208.115	156.115	[M+Cl+NH3]-	C9H16O2	3	337834	373778	422304	346705	394268	440838	402195	414396	413973	316661	316685	384671	385007	386709	431485	385907	347464	408613	310234	370567	382521	-	HMDB0032307	5363203	16939-73-4	-	-	-
MEDP2211	4-(4-Hydroxyaniline)-6,7-Dimethoxyquinazoline-JANEX-1	4-(4-羟基苯胺)-6,7-二甲氧基喹唑啉-JANEX-1	Benzene and substituted derivatives	苯及其衍生物	Benzene and substituted derivatives	苯及其衍生物	298.1	297.111	[M+H]+	C16H15N3O3	1	338792	314041	388839	290899	255036	309219	338835	307093	285019	268300	252238	300846	363609	273386	320305	286443	395523	289964	431359	292700	359982	-	-	3794	202475-60-3	-	-	-
MEDP0611	N-Acetyl-L-Histidine	N-乙酰-L-组氨酸	Amino acid and Its metabolites	氨基酸及其代谢物	Amino acid derivatives	氨基酸衍生物	198.1	197.08	[M+H]+	C8H11N3O3	1	341042	143430	168903	214832	201315	169193	122916	173407	198649	204273	242188	155802	239532	182221	229834	139941	286960	159313	180495	206329	154048	C02997	HMDB0032055	273260	218084	16437	-	-
MW0122340	7-[3-(Dimethylamino)propoxy]-6-Methoxy-2-(4-Methyl-1,4-Diazepan-1-Yl)-N-(1-Methylpiperidin-4-Yl)quinazolin-4-Amine	-	Heterocyclic compounds	杂环化合物	Heterocyclic compounds	杂环化合物	450.332	485.348	[M+H-2H2O]+	C26H43N7O2	2	341081	246083	261249	221363	215452	228746	248569	233534	363598	355278	344527	376899	174434	165115	261078	262783	147415	263149	256567	245187	253594	-	-	44251522	-	-	-	-
MEDN1326	2-Methylglutaric Acid	2-甲基戊二酸	Organic acid and Its derivatives	有机酸及其衍生物	Organic acid and Its derivatives	有机酸及其衍生物	145	146.058	[M-H]-	C6H10O4	1	343054	603893	368386	359374	325835	1.06072e+06	271821	398251	269510	224838	258833	329937	695485	244587	241890	280699	337616	929684	254515	266313	273909	-	HMDB0000422	12046	18069-17-5	68567	5411	-
MW0000158	Cabergoline	卡麦角林	Alkaloids	生物碱	Alkaloids	生物碱	452.308	451.295	[M+H]+	C26H37N5O2	2	343402	161792	101376	427762	193232	74577.6	140577	134625	79930.3	144875	61586.2	80324.1	141178	39839.4	71805.9	94590.9	102577	70090	125357	114656	156042	C08187	HMDB0014393	54746	81409-90-7	3286	-	-
MW0055397	Notoginsenoside T1	三七皂甙T1	Terpenoids	萜类	Triterpene	三萜	652.41	652.419	[M+]+	C36H60O10	3	348651	201818	330202	537011	298882	294751	260429	451815	194353	300775	314166	620640	313389	772435	512885	384665	334792	418117	188327	205606	192524	-	HMDB0039049	131752527	343962-53-8	-	-	-
MEDP1933*117	Cyclopentylglycine	环戊基甘氨酸	Amino acid and Its metabolites	氨基酸及其代谢物	Amino acid derivatives	氨基酸衍生物	144.1	143.095	[M+H]+	C7H13NO2	2	348658	295653	428055	412444	298416	304913	259146	236994	211606	274827	213934	307624	182507	242812	301587	218472	281235	192683	225718	229358	252682	-	-	314101	2521-84-8	-	-	-
MEDP1974*117	1-Methylpiperidine-2-carboxylic acid	1-甲基哌啶-2-羧酸	Amino acid and Its metabolites	氨基酸及其代谢物	Amino acid derivatives	氨基酸衍生物	144.1	143.095	[M+H]+	C7H13NO2	2	348658	295653	428055	412444	298416	304913	259146	236994	211606	274827	213934	307624	182507	242812	301587	218472	281235	192683	225718	229358	252682	-	-	415939	7730-87-2	-	-	-
MW0124140	Flupentixol	氟哌噻吨	Heterocyclic compounds	杂环化合物	Heterocyclic compounds	杂环化合物	435.17	434.164	[M+H]+	C23H25F3N2OS	2	348763	377390	443659	212616	252968	256158	232204	355780	207444	93240.8	92632.8	203942	125100	105536	112740	126606	116534	165356	83501.9	121323	87485.8	-	-	5281881	53772-82-0 | 2709-56-0	-	-	-
MW0170036	alpha-CYANO-3-HYDROXYCINNAMIC ACID	α-氰基-3-羟基肉桂酸	Organic acid and Its derivatives	有机酸及其衍生物	Organic acid and Its derivatives	有机酸及其衍生物	234.043	189.043	[M+HCOO]-	C10H7NO3	2	349074	357937	347790	366332	377157	369555	372729	367865	353916	310580	334775	338473	351991	351561	321940	370820	346425	302287	375501	340133	323827	-	-	5353398	54673-07-3	-	-	-
MEDN2350	phenol	苯酚	Benzene and substituted derivatives	苯及其衍生物	Phenolics	苯酚类	93.034	94.1112	[M-H]-	C6H6O	2	351015	576914	379692	484401	558728	763724	888217	569302	627806	511201	845721	507655	920912	516857	637963	205559	226907	586946	589500	535410	547604	C15584	HMDB0000228	996	108-95-2	15882	128	-
MW0054335	Lewis A trisaccharide	路易斯三糖	Carbohydrates and Its metabolites	碳水化合物及其代谢物	Sugars	糖类	568.171	529.201	[M+K]+	C20H35NO15	2	351053	467618	423679	426189	398939	483715	384010	371658	354342	390613	370200	415443	356518	437798	385641	320512	373533	418689	409932	375623	409699	-	HMDB0006582	22806751	-	-	-	-
MW0125873	Nomifensine maleate	马来酸诺米芬新	Benzene and substituted derivatives	苯及其衍生物	Benzene and substituted derivatives	苯及其衍生物	239.159	354.158	[M+H]+	C20H22N2O4	2	353316	312697	343241	320962	318588	307495	277783	332288	308284	283164	280307	321563	294477	299771	285222	305829	292580	258284	293710	282270	298918	-	-	5358907	32795-47-4 | 24524-90-1	-	-	-
MW0015604	Aginoside progenin	绞股蓝原素	Heterocyclic compounds	杂环化合物	Heterocyclic compounds	杂环化合物	755.422	772.425	[M+H-H2O]+	C39H64O15	3	358658	698469	752944	271506	252302	208278	154161	232103	305453	149109	63216.2	127999	34011.1	116839	46012.5	110967	85510.1	166363	116474	115200	79724.6	-	HMDB0034595	14187140	-	-	-	-
MEDP0584	Pterine	2-氨基-4-羟基蝶啶	Heterocyclic compounds	杂环化合物	Pteridines and derivatives	蝶啶及其衍生物	164	163.049	[M+H]+	C6H5N5O	2	360352	385172	382368	394690	276821	252097	279426	280131	294590	276490	205714	329994	329440	221205	230268	271938	218950	282813	237496	254006	312800	C00715	HMDB0000802	73000	2236-60-4	18265	5766	-
MEDN1421	(±)8-HETE	8-羟基-5Z,9E,11Z,14Z-二十碳四烯酸	FA	脂肪酰类	Oxidized lipids	氧化脂质	319.2	320.235	[M-H]-	C20H32O3	2	361468	469343	516944	427049	554122	324938	306792	318245	330485	531728	338258	335916	238968	344598	267870	339564	309294	480893	348896	360309	355316	C14776	HMDB0004679	11976122	98462-03-4	34486	-	ko00590,ko01100,ko03320
MW0114670	Kanamycin	卡那霉素	Heterocyclic compounds	杂环化合物	Heterocyclic compounds	杂环化合物	483.234	484.238	[M-H]-	C18H36N4O11	2	361868	294671	326116	45579.8	392640	211959	260911	232378	85757.4	200217	622329	65958.7	258781	288817	176373	524370	38915.1	369741	389001	276847	280022	C01822	HMDB0015303	6032	-	17630	-	ko00524
MEDP2504*145	Leu-Asn	亮氨酸-天冬酰胺	Amino acid and Its metabolites	氨基酸及其代谢物	Small Peptide	小肽	246.1	245.137	[M+H]+	C10H19N3O4	2	363041	295584	282935	315053	263367	240708	230455	200061	288901	256744	292472	208264	252360	238614	267210	172830	195430	168562	175546	225732	207082	-	-	7016078	14608-81-2	-	-	-
MEDP2570*145	Ile-Asn	L-异亮氨酸-L-天冬酰胺	Amino acid and Its metabolites	氨基酸及其代谢物	Small Peptide	小肽	246.1	245.137	[M+H]+	C10H19N3O4	2	363041	295584	282935	315053	263367	240708	230455	200061	288901	256744	292472	208264	252360	238614	267210	172830	195430	168562	175546	225732	207082	-	-	4414300	59652-59-4	-	-	-
MEDN1970	cyclo(glu-glu)	环(谷氨酸-谷氨酸)	Amino acid and Its metabolites	氨基酸及其代谢物	Small Peptide	小肽	257.1	258.086	[M-H]-	C10H14N2O6	2	363717	235368	247001	259701	247520	153787	181563	173178	192060	292487	300751	237366	180369	219785	234906	219912	199900	242906	213579	201053	210728	-	-	7408481	16691-00-2	-	-	-
MW0109099	Phe-Asp-Lys	苯丙氨酰-天冬氨酰-赖氨酸	Amino acid and Its metabolites	氨基酸及其代谢物	Small Peptide	小肽	409.208	408.201	[M+H]+	C19H28N4O6	2	364013	392063	343100	382709	331273	363149	309742	265973	276535	258580	263611	387308	370476	339373	310804	316665	253691	299858	312422	304738	293691	-	-	145457162	-	-	-	-
MW0015258	9,10-Epoxystearic acid	顺-9,10-环氧硬脂酸	FA	脂肪酰类	FFA	游离脂肪酸	297.245	298.251	[M-H]-	C18H34O3	2	364628	1.65867e+06	189977	331129	200323	1.76102e+06	295889	816091	568562	235902	475309	626130	2.38092e+06	248314	226958	470722	452029	1.39994e+06	451651	495523	456193	C19418	HMDB0247617	15868	-	-	-	-
MEDN1492	(R)-(-)-Mandelic acid	R-扁桃酸	Organic acid and Its derivatives	有机酸及其衍生物	Organic acid and Its derivatives	有机酸及其衍生物	151	152.047	[M-H]-	C8H8O3	1	366119	314888	270861	317832	449806	313041	340843	289853	241291	501012	347253	516586	355296	409397	434234	799320	584123	514869	419074	373747	407899	C01983	HMDB0062635	11914	611-71-2	17656	-	-
MEDN1037	p-Cresol	对甲酚	Benzene and substituted derivatives	苯及其衍生物	Phenolics	苯酚类	107	108.058	[M-H]-	C7H8O	1	368010	314003	336684	310843	315902	324795	313576	190038	405796	429995	355267	521264	408968	475411	451057	247924	324395	311225	432752	387406	420415	C01468	HMDB0001858	2879	106-44-5	17847	4236	ko01100,ko04974
MEDP1639	Corticosterone	皮质甾酮/皮质酮	Hormones and hormone related compounds	激素及激素相关物质	Hormones and hormone related compounds	激素及激素相关物质	347.2	346.214	[M+H]+	C21H30O4	1	368321	641368	1.05675e+06	1.32042e+06	1.18426e+06	1.29831e+06	970150	768672	1.3273e+06	265258	953741	1.1446e+06	420612	496163	832520	232826	478161	726081	669649	708481	688406	C02140	HMDB0001547	5753	50-22-6	16827	6314	ko00140,ko01100,ko04923,ko04925,ko05020
MW0133166	3-methoxy-5-[7-methoxy-3-methyl-5-(prop-1-en-1-yl)-2,3-dihydro-1-benzofuran-2-yl]benzene-1,2-diol	3-(2，5-二羟基-4-甲氧基苯基）丙-2-烯酸	Others	其他	Others	其他	341.143	342.147	[M-H]-	C20H22O5	3	371118	160059	338162	466304	390066	348342	168743	316501	123238	300165	120640	339957	407313	343448	222428	102727	245718	121763	306282	358418	361603	-	HMDB0130863	131836611	-	-	-	-
MW0152971	Lys-Glu-Val-Arg	-	Amino acid and Its metabolites	氨基酸及其代谢物	Small Peptide	小肽	530.323	530.318	[M+]+	C22H42N8O7	2	372050	276656	272176	315697	190431	189375	178046	206259	69230	32448.5	31789.5	29074.1	48472.6	85466.1	39796.3	35274.1	55971.4	47581.2	98789.1	78863.1	97801.4	-	-	-	-	-	-	-
MEDP1419	Carnitine C10:0	肉碱 C10:0	FA	脂肪酰类	CAR	酰基肉碱	316.2	315.241	[M+H]+	C17H33NO4	1	372290	303108	303880	159942	159238	189145	136280	218579	175440	140175	164655	236647	190766	146499	120555	170956	195415	190549	134862	148722	154671	-	-	10245190	1492-27-9	-	-	-
MEDP1935*147	Ile-Asp	异亮氨酰-天冬氨酸	Amino acid and Its metabolites	氨基酸及其代谢物	Small Peptide	小肽	247.1	246.121	[M+H]+	C10H18N2O5	1	372425	359283	124027	503311	319664	186219	142159	210115	374195	370684	186883	191605	136837	126003	114324	96947	162377	329808	194491	223901	214925	-	HMDB0028903	14304554	-	-	-	-
MEDP2438*147	Asp-Ile	天冬酰胺-异亮氨酸	Amino acid and Its metabolites	氨基酸及其代谢物	Small Peptide	小肽	247.1	246.12	[M+H]+	C10H18N2O5	1	372425	359283	124027	503311	319664	186219	142159	210115	374195	370684	186883	191605	136837	126003	114324	96947	162377	329808	194491	223901	214925	-	-	21845165	-	-	-	-
MW0109217	Phenylbutyrylglutamine	苯基丁酰谷氨酰胺	Alcohol and amines	醇、胺类	Amines	胺类	337.143	292.142	[M+HCOO]-	C15H20N2O4	2	372617	392678	404291	428452	420211	418202	393872	407146	407830	388056	388578	472209	426704	447686	407037	401142	401363	413088	386896	399694	404604	-	HMDB0011687	9943917	-	-	-	-
MW0002287	2,4-Dinitrophenol	2,4-二硝基苯酚	Benzene and substituted derivatives	苯及其衍生物	Phenolics	苯酚类	200.032	184.012	[M+NH4-2H]-	C6H4N2O5	2	372902	417931	400194	425748	433048	407446	397502	429151	434920	364835	382202	414330	396232	416347	358712	404707	387471	430718	359728	402994	402717	C02496	HMDB0245462	1493	-	-	-	-
MW0151098	His-Thr-Lys-Lys	L-组氨酸-L-苏氨酸-L-赖氨酸-L-赖氨酸	Amino acid and Its metabolites	氨基酸及其代谢物	Small Peptide	小肽	512.308	512.307	[M+]+	C22H40N8O6	2	373797	278984	167898	185422	334255	184816	223621	228351	56405.2	69156.4	109486	79913.4	64834.7	73932.1	113188	102854	90598.9	54792	89530.1	80026.8	105989	-	-	145455976	-	-	-	-
MEDP1488	SDMA	(S)-2-氨基-5-((双(甲基氨基)亚甲基)氨基)戊酸	Organic acid and Its derivatives	有机酸及其衍生物	Organic acid and Its derivatives	有机酸及其衍生物	203	202.143	[M+H]+	C8H18N4O2	1	375500	125825	616335	288630	104292	150298	72854	211830	248555	634750	418955	286960	368815	338740	557760	273600	305330	519285	235200	261910	225185	-	HMDB0003334	169148	30344-00-4	25682	6891	-
MW0155181	Phe-Glu-Ile-Arg	-	Amino acid and Its metabolites	氨基酸及其代谢物	Small Peptide	小肽	562.312	563.307	[M-H]-	C26H41N7O7	2	376419	543545	106191	317566	359193	348894	514789	443841	396345	370284	357010	512532	533723	426975	282243	314110	529495	362152	346055	360034	290961	-	-	-	-	-	-	-
MW0148978	(3S,10R,13R)-10,13-dimethyl-17-[(E,2R)-6-methyl-5-methylidenehept-3-en-2-yl]-2,3,4,9,11,12,14,15,16,17-decahydro-1H-cyclopenta[a]phenanthren-3-ol	-	Alcohol and amines	醇、胺类	Alcohols	醇类	394.326	394.324	[M+]+	C28H42O	3	377364	331052	257958	401092	417591	204159	259519	243465	148690	106298	105771	84168.5	125253	156370	128305	192195	143415	138769	187223	182806	155262	C05440	-	23724485	-	-	-	ko00100,ko01100
MEDP1072*159	7-Methylguanosine	7-甲基鸟苷	Nucleotide and Its metabolites	核苷酸及其代谢物	Nucleotide and Its metabolites	核苷酸及其代谢物	298.1	297.107	[M+H]+	C11H15N5O5	1	379091	329962	346664	272149	293566	359846	258583	258352	267200	325401	391934	499833	401226	306211	412322	377423	414880	383245	345117	286963	394800	-	HMDB0001107	135445750	20244-86-4	20794	6008	-
MEDP0461*159	2-Methylguanosine	2-甲基鸟苷	Nucleotide and Its metabolites	核苷酸及其代谢物	Nucleotide and Its metabolites	核苷酸及其代谢物	298.1	297.107	[M+H]+	C11H15N5O5	1	379091	329962	346664	272149	293566	359846	258583	258352	267200	325401	391934	499833	401226	306211	412322	377423	414880	383245	345117	286963	394800	-	HMDB0005862	135501934	2140-77-4	19702	-	-
MEDP2421*159	1-Methylguanosine	1-甲基鸟苷	Nucleotide and Its metabolites	核苷酸及其代谢物	Nucleotide and Its metabolites	核苷酸及其代谢物	298.1	297.107	[M+H]+	C11H15N5O5	1	379091	329962	346664	272149	293566	359846	258583	258352	267200	325401	391934	499833	401226	306211	412322	377423	414880	383245	345117	286963	394800	C04545	HMDB0001563	96373	2140-65-0	19062	6324	-
MW0105422	Acetylhomoserine	乙酰高丝氨酸	Amino acid and Its metabolites	氨基酸及其代谢物	Amino acid derivatives	氨基酸衍生物	321.132	161.069	[2M-H]-	C6H11NO4	3	380648	693451	478562	361036	339598	477830	254060	586465	544079	273125	392230	907089	477766	409813	583741	498473	601500	733167	511034	530784	526959	-	HMDB0029423	528	7540-67-2	7671	-	-
MEDL01922	4,6-Dihydroxyquinoline	4,6-二羟基喹啉	Alkaloids	生物碱	Quinoline alkaloids	喹啉类生物碱	162.053	161.048	[M+H]+	C9H7NO2	1	381693	404241	390800	378847	355590	368630	337116	327799	298708	292962	314037	319170	357320	307603	333510	317986	348554	325666	299172	284459	290835	C05639	HMDB0004077	440738	3517-61-1	28799	-	ko00380,ko01100
MW0012149	11-Oxoursolic acid acetate	11-氧乙酸	Aldehyde,Ketones,Esters	醛、酮、酯类	Esters	酯类	511.352	512.35	[M-H]-	C32H48O5	2	384795	351735	330986	375757	440482	372529	323154	279034	324673	357373	334032	376350	419962	316037	348565	411790	402903	306511	360264	344226	365973	-	-	234102	35959-01-4	-	-	-
MEDN1981	Mesaconic acid	中康酸	Organic acid and Its derivatives	有机酸及其衍生物	Organic acid and Its derivatives	有机酸及其衍生物	129	130.1	[M-H]-	C5H6O4	1	385973	1.17705e+06	207413	386263	120498	1.55999e+06	254033	626519	420314	138617	425380	528177	1.66343e+06	174982	201863	405794	439567	1.03606e+06	370445	326226	333839	C01732	HMDB0000749	638129	498-24-8	16600	4130	ko00630,ko01100,ko01200
MW0148132	D-alanyl-D-serine	D-丙氨酰-D-丝氨酸	Amino acid and Its metabolites	氨基酸及其代谢物	Small Peptide	小肽	391.129	176.08	[2M+K]+	C6H12N2O4	3	388086	349693	295271	314813	285423	296818	327840	291819	254344	276798	269049	293400	289223	159352	188201	277835	275884	260527	266749	280930	264200	C19719	-	1549439	1115-50-0	-	-	-
MEDN0806	Nα-Acetyl-L-glutamine	N-乙酰-L-谷氨酰胺	Amino acid and Its metabolites	氨基酸及其代谢物	Amino acid derivatives	氨基酸衍生物	187.1	188.08	[M-H]-	C7H12N2O4	1	388997	282289	234623	703405	294017	579515	213290	277801	258559	155534	244209	541030	567800	266929	252117	210827	612990	267329	301734	279783	284124	D07063	HMDB0006029	25561	2490-97-3	21553	-	-
MW0139075	N-(4-methyl-2-oxochromen-7-yl)icosa-5,8,11,14-tetraenamide	N-(4-methyl-2-oxochromen-7-yl)icosa-5,8,11,14-tetraenamide	Alcohol and amines	醇、胺类	Amines	胺类	460.284	461.293	[M-H]-	C30H39NO3	2	390187	369339	448063	319968	264185	229652	192952	217015	262002	231734	181423	259933	186134	164763	234108	224206	238056	198160	338363	230425	246843	-	-	53394477	-	-	-	-
MW0160192	3-(3,7,11,15,19,23-Hexamethyltetracosa-2,6,10,14,18,22-hexaenyl)-4,5-dihydroxybenzoic acid	3-(3,7,11,15,19,23-Hexamethyltetracosa-2,6,10,14,18,22-hexaenyl)-4,5-二羟基苯甲酸	Benzene and substituted derivatives	苯及其衍生物	Benzene and substituted derivatives	苯及其衍生物	527.38	562.402	[M+H-2H2O]+	C37H54O4	3	392396	513785	478113	689578	475589	569588	557861	352331	379419	313463	263512	502670	351000	233357	395315	438208	420413	264676	362102	269760	326410	-	-	194172	-	-	-	-
MW0012476	15-Keto-PGF2alpha	磷脂酰肌醇-3,4,5-三磷酸	Hormones and hormone related compounds	激素及激素相关物质	Hormones and hormone related compounds	激素及激素相关物质	375.216	352.225	[M+Na]+	C20H32O5	2	392487	1.37517e+06	267195	418433	331615	1.73049e+06	370595	781370	534509	295035	550433	724375	2.08264e+06	286486	266119	504344	464111	1.08293e+06	395582	555634	428794	C05960	HMDB0004240	5280887	35850-13-6	28442	7035	ko00590
MEDN0202	α-Ketoglutaric Acid (α-KG)	α-酮戊二酸	Organic acid and Its derivatives	有机酸及其衍生物	Organic acid and Its derivatives	有机酸及其衍生物	145	146.022	[M-H]-	C5H6O5	1	393953	623263	584281	244481	279831	238063	263880	271671	233921	162586	187944	270753	154437	230158	245270	207942	192804	188445	303883	310257	285753	C00026	HMDB0000208	51	328-50-7	30915	5218	ko00020,ko00040,ko00053,ko00220,ko00250,ko00310,ko00340,ko00430,ko00470,ko00630,ko00650,ko01100,ko01200,ko01210,ko01230,ko01240,ko04066,ko04727,ko04922,ko04964,ko04976,ko05230
MW0115063	Bardoxolone methyl	甲基巴多索隆	Organic acid and Its derivatives	有机酸及其衍生物	Organic acid and Its derivatives	有机酸及其衍生物	506.323	505.319	[M+H]+	C32H43NO4	2	394069	351947	253308	295491	262491	123323	119648	154735	101629	96611.8	40234.5	64591.9	110447	107518	98027.8	79205.8	83159.7	84096.9	114970	162269	117021	-	-	400769	218600-53-4	-	-	-
MEDN1410	N-Palmitoylglycine	N-棕榈酰甘氨酸	Amino acid and Its metabolites	氨基酸及其代谢物	Amino acid derivatives	氨基酸衍生物	312.3	313.262	[M-H]-	C18H35NO3	2	395418	360665	294706	407014	380023	397213	368467	444511	381179	389593	416517	528507	418156	506208	475766	423305	350078	438217	369540	421154	407853	-	HMDB0013034	151008	2441-41-0	479285	-	-
MW0151537	Ile-Phe-Asp-Arg	-	Amino acid and Its metabolites	氨基酸及其代谢物	Small Peptide	小肽	550.293	549.291	[M+H]+	C25H39N7O7	2	395576	287667	279972	567491	257797	287730	155841	392634	127537	80953.6	47447.6	70801	142307	267533	89367.3	155295	175705	209617	214018	204004	184726	-	-	-	-	-	-	-
MEDP1098	Methoxyindoleacetic Acid	甲氧基吲哚乙酸	Heterocyclic compounds	杂环化合物	Indole and Its derivatives	吲哚及其衍生物	206.1	205.074	[M+H]+	C11H11NO3	2	396329	308374	321721	371361	308428	438355	319868	340455	340428	299247	335622	379878	349796	358158	324836	340411	375078	405685	357718	325930	390083	C05660	HMDB0004096	18986	3471-31-6	28281	7016	ko00380
MEDN1597	Phosphatidylethanolamine lyso alkenyl 16:0	磷脂酰乙醇胺溶血烯基 16:0	GP	甘油磷脂类	LPE	溶血磷脂酰乙醇胺	436.2	437.291	[M-H]-	C21H44NO6P	2	398854	254031	256921	366951	379689	194215	243335	203777	186089	159626	188287	197336	258514	216145	171522	152470	177512	145379	229912	231242	194257	-	-	134748036	-	-	-	-
MEDP1644	Aniline	苯胺	Alcohol and amines	醇、胺类	Amines	胺类	94.1	93.0578	[M+H]+	C6H7N	1	400905	148612	379488	198024	282502	322921	406864	161488	369546	449320	952498	1.14304e+06	756274	725084	885179	367267	974623	387771	611469	615849	610897	C00292	HMDB0003012	6115	62-53-3	17296	489	-
MW0104039	(Z)-S-1-Propenyl methanesulfinothioate	(Z)-S-1-丙烯基甲亚硫基硫代酸酯	Others	其他	Others	其他	183.019	136.002	[M+HCOO+2H]+	C4H8OS2	3	401952	349729	436820	419121	373607	381151	348894	335969	363017	327969	386593	358698	349335	434589	413296	318317	376627	390437	339506	315352	320838	-	HMDB0032747	14412546	119052-99-2	-	-	-
MEDP1861	Glu-Tyr	谷氨酸-酪氨酸	Amino acid and Its metabolites	氨基酸及其代谢物	Small Peptide	小肽	311.1	310.116	[M+H]+	C14H18N2O6	1	407432	448624	618751	310760	312092	344664	242731	331838	283132	101935	157993	157908	156232	244456	216125	142566	158377	197411	252891	261270	264852	-	HMDB0028831	515717	3422-39-7	73513	-	-
MW0145537	Arg-Tyr-Asn-Glu	-	Amino acid and Its metabolites	氨基酸及其代谢物	Small Peptide	小肽	580.261	580.261	[M+]+	C24H36N8O9	2	407816	329539	320204	416881	277108	361728	302118	574154	156715	120575	168771	112503	172369	136832	179676	109259	159298	135793	146944	141733	145612	-	-	-	-	-	-	-
MEDN1899	Deoxycholic acid	脱氧胆酸	Bile acids	胆汁酸	Bile acids	胆汁酸	391.3	392.293	[M-H]-	C24H40O4	1	408626	571495	672726	869803	1.00738e+06	2.56055e+06	977453	982484	693160	856135	711149	602841	530198	634365	369191	159952	125258	200727	745635	665624	805941	C04483	HMDB0000626	222528	302-95-4	28834	265	ko04976
MEDN1406	Tridecanedioic acid	十三烷二酸	FA	脂肪酰类	FFA	游离脂肪酸	243.2	244.167	[M-H]-	C13H24O4	1	408667	1.51282e+06	300415	427856	270285	3.16025e+06	309465	718226	452185	234095	419029	573872	2.36369e+06	303317	305984	505296	485899	2.66927e+06	545512	526939	532859	-	-	10458	505-52-2	-	-	-
MW0126941	Vasicinone	伐西酮	Aldehyde,Ketones,Esters	醛、酮、酯类	Ketones	酮类	405.156	202.074	[2M+H]+	C11H10N2O2	2	409891	340237	395915	372385	357154	309060	381436	336360	330478	388771	430847	325224	273865	282036	397881	224870	348961	339943	312522	307915	324662	-	HMDB0259770	10242	-	-	-	-
MEDP1748	Cyromazine	环丙氨嗪	Heterocyclic compounds	杂环化合物	Heterocyclic compounds	杂环化合物	167.1	166.097	[M+H]+	C6H10N6	1	412249	384347	318327	271540	347808	276120	231547	274067	259632	304250	195780	344616	291903	245293	247201	311273	253550	249738	237550	309317	210039	C14147	HMDB0029862	47866	66215-27-8	30260	-	-
MW0156647	Ser-Arg-Lys-Glu-Ser	-	Amino acid and Its metabolites	氨基酸及其代谢物	Small Peptide	小肽	606.317	605.313	[M+H]+	C23H43N9O10	2	413454	410350	168207	2.3169e+06	1.19775e+06	504840	176567	132125	184277	1.47525e+06	197641	1.0772e+06	275418	146607	233602	280067	388614	619130	444067	508614	481933	-	-	-	-	-	-	-
MEDN1069	FFA(18:4)	6,9,12,15-十八碳四烯酸	FA	脂肪酰类	FFA	游离脂肪酸	275.2	276.209	[M-H]-	C18H28O2	1	413762	609635	523907	431128	347478	586032	351897	468879	411936	528464	596255	793054	642792	460055	728476	823823	452554	835276	563648	552081	504967	C16300	-	5312508	20290-75-9	-	-	ko00592
MEDP0071	Gly-Leu	N-甘氨酰-L-亮氨酸	Amino acid and Its metabolites	氨基酸及其代谢物	Amino acid derivatives	氨基酸衍生物	189.1	188.116	[M+H]+	C8H16N2O3	2	414886	385731	168809	558993	375182	390888	326762	390254	406682	260339	184909	229149	248444	207045	213061	202732	251240	314742	298059	269038	278931	C02155	HMDB0000759	92843	869-19-2	73514	5727	-
MW0009631	Quizalofop	奎扎洛夫	Benzene and substituted derivatives	苯及其衍生物	Benzene and substituted derivatives	苯及其衍生物	345.063	344.056	[M+H]+	C17H13ClN2O4	2	415158	491349	449138	347226	292396	375134	361862	347820	353504	341762	221733	285496	296735	286612	283063	246748	253729	297400	282194	285303	298759	C18763	-	178795	76578-12-6	-	-	-
MW0109069	alphaS-Amino-2-[[4S-amino-4-carboxybutyl]amino]-4H-imidazo[4,5-b]pyridine-4-hexanoic acid	αS-氨基-2-[[4S-氨基-4-羧丁基]氨基]-4H-咪唑并[4,5-b]吡啶-4-己酸	Amino acid and Its metabolites	氨基酸及其代谢物	Small Peptide	小肽	377.186	378.202	[M-H]-	C17H26N6O4	2	415705	523200	407204	412990	508912	287717	305747	319342	429056	272734	289623	336558	192067	425914	331715	284043	272392	326085	299157	352816	349060	-	HMDB0003933	21888923	-	59951	-	-
MW0158243	Trp-Ser-Phe	色氨酸-丝氨酸-苯丙氨酸	Amino acid and Its metabolites	氨基酸及其代谢物	Small Peptide	小肽	439.2	438.19	[M+H]+	C23H26N4O5	2	416618	445595	481176	452082	391904	393148	441199	443266	386972	338362	453106	457124	268054	339447	288427	465839	375140	264999	355343	288542	316667	-	-	71355694	105394-87-4	-	-	-
MEDN0314*012	Glutaric Acid	戊二酸	Organic acid and Its derivatives	有机酸及其衍生物	Organic acid and Its derivatives	有机酸及其衍生物	131	132.042	[M-H]-	C5H8O4	2	417691	415312	388606	415608	351867	444127	337664	351646	279849	316467	320532	407748	392485	394169	336747	326512	383217	322852	322171	287155	293960	C00489	HMDB0000661	743	110-94-1	17859	3254	ko00071,ko00310,ko01100
MEDN0413*068	Ethylmalonate	乙基丙二酸	Organic acid and Its derivatives	有机酸及其衍生物	Organic acid and Its derivatives	有机酸及其衍生物	131	132.042	[M-H]-	C5H8O4	2	417691	415312	388606	415608	351867	444127	337664	351646	279849	316467	320532	407748	392485	394169	336747	326512	383217	322852	322171	287155	293960	-	HMDB0000622	11756	601-75-2	741548	4180	-
MEDN1895*012	Ethyl hydrogen malonate	丙二酸单乙酯	Aldehyde,Ketones,Esters	醛、酮、酯类	Esters	酯类	131	132.11	[M-H]-	C5H8O4	2	417691	415312	388606	415608	351867	444127	337664	351646	279849	316467	320532	407748	392485	394169	336747	326512	383217	322852	322171	287155	293960	-	HMDB0000576	70615	1071-46-1	-	5558	-
MEDN1533*012	Dimethylmalonic acid	二甲基丙二酸	Organic acid and Its derivatives	有机酸及其衍生物	Organic acid and Its derivatives	有机酸及其衍生物	131	132.042	[M-H]-	C5H8O4	2	417691	415312	388606	415608	351867	444127	337664	351646	279849	316467	320532	407748	392485	394169	336747	326512	383217	322852	322171	287155	293960	-	HMDB0002001	11686	595-46-0	111517	6425	-
MEDN0841*068	3-Ureidopropionate	3-脲基丙酸	Organic acid and Its derivatives	有机酸及其衍生物	Organic acid and Its derivatives	有机酸及其衍生物	131	132.054	[M-H]-	C4H8N2O3	1	417691	415312	388606	415608	351867	444127	337664	351646	279849	316467	320532	407748	392485	394169	336747	326512	383217	322852	322171	287155	293960	C02642	-	111	462-88-4	-	-	ko00240,ko00410,ko00770,ko01100
MEDN0285*012	2-Methylsuccinic Acid	甲基丁二酸	Organic acid and Its derivatives	有机酸及其衍生物	Organic acid and Its derivatives	有机酸及其衍生物	131	132.042	[M-H]-	C5H8O4	2	417691	415312	388606	415608	351867	444127	337664	351646	279849	316467	320532	407748	392485	394169	336747	326512	383217	322852	322171	287155	293960	-	HMDB0001844	10349	498-21-5	91315	6344	-
MW0103037	Unoprostone	乌诺前列酮	FA	脂肪酰类	Oxidized lipids	氧化脂质	381.265	382.272	[M-H]-	C22H38O5	2	417720	1.02603e+06	351842	392761	445647	582493	429587	776540	641695	464001	610500	482850	978869	383385	397971	472905	637953	428600	436763	356722	345470	-	-	5311236	120373-36-6	-	-	-
MEDN0074	γ-Glu-Cys	γ-L-谷氨酸-L-半胱氨酸	Amino acid and Its metabolites	氨基酸及其代谢物	Small Peptide	小肽	249.1	250.062	[M-H]-	C8H14N2O5S	1	419033	402216	410876	460161	448034	357620	458817	408115	375263	433243	417426	346816	431643	399642	408160	391924	291898	316897	334388	369229	384683	C00669	HMDB0001049	123938	636-58-8	17515	5966	ko00480,ko01100,ko01240,ko04216
MEDP2529	D-Alloisoleucine	别异亮氨酸	Amino acid and Its metabolites	氨基酸及其代谢物	Amino acids	氨基酸	132.1	131.095	[M+H]+	C6H13NO2	1	420921	446291	472307	560432	442944	493601	428838	448035	409014	341381	449084	380540	371113	467438	456001	386865	474240	383051	345327	419244	390001	C21092	-	94206	1509-35-9	-	-	-
MEDP0251	Trigonelline	葫芦巴碱	CoEnzyme and vitamins	辅酶和维生素	CoEnzyme and vitamins	辅酶和维生素	138	137.048	[M+H]+	C7H7NO2	2	422852	232680	205269	153469	89139.2	111667	108380	84422.8	167983	197103	145295	122527	97098.9	101640	119844	63516.3	63516.3	126730	125294	105311	98041	C01004	HMDB0000875	5570	535-83-1	18123	273	ko00760
MW0155225	Phe-Ile-Gln-Lys	-	Amino acid and Its metabolites	氨基酸及其代谢物	Small Peptide	小肽	534.319	534.317	[M+]+	C26H42N6O6	2	423167	327682	292410	380006	283078	217951	251671	272730	253203	263224	209447	168195	245666	132195	174200	140029	110081	152255	171156	228620	197758	-	-	-	-	-	-	-
MEDN1458	11β-13,14-dihydro-15-keto Prostaglandin F2α	11beta-13,14-双氢-15酮基-前列腺素PGF2a	Hormones and hormone related compounds	激素及激素相关物质	Hormones and hormone related compounds	激素及激素相关物质	353.235	354.241	[M-H]-	C20H34O5	1	424999	640754	391461	229494	195086	129536	174275	135073	157443	216064	164028	201934	193089	132475	187746	210881	161970	114374	210979	194109	203076	-	-	25755792	107615-77-0	-	-	-
MW0159026	Val-His-Leu-Asp	-	Amino acid and Its metabolites	氨基酸及其代谢物	Small Peptide	小肽	483.254	482.249	[M+H]+	C21H34N6O7	2	426000	287129	385536	487234	200764	712195	204101	349908	165795	93858	94980	184312	98991.2	237425	173362	157637	182225	240749	120069	147854	146659	-	-	-	-	-	-	-
MEDP0891	L-Tryptophanamide	L-色氨酸酰胺	Amino acid and Its metabolites	氨基酸及其代谢物	Amino acid derivatives	氨基酸衍生物	204.3	203.106	[M+H]+	C11H13N3O	2	430231	334546	436503	461047	398257	295728	390969	307036	395847	369676	533374	412420	364042	358997	319120	283532	458631	381946	349213	338341	319470	C00977	HMDB0013318	439356	20696-57-5	791437	-	-
MEDP2332	Triethanolamine	三乙醇胺	Alcohol and amines	醇、胺类	Alcohols	醇类	150.1	149.105	[M+H]+	C6H15NO3	2	430665	329089	669192	189506	512900	552740	131791	542081	423269	576170	497389	153420	505554	310590	259196	831189	650488	835069	380912	391356	510746	C06771	HMDB0032538	7618	102-71-6	28621	-	ko00564
MW0114584	Heptaminol	庚胺醇	Alcohol and amines	醇、胺类	Alcohols	醇类	128.142	145.147	[M+H-H2O]+	C8H19NO	2	430930	413981	470057	423987	405481	382761	456564	428582	459523	366171	396437	340166	400777	382736	470066	335106	416378	326702	306517	375964	398458	-	HMDB0253104	3590	-	-	-	-
MEDP0535	Triethyl-phosphate	磷酸三乙酯	Organic acid and Its derivatives	有机酸及其衍生物	Phosphoric acids	磷酸类化合物	183.1	182.071	[M+H]+	C6H15O4P	2	431098	360158	272588	227654	187454	229212	230522	250249	197181	197421	275989	243309	235681	221911	205145	264448	284117	182379	243491	246767	256473	-	HMDB0012228	74190	78-40-0	42383	-	-
MW0155108	Phe-Asn-Ile-Glu	-	Amino acid and Its metabolites	氨基酸及其代谢物	Small Peptide	小肽	522.257	521.249	[M+H]+	C24H35N5O8	2	431765	262980	173862	321618	205535	161994	71117.5	112468	82992.3	99926.7	38340.4	35854.8	133484	102695	52583.9	81026	97577.6	88478.3	112354	103406	137432	-	-	-	-	-	-	-
MEDP1926*143	Cyclo(Pro-Phe)	环(脯氨酸-苯丙氨酸)	Amino acid and Its metabolites	氨基酸及其代谢物	Small Peptide	小肽	245.1	244.121	[M+H]+	C14H16N2O2	2	434397	536644	542533	392270	299763	221604	250310	272493	285602	214049	174639	211800	213611	289553	224386	252389	304273	212846	312909	268326	277985	C11847	-	443440	3705-26-8	-	-	-
MEDP2479*143	Cyclo(Phe-Pro)	环(L-苯丙氨酸-L-脯氨酸)	Amino acid and Its metabolites	氨基酸及其代谢物	Small Peptide	小肽	245.1	244.121	[M+H]+	C14H16N2O2	1	434397	536644	542533	392270	299763	221604	250310	272493	285602	214049	174639	211800	213611	289553	224386	252389	304273	212846	312909	268326	277985	-	-	99895	14705-60-3	-	-	-
MEDP0357	Urocanic Acid	尿刊酸	Organic acid and Its derivatives	有机酸及其衍生物	Organic acid and Its derivatives	有机酸及其衍生物	139	138.043	[M+H]+	C6H6N2O2	1	434636	1.0081e+06	426921	602901	968490	321658	507166	595549	513737	501452	466911	399255	248016	181627	288587	349421	260434	134592	319500	396823	334551	C00785	HMDB0000301	736715	104-98-3	30817	298	ko00340,ko01100
MW0009513	Primidone	扑米酮	Aldehyde,Ketones,Esters	醛、酮、酯类	Ketones	酮类	295.021	218.106	[M-H+2K]+	C12H14N2O2	2	435427	579052	399382	416135	405797	457427	439243	373107	441828	293998	358300	418366	410583	407756	394264	382811	390728	311610	349944	360360	362432	C07371	HMDB0014932	4909	125-33-7	8412	-	-
MEDN2266	PI(15:0/2:0)	PI(15:0/2:0)	GP	甘油磷脂类	PI	磷脂酰肌醇	599.3	600.291	[M-H]-	C26H49O13P	2	437351	442425	434801	650987	717732	458756	448788	426573	430859	551762	405565	537026	532927	598423	415672	566106	522050	538067	411401	492107	519018	-	-	145719036	-	-	-	-
MW0157401	Terpendole J	三萜J	Heterocyclic compounds	杂环化合物	Heterocyclic compounds	杂环化合物	520.303	521.314	[M-H]-	C32H43NO5	3	441407	280971	429607	288914	277135	383887	255280	329399	240283	330969	379300	439378	396504	277609	261762	337678	363941	310935	335319	342677	284344	C20545	-	9984208	-	-	-	-
MEDN1277	LPE(0:0/20:5)	LPE(0:0/20:5)	GP	甘油磷脂类	LPE	溶血磷脂酰乙醇胺	498.3	499.27	[M-H]-	C25H42NO7P	1	442872	354086	194449	449995	189695	196118	73637.4	160148	129127	137123	53932.7	56077.1	174740	181348	79353.9	143706	152346	178229	186453	172534	175581	-	-	-	-	-	-	-
MW0142724	3,6,8-Trimethylallantoin	3,6,8-三甲基尿囊素	Heterocyclic compounds	杂环化合物	Heterocyclic compounds	杂环化合物	423.164	200.091	[2M+Na]+	C7H12N4O3	3	443349	442002	459746	440279	449252	435180	426538	344913	413478	462362	547876	404343	310637	337191	453916	274217	412164	374798	379416	378309	339983	-	-	181740	42794-72-9	-	-	-
MW0169224	Glimepiride	格列美脲	Amino acid and Its metabolites	氨基酸及其代谢物	polypeptide	多肽	491.236	490.225	[M+H]+	C24H34N4O5S	2	445105	414851	442319	525993	418656	478246	466636	349708	180842	257329	232209	143264	266596	249860	235174	246210	217624	233681	236046	266129	245858	C07669	HMDB0014367	3476	93479-97-1	5383	-	-
MEDP0519*114	L-Norleucine	L-正亮氨酸	Amino acid and Its metabolites	氨基酸及其代谢物	Amino acids	氨基酸	132.1	131.095	[M+H]+	C6H13NO2	1	447881	465266	317695	397478	452576	359885	392161	376177	371616	329067	391248	287556	337432	293231	348501	281921	396268	340953	312666	405365	331941	C01933	HMDB0001645	6334	327-57-1	18347	6334	-
MEDP0752*114	DL-Leucine	DL-亮氨酸	Amino acid and Its metabolites	氨基酸及其代谢物	Amino acids	氨基酸	132.1	131.095	[M+H]+	C6H13NO2	1	447881	465266	317695	397478	452576	359885	392161	376177	371616	329067	391248	287556	337432	293231	348501	281921	396268	340953	312666	405365	331941	C00123	HMDB0062203	857	328-39-2	-	-	ko00280,ko00290,ko00970,ko01100,ko01210,ko01230,ko02010,ko04150,ko04974,ko04978,ko05230
MEDP0298*114	6-Aminocaproic Acid	6-氨基己酸	Amino acid and Its metabolites	氨基酸及其代谢物	Amino acid derivatives	氨基酸衍生物	132.1	131.095	[M+H]+	C6H13NO2	1	447881	465266	317695	397478	452576	359885	392161	376177	371616	329067	391248	287556	337432	293231	348501	281921	396268	340953	312666	405365	331941	C02378	HMDB0001901	564	60-32-2	16586	-	ko01100
MEDN0316	Guanidinoethyl Sulfonate	眯基牛磺酸	Organic acid and Its derivatives	有机酸及其衍生物	Sulfonic acids	磺酸类化合物	166	167.037	[M-H]-	C3H9N3O3S	1	448169	365858	376350	327326	308495	260867	266116	611315	321324	317869	379658	359217	281876	331075	319021	358752	334583	390073	314557	314960	308279	C01959	HMDB0003584	68340	543-18-0	17228	6962	ko00430
MEDN2362	LPE(17:0/0:0)	LPE(17:0/0:0)	GP	甘油磷脂类	LPE	溶血磷脂酰乙醇胺	466.3	467.301	[M-H]-	C22H46NO7P	2	449577	339421	336983	231717	296655	222063	284902	325507	227738	224845	205770	276752	317578	356063	285814	184438	208413	240015	301576	326146	288123	-	-	52925149	-	-	-	-
MW0159193	Val-Thr-Tyr-Lys	-	Amino acid and Its metabolites	氨基酸及其代谢物	Small Peptide	小肽	510.293	509.285	[M+H]+	C24H39N5O7	2	450390	481693	459921	390559	474862	315620	350338	292682	211494	173732	133100	232346	228239	107012	166869	185129	219421	109239	123617	132469	156625	-	-	-	-	-	-	-
MW0168538	3-(2,5-dimethoxyphenyl)propanoic acid	3-(2,5-二甲氧基苯基) 丙酸	Organic acid and Its derivatives	有机酸及其衍生物	Organic acid and Its derivatives	有机酸及其衍生物	231.066	210.089	[M+Na-2H]-	C11H14O4	2	451436	383987	506934	298540	250724	586095	233032	337075	223334	590192	518599	382975	670988	375236	551189	112154	317714	239634	405000	360754	403860	-	-	66343	10538-49-5	-	-	-
MW0149780	Gln-Phe-Ile-Lys	谷酰氨-苯丙氨酸-异亮氨酸-赖氨酸	Amino acid and Its metabolites	氨基酸及其代谢物	Small Peptide	小肽	534.321	534.317	[M+]+	C26H42N6O6	2	455563	377095	299515	300227	249197	94914.7	180467	149767	108549	214857	138132	271183	148287	199152	163841	253906	245543	289670	208684	194258	208866	-	-	-	-	-	-	-
MEDN2302	Licochalcone B	甘草查耳酮 B	Benzene and substituted derivatives	苯及其衍生物	Benzene and substituted derivatives	苯及其衍生物	285	286.084	[M-H]-	C16H14O5	2	456113	467334	480111	492623	466146	449860	479859	462908	508197	400033	480214	541371	550733	543836	514752	506087	477745	532949	489352	494565	479742	-	HMDB0037320	5318999	58749-23-8	-	-	-
MW0146362	Aspartylmethionine	Asp Met	Amino acid and Its metabolites	氨基酸及其代谢物	Small Peptide	小肽	263.068	264.078	[M-H]-	C9H16N2O5S	2	458525	285135	309196	285302	273677	262448	269061	290606	296634	274831	267445	267651	282580	299127	309298	406378	251364	272959	294705	252124	268297	-	HMDB0028759	21488123	-	-	-	-
MEDP1062	S-Methyl thioacetate	硫代醋酸甲酯	Aldehyde,Ketones,Esters	醛、酮、酯类	Esters	酯类	91.1	90.0139	[M+H]+	C3H6OS	2	460750	403987	1.16905e+06	292158	384399	235213	574810	353252	662999	615406	554415	263499	396405	334185	302867	835023	297811	824088	456812	289652	492520	-	-	73750	1534-08-3	-	-	-
MW0150401	Gly-Leu-Asp-Val-Trp	甘氨酸-亮氨酸-天门冬氨酸-缬氨酸-色氨酸	Amino acid and Its metabolites	氨基酸及其代谢物	Small Peptide	小肽	589.3	588.291	[M+H]+	C28H40N6O8	2	461233	422257	472436	467945	413888	437274	469734	367626	259345	185038	263402	186468	155024	232171	163189	150604	188668	180302	173307	206556	133324	-	-	-	-	-	-	-
MW0114011	(3S,4S,6S)-2-methyl-6-[(4S,5R)-2,4,5-trihydroxy-6-(hydroxymethyl)oxan-3-yl]oxyoxane-3,4,5-triol	-	Carbohydrates and Its metabolites	碳水化合物及其代谢物	Sugars	糖类	347.089	326.121	[M+Na-2H]-	C12H22O10	2	463104	426887	444990	492591	469499	441414	578190	532176	499536	361938	401073	337356	397886	418716	374744	403338	403287	485681	503537	416595	452965	-	HMDB0029523	71316999	-	-	-	-
MEDP2375	Ectoine	(S)-2-甲基-3,4,5,6-四氢嘧啶-4-羧酸	Heterocyclic compounds	杂环化合物	Heterocyclic compounds	杂环化合物	143.1	142.074	[M+H]+	C6H10N2O2	2	467435	459701	477470	172536	240374	299595	183066	135662	205155	345400	536010	267815	265250	111715	219799	149432	233530	281950	253565	175078	179343	C06231	-	126041	96702-03-3	-	-	ko00260,ko01100
MW0194055	4R-[2-Amino-6-(cyclopropylamino)-9H-purin-9-yl]-2-cyclopentene-1S-methanol	-	Nucleotide and Its metabolites	核苷酸及其代谢物	Nucleotide and Its metabolites	核苷酸及其代谢物	331.118	286.154	[M-H+2Na]+	C14H18N6O	2	468612	448397	445993	445863	480658	420689	421194	359573	321579	325042	372418	369417	317001	287598	298955	344028	381746	393293	370612	362144	363510	-	HMDB0015182	6328608	-	421707	-	-
MW0015942	Asiatic acid	亚洲酸	Organic acid and Its derivatives	有机酸及其衍生物	Organic acid and Its derivatives	有机酸及其衍生物	523.308	488.35	[M+Cl]-	C30H48O5	2	470237	377337	347903	453782	501348	375333	343279	276479	313284	367288	302268	402723	388038	348998	441110	501464	455591	309884	342889	408074	379554	C08617	-	119034	464-92-6	-	-	-
MW0153515	Met-Asp-Gly	L-蛋氨酸-L-天冬氨酸-L-甘氨酸	Amino acid and Its metabolites	氨基酸及其代谢物	Small Peptide	小肽	322.105	321.099	[M+H]+	C11H19N3O6S1	2	481304	450495	436264	490095	427453	430802	436182	413075	388174	361476	402194	437582	416152	391944	377540	401995	373089	400482	380607	402675	372966	-	-	132560576	-	-	-	-
MW0126818	Tiotropium	噻托溴铵	Heterocyclic compounds	杂环化合物	Heterocyclic compounds	杂环化合物	455.108	392.099	[M+CH3CN+Na]+	C19H22NO4S2+	2	483218	429961	455235	426690	373619	373455	397640	369765	382382	372790	377404	373409	375663	360585	340144	377420	388379	401334	430523	351961	453127	-	HMDB0015479	5487427	186691-13-4	-	-	-
MEDP1802	Proline betaine	脯氨酸甜菜碱	Amino acid and Its metabolites	氨基酸及其代谢物	Amino acid derivatives	氨基酸衍生物	144.1	143.095	[M+H]+	C7H13NO2	1	483241	659302	704559	664427	653141	685888	532388	527672	759499	533587	538130	664315	578417	570653	603767	491092	497197	603797	561131	517706	439730	C10172	HMDB0004827	115244	471-87-4	35280	7089	-
MEDN1817	20-Hydroxy Prostaglandin F2α	20-羟基前列腺素F2α	FA	脂肪酰类	Oxidized lipids	氧化脂质	369.2	370.236	[M-H]-	C20H34O6	2	498161	476179	490698	575411	557699	374127	519683	507450	246832	526785	498120	519371	495106	533560	466827	313730	452329	307146	492454	509033	497283	-	-	5283040	57930-92-4	-	-	-
MEDN0502	2-Deoxyribose 1-Phosphate	2-脱氧核糖 1-磷酸	Carbohydrates and Its metabolites	碳水化合物及其代谢物	Phosphate sugars	磷酸糖	213	214.024	[M-H]-	C5H11O7P	2	498398	514919	430391	600620	759087	625009	642950	507575	551070	316740	594176	654968	666193	580222	365853	598304	564613	440685	547647	580603	552740	C00672	HMDB0001351	439287	17210-42-3	28542	6182	ko00030,ko00240,ko01100
MW0152568	Leu-Val-Phe-Ala-Ile	-	Amino acid and Its metabolites	氨基酸及其代谢物	Small Peptide	小肽	562.347	561.353	[M+H]+	C29H47N5O6	2	498715	573419	571537	655102	712999	464102	543282	547267	284326	243753	162821	198592	316342	382056	229339	334996	222760	294011	327687	337766	277774	-	-	-	-	-	-	-
MEDP0601	Spermidine	亚精胺	Alcohol and amines	醇、胺类	Polyamines	多胺	146.2	145.158	[M+H]+	C7H19N3	2	501334	313336	255867	418773	453252	348692	329499	421082	362213	314257	351823	237693	391049	308691	360673	211407	397091	220675	318247	458181	401566	C00315	HMDB0001257	1102	124-20-9	16610	254	ko00330,ko00410,ko00480,ko01100,ko02010,ko04976
MEDN0311	Dodecanedioic Acid	十二烷二酸	FA	脂肪酰类	FFA	游离脂肪酸	229.1	230.152	[M-H]-	C12H22O4	1	501481	2.51273e+06	326263	567719	419068	5.51306e+06	438874	1.15388e+06	582748	294154	545363	854705	3.95921e+06	406970	422287	688520	728766	4.59001e+06	798929	743353	856682	C02678	HMDB0000623	12736	693-23-2	4676	5596	-
MEDP0075	Nα-Acetyl-L-Arginine	Nα-乙酰-L-精氨酸	Amino acid and Its metabolites	氨基酸及其代谢物	Amino acid derivatives	氨基酸衍生物	217.1	216.122	[M+H]+	C8H16N4O3	1	508076	369094	393552	449387	422988	409939	371647	468768	412185	450121	357018	440751	413006	439466	474777	325808	380036	410489	300536	456807	355223	-	HMDB0004620	67427	155-84-0	40521	-	-
MW0138147	(S)-2,3-Dihydro-5,7-dihydroxy-2-(4-hydroxyphenyl)-6,8-dimethyl-4-benzopyrone	(S)-2,3-Dihydro-5,7-dihydroxy-2-(4-hydroxyphenyl)-6,8-dimethyl-4-benzopyrone	Heterocyclic compounds	杂环化合物	Heterocyclic compounds	杂环化合物	323.088	300.1	[M+Na]+	C17H16O5	2	508872	432738	484441	502216	505038	454944	528783	477495	433664	442261	468214	458744	424691	446155	437450	397967	477236	434572	436588	401611	437643	C09734	HMDB0130571	442396	-	-	-	-
MW0155422	Phe4Cl-Asp-OH	-	Amino acid and Its metabolites	氨基酸及其代谢物	Small Peptide	小肽	421.053	422.052	[M-H]-	C18H15ClN2O8	2	511451	552360	492271	558225	493186	506349	551507	531275	514666	437769	466164	524430	508992	498302	459292	482787	408616	611932	453016	496618	572351	-	-	-	-	-	-	-
MEDN0086	Terephthalic Acid	对苯二甲酸	Benzene and substituted derivatives	苯及其衍生物	Phenolic acids	酚酸类	165	166.027	[M-H]-	C8H6O4	2	511667	495479	528348	539906	535181	569220	569189	478758	481647	511501	466074	471154	528198	475715	482177	526668	553229	496140	485406	486704	470660	C06337	HMDB0002428	7489	100-21-0	15702	6676	ko01100
MEDP0529	Indole-3-acetamide	吲哚-3-乙酰胺	Heterocyclic compounds	杂环化合物	Indole and Its derivatives	吲哚及其衍生物	175.1	174.079	[M+H]+	C10H10N2O	1	516493	598297	435996	729955	774628	682895	397475	433967	509925	860562	873879	748200	308782	443776	429191	585831	745882	733018	672405	635452	594249	C02693	HMDB0029739	397	879-37-8	16031	-	ko00380,ko01100
MEDP2378	Ser-Val	丝氨酸-缬氨酸	Amino acid and Its metabolites	氨基酸及其代谢物	Small Peptide	小肽	205.1	204.111	[M+H]+	C8H16N2O4	2	519526	583941	418296	390805	499399	531249	435963	362223	428340	322319	375423	537440	474114	499870	434553	421453	579623	448321	357401	451486	421859	-	HMDB0029052	7020159	51782-06-0	74823	-	-
MEDN0604	Tetradecanedioic acid	十四烷二酸	FA	脂肪酰类	FFA	游离脂肪酸	257.2	258.183	[M-H]-	C14H26O4	2	520188	1.89919e+06	341399	494505	431302	3.29896e+06	431653	871751	542879	312848	475124	647645	2.63242e+06	338697	380711	550084	494279	2.88858e+06	665721	586577	662347	C11002	HMDB0000872	13185	821-38-5	76308	5833	-
MW0112794	Keto-Deoxy-Nonulonic acid	酮脱氧壬酸	Organic acid and Its derivatives	有机酸及其衍生物	Organic acid and Its derivatives	有机酸及其衍生物	337.074	268.079	[M+Na+HCOOH]+	C9H16O9	3	524192	474572	387472	359735	196291	299402	137558	219249	164522	114211	99339.2	96021.7	153645	172880	118904	170799	91569.2	184397	167701	172826	181465	C20934	-	13991616	153666-19-4	-	-	ko00520,ko01100,ko01250
MEDP1723	3-Amino-2-piperidinone	3-氨基哌啶-2-酮	Heterocyclic compounds	杂环化合物	Heterocyclic compounds	杂环化合物	115.1	114.079	[M+H]+	C5H10N2O	2	533210	508576	779741	565219	484313	335573	642899	499287	292213	377899	279579	380733	308453	407496	365124	298429	317826	328836	360873	392212	454267	-	HMDB0000323	5200225	1892-22-4	76341	5312	-
MEDN2319	9,10-Epoxy-18-hydroxyoctadecanoic acid	9,10-环氧-18-羟基十八酸	FA	脂肪酰类	Oxidized lipids	氧化脂质	313.2	314.246	[M-H]-	C18H34O4	2	534551	812720	507420	754852	714726	544182	613893	833031	722569	590202	713141	671461	638215	404677	590682	583484	530495	533068	653245	636435	607689	-	-	9818312	3233-92-9	-	-	-
MEDL01764	Maritimetin	海生菊苷	Flavonoids	黄酮	Sinensetin	橙黄酮	285.035	286.048	[M-H]-	C15H10O6	1	536406	507514	529658	547638	539996	517137	543552	490177	561233	437926	498226	590785	594033	589897	608632	589313	562558	550153	538292	518176	530587	C08720	HMDB0029711	5281292	576-02-3	-	-	-
MEDN1278	LPE(20:5/0:0)	LPE(20:5/0:0)	GP	甘油磷脂类	LPE	溶血磷脂酰乙醇胺	498.3	499.27	[M-H]-	C25H42NO7P	1	537643	375933	197639	477617	249699	245815	110493	174879	135437	153116	63776.7	57547	215494	180300	87633.2	146322	155097	184468	206118	185454	208795	-	-	-	-	-	-	-
MW0168613	4-Methylumbelliferyl glucuronide	4-甲基伞形酮葡糖苷酸；4-甲基伞形酮基葡萄糖醛酸苷	Heterocyclic compounds	杂环化合物	Heterocyclic compounds	杂环化合物	351.068	352.079	[M-H]-	C16H16O9	2	543437	498262	531381	557338	531567	525567	476077	504658	507515	597911	524022	642734	596863	590680	573207	551751	546914	561707	460799	511533	527347	C11584	HMDB0240464	91553	6160-80-1	-	-	-
MW0169638	Pendimethalin	二甲戊灵	Benzene and substituted derivatives	苯及其衍生物	Benzene and substituted derivatives	苯及其衍生物	280.126	281.138	[M-H]-	C13H19N3O4	2	544407	542089	559635	560777	547962	511876	532548	538299	508928	495710	519633	530282	568264	508146	520039	510277	556530	492231	550597	520979	489834	C11019	HMDB0256221	38479	40487-42-1	-	-	-
MW0009714	Salmeterol	沙美特罗	Benzene and substituted derivatives	苯及其衍生物	Benzene and substituted derivatives	苯及其衍生物	462.294	415.272	[M+HCOO+2H]+	C25H37NO4	2	548415	439574	857624	500140	431035	636618	275300	552608	353276	535684	573955	583636	385295	321632	404469	379288	540587	378398	407099	392807	350018	C07241	HMDB0015073	5152	89365-50-4	64064	-	-
MW0159043	Val-Ile-Lys-Asp	-	Amino acid and Its metabolites	氨基酸及其代谢物	Small Peptide	小肽	474.288	473.285	[M+H]+	C21H39N5O7	2	549147	580896	441054	400299	470743	258939	481250	399557	327210	348691	538581	406695	605205	590997	505107	599225	433405	457047	479188	461866	465503	-	-	-	-	-	-	-
MEDN1747	3,4-Dimethylbenzoic acid	3,4-二甲基苯甲酸	Benzene and substituted derivatives	苯及其衍生物	Benzene and substituted derivatives	苯及其衍生物	149.1	150.068	[M-H]-	C9H10O2	2	550462	933420	362143	474012	372203	818112	478014	601952	533869	295059	557790	593198	930820	425357	372545	468354	535709	697898	371753	362965	377891	-	HMDB0002237	12073	619-04-5	64818	6565	-
MW0143797	6'''-hydroxyneomycin C	6'''-羟基新霉素C	Heterocyclic compounds	杂环化合物	Heterocyclic compounds	杂环化合物	636.263	615.296	[M+Na-2H]-	C23H45N5O14	3	550582	575786	493787	488292	275413	58466.7	119205	227777	291596	375376	234541	403083	316872	470247	377903	281319	223746	507888	333155	431694	485748	C17588	-	46173951	-	-	-	ko00524
MEDP2587	Phe-Hyp	L-苯丙氨酸-L-羟脯氨酸	Amino acid and Its metabolites	氨基酸及其代谢物	Amino acid derivatives	氨基酸衍生物	279.1	278.127	[M+H]+	C14H18N2O4	1	552533	392806	408023	677764	744169	519465	623441	511875	532017	271416	363265	347854	385617	297274	378362	280819	401949	304993	390059	450253	423266	-	HMDB0011176	53480675	90965-82-5	-	-	-
MW0150074	Glu-Lys-His-Cys-Arg	谷氨酸-赖氨酸-组氨酸-半胱氨酸-精氨酸	Amino acid and Its metabolites	氨基酸及其代谢物	Small Peptide	小肽	672.322	671.317	[M+H]+	C26H45N11O8S	2	554776	225513	880077	675444	443474	413520	420507	500609	247231	302572	176480	250444	169956	296258	136705	224517	226446	267231	207770	218003	125087	-	-	-	-	-	-	-
MEDN0579	N-lactoyl-phenylalanine	N-乳酰基苯丙氨酸	Amino acid and Its metabolites	氨基酸及其代谢物	Amino acid derivatives	氨基酸衍生物	236.1	237.1	[M-H]-	C12H15NO4	1	556032	554774	631365	355805	334400	304740	221677	293779	275327	281931	372271	333439	250308	255785	255492	308302	345411	260348	342239	330661	313463	-	HMDB0062175	102199091	-	-	-	-
MW0015358	8-Methylnonanoic acid	8-甲基壬酸	FA	脂肪酰类	Oxidized lipids	氧化脂质	171.14	172.146	[M-H]-	C10H20O2	2	557478	764534	749535	542277	857356	1002072	1.95324e+06	854079	544368	1.27429e+06	1.74915e+06	1.02139e+06	1.05392e+06	1.1555e+06	1.63709e+06	1.1627e+06	753891	1.04363e+06	972069	1.04934e+06	964460	-	-	111470	5963-14-4 | 26403-17-8	-	-	-
MEDP2323	Diethyl-phosphate	磷酸二乙酯	Aldehyde,Ketones,Esters	醛、酮、酯类	Esters	酯类	155	154.039	[M+H]+	C4H11O4P	1	561110	398895	624705	427310	529320	671585	693355	452390	228520	487505	738580	718480	817345	499210	800580	772090	525975	480815	582860	631400	604620	C06608	HMDB0012209	654	598-02-7	27708	-	-
MEDP0052	L-Cysteine	L-半胱氨酸	Amino acid and Its metabolites	氨基酸及其代谢物	Amino acids	氨基酸	122	121.02	[M+H]+	C3H7NO2S	1	562207	825725	601347	464705	442516	819020	745285	451915	534876	449108	488414	386202	450791	421755	421880	438179	456249	479130	419161	444611	451931	C00097	HMDB0000574	5862	52-90-4	17561	5556	ko00260,ko00270,ko00430,ko00470,ko00480,ko00730,ko00770,ko00920,ko00970,ko01100,ko01200,ko01230,ko01240,ko04122,ko04216,ko04974,ko05230
MW0053460	ganoderol A	灵芝酚A	Alcohol and amines	醇、胺类	Alcohols	醇类	438.353	438.35	[M+]+	C30H46O2	3	568432	656924	552538	182729	105210	249260	749484	926490	731292	970460	724653	766157	535042	560698	634576	519585	479881	551240	571714	584419	623884	-	HMDB0035728	13934284	104700-97-2	-	-	-
MEDP1810	TriacetonaMine	三乙酰胺	Heterocyclic compounds	杂环化合物	Heterocyclic compounds	杂环化合物	156.1	155.131	[M+H]+	C9H17NO	2	568475	562359	657254	351353	397598	348379	529177	503654	134718	175145	204829	391084	480121	277734	518284	176361	283743	175827	334710	407928	325177	-	HMDB0031179	13220	826-36-8	292773	-	-
MEDN1441	10-HDoHE	10-羟基-4Z,7Z,11E,13Z,16Z,19Z-二十二碳六烯酸	FA	脂肪酰类	Oxidized lipids	氧化脂质	343.2	344.235	[M-H]-	C22H32O3	2	569634	760196	716143	505443	608903	449708	337388	380006	401747	758823	390899	502880	300026	455997	321844	467244	511821	559942	601780	550033	557293	-	HMDB0060037	11537494	90780-50-0	-	-	-
MW0012120	11-HpODE	-	FA	脂肪酰类	Oxidized lipids	氧化脂质	295.226	312.23	[M+H-H2O]+	C18H32O4	3	571487	634198	465412	512542	512605	539815	443025	497459	527033	390363	426422	484622	516111	470948	492919	495704	513067	423695	435482	436776	443262	C07338	HMDB0062281	5281026	-	15657	-	ko00591
MW0124772	Meconin	麦可宁	Heterocyclic compounds	杂环化合物	Heterocyclic compounds	杂环化合物	241.072	194.058	[M+HCOO+2H]+	C10H10O4	2	573496	457224	412994	549007	723981	591534	600930	355680	549587	474406	460643	651015	706095	650283	602378	462313	582517	562025	657779	586796	684974	-	HMDB0032652	68437	569-31-3	-	-	-
MEDP2488	Securinine	一叶萩碱	Amino acid and Its metabolites	氨基酸及其代谢物	Amino acid derivatives	氨基酸衍生物	240.1	217.11	[M+H]+	C13H15NO2	2	573587	523989	527324	465002	276020	554152	639600	487781	349811	406573	251139	464463	395540	287837	170628	368186	827477	484523	354904	234189	418394	C10614	-	442872	5610-40-2	-	-	-
MW0124247	Glafenine	格拉芬宁	Heterocyclic compounds	杂环化合物	Heterocyclic compounds	杂环化合物	355.082	372.088	[M+H-H2O]+	C19H17ClN2O4	2	574049	769660	618598	593475	597534	558276	685116	469229	607901	539787	371535	616927	465111	596005	512938	651329	545496	518752	569814	759632	700901	-	HMDB0252734	3474	-	-	-	-
MEDP2756	Cocamidopropyl betaine	椰油酰胺甜菜碱	FA	脂肪酰类	Others	其他	343.3	342.288	[M+H]+	C19H38N2O3	2	580423	625932	562637	613624	721277	779138	715927	528833	530960	408627	482894	546609	677403	487154	421149	675673	1.6628e+06	529557	598298	531978	552408	-	-	20280	61789-40-0	-	-	-
MEDN0622	Porphobilinogen	紫质胆素原	Organic acid and Its derivatives	有机酸及其衍生物	Organic acid and Its derivatives	有机酸及其衍生物	225.1	226.095	[M-H]-	C10H14N2O4	2	580704	611650	533931	1.87393e+06	1.18895e+06	1.37104e+06	944991	1.36585e+06	731548	764147	518256	1.41151e+06	1.52135e+06	1.22065e+06	983792	868470	1.04323e+06	750451	1.15143e+06	999374	1.08748e+06	C00931	HMDB0000245	1021	487-90-1	-	-	ko00860,ko01100,ko01240
MEDP1434	Carnitine C4:DC	肉碱 C4:DC	FA	脂肪酰类	CAR	酰基肉碱	262.1	261.121	[M+H]+	C11H19NO6	2	581349	393973	474669	428027	408925	345629	300736	299046	290895	226850	229023	213500	258575	330498	256413	229041	288630	270610	271625	324428	325375	-	-	-	-	-	-	-
MW0158668	Tyr-Val-His-Arg	酪氨酸-缬氨酸-组氨酸-精氨酸	Amino acid and Its metabolites	氨基酸及其代谢物	Small Peptide	小肽	574.313	573.302	[M+H]+	C26H39N9O6	2	584887	730964	163667	1.39396e+06	509533	261597	77291	87164.6	111524	510281	238636	48369	142781	89714	25210	101842	379985	134159	259064	291851	275621	-	-	-	-	-	-	-
MEDN1856	(R)-3-Hydroxy-tetradecanoic acid	（R）-3-羟基十四酸	Organic acid and Its derivatives	有机酸及其衍生物	Organic acid and Its derivatives	有机酸及其衍生物	243.2	244.204	[M-H]-	C14H28O3	2	586363	636141	520663	486467	500141	467904	321998	521677	457455	338150	379514	614942	463174	364368	567558	530891	508400	555881	539114	490083	486113	C22001	HMDB0010731	5288266	28715-21-1	42539	-	-
MEDN0233*056	Maltose	麦芽糖	Carbohydrates and Its metabolites	碳水化合物及其代谢物	Sugars	糖类	341.1	342.116	[M-H]-	C12H22O11	2	586847	632560	473732	671157	771976	664857	573080	635976	575960	627694	573940	608686	706825	620412	761012	854953	755103	659931	650436	661361	619006	C00208	HMDB0000163	10991489	69-79-4	47937	413	ko00500,ko01100,ko02010,ko04742,ko04973
MEDN0230*056	Lactulose	乳果糖	Carbohydrates and Its metabolites	碳水化合物及其代谢物	Sugars	糖类	341.1	342.116	[M-H]-	C12H22O11	2	586847	632560	473732	671157	771976	664857	573080	635976	575960	627694	573940	608686	706825	620412	761012	854953	755103	659931	650436	661361	619006	C07064	HMDB0000740	11333	4618-18-2	6359	916	-
MEDN0229*056	Lactose	乳糖	Carbohydrates and Its metabolites	碳水化合物及其代谢物	Sugars	糖类	341.1	342.116	[M-H]-	C12H22O11	2	586847	632560	473732	671157	771976	664857	573080	635976	575960	627694	573940	608686	706825	620412	761012	854953	755103	659931	650436	661361	619006	C00243	HMDB0000186	84571	63-42-3	36219	267	ko00052,ko01100,ko02010,ko04973
MEDN0224*056	D-Trehalose	D-海藻糖	Carbohydrates and Its metabolites	碳水化合物及其代谢物	Sugars	糖类	341.1	342.116	[M-H]-	C12H22O11	2	586847	632560	473732	671157	771976	664857	573080	635976	575960	627694	573940	608686	706825	620412	761012	854953	755103	659931	650436	661361	619006	C01083	HMDB0000975	7427	99-20-7	16551	5913	ko00500,ko01100,ko02010
MW0169366	D-Kynurenine	犬尿氨酸	Amino acid and Its metabolites	氨基酸及其代谢物	Amino acid derivatives	氨基酸衍生物	209.091	208.085	[M+H]+	C10H12N2O3	1	586859	371186	610471	521188	434421	476393	631039	549823	667094	1.64297e+06	2.07889e+06	2.53598e+06	1.58924e+06	1.54344e+06	1.97957e+06	1.50493e+06	2.13124e+06	1.76003e+06	1.21021e+06	1.20354e+06	1.19821e+06	C01718	HMDB0250769	846	-	-	-	-
MEDN1183	Multifidol	2-甲基-1-（2,4,6-三羟基苯基）丁烷-1-酮	Benzene and substituted derivatives	苯及其衍生物	Phenolics	苯酚类	209.1	210.089	[M-H]-	C11H14O4	2	592488	869807	594143	594094	559211	1.18583e+06	458369	621503	436713	580360	697037	603566	983607	506735	504130	620777	718160	1145625	525000	533348	543047	C10709	-	12892	125074-06-8	-	-	-
MEDP2546*135	Gly-Glu	甘氨酸-谷氨酸	Amino acid and Its metabolites	氨基酸及其代谢物	Small Peptide	小肽	205.1	204.074	[M+H]+	C7H12N2O5	1	592567	390367	451662	237293	434325	380499	306772	332456	352453	263190	270576	294587	339814	221253	507539	206843	351987	244748	330619	419860	463260	-	-	99278	7412-78-4	-	-	-
MEDP2355*135	Glu-Gly	谷氨酰-甘氨酸	Amino acid and Its metabolites	氨基酸及其代谢物	Small Peptide	小肽	205.1	204.07	[M+H]+	C7H12N2O5	1	592567	390367	451662	237293	434325	380499	306772	332456	352453	263190	270576	294587	339814	221253	507539	206843	351987	244748	330619	419860	463260	-	HMDB0028819	6427052	1948-29-4	73505	-	-
MW0152564	Leu-Val-Leu-Gly-Phe	-	Amino acid and Its metabolites	氨基酸及其代谢物	Small Peptide	小肽	547.347	547.337	[M+]+	C28H45N5O6	2	595450	715233	466549	593496	616037	417195	532278	491749	302062	304515	164300	214984	368194	473149	210445	313248	220636	368110	336406	256331	360932	-	-	-	-	-	-	-
MEDP0009*130	L-Tyrosine	L-酪氨酸	Amino acid and Its metabolites	氨基酸及其代谢物	Amino acids	氨基酸	182.1	181.074	[M+H]+	C9H11NO3	1	596122	598032	605655	577939	922985	562129	257633	532159	380039	412850	433765	308321	345650	419672	411433	626380	387804	324944	387176	453353	419113	C00082	HMDB0000158	6057	60-18-4	17895	34	ko00130,ko00350,ko00360,ko00400,ko00730,ko00970,ko01100,ko01210,ko01230,ko01240,ko04728,ko04916,ko04917,ko04974,ko05012,ko05030,ko05031,ko05034,ko05230
MW0160374	N-(indole-3-acetyl)-L-leucine	N-(吲哚-3-乙酰)-L-亮氨酸	Organic acid and Its derivatives	有机酸及其衍生物	Organic acid and Its derivatives	有机酸及其衍生物	333.123	288.147	[M-H+2Na]+	C16H20N2O3	3	600688	658689	618814	393003	513323	647396	542986	600822	523094	656638	535154	793914	744057	698811	450939	716461	626841	710935	635476	675218	673798	-	-	688142	36838-63-8	-	-	-
MW0009846	Tebufenozide	噻虫嗪	Benzene and substituted derivatives	苯及其衍生物	Benzene and substituted derivatives	苯及其衍生物	437.189	352.215	[M+K+HCOOH]+	C22H28N2O2	2	602238	548442	811656	804121	489422	650775	646242	725598	311351	131271	137483	158734	155855	95858.7	155564	192298	119200	119391	140326	202482	190248	C18526	-	91773	112410-23-8 | 142583-69-5	-	-	-
MEDN0376	9,10-DiHOME	(±)9,10-二羟基-12Z-十八碳烯酸	FA	脂肪酰类	Oxidized lipids	氧化脂质	313.2	314.246	[M-H]-	C18H34O4	2	602541	794223	560577	748493	697426	488672	572687	881151	673222	566043	603139	577808	642420	408330	538561	571798	495811	456566	607327	624689	595978	C14828	HMDB0004704	9966640	-	-	-	ko00591
MW0145833	Asn-Lys-Leu-Arg	-	Amino acid and Its metabolites	氨基酸及其代谢物	Small Peptide	小肽	547.374	529.334	[M+NH4]+	C22H43N9O6	2	605772	491703	533317	503510	571410	358844	380984	410653	233578	191411	164388	194805	364984	492469	163986	212567	166017	343117	286434	230699	285715	-	-	-	-	-	-	-
MW0116843	15(S)-HETE-biotin	15（S)-HETE-生物素	Heterocyclic compounds	杂环化合物	Heterocyclic compounds	杂环化合物	627.298	560.34	[M-2H+3Na]+	C30H48N4O4S	2	610898	1.16928e+06	582133	381919	425752	578758	415528	504487	387815	213908	244829	219267	334378	217747	191836	187855	257729	127267	183188	287789	336131	-	-	91886096	-	-	-	-
MW0110483	(3R,4S)-3-acetamido-4-(diaminomethylideneamino)-2-[(1R,2R)-1,2,3-trihydroxypropyl]-3,4-dihydro-2H-pyran-6-carboxylic acid	(3R,4S)-3-acetamido-4-(二氨基亚甲基氨基)-2-[(1R,2R)-1,2,3-三羟丙基]-3,4-二氢-2H-吡喃-6-羧酸	Heterocyclic compounds	杂环化合物	Heterocyclic compounds	杂环化合物	665.269	332.133	[2M+H]+	C12H20N4O7	2	612630	729492	769051	675123	945746	511754	1.00537e+06	593660	457413	504359	473717	464790	515018	486347	461676	440102	278349	302491	344870	433739	357968	-	HMDB0014698	58753595	-	50663	-	-
MEDN2142	Lys-Phe	L-赖氨酸-L-苯丙氨酸	Amino acid and Its metabolites	氨基酸及其代谢物	Small Peptide	小肽	292.2	293.174	[M-H]-	C15H23N3O3	1	626642	427086	422831	351616	357920	342410	235691	289589	263121	255070	214624	215530	230610	223741	236943	241200	186503	230887	377287	260038	236347	-	HMDB0015371	151410	6235-35-4	5296	-	-
MW0010998	Ethyl fumarate	富马酸乙酯	Organic acid and Its derivatives	有机酸及其衍生物	Organic acid and Its derivatives	有机酸及其衍生物	179.004	144.042	[M+Cl]-	C6H8O4	2	644268	397009	344720	483364	371976	281131	298902	540522	520866	403753	362201	381279	376465	259825	308562	370877	317822	385846	377277	394490	376907	-	HMDB0040207	5358902	2459-05-4 | 3249-53-4	-	-	-
MEDP2431	Phe-Gly	苯丙氨酸-甘氨酸	Amino acid and Its metabolites	氨基酸及其代谢物	Small Peptide	小肽	223.1	222.1	[M+H]+	C11H14N2O3	2	647823	656620	496797	2.71939e+06	1.65568e+06	921035	628049	1.09148e+06	1.23305e+06	236462	251530	432911	301693	204841	289035	358891	181701	648976	637989	642520	615236	-	-	6992304	721-90-4	-	-	-
MW0151196	Homaline	霍马林	Heterocyclic compounds	杂环化合物	Heterocyclic compounds	杂环化合物	490.326	490.331	[M+]+	C30H42N4O2	3	654652	551689	688264	602067	565547	483935	434586	325426	268952	296074	398602	425445	374350	170477	240813	259538	267998	186214	242026	232921	298589	C10599	-	442860	20410-93-9	-	-	-
MW0169966	Tris(2-chloroethyl)phosphate	三(2-氯乙基)磷酸酯	Organic acid and Its derivatives	有机酸及其衍生物	Organic acid and Its derivatives	有机酸及其衍生物	325.987	283.954	[M+CH3CN+H]+	C6H12Cl3O4P	2	655031	806577	761569	546300	558585	570847	509689	465994	457423	495743	554396	496081	460046	234742	367089	409471	409883	395138	396402	430293	407587	C14445	-	8295	-	-	-	-
MW0061152	1-(9Z-octadecenoyl)-sn-glycero-3-phospho-(1'-sn-glycerol)	PG（18：1（9Z）/ 0：0）	GP	甘油磷脂类	PG	磷脂酰甘油	552.331	510.296	[M+CH3CN+H]+	C24H47O9P	2	656002	788542	266428	1.63494e+06	653751	298340	89203	127713	129160	620408	355787	177456	122381	179415	68122.5	94480	328599	322003	392893	382873	394841	-	-	9547135	-	-	-	-
MEDP2549*136	Lys-Ala	L-赖氨酸-L-丙氨酸	Amino acid and Its metabolites	氨基酸及其代谢物	Small Peptide	小肽	218.2	217.142	[M+H]+	C9H19N3O3	2	656977	584485	783453	469845	309901	525214	375333	450750	459841	538632	603512	787766	679989	547638	678295	566379	636941	431042	522155	488283	513482	-	HMDB0028944	7010504	17043-71-9	-	-	-
MEDP0087*136	Ala-Lys	L-丙氨酰-赖氨酸	Amino acid and Its metabolites	氨基酸及其代谢物	Amino acid derivatives	氨基酸衍生物	218.1	217.14	[M+H]+	C9H19N3O3	1	656977	584485	783453	469845	309901	525214	375333	450750	459841	538632	603512	787766	679989	547638	678295	566379	636941	431042	522155	488283	513482	-	HMDB0028692	7016106	6366-77-4	132403	-	-
MEDP2686	Indole-3-glyoxal	吲哚-3-乙二醛	Heterocyclic compounds	杂环化合物	Indole and Its derivatives	吲哚及其衍生物	347.1	173.048	[2M+H]+	C10H7NO2	2	657430	644574	743316	726223	604180	631524	589460	544231	556314	508162	548214	547246	561411	574886	556296	542861	506638	609730	542947	577472	572295	-	-	13284402	7269-72-9	-	-	-
MEDN0060	N-Isovaleroylglycine	N-异戊酰氨基乙酸	Amino acid and Its metabolites	氨基酸及其代谢物	Amino acid derivatives	氨基酸衍生物	158.1	159.09	[M-H]-	C7H13NO3	1	658443	663355	586095	366901	351635	369807	367571	445193	598956	218473	225244	425903	335571	502245	447657	445053	716155	457473	453727	415643	392238	-	HMDB0000678	546304	16284-60-9	70984	5647	-
MEDN0621	Indoxylsulfuric acid	吲哚硫酸	Heterocyclic compounds	杂环化合物	Indole and Its derivatives	吲哚及其衍生物	212	213.01	[M-H]-	C8H7NO4S	1	658792	702867	693298	808663	1.31921e+06	2.6088e+06	1.5786e+06	842397	1.09546e+06	2.57128e+06	2.59162e+06	4.04548e+06	2.88333e+06	746983	1.31703e+06	1.10177e+06	916865	932904	1.45292e+06	1.40302e+06	1.36978e+06	-	HMDB0000682	10258	487-94-5	43355	524	-
MEDP0318	L-kynurenine	犬尿氨酸	Amino acid and Its metabolites	氨基酸及其代谢物	Amino acid derivatives	氨基酸衍生物	209.1	208.085	[M+H]+	C10H12N2O3	1	658974	431769	761028	612414	497326	566131	796152	659601	791895	1.95855e+06	2.41199e+06	2.86165e+06	1.90837e+06	1.74904e+06	2.25486e+06	1.78653e+06	2.48205e+06	2.13971e+06	1.39347e+06	1.38993e+06	1.43167e+06	C00328	HMDB0000684	161166	343-65-7	16946	72	ko00380,ko01100,ko01240,ko05143
MW0010614	Lariciresinol	落叶松树脂醇	Lignans and Coumarins	木脂素和香豆素	Lignans	木脂素	407.169	360.157	[M+HCOO+2H]+	C20H24O6	2	661369	654750	776827	770921	755867	731617	708974	637621	693253	815569	999497	668004	523233	670846	875254	464015	823384	647393	632417	642493	717150	-	-	332427	27003-73-2	-	-	-
MW0113245	5-Methyl-2,3-hexanedione	5-甲基-2,3-己二酮	Aldehyde,Ketones,Esters	醛、酮、酯类	Ketones	酮类	279.158	128.084	[2M+Na]+	C7H12O2	3	666006	662710	531829	657059	588123	410627	581276	564872	533589	600630	608759	562286	558770	565978	621659	468744	551283	654160	552799	515088	521177	-	HMDB0031593	26204	13706-86-0	-	-	-
MEDP0692	Triethylamine	三乙胺	Others	其他	Hydrocarbon derivatives	烃衍生物	102	101.12	[M+H]+	C6H15N	1	671585	639136	446891	502555	497344	324032	325739	573126	494195	521361	603140	471985	546050	507684	435759	487505	543943	482473	522114	625617	368410	C14691	HMDB0032539	8471	121-44-8	35026	-	-
MW0053905	Nbd-ceramide	Nbd-神经酰胺	Benzene and substituted derivatives	苯及其衍生物	Benzene and substituted derivatives	苯及其衍生物	540.366	575.368	[M+H-2H2O]+	C30H49N5O6	2	672151	572525	498111	541449	474336	382001	416315	358805	153633	196263	99875.2	120695	216906	219926	171273	236802	203710	199792	249701	251797	270254	-	-	16219783	94885-02-6	-	-	-
MW0108720	N-Carbamoylsarcosine	N-氨甲酰肌氨酸	Amino acid and Its metabolites	氨基酸及其代谢物	Amino acid derivatives	氨基酸衍生物	167.023	132.053	[M+Cl]-	C4H8N2O3	2	673165	789567	980561	789270	1.15633e+06	1.05107e+06	1.04567e+06	919646	1.00172e+06	1.23058e+06	1.41013e+06	1.02133e+06	1.05499e+06	866176	827094	1.04442e+06	1.01219e+06	1.04017e+06	1.03122e+06	1.07052e+06	1.06841e+06	C01043	HMDB0012265	439375	-	15737	-	ko00330,ko01100
MW0054535	1-(9Z-octadecenoyl)-sn-glycero-3-phosphocholine	1-油酰基-sn-甘油-3-磷酸胆碱	GP	甘油磷脂类	LPC	溶血磷脂酰胆碱	588.302	521.348	[M-2H+3Na]+	C26H52NO7P	2	673617	876602	621734	1.05469e+06	928154	632367	892813	735899	479734	333166	97005.4	221383	444858	589816	279576	398241	365518	290365	470137	451515	456495	-	HMDB0002815	16081932	19420-56-5	28610	184	-
MW0155930	Pro-Lys-Lys-Val-Gly	-	Amino acid and Its metabolites	氨基酸及其代谢物	Small Peptide	小肽	528.342	527.343	[M+H]+	C24H45N7O6	2	674821	536147	660530	314772	550008	689366	520610	434617	514599	639525	712718	678554	536624	420320	465089	607500	594443	445650	448753	454994	527235	-	-	-	-	-	-	-
MEDN2096	Pyrazine-2-carboxylic acid	吡嗪-2-羧酸	Organic acid and Its derivatives	有机酸及其衍生物	Organic acid and Its derivatives	有机酸及其衍生物	123	124.028	[M-H]-	C5H4N2O2	2	681523	598513	618976	681452	629400	605408	614182	574012	620427	574722	586367	649756	587014	599954	566592	588282	544938	585451	729434	607728	605260	C19915	HMDB0059734	1047	98-97-5	71311	-	-
MW0157696	Thr-Ile-Val-Arg	-	Amino acid and Its metabolites	氨基酸及其代谢物	Small Peptide	小肽	488.311	487.312	[M+H]+	C21H41N7O6	2	693693	547820	743886	600756	640425	635977	546542	471675	378311	272526	376567	517870	472517	328256	356221	463632	502091	349148	307049	302114	376478	-	-	-	-	-	-	-
MEDN1442	8-HDoHE	8-羟基-4Z,6E,10Z,13Z,16Z,19Z-二十二碳六烯酸	FA	脂肪酰类	Oxidized lipids	氧化脂质	343.2	344.235	[M-H]-	C22H32O3	1	695304	1.12875e+06	985240	702553	829066	501137	520934	576836	664239	462977	482677	530629	245832	445357	418525	500709	478687	532514	690104	647449	553411	-	HMDB0060051	11976798	90780-54-4	-	-	-
MEDP0765	3-(Methylthio)-1-propanol	甲硫基丙醇	Alcohol and amines	醇、胺类	Alcohols	醇类	107	106.045	[M+H]+	C4H10OS	2	701859	775985	835314	633263	494043	497622	508259	411844	295620	451184	523885	603364	394676	471971	698315	772048	394313	430994	543989	451920	477342	-	HMDB0031716	10448	505-10-2	49019	-	-
MW0010608	Isosinomenine A	异青藤碱A	Lignans and Coumarins	木脂素和香豆素	Lignans	木脂素	622.311	622.304	[M+]+	C38H42N2O6	2	702237	918378	675617	658173	631914	604234	489233	549233	503425	400013	363509	405737	501076	345032	346996	336875	293781	263636	317777	408429	246608	C17060	HMDB0030174	5422	477-57-6	397244	-	-
MW0115431	Triptolide analog	雷公藤内酯类似物	Heterocyclic compounds	杂环化合物	Heterocyclic compounds	杂环化合物	361.192	362.209	[M-H]-	C21H30O5	2	707124	889239	950753	873873	854996	998475	1.06949e+06	964804	904430	962339	901309	862962	821279	781157	734179	778051	671133	769360	907677	1.0082e+06	913916	-	-	333793	-	-	-	-
MW0061618	[(1S,2R,6S,7R,9R,11R,12S,13S,14S,16R,17S)-16-[(1R)-1-[(2R)-4,5-dimethyl-6-oxo-2,3-dihydropyran-2-yl]ethyl]-6,12-dihydroxy-2,17-dimethyl-3-oxo-8,15-dioxahexacyclo[9.8.0.02,7.07,9.012,17.014,16]nonadec-4-en-13-yl] acetate	[(1S,2R,6S,7R,9R,11R,12S,13S,14S,16R,17S)-16-[(1R)-1-[(2R)-4,5-二甲基-6-氧代-2 ,3-dihydropyran-2-yl]ethyl]-6,12-dihydroxy-2,17-dimethyl-3-oxo-8,15-dioxahexacyclo[9.8.0.02,7.07,9.012,17.014,16]nonadec-4-烯-13-基]乙酸酯	Amino acid and Its metabolites	氨基酸及其代谢物	polypeptide	多肽	523.229	542.252	[M-H2O-H]-	C30H38O9	3	708302	698451	700016	682608	736142	735824	682941	763243	720220	711309	727257	751120	757588	790460	814933	879581	681314	745466	745026	779586	791845	-	HMDB0038535	101599036	-	-	-	-
MEDP2550	Hyp-Ser	L-羟脯氨酸-L-丝氨酸	Amino acid and Its metabolites	氨基酸及其代谢物	Small Peptide	小肽	219.1	218.09	[M+H]+	C8H14N2O5	2	714630	484784	365814	611525	499187	268590	901099	368268	594319	343807	475897	332060	512200	246885	246095	825676	724922	216976	375983	358790	332386	-	-	-	-	-	-	-
MEDP2010	p-Hydroxyphenylethanolamine	章鱼胺	Alcohol and amines	醇、胺类	Amines	胺类	154.1	153.079	[M+H]+	C8H11NO2	2	715708	688355	778472	772737	586235	564044	606930	666384	641563	608447	590435	621655	620707	526740	552394	585640	512465	532375	500123	568515	652057	D00178	HMDB0004825	440266	770-05-8	44715	7087	-
MEDP0545	2-Pyrrolidinone	2-吡咯烷酮	Heterocyclic compounds	杂环化合物	Heterocyclic compounds	杂环化合物	86.1	85.0528	[M+H]+	C4H7NO	1	719872	508254	612031	735913	1.07535e+06	526653	614449	637014	571127	726195	1.09505e+06	1.31013e+06	1.00049e+06	985932	980328	619689	674928	462308	898968	677398	731743	-	HMDB0002039	12025	616-45-5	36592	6452	-
MW0012979	1-Palmitoylglycerophosphocholine	1-棕榈酰甘油磷酸胆碱	GP	甘油磷脂类	PC	磷脂酰胆碱	496.339	496.34	[M+]+	C24H51NO7P+	3	720636	1.15422e+06	490963	759153	529952	884789	826410	399826	542507	463597	567048	378319	362908	613868	517734	495977	825183	348210	461356	382794	329003	C04102	HMDB0062541	86555	-	-	-	-
MW0146364	Asp-Nap-OH	-	Amino acid and Its metabolites	氨基酸及其代谢物	Small Peptide	小肽	439.113	438.106	[M+H]+	C22H18N2O8	2	723823	814645	663082	761780	757106	696938	699801	657612	641844	666411	665286	784440	693214	690054	649452	614404	708766	737007	795307	767994	750915	-	-	-	-	-	-	-
MEDP0598	2'-Hydroxy-5'-methylacetophenone	2'-羟基-5'-甲基苯乙酮	Benzene and substituted derivatives	苯及其衍生物	Benzene and substituted derivatives	苯及其衍生物	151.1	150.068	[M+H]+	C9H10O2	2	726003	1.10717e+06	435763	453524	286270	853101	441409	579302	513036	358032	608636	603428	1.13058e+06	360547	495335	460347	473103	736410	417546	489658	401398	-	HMDB0032592	15068	1450-72-2	-	-	-
MEDN1513	5-Hydroxy-2'-deoxyuridine	5-羟基-2'-脱氧尿苷	Nucleotide and Its metabolites	核苷酸及其代谢物	Nucleotide and Its metabolites	核苷酸及其代谢物	243.1	244.07	[M-H]-	C9H12N2O6	2	726195	487072	580592	692755	557755	699263	538919	596989	607096	1.13804e+06	950346	1.32126e+06	815084	827792	911981	899173	605290	1.02438e+06	786950	724182	820856	-	-	96622	5168-36-5	-	-	-
MEDN2395	LPA(22:6)	溶血磷脂酸_LPA(22:6)	GP	甘油磷脂类	LPA	溶血磷脂酸	481.2	482.243	[M-H]-	C25H39O7P	2	729030	773694	605863	532631	586703	459024	619507	555804	444533	474109	358682	461205	549592	381094	603857	604357	543940	430852	604997	491920	448840	C00681	-	52929753	-	-	-	ko00561,ko00564,ko01100,ko04072,ko04080,ko04540,ko04810,ko04975,ko04977,ko05200
MEDN1015	Nicotinic Acid	烟酸	CoEnzyme and vitamins	辅酶和维生素	CoEnzyme and vitamins	辅酶和维生素	122	123.032	[M-H]-	C6H5NO2	1	731265	699556	684061	706927	716159	631508	679587	672306	649324	640916	644871	662783	642741	629418	672326	646509	589399	604725	735748	654947	652084	C00253	HMDB0001488	938	59-67-6	15940	6272	ko00760,ko01100,ko01240,ko05133
MW0155408	Phe-Val-His-Arg	-	Amino acid and Its metabolites	氨基酸及其代谢物	Small Peptide	小肽	558.318	557.307	[M+H]+	C26H39N9O5	2	734703	821279	332679	1.27692e+06	1.65966e+06	735316	225692	163459	433732	2.3821e+06	424756	579718	497522	324028	302222	443990	590881	793411	602458	632130	577588	-	-	-	-	-	-	-
MEDP0178	Uracil	尿嘧啶	Nucleotide and Its metabolites	核苷酸及其代谢物	Nucleotide and Its metabolites	核苷酸及其代谢物	113	112.027	[M+H]+	C4H4N2O2	1	735279	881127	629626	514167	802913	1.00129e+06	529020	759452	397208	378575	344690	601139	410784	572982	440460	568571	683779	426656	505587	557467	577490	C00106	HMDB0000300	1174	66-22-8	17568	258	ko00240,ko00410,ko00770,ko01100,ko01232
MEDN1750	2-Naphthoic acid	2-萘甲酸	Organic acid and Its derivatives	有机酸及其衍生物	Organic acid and Its derivatives	有机酸及其衍生物	171	172.052	[M-H]-	C11H8O2	2	735916	789227	782063	743570	786145	731052	788508	777703	790933	797913	770439	823616	817944	833379	849095	831208	751804	803824	761624	759831	753605	C14101	-	7123	34216	-	-	-
MW0113946	Asperuloside	曲霉甙	Others	其他	Others	其他	473.133	414.116	[M+CH3COO]-	C18H22O11	3	740102	751448	653822	626504	628760	694701	582106	621681	553943	559102	654667	568726	664615	616199	650996	577392	520945	651658	712048	547397	614123	C09769	-	84298	14259-45-1	-	-	-
MW0145679	Asn-Arg-Phe-Lys	-	Amino acid and Its metabolites	氨基酸及其代谢物	Small Peptide	小肽	562.312	563.318	[M-H]-	C25H41N9O6	2	740277	826865	715852	848944	803997	756554	634083	566331	500604	518877	521102	560941	643649	826428	650630	1.15577e+06	983257	917248	966430	724751	920889	-	-	-	-	-	-	-
MEDN0536	estrone 3-sulfate	雌酮3-硫酸盐	Hormones and hormone related compounds	激素及激素相关物质	Hormones and hormone related compounds	激素及激素相关物质	349.1	350.119	[M-H]-	C18H22O5S	2	743817	788597	811404	711152	444859	865149	175455	690021	366888	1.00689e+06	1.37287e+06	1.15672e+06	482973	321157	1.09284e+06	1.55979e+06	884079	790535	726178	755695	795524	C02538	HMDB0001425	3556	481-97-0	17474	3556	ko00140,ko01100,ko04976
MW0159076	Val-Leu-Ser-Pro-Ala	-	Amino acid and Its metabolites	氨基酸及其代谢物	Small Peptide	小肽	486.292	485.285	[M+H]+	C22H39N5O7	2	751340	745940	608636	493159	528258	416783	376072	436051	467146	295773	283014	354730	265885	304874	228932	320879	391950	338208	319787	310414	349181	-	-	-	-	-	-	-
MEDN0658	Hexadecanedioic acid	十六烷二酸	FA	脂肪酰类	FFA	游离脂肪酸	285.2	286.214	[M-H]-	C16H30O4	1	758950	2.25665e+06	629248	684447	569873	4.00279e+06	601345	950177	961576	526722	703267	1.18613e+06	3.12602e+06	557562	636605	918558	788079	3.75347e+06	918986	915396	807948	C19615	HMDB0000672	10459	505-54-4	73722	5642	ko01100
MW0103633	Nicotinate mononucleotide	烟酸单核苷酸	Nucleotide and Its metabolites	核苷酸及其代谢物	Nucleotide and Its metabolites	核苷酸及其代谢物	380.015	336.048	[M-H+2Na]+	C11H15NO9P+	2	761787	803640	671518	712482	679733	588101	567617	559128	612327	556727	568564	659716	681006	611148	624922	637856	647396	650456	601387	586484	697512	C01185	HMDB0001132	121992	321-02-8	15763	6026	ko00760,ko01100,ko01240
MW0000175	Cepharadione B	千金藤二酮B	Alkaloids	生物碱	Alkaloids	生物碱	320.094	321.1	[M-H]-	C19H15NO4	3	765862	801356	812866	809561	854542	779155	827372	811200	827179	728493	746904	781253	808747	857387	876400	749819	757762	732188	754934	810289	780564	-	HMDB0030391	189151	55610-02-1	503150	-	-
MEDP0012	L-Ornithine	L-鸟氨酸	Amino acid and Its metabolites	氨基酸及其代谢物	Amino acids	氨基酸	133	168.067	[M-Cl]+	C5H13ClN2O2	1	768015	640599	984604	711612	457738	438829	607576	618244	419681	450943	432360	513065	492978	488661	389414	340802	395550	397018	460892	426610	550886	C00077	HMDB0000214	6262	3184-13-2	15729	27	ko00220,ko00330,ko00470,ko00480,ko01100,ko01210,ko01230,ko02010
MEDP0245	Nicotinamide-N-Oxide	N-氧代烟酰胺	CoEnzyme and vitamins	辅酶和维生素	CoEnzyme and vitamins	辅酶和维生素	139	138.043	[M+H]+	C6H6N2O2	2	768458	605502	432839	554556	367327	451887	511276	497805	597494	560237	523037	459054	601546	656515	387031	509231	605048	492948	504402	475160	511728	-	HMDB0002730	72661	1986-81-8	-	1503	-
MW0146871	BROMO-3-HYDROXY-4-(SUCCIN-2-YL)-CARYOLANE-LACTONE	-	Others	其他	Others	其他	397.095	400.107	[M-H]-	C19H27BrO4	2	769801	1.2848e+06	1.00974e+06	775787	963872	1.06134e+06	1.15418e+06	923875	1.13792e+06	1.09756e+06	1.09925e+06	1.00353e+06	990104	1.08867e+06	856767	988663	852196	970461	1.01141e+06	925176	1.24965e+06	-	-	-	-	-	-	-
MEDN0818	N-acetyl-beta-alanine	N-乙酰-β-丙氨酸	Amino acid and Its metabolites	氨基酸及其代谢物	Amino acid derivatives	氨基酸衍生物	130.1	131.058	[M-H]-	C5H9NO3	2	769923	842861	711511	592032	651009	656582	511681	567883	636747	830094	779341	857636	532665	697094	750646	700679	637279	644140	683070	638042	673534	C01073	HMDB0061880	76406	3025-95-4	16682	-	ko00410
MW0130935	3'-(1''-(3-Methylbutanoyl))-angeloyl vaginidiol	3'-(1''-(3-甲基丁酰基))-当归酰基阴道二醇	Alcohol and amines	醇、胺类	Alcohols	醇类	428.188	428.184	[M+]+	C24H28O7	2	773741	1.017e+06	435714	460367	388020	483592	361571	563609	339081	167771	165190	242890	322926	300825	332350	391722	390049	390112	429410	387427	465336	-	HMDB0040691	56776263	143061-67-0	-	-	-
MEDN0478	Aminomalonic Acid	氨基丙二酸	Organic acid and Its derivatives	有机酸及其衍生物	Organic acid and Its derivatives	有机酸及其衍生物	118	119.022	[M-H]-	C3H5NO4	2	774328	772153	693919	587080	645468	725959	436699	535140	456499	489230	437980	555234	441281	420871	455017	489247	472343	517315	596110	493472	506592	C00872	HMDB0001147	100714	1068-84-4	17475	-	-
MEDP1002	Acetylcholine	乙酰胆碱	Alcohol and amines	醇、胺类	Polyamines	多胺	146.1	145.11	[M+H]+	C7H15NO2	1	779498	682089	694832	829816	516480	794970	420008	672153	579330	533300	514188	504132	502482	432438	448879	498832	381092	478984	448636	494925	507530	C08201	HMDB0000895	187	60-31-1	15355	57	-
MEDN2292	Isopropyl 3-(3,4-dihydroxyphenyl)-2-hydroxypropanoate	3-(3,4-二羟基苯基)-2-羟基丙酸异丙酯	Benzene and substituted derivatives	苯及其衍生物	Benzene and substituted derivatives	苯及其衍生物	239.1	240.1	[M-H]-	C12H16O5	2	783483	581142	764707	609082	123881	573162	572062	533326	642854	587103	588988	653753	122550	575384	213430	600105	573088	603007	683712	672873	643075	-	-	44234503	-	-	-	-
MW0152893	Lys-Asn-Tyr	L-赖氨酸-L-天冬酰胺-L-酪氨酸	Amino acid and Its metabolites	氨基酸及其代谢物	Small Peptide	小肽	423.209	423.212	[M+]+	C19H29N5O6	2	784111	1.39461e+06	908609	681045	997923	1.52807e+06	605774	612694	826358	1.37134e+06	764767	786662	374328	381454	439903	413252	624114	641008	585156	642698	557610	-	-	145456604	-	-	-	-
MEDN2373	LPG(16:0)	溶血磷脂酰甘油_LPG(16:0/0:0)	GP	甘油磷脂类	LPG	溶血磷脂酰甘油	483.3	484.28	[M-H]-	C22H45O9P	2	784785	698031	638874	686783	621243	562862	651466	490616	452789	450731	487631	550410	611046	514788	657490	746219	578244	465492	558720	498202	587142	-	-	42607483	-	-	-	-
MEDP2059	Androstenediol	雄烯二醇	Hormones and hormone related compounds	激素及激素相关物质	Hormones and hormone related compounds	激素及激素相关物质	291.2	290.225	[M+H]+	C19H30O2	2	793479	941391	947887	851862	727939	852539	789813	858887	824643	639344	710217	706819	726466	742285	701683	767476	625603	654435	685054	805277	791513	C04295	HMDB0003818	10634	521-17-5	2710	6983	ko00140,ko04913
MEDN1022	5,6-Dimethylbenzimidazole	5,6-二甲基苯并咪唑	Heterocyclic compounds	杂环化合物	Heterocyclic compounds	杂环化合物	145.1	146.084	[M-H]-	C9H10N2	2	793878	812233	868537	769924	836774	820399	749594	741832	789542	807243	916916	799093	673031	806807	869816	673345	733674	780904	765968	800941	804276	C03114	HMDB0003701	675	582-60-5	15890	-	ko00740,ko00860,ko01100,ko01240
MEDN0765	11,12-EET	(±)11,(12)-环氧-5Z,8Z,14Z-二十碳三烯酸	FA	脂肪酰类	Oxidized lipids	氧化脂质	319.2	320.235	[M-H]-	C20H32O3	2	800431	869510	699306	1.11983e+06	2.46459e+06	1.1163e+06	696907	553586	865010	4.24977e+06	1.16493e+06	1.40997e+06	1.1376e+06	818554	1.04667e+06	1.59021e+06	2.25657e+06	2.77948e+06	1.52901e+06	1.31795e+06	1.26851e+06	-	-	5283204	123931-40-8	-	-	-
MEDN1966	Pyrimidine-4-carboxylic acid	嘧啶-4-羧酸	Heterocyclic compounds	杂环化合物	Heterocyclic compounds	杂环化合物	123	124.1	[M-H]-	C5H4N2O2	2	807704	755017	752709	773130	892785	665626	697241	679205	690871	652703	706852	703529	725707	662622	670371	664397	636112	675676	784234	764577	703432	-	-	24820426	819850-18-5	-	-	-
MEDN0523	Indole-3-lactic acid	3-吲哚-乳酸	Heterocyclic compounds	杂环化合物	Indole and Its derivatives	吲哚及其衍生物	204.1	205.074	[M-H]-	C11H11NO3	1	809774	830667	926174	1.17845e+06	1.44841e+06	1.42415e+06	1.43663e+06	1.41857e+06	1.42299e+06	1.0865e+06	1.24751e+06	1.81003e+06	1.31053e+06	1.37901e+06	1.38295e+06	1.47704e+06	1.23262e+06	1.42106e+06	696097	1.27517e+06	1.19907e+06	C02043	HMDB0000671	92904	1821-52-9	24813	5641	-
MEDP1203	(1R,6S)-6-amino-5-oxocyclohexyl-2-ene-1-carboxylic-acid-ester	(1R,6S)-6-氨基-5-氧代环己基-2-烯-1-羧酸酯	Aldehyde,Ketones,Esters	醛、酮、酯类	Esters	酯类	156.1	155.058	[M+H]+	C7H9NO3	2	814245	774927	748281	785919	1.10865e+06	556912	878905	648185	633086	723270	607880	585704	641869	311387	544690	568437	634669	633831	548157	676266	600819	C19831	-	49852389	-	-	-	ko01100
MW0139589	Risedronic acid	利塞膦酸	Organic acid and Its derivatives	有机酸及其衍生物	Organic acid and Its derivatives	有机酸及其衍生物	284.003	283.001	[M+H]+	C7H11NO7P2	2	818307	820670	835463	768787	760750	719239	749431	735635	759991	700925	662297	776105	732313	676878	749414	705794	629238	686028	693310	702153	739928	C08233	HMDB0015022	5245	105462-24-6	183772	-	-
MW0194331	4-Chloro-2-[(furan-2-ylmethyl)ammonio]-5-sulfamoylbenzoate	4-Chloro-2-[(furan-2-ylmethyl)ammonio]-5-sulfamoylbenzoate	Benzene and substituted derivatives	苯及其衍生物	Benzene and substituted derivatives	苯及其衍生物	389.022	330.008	[M+CH3COO]-	C12H11ClN2O5S	2	820244	782570	1.30659e+06	593689	571492	381752	535558	736330	727865	516266	486938	617959	788891	728087	1.04178e+06	621940	481302	418170	466364	530463	558240	-	HMDB0001933	118985385	-	47426	2981	-
MW0053413	Ganoderic Acid C2	灵芝酸C2	FA	脂肪酰类	FFA	游离脂肪酸	518.323	518.324	[M+]+	C30H46O7	3	822380	1.91983e+06	375213	422875	592072	762724	812098	671129	624338	591868	438673	257554	278160	445549	562705	457822	575932	366933	261591	291697	245963	-	HMDB0035304	57396771	103773-62-2	-	-	-
MEDN1283	LPE(0:0/18:3)	LPE(0:0/18:3)	GP	甘油磷脂类	LPE	溶血磷脂酰乙醇胺	474.3	475.27	[M-H]-	C23H42NO7P	1	822744	748037	403264	617206	368551	437473	185457	333306	254605	323720	187361	245130	378811	349520	230741	363865	364726	365246	387800	384678	392031	-	-	53480928	-	-	-	-
MEDP0859	Gly-Phe	甘氨酰-苯丙氨酸	Amino acid and Its metabolites	氨基酸及其代谢物	Amino acid derivatives	氨基酸衍生物	223.2	222.1	[M+H]+	C11H14N2O3	1	830137	888184	624229	3.43996e+06	2.06403e+06	1.13027e+06	794073	1.41787e+06	1.6159e+06	341515	298256	560686	419628	298127	395875	492523	275945	934626	893004	915466	798080	-	HMDB0028848	92953	519077	-	-	-
MEDN0554	2-(4-Hydroxyphenyl)ethanol	对羟基苯乙醇	Benzene and substituted derivatives	苯及其衍生物	Benzene and substituted derivatives	苯及其衍生物	137.1	138.068	[M-H]-	C8H10O2	2	831002	1.26407e+06	1.00402e+06	886024	980331	960543	731418	938559	777414	1.14757e+06	992132	1.05653e+06	877804	1.10319e+06	921065	1.04406e+06	1.03975e+06	923025	908533	902538	800367	C06044	HMDB0004284	7044	501-94-0	1879	7044	ko00350,ko01100
MEDN2286	LPE(O-18:1/0:0)	LPE(O-18:1/0:0)	GP	甘油磷脂类	LPE	溶血磷脂酰乙醇胺	464.3	465.322	[M-H]-	C23H48NO6P	2	833458	715632	854815	921832	816179	692905	600919	765184	793463	1.14051e+06	997254	1.82854e+06	1.58553e+06	1.0051e+06	1.06698e+06	1.36683e+06	1.34054e+06	940384	1.0043e+06	1.26329e+06	1.07913e+06	-	-	42607468	-	-	-	-
MEDN0209	Tryptamine	色胺	Tryptamines,Cholines,Pigments	色胺、胆碱、色素	Tryptamines	色胺	159.1	160.1	[M-H]-	C10H12N2	1	839535	896296	933373	891801	877162	733283	856525	765698	833425	857593	999597	858452	756649	873555	958962	753300	763464	920487	804238	863391	785975	C00398	HMDB0000303	1150	61-54-1	16765	-	ko00380,ko01100,ko04080
MEDP2347	3-Guanidinopropionic acid	3-胍基丙酸	Organic acid and Its derivatives	有机酸及其衍生物	Organic acid and Its derivatives	有机酸及其衍生物	132.1	131.069	[M+H]+	C4H9N3O2	1	839551	515075	846449	528645	544660	657248	564455	491061	1.27616e+06	983810	647007	400565	472450	427310	1.13755e+06	419073	585212	562233	594276	370485	380707	C03065	HMDB0013222	67701	353-09-3	15968	-	-
MEDN0065	O-Phospho-L-Serine	L-O-磷酸丝氨酸	Amino acid and Its metabolites	氨基酸及其代谢物	Amino acid derivatives	氨基酸衍生物	184	185.009	[M-H]-	C3H8NO6P	2	844447	780484	949245	633877	651882	595484	645140	732244	750047	602362	590449	694586	824098	761931	905672	656258	628110	618158	717173	712062	657619	C01005	HMDB0000272	68841	407-41-0	15811	5270	ko00260,ko00270,ko00970,ko01100,ko01200,ko01230
MEDN1284	LPE(18:3/0:0)	LPE(18:3/0:0)	GP	甘油磷脂类	LPE	溶血磷脂酰乙醇胺	474.3	475.27	[M-H]-	C23H42NO7P	1	848236	711446	400954	624695	363647	409840	171940	317183	245346	336477	170604	232925	355418	345902	228518	363503	361308	377444	406337	380889	334366	-	-	-	-	-	-	-
MEDP0370	2-(Formylamino)Benzoic Acid	2-(甲酰氨基)苯甲酸	Benzene and substituted derivatives	苯及其衍生物	Phenolic acids	酚酸类	166	165.043	[M+H]+	C8H7NO3	2	860243	713146	660938	785218	644126	589943	602047	418546	407598	751784	967716	610566	638465	564342	532686	642021	635689	559901	602166	516716	647217	C05653	HMDB0004089	101399	3342-77-6	36575	-	ko00380,ko01100
MEDP0059	L-Theanine	茶氨酸	Amino acid and Its metabolites	氨基酸及其代谢物	Amino acids	氨基酸	175	174.1	[M+H]+	C7H14N2O3	1	863960	791329	565887	683696	753858	667205	681385	734171	548114	504137	678676	512006	445525	466609	307000	500792	641580	554078	481748	695542	590344	C01047	HMDB0034365	228398	3081-61-6	17394	-	-
MEDN0463	D-Fructose 6-Phosphate-Disodium Salt	D-果糖-6-磷酸二钠盐	Carbohydrates and Its metabolites	碳水化合物及其代谢物	Phosphate sugars	磷酸糖	259	304.1	[M-2Na+H]-	C6H11Na2O9P	2	867224	1.77474e+06	1.0417e+06	2.01835e+06	1.28756e+06	2.07221e+06	1.51539e+06	1.94441e+06	2.25369e+06	870430	759364	1.03534e+06	1.32258e+06	1.50673e+06	884143	1.05554e+06	900970	1.86017e+06	1.96197e+06	1.61119e+06	1.65493e+06	-	-	22812950	26177-86-6	-	-	-
MEDN2384	LPS(18:0)	溶血磷脂酰丝氨酸_LPS(18:0)	GP	甘油磷脂类	LPS	溶血磷脂酰丝氨酸	524.3	525.307	[M-H]-	C24H48NO9P	2	873197	658217	444550	947870	483602	523899	294171	457373	262670	231383	122553	273877	465921	802758	256637	533450	587791	704476	478488	521073	552127	-	HMDB0240606	42607474	119786-67-3	-	-	-
MW0157065	Simplexin	单纯素	Terpenoids	萜类	Terpenoids	萜类	532.301	532.304	[M-]-	C30H44O8	3	874612	581992	585559	496224	1.06513e+06	310652	697865	440209	751566	594848	337422	479973	301611	196497	555573	920037	566987	602595	575739	324508	417965	-	-	119045	1404-62-2	-	-	-
MEDP0404	Sarcosine	肌氨酸	Amino acid and Its metabolites	氨基酸及其代谢物	Amino acids	氨基酸	90	89.048	[M+H]+	C3H7NO2	2	874997	505900	474300	609231	322035	237052	332652	1.03505e+06	764402	521713	1.05707e+06	262360	449771	361770	1.10267e+06	895914	311968	782429	359247	341562	241713	C00213	HMDB0000271	1088	107-97-1	15611	51	ko00260,ko00330,ko01100
MEDP2769	3-Hydroxylidocaine	3-羟基利多卡因	Others	其他	Medicine	药物	251.2	250.168	[M+H]+	C14H22N2O2	2	875836	1.14806e+06	871866	799910	830096	916631	448907	602989	513808	604815	358100	716936	491891	1.07684e+06	766289	859484	1.09537e+06	456534	960236	965483	785408	-	-	161824	34604-55-2	-	-	-
MEDN0057	N-Acetyl-L-Tyrosine	N-乙酰-L-酪氨酸	Amino acid and Its metabolites	氨基酸及其代谢物	Amino acid derivatives	氨基酸衍生物	222.1	223.085	[M-H]-	C11H13NO4	2	878395	1.0292e+06	774525	756334	594812	709766	453598	521774	400401	237915	566223	509815	395297	598290	407987	428382	408819	371466	526105	556218	594040	C01657	HMDB0000866	68310	537-55-3	21563	-	-
MEDN1444	16-HDoHE	16-羟基-4Z,7Z,10Z,13Z,17E,19Z-二十二碳六烯酸	FA	脂肪酰类	Oxidized lipids	氧化脂质	343.2	344.235	[M-H]-	C22H32O3	1	878414	1.46944e+06	1.2436e+06	818878	954134	623194	540809	671922	801976	841965	501944	681744	399267	614218	446189	600279	715221	701719	767868	744124	716398	-	HMDB0060047	11595378	90780-51-1	-	-	-
MEDP0296	4-Guanidinobutyric Acid	4-胍基丁酸	Organic acid and Its derivatives	有机酸及其衍生物	Organic acid and Its derivatives	有机酸及其衍生物	146.1	145.085	[M+H]+	C5H11N3O2	1	885613	814650	728506	734625	580097	834730	619705	571377	543954	485609	484225	638743	610349	425676	552130	643718	472982	363488	500678	613785	625111	C01035	HMDB0003464	500	463-00-3	15728	6938	ko00330,ko01100
MEDN1763	DL-O-tyrosine	DL-邻酪氨酸	Amino acid and Its metabolites	氨基酸及其代谢物	Amino acid derivatives	氨基酸衍生物	180.1	181.074	[M-H]-	C9H11NO3	1	889970	896322	882011	901973	787470	820260	759313	778577	846195	783654	807455	967607	773816	822695	849190	869561	887249	873625	797633	809732	849077	-	HMDB0006050	91482	2370-61-8	91038	-	-
MW0146556	Bellendine	贝伦丁	Heterocyclic compounds	杂环化合物	Heterocyclic compounds	杂环化合物	204.102	205.11	[M-H]-	C12H15NO2	3	891394	944762	943892	987294	962184	983054	1.01517e+06	1.00364e+06	957068	873896	836744	989442	941426	909473	876406	881301	854480	849580	873416	854986	925083	C10846	-	442996	32152-73-1	-	-	-
MW0151447	Ile-His-Asn-Glu	-	Amino acid and Its metabolites	氨基酸及其代谢物	Small Peptide	小肽	510.237	511.239	[M-H]-	C21H33N7O8	2	896023	610954	451256	634719	626846	612948	310579	391297	492199	379739	532872	463165	517614	672780	463078	702732	629193	577353	527796	589210	669822	-	-	-	-	-	-	-
MEDN1714	Isokaurenoic acid	异贝壳杉烯酸	Organic acid and Its derivatives	有机酸及其衍生物	Organic acid and Its derivatives	有机酸及其衍生物	301.2	302.225	[M-H]-	C20H30O2	2	909308	812304	820239	797245	817017	758977	979797	1.04963e+06	1.02296e+06	886798	1.00128e+06	919538	1.06249e+06	962227	937448	1.03992e+06	717429	963529	1.16398e+06	1.1782e+06	1.17368e+06	C11874	-	73062	6730-83-2	-	-	ko01100
MW0152375	Leu-Ile-Glu-Glu	-	Amino acid and Its metabolites	氨基酸及其代谢物	Small Peptide	小肽	501.262	502.264	[M-H]-	C22H38N4O9	2	914640	682780	1.63495e+06	1.60369e+06	1.64721e+06	1.7392e+06	1.02799e+06	727013	759052	1.52935e+06	616580	850912	708863	506959	879693	780209	1.25092e+06	1.14622e+06	1.71616e+06	1.52334e+06	1.36761e+06	-	-	-	-	-	-	-
MW0112696	3,4-Dicaffeoylquinic acid	3,4-二咖啡酰奎宁酸	Organic acid and Its derivatives	有机酸及其衍生物	Organic acid and Its derivatives	有机酸及其衍生物	556.142	516.127	[M-H+CH3CN]-	C25H24O12	2	922920	772534	1.51251e+06	201936	529793	575967	1.13026e+06	695396	784923	205060	186718	916688	207811	621084	520549	490606	949425	350162	991029	797780	596825	C10468	HMDB0030705	5281780	14534-61-3	521395	-	-
MW0137530	brefeldin A	布雷非菌素A	Heterocyclic compounds	杂环化合物	Heterocyclic compounds	杂环化合物	279.159	280.167	[M-H]-	C16H24O4	2	923610	1.12799e+06	1.02116e+06	159224	751362	1.03951e+06	852867	190196	813094	1.25768e+06	1.49724e+06	1.46605e+06	551841	795700	1.00821e+06	965867	700127	1.06837e+06	1.26065e+06	942352	1.07166e+06	C73840	-	5287620	20350-15-6 | 60132-23-2 | 11006-23-8	-	-	-
MEDN1271	LPE(0:0/20:2)	LPE(0:0/20:2)	GP	甘油磷脂类	LPE	溶血磷脂酰乙醇胺	504.3	505.317	[M-H]-	C25H48NO7P	1	925186	731134	730442	1.03626e+06	735209	1.0548e+06	569592	811380	302492	303987	323626	305794	682115	919593	394750	448853	522028	612336	591420	612422	669276	-	-	-	-	-	-	-
MW0144506	Ala-Asn-Val-Asp	-	Amino acid and Its metabolites	氨基酸及其代谢物	Small Peptide	小肽	416.18	417.186	[M-H]-	C16H27N5O8	2	928822	623899	282141	993713	699072	717777	665798	544584	981422	1.90315e+06	882042	829097	754057	811319	541239	570405	974708	1.08766e+06	809616	764883	808591	-	-	-	-	-	-	-
MW0126532	3-(2-Methylpropyl)-3a,4,5,6-tetrahydro-2-benzofuran-1(3h)-one	3-(2-甲基丙基)-3a,4,5,6-四氢-2-苯并呋喃-1(3h)-one	Heterocyclic compounds	杂环化合物	Heterocyclic compounds	杂环化合物	195.137	194.131	[M+H]+	C12H18O2	2	936094	871331	899733	759511	788663	745387	888699	859451	823217	948502	814984	743164	819467	886765	716202	946205	718680	706151	845886	825787	796055	-	HMDB0034450	111213	66211-45-8	-	-	-
MEDN1643	LPA(18:1/0:0)	LPA(18:1/0:0)	GP	甘油磷脂类	LPA	溶血磷脂酸	435.2	436.259	[M-H]-	C21H41O7P	1	939715	674675	585075	1.13964e+06	1.57793e+06	436343	824922	550366	381632	322047	256384	335131	698494	478979	410186	523544	311404	390309	628591	633481	592491	-	HMDB0007855	5497152	-	-	-	-
MEDP1655	21-Deoxycortisol	21-脱氧皮质醇	Hormones and hormone related compounds	激素及激素相关物质	Hormones and hormone related compounds	激素及激素相关物质	347.2	346.214	[M+H]+	C21H30O4	1	943776	1.88548e+06	2.82459e+06	3.40732e+06	2.97362e+06	3.47488e+06	2.4117e+06	2.06387e+06	3.35981e+06	825437	2.33493e+06	3.60012e+06	1.17177e+06	1.52158e+06	2.3249e+06	716607	1.14252e+06	1.93635e+06	2.14797e+06	2.08567e+06	1.89038e+06	C05497	HMDB0004030	92827	641-77-0	-	7004	ko00140
MEDN1709	2-Octanamidoacetic acid	正辛基甘氨酸	Amino acid and Its metabolites	氨基酸及其代谢物	Amino acids	氨基酸	200.1	201.136	[M-H]-	C10H19NO3	2	950402	1.76957e+06	1.23823e+06	762350	750361	999355	519489	1.21029e+06	1.63748e+06	119420	239349	360609	702669	903065	1.01433e+06	979604	1.19298e+06	1.04245e+06	917820	863909	859728	-	HMDB0000832	84290	14246-53-8	74099	5795	-
MEDN1909	4-Hydroxybenzoic Acid	4-羟基苯甲酸	Benzene and substituted derivatives	苯及其衍生物	Phenolic acids	酚酸类	137	138.032	[M-H]-	C7H6O3	1	952344	839186	1.03932e+06	980613	1.0438e+06	770965	631909	723654	616090	778412	820836	867363	685302	1.08993e+06	742799	867202	880268	752267	778587	726356	718805	C00156	HMDB0000500	135	99-96-7	30763	5486	ko00130,ko00790,ko01100,ko01240
MW0015605	Agnuside	阿格努赛德	Benzene and substituted derivatives	苯及其衍生物	Phenolics	苯酚类	449.147	466.148	[M+H-H2O]+	C22H26O11	2	961345	1.93075e+06	1.23404e+06	923053	918879	1.40123e+06	606349	1.21951e+06	1.40876e+06	762628	707098	1.80954e+06	887873	748396	1.1171e+06	793081	830794	1.03149e+06	639887	990657	729322	C09765	HMDB0036561	442416	11027-63-7	-	-	-
MW0150134	Glu-Ser-Arg-Asp	谷氨酸-丝氨酸-精氨酸-天门冬氨酸	Amino acid and Its metabolites	氨基酸及其代谢物	Small Peptide	小肽	505.211	505.213	[M+]+	C18H31N7O10	2	962212	1.52313e+06	1.44747e+06	880622	1.16365e+06	2.55086e+06	760174	862325	1.0973e+06	1.3088e+06	753463	855319	427735	511554	518115	597724	764884	913964	467942	633928	522440	-	-	-	-	-	-	-
MEDP1339	LPC(18:1/0:0)	LPC(18:1/0:0)	GP	甘油磷脂类	LPC	溶血磷脂酰胆碱	522.3	521.348	[M+H]+	C26H52NO7P	1	962486	938026	1.09732e+06	1.4637e+06	965847	673867	557471	351746	339443	432751	156665	296875	399951	394000	397444	391852	296962	242717	600693	696968	568227	-	HMDB0010385	53480465	3542-29-8	86255	-	-
MW0054984	MG(0:0/22:0/0:0)	MG(0:0/22:0/0:0)	GL	甘油脂类	MG	单甘油酯	499.348	414.371	[M+K+HCOOH]+	C25H50O4	3	963898	762826	824927	863991	832469	675227	488611	727574	518331	480260	346025	607063	555826	430080	577303	618871	578506	411653	614511	504109	558393	-	HMDB0011551	121658	-	-	-	-
MEDP2387	Ile-Ser	异亮氨酸-丝氨酸	Amino acid and Its metabolites	氨基酸及其代谢物	Small Peptide	小肽	219.1	218.127	[M+H]+	C9H18N2O4	2	964267	729026	1.04003e+06	514469	631216	705330	676801	611564	632832	812226	847240	824406	846806	624368	890079	656112	672113	550220	754692	752203	723552	-	-	7021816	6403-14-1	-	-	-
MEDP2267	S-methyl-L-thiocitrulline	S-甲基-L-硫代瓜氨酸	Amino acid and Its metabolites	氨基酸及其代谢物	Amino acid derivatives	氨基酸衍生物	206.1	205.088	[M+H]+	C7H15N3O2S	1	970088	511822	618577	934557	311362	323573	419787	536197	934712	537473	446682	443069	509046	713010	659679	517489	807194	503554	389436	425714	396499	-	-	2733508	209589-59-3	-	-	-
MEDN0323	Kynurenic Acid	犬尿酸	Amino acid and Its metabolites	氨基酸及其代谢物	Amino acid derivatives	氨基酸衍生物	188	189.043	[M-H]-	C10H7NO3	2	982158	921074	895348	372682	442934	199069	320770	403278	385159	608408	489472	566283	388244	420370	528382	647490	796612	436881	516831	521796	546537	C01717	HMDB0000715	3845	492-27-3	18344	5683	ko00380,ko01100
MW0127492	Iberin	3-甲基亚磺酰基丙基异硫氰酸酯	Aldehyde,Ketones,Esters	醛、酮、酯类	Esters	酯类	210.02	163.013	[M+HCOO+2H]+	C5H9NOS2	2	986712	996457	945395	994475	855454	893992	951796	906534	866480	791116	848462	951046	880071	888858	858665	862913	913257	873758	946326	856730	941933	-	HMDB0006095	10455	505-44-2	89494	-	-
MEDN1751	2-Hexyldecanoic acid	2-己基癸酸	FA	脂肪酰类	FFA	游离脂肪酸	255.2	256.24	[M-H]-	C16H32O2	2	995857	1.13913e+06	981719	960387	839013	903864	938933	1.00793e+06	1.03747e+06	892065	973244	1.00382e+06	1.10656e+06	1.03253e+06	1.10148e+06	976977	829279	899858	1.03598e+06	1.00657e+06	1.03453e+06	-	-	32912	25354-97-6	-	-	-
MEDN0342	Sebacate	癸二酸	Organic acid and Its derivatives	有机酸及其衍生物	Organic acid and Its derivatives	有机酸及其衍生物	201.1	202.121	[M-H]-	C10H18O4	1	996946	2.84032e+06	1.11272e+06	1.03924e+06	962799	4.7622e+06	786319	1.26836e+06	867104	317362	928764	1.36104e+06	3.50515e+06	762494	809906	902200	1.06486e+06	4.37509e+06	1.10885e+06	1.12873e+06	1.17081e+06	C08277	HMDB0000792	5192	111-20-6	41865	4240	-
MEDN1161	Quinolinic acid	喹啉酸	Heterocyclic compounds	杂环化合物	Heterocyclic compounds	杂环化合物	166	167.022	[M-H]-	C7H5NO4	2	997616	1.57411e+06	1.35601e+06	1.02562e+06	1.65831e+06	1.39088e+06	1.39829e+06	763211	1.47344e+06	1.59951e+06	1.41136e+06	806484	932442	945533	1.6291e+06	1.02571e+06	1.34405e+06	926328	1.38989e+06	1.38228e+06	1.43165e+06	C03722	HMDB0000232	1066	89-00-9	16675	330	ko00380,ko00410,ko00760,ko01100,ko01240
MW0052493	Drospirenone	屈螺酮	Aldehyde,Ketones,Esters	醛、酮、酯类	Ketones	酮类	367.222	366.219	[M+H]+	C24H30O3	3	1.00071e+06	1.72298e+06	1.29609e+06	853509	984644	485193	443680	553316	409854	162125	127911	89856.6	78062.6	206732	128834	112729	95964.5	107928	213990	212495	282595	-	HMDB0015467	68873	67392-87-4	50838	-	-
MEDN2284	LPE(O-18:2)	LPE(O-18:2)	GP	甘油磷脂类	LPE	溶血磷脂酰乙醇胺	462.3	463.306	[M-H]-	C23H46NO6P	2	1.00149e+06	822703	953150	853246	1.01252e+06	746156	750246	657873	886893	716565	785512	1.02292e+06	733110	758911	634810	848358	847014	693287	761642	829212	852644	-	-	164230329	-	-	-	-
MEDN0147	5-Methylcytosine	5-甲基胞嘧啶	Nucleotide and Its metabolites	核苷酸及其代谢物	Nucleotide and Its metabolites	核苷酸及其代谢物	124.1	125.059	[M-H]-	C5H7N3O	1	1.01084e+06	837360	798427	871479	721247	811976	674705	679403	728127	672945	586064	541304	597635	782026	708639	774978	738674	815640	748545	740820	669728	C02376	HMDB0002894	65040	554-01-8	27551	3247	ko00240,ko01100
MEDN1837	2,6-Di-tert-butyl-4-(hydroxymethyl)phenol	2,6-二叔丁基-4-(羟甲基)苯酚	Benzene and substituted derivatives	苯及其衍生物	Benzene and substituted derivatives	苯及其衍生物	235.2	236.178	[M-H]-	C15H24O2	1	1.01939e+06	933451	921921	1.18893e+06	935975	918080	973811	986710	901526	1.17674e+06	1.21362e+06	829060	953414	958771	1.11095e+06	951628	1.00434e+06	929915	920721	946821	1.05449e+06	-	HMDB0032048	6929	88-26-6	-	-	-
MEDN2415	FFA(19:2)	十九碳二烯酸	FA	脂肪酰类	FFA	游离脂肪酸	293.2	294.256	[M-H]-	C19H34O2	2	1.0232e+06	852656	1.05341e+06	1.04529e+06	811143	796688	1.00439e+06	1.09788e+06	925074	982024	1.04914e+06	644711	1.02354e+06	956683	970866	563387	527402	787167	1.09382e+06	944788	737900	-	-	52921851	-	-	-	-
MEDP1005*102	β-Alanine	β-氨基丙酸	Amino acid and Its metabolites	氨基酸及其代谢物	Amino acids	氨基酸	90	89.048	[M+H]+	C3H7NO2	1	1.0245e+06	1.0015e+06	1.11062e+06	1.03956e+06	1.08675e+06	860587	998682	959595	831491	933660	932089	834581	997942	948126	1.07515e+06	911803	957857	821057	861120	998684	975388	C00099	HMDB0000056	239	107-95-9	16958	5119	ko00240,ko00410,ko00640,ko00770,ko01100,ko01240,ko04080,ko04974
MEDP0013*102	L-Alanine	L-丙氨酸	Amino acid and Its metabolites	氨基酸及其代谢物	Amino acids	氨基酸	90	89.048	[M+H]+	C3H7NO2	1	1.0245e+06	1.0015e+06	1.11062e+06	1.03956e+06	1.08675e+06	860587	998682	959595	831491	933660	932089	834581	997942	948126	1.07515e+06	911803	957857	821057	861120	998684	975388	C00041	HMDB0000161	5950	56-41-7	16977	-	ko00250,ko00270,ko00430,ko00450,ko00470,ko00970,ko01100,ko01200,ko01230,ko02010,ko04122,ko04974,ko04978,ko05230
MW0145998	Asn-TyrMe-OH	-	Amino acid and Its metabolites	氨基酸及其代谢物	Small Peptide	小肽	459.151	417.117	[M+CH3CN+H]+	C19H19N3O8	2	1.02824e+06	1.08919e+06	1.08109e+06	991883	889121	980059	855433	882033	885474	832655	876929	968829	916195	866829	849781	868685	856974	751376	893318	837354	895554	-	-	-	-	-	-	-
MW0157625	Thr-Glu-Asp-Pro-Ala	-	Amino acid and Its metabolites	氨基酸及其代谢物	Small Peptide	小肽	531.228	531.218	[M+]+	C21H33N5O11	2	1.04028e+06	2.15732e+06	1.85775e+06	1.30955e+06	1.19108e+06	482407	625424	683437	602408	211514	194937	155697	96910.6	253594	158268	169146	92421.6	169650	190678	306455	234773	-	-	-	-	-	-	-
MW0111251	Phencyclidine	苯环利定	Others	其他	Others	其他	525.362	243.199	[2M+K]+	C17H25N	2	1.04358e+06	878363	469633	670570	961562	597070	532426	393846	508410	365880	279390	367370	140180	302661	423019	424060	335122	405837	497642	386495	357299	C07575	HMDB0256399	6468	-	-	-	-
MW0155401	Phe-Val-Asp-Lys	-	Amino acid and Its metabolites	氨基酸及其代谢物	Small Peptide	小肽	508.281	507.269	[M+H]+	C24H37N5O7	2	1.04455e+06	596780	488835	358896	811307	316509	658355	270654	312673	158509	174596	125272	341675	162399	223568	240909	199160	170622	340015	334338	335731	-	-	-	-	-	-	-
MEDN1221*049	D-Mannose 6-phosphate	D-甘露糖6-磷酸	Carbohydrates and Its metabolites	碳水化合物及其代谢物	Phosphate sugars	磷酸糖	259	260.03	[M-H]-	C6H13O9P	2	1.04827e+06	1.75604e+06	1.01625e+06	2.34966e+06	1.34524e+06	2.77382e+06	1.67994e+06	1.69241e+06	2.3499e+06	857966	709774	1.21832e+06	1.12474e+06	1.62096e+06	727715	668368	1.1069e+06	2.41378e+06	1.93875e+06	1.67728e+06	1.93616e+06	C00275	-	65127	3672-15-9	-	-	ko00051,ko00520,ko01100,ko01240,ko01250,ko04142
MEDN0227*049	D-Glucose 6-Phosphate	D-葡萄糖-6-磷酸	Carbohydrates and Its metabolites	碳水化合物及其代谢物	Phosphate sugars	磷酸糖	259	260.03	[M-H]-	C6H13O9P	2	1.04827e+06	1.75604e+06	1.01625e+06	2.34966e+06	1.34524e+06	2.77382e+06	1.67994e+06	1.69241e+06	2.3499e+06	857966	709774	1.21832e+06	1.12474e+06	1.62096e+06	727715	668368	1.1069e+06	2.41378e+06	1.93875e+06	1.67728e+06	1.93616e+06	C00092	HMDB0001401	439958	56-73-5	4170	145	ko00500,ko00524,ko00562,ko01100,ko04911,ko04917,ko04918,ko04931,ko04973,ko05230,ko05415
MEDN0381	FFA(16:0)	十六烷酸	FA	脂肪酰类	FFA	游离脂肪酸	255.2	256.24	[M-H]-	C16H32O2	1	1.05051e+06	1.15131e+06	1.02663e+06	985442	834134	885548	947951	969346	1.07937e+06	928223	996246	1.03618e+06	1.10892e+06	1.05847e+06	1.12541e+06	991464	826598	869575	1.0221e+06	974188	1.03194e+06	C00249	HMDB0000220	985	21096	15756	187	ko00061,ko00062,ko00071,ko01040,ko01100,ko01212
MW0006864	Dimethyl phthalate	邻苯二甲酸二甲酯	Benzene and substituted derivatives	苯及其衍生物	Benzene and substituted derivatives	苯及其衍生物	195.065	194.058	[M+H]+	C10H10O4	2	1.05206e+06	642198	783885	507760	664770	319715	679166	385049	329565	462606	488384	343448	838363	337851	705102	667493	581981	323301	863545	807309	689788	C11233	HMDB0251388	8554	-	-	-	-
MEDN2338	Salicylic acid	水杨酸	Organic acid and Its derivatives	有机酸及其衍生物	Organic acid and Its derivatives	有机酸及其衍生物	137	138.032	[M-H]-	C7H6O3	2	1.05633e+06	1.19097e+06	1.1076e+06	1.13486e+06	1.29419e+06	1.0829e+06	938331	1.03559e+06	884816	1.10676e+06	1.06689e+06	1.16463e+06	928985	999491	1.15416e+06	1.15351e+06	1.3012e+06	1.11154e+06	1.05112e+06	1.13222e+06	1.03999e+06	C00805	HMDB0001895	338	69-72-7	16914	616	ko01100,ko04976
MW0155411	Phe-Val-Lys-Lys	-	Amino acid and Its metabolites	氨基酸及其代谢物	Small Peptide	小肽	520.336	520.337	[M+]+	C26H44N6O5	2	1.06306e+06	1.12469e+06	927422	855647	919359	1.21825e+06	873585	1.07178e+06	1.25202e+06	1.14762e+06	833916	1.53927e+06	687802	655993	1.1619e+06	1.26529e+06	1.01648e+06	903676	847124	722087	861570	-	-	-	-	-	-	-
MW0006430	Buprenorphine	丁丙诺啡	Benzene and substituted derivatives	苯及其衍生物	Benzene and substituted derivatives	苯及其衍生物	466.294	467.304	[M-H]-	C29H41NO4	2	1.07424e+06	1.02418e+06	957013	835239	713991	1.15309e+06	519268	741970	519593	707289	421077	773402	743461	1.01261e+06	844327	990932	1.10744e+06	795177	836259	854671	858506	C08007	HMDB0015057	644073	52485-79-7	3216	-	-
MEDN1246	3-(pyrazol-1-yl)-L-alanine	3-(吡唑-1-基)-L-丙氨酸	Amino acid and Its metabolites	氨基酸及其代谢物	Amino acid derivatives	氨基酸衍生物	154.1	155.069	[M-H]-	C6H9N3O2	2	1.07528e+06	701239	893450	870289	793304	718732	769079	747116	735493	619757	745725	680136	738359	736796	678642	668055	655873	905433	761827	812668	783394	C01162	-	151491	2734-48-7	-	-	-
MW0004982	4-Fluorobenzoic acid	4-氟苯甲酸酯	Benzene and substituted derivatives	苯及其衍生物	Benzene and substituted derivatives	苯及其衍生物	174.999	140.027	[M+Cl]-	C7H5FO2	2	1.07535e+06	1.08442e+06	1.08931e+06	1.15036e+06	1.06468e+06	1.10832e+06	1.07076e+06	1.09849e+06	1.0844e+06	1.13654e+06	1.15688e+06	1.17921e+06	1.13074e+06	1.19957e+06	1.09658e+06	1.19953e+06	1.13705e+06	1.11593e+06	1.04727e+06	1.09738e+06	1.15036e+06	C02371	HMDB0246425	9973	-	-	-	ko01100
MEDP1073*124	6-O-methylguanine	6-O-甲基鸟嘌呤	Nucleotide and Its metabolites	核苷酸及其代谢物	Nucleotide and Its metabolites	核苷酸及其代谢物	166.1	165.065	[M+H]+	C6H7N5O	1	1.07841e+06	811484	867275	668586	687582	767367	767351	765213	751317	1.01229e+06	1.16294e+06	1.29645e+06	880641	758638	1.16558e+06	1.18177e+06	1.23407e+06	980108	711988	966665	927022	-	-	65275	20535-83-5	-	-	-
MEDP1162*124	1-Methylguanine	1-甲基鸟嘌呤	Nucleotide and Its metabolites	核苷酸及其代谢物	Nucleotide and Its metabolites	核苷酸及其代谢物	166.1	165.065	[M+H]+	C6H7N5O	1	1.07841e+06	811484	867275	668586	687582	767367	767351	765213	751317	1.01229e+06	1.16294e+06	1.29645e+06	880641	758638	1.16558e+06	1.18177e+06	1.23407e+06	980108	711988	966665	927022	C04152	HMDB0003282	3778	938-85-2	21803	3778	-
MEDN1265	LPE(22:4/0:0)	LPE(22:4/0:0)	GP	甘油磷脂类	LPE	溶血磷脂酰乙醇胺	528.3	529.317	[M-H]-	C27H48NO7P	1	1.08015e+06	793254	865798	1.1395e+06	628497	566542	310111	515629	428174	281090	192999	304121	667879	811655	305102	544579	648116	520751	539148	571204	516959	-	-	-	-	-	-	-
MW0109704	2-[(2-Amino-3-hydroxypropanoyl)amino]-3-sulfanylpropanoic acid	Ser Cys	Amino acid and Its metabolites	氨基酸及其代谢物	Small Peptide	小肽	284.972	208.052	[M-H+2K]+	C6H12N2O4S	2	1.08224e+06	1.07556e+06	1.22939e+06	1.00326e+06	966026	1.06351e+06	1.05927e+06	910177	1.07267e+06	1.17998e+06	1.00945e+06	765979	1.08064e+06	850524	922087	794532	837381	1.00046e+06	1.08705e+06	926637	935987	-	HMDB0029036	18218239	-	-	-	-
MW0132897	3-[3,4-dihydroxy-5-(2,3,4,5-tetrahydroxybenzoyloxy)benzoyloxy]-4,5-dihydroxybenzoic acid	3-[3，4-二羟基-5-(2，3，4，5-四羟基苯甲酰氧基）苯甲酰氧基]-4，5-二羟基苯甲酸	Organic acid and Its derivatives	有机酸及其衍生物	Organic acid and Its derivatives	有机酸及其衍生物	526.989	490.038	[M+K-2H]-	C21H14O14	3	1.09954e+06	1.25211e+06	1.31951e+06	1.51766e+06	1.3979e+06	1.59167e+06	1.23333e+06	1.02083e+06	734442	1.17063e+06	1.47177e+06	1.47284e+06	2.31461e+06	1.22753e+06	1.6338e+06	1.08497e+06	1.8317e+06	1.86021e+06	1.59846e+06	2.20849e+06	1.46631e+06	-	HMDB0128308	131834648	-	-	-	-
MEDN0763	(±)9-HETE	(±)-9-羟基-5Z,7E,11Z,14Z-二十碳四烯酸	FA	脂肪酰类	Oxidized lipids	氧化脂质	319.3	320.235	[M-H]-	C20H32O3	1	1.11601e+06	1.89312e+06	1.6289e+06	1.23634e+06	1.7337e+06	1.05388e+06	982436	915628	1.39767e+06	1.43986e+06	972250	1.13289e+06	742324	873528	834633	869203	993566	1.39135e+06	1.07997e+06	1.03681e+06	1.00753e+06	-	HMDB0010222	5312978	79495-85-5	72785	-	-
MEDP2313*133	Gly-Gln	L-甘氨酸-L-谷氨酰胺	Amino acid and Its metabolites	氨基酸及其代谢物	Small Peptide	小肽	204.1	203.091	[M+H]+	C7H13N3O4	2	1.11693e+06	1.34799e+06	1.14382e+06	951050	1.07701e+06	1.1659e+06	980327	1.01443e+06	1.00639e+06	753660	862396	1.317e+06	1.07652e+06	1.15393e+06	955301	932022	1.09584e+06	1.04718e+06	1.00287e+06	1.08738e+06	988480	-	-	123913	13115-71-4	-	-	-
MEDP2542*133	Gln-Gly	L-谷氨酰胺-L-甘氨酸	Amino acid and Its metabolites	氨基酸及其代谢物	Small Peptide	小肽	204.1	203.09	[M+H]+	C7H13N3O4	2	1.11693e+06	1.34799e+06	1.14382e+06	951050	1.07701e+06	1.1659e+06	980327	1.01443e+06	1.00639e+06	753660	862396	1.317e+06	1.07652e+06	1.15393e+06	955301	932022	1.09584e+06	1.04718e+06	1.00287e+06	1.08738e+06	988480	-	HMDB0028797	6992691	2650-65-9	73848	-	-
MW0158189	Trp-Leu-Met	色氨酸-亮氨酸-甲硫氨酸	Amino acid and Its metabolites	氨基酸及其代谢物	Small Peptide	小肽	449.224	448.214	[M+H]+	C22H32N4O4S1	2	1.13261e+06	1.82085e+06	1.42445e+06	940697	1.29088e+06	495578	471685	520671	585867	206858	155848	114601	114621	224994	172510	94637.6	72770.4	150674	269801	300406	303642	-	-	145458419	-	-	-	-
MEDN0506	N-Acetylglucosamine 1-Phosphate	N-乙酰葡萄糖胺 1-磷酸	Carbohydrates and Its metabolites	碳水化合物及其代谢物	Phosphate sugars	磷酸糖	300	301.056	[M-H]-	C8H16NO9P	2	1.13479e+06	840686	851980	717490	826470	744466	756653	716914	757847	537231	645175	620890	685949	843130	966135	1.08836e+06	921387	932574	776472	839145	827794	C04256	HMDB0001367	440272	6866-69-9	7125	6194	-
MW0006532	Chlorbromuron	氯溴隆	Benzene and substituted derivatives	苯及其衍生物	Benzene and substituted derivatives	苯及其衍生物	292.967	293.959	[M+H]+	C9H10BrClN2O2	2	1.13752e+06	981188	921776	942549	936517	897200	721683	817805	743603	884062	732968	677383	996399	815864	881009	801717	844926	830075	945427	819329	880835	-	-	25912	13360-45-7	-	-	-
MW0059174	Peiminine	培胺	Alkaloids	生物碱	Alkaloids	生物碱	429.318	429.324	[M+]+	C27H43NO3	2	1.13973e+06	464438	861369	496507	549111	746562	796054	802708	547751	208707	354888	237711	279647	226933	313934	301275	134903	251671	215498	245128	322033	-	-	167691	18059-10-4	-	-	-
MEDP0159	Adenine	腺嘌呤	Nucleotide and Its metabolites	核苷酸及其代谢物	Nucleotide and Its metabolites	核苷酸及其代谢物	136.1	135.055	[M+H]+	C5H5N5	1	1.14223e+06	1.45615e+06	1.17272e+06	1.24448e+06	1.39332e+06	1.25528e+06	1.37797e+06	1.05848e+06	804250	582024	1289145	658706	610375	887667	1477630	510399	846162	636459	657498	755739	931369	C00147	HMDB0000034	190	73-24-5	16708	85	ko00230,ko01100,ko01232
MW0118781	4-Hydroxy-2-methylquinoline	2-甲基喹啉-4-醇	Heterocyclic compounds	杂环化合物	Heterocyclic compounds	杂环化合物	158.063	159.068	[M-H]-	C10H9NO	2	1.14381e+06	1.16146e+06	1.18461e+06	1.2329e+06	1.27127e+06	1.32916e+06	1.37736e+06	1386340	1.32683e+06	1.23441e+06	1.1389e+06	1.28567e+06	1.2133e+06	1.27629e+06	1.23705e+06	1.18992e+06	1.20641e+06	1.23858e+06	1.18988e+06	1.20806e+06	1.19703e+06	C21873	-	69089	607-67-0 | 5660-24-2	-	-	ko01100
MEDN1272	LPE(20:2/0:0)	LPE(20:2/0:0)	GP	甘油磷脂类	LPE	溶血磷脂酰乙醇胺	504.3	505.317	[M-H]-	C25H48NO7P	1	1.15139e+06	776943	706670	1.06108e+06	789764	1.2304e+06	610990	913450	484237	383092	297511	324268	665024	1.00063e+06	477727	607160	528332	594705	810763	606934	799792	-	-	-	-	-	-	-
MW0000246	Ergocornine	麦角碱	Alkaloids	生物碱	Alkaloids	生物碱	560.297	561.295	[M-H]-	C31H39N5O5	2	1.15486e+06	691940	810352	786142	554397	545316	603490	718393	393420	297395	297894	416233	876063	578445	261746	303775	427561	468804	616404	637480	672147	C09162	-	73453	564-36-3	-	-	-
MW0152954	Lys-Glu-Glu	L-赖氨酸-L-谷氨酸-L-谷氨酸	Amino acid and Its metabolites	氨基酸及其代谢物	Small Peptide	小肽	405.197	404.191	[M+H]+	C16H28N4O8	2	1.15705e+06	1.16341e+06	1.91437e+06	1.3697e+06	915443	1.51409e+06	1.06358e+06	1.30839e+06	610076	481951	638477	495456	356828	434194	590003	465521	260190	374053	425494	470836	424977	-	-	15431726	-	-	-	-
MW0112958	4-(beta-D-glucosyloxy)benzoic acid	对羟基苯甲酸-葡萄糖	Organic acid and Its derivatives	有机酸及其衍生物	Organic acid and Its derivatives	有机酸及其衍生物	321.064	300.085	[M+Na-2H]-	C13H16O8	3	1.15779e+06	1.17183e+06	1.05729e+06	1.34859e+06	1.27695e+06	1.24554e+06	1.28131e+06	1.25906e+06	1.09508e+06	1.06507e+06	1.07315e+06	1.4155e+06	1.25859e+06	1.13631e+06	1.17169e+06	1.20855e+06	1.10213e+06	1.15263e+06	1.24747e+06	1.13506e+06	1.08568e+06	C03993	-	440186	-	-	-	ko00130
MEDN1148*052	2-hydroxyhexadecanoic acid	2-羟基十六酸	FA	脂肪酰类	FFA	游离脂肪酸	271.2	272.235	[M-H]-	C16H32O3	1	1.16225e+06	1.10007e+06	962253	770167	677876	1.25671e+06	669378	888946	768122	545835	633338	723817	1.41532e+06	609952	638221	640818	496385	1.27149e+06	760604	845062	855710	-	HMDB0031057	92836	764-67-0	75972	-	-
MEDN1112*052	16-Hydroxyhexadecanoic acid	16-羟基十六酸	FA	脂肪酰类	FFA	游离脂肪酸	271.2	272.235	[M-H]-	C16H32O3	1	1.16225e+06	1.10007e+06	962253	770167	677876	1.25671e+06	669378	888946	768122	545835	633338	723817	1.41532e+06	609952	638221	640818	496385	1.27149e+06	760604	845062	855710	C18218	HMDB0006294	10466	506-13-8	55328	-	ko01100
MW0142291	Methyl-D-erythritol Phosphate	2-C-甲基-D-赤藓糖醇4-磷酸酯	Organic acid and Its derivatives	有机酸及其衍生物	Organic acid and Its derivatives	有机酸及其衍生物	255.002	216.04	[M+K]+	C5H13O7P	3	1.16977e+06	1.05028e+06	1.06372e+06	1.2093e+06	1.0841e+06	873516	953526	979731	1.0026e+06	1.04404e+06	1.02912e+06	932866	780104	845266	889743	709524	798762	723886	769593	836326	747584	C11434	HMDB0304061	443198	-	-	-	ko00900,ko01100
MEDN1056	Iminodiacetic acid	亚氨基二乙酸	Organic acid and Its derivatives	有机酸及其衍生物	Organic acid and Its derivatives	有机酸及其衍生物	132	133.037	[M-H]-	C4H7NO4	2	1.1753e+06	884461	716160	802748	782948	938753	700349	774539	964197	1.15871e+06	970678	948314	572649	945893	774940	876469	1.17837e+06	1.09848e+06	1.04395e+06	999986	903393	C19911	HMDB0011753	8897	142-73-4	24786	-	-
MEDN1840*054	Pinolenic acid	皮诺敛酸	FA	脂肪酰类	FFA	游离脂肪酸	277.2	278.225	[M-H]-	C18H30O2	2	1.17713e+06	1.5563e+06	1.38802e+06	1.21406e+06	1.01747e+06	1.49255e+06	1.0891e+06	1.33268e+06	1.25728e+06	1.55016e+06	1.61606e+06	1.8961e+06	1.80717e+06	1.60505e+06	1.91427e+06	1.95273e+06	1.35197e+06	2.02854e+06	1.60387e+06	1.58176e+06	1.53939e+06	-	-	5312495	16833-54-8	-	-	-
MEDN0378*054	FFA(18:3)	γ-亚麻酸(C18:3)	FA	脂肪酰类	FFA	游离脂肪酸	277.2	278.22	[M-H]-	C18H30O2	1	1.17713e+06	1.5563e+06	1.38802e+06	1.21406e+06	1.01747e+06	1.49255e+06	1.0891e+06	1.33268e+06	1.25728e+06	1.55016e+06	1.61606e+06	1.8961e+06	1.80717e+06	1.60505e+06	1.91427e+06	1.95273e+06	1.35197e+06	2.02854e+06	1.60387e+06	1.58176e+06	1.53939e+06	C06426	HMDB0003073	5280933	506-26-3	28661	386	ko00591,ko01040,ko01100
MW0154731	C25H50NO6P	C25H50NO6P	Organic acid and Its derivatives	有机酸及其衍生物	Phosphoric acids	磷酸类化合物	477.359	491.338	[M+]+	C25H50NO6P	2	1.17934e+06	832898	1.00696e+06	712039	799617	698678	880963	838415	705122	713849	543769	518502	442304	538936	653222	597786	940097	563936	648155	553976	597857	-	-	21668182	-	-	-	-
MW0124277	Gymnodimine	绞股蓝	Heterocyclic compounds	杂环化合物	Heterocyclic compounds	杂环化合物	506.328	507.335	[M-H]-	C32H45NO4	3	1.19248e+06	776857	842943	1.26125e+06	788765	521223	562662	681565	387823	291556	292390	215576	404076	541059	354649	366297	365568	318429	613684	638938	533886	C20025	HMDB0041430	11649137	173792-58-0	-	-	-
MW0000212	Cytochalasin Opho	细胞松弛素 Opho	Hormones and hormone related compounds	激素及激素相关物质	Hormones and hormone related compounds	激素及激素相关物质	450.263	451.272	[M-H]-	C28H37NO4	3	1.195e+06	589272	480162	1.0673e+06	816282	294281	304259	412956	316926	409826	252884	191957	476021	333920	337060	406293	222695	182563	422715	456774	461383	-	HMDB0035366	6442846	108050-26-6	-	-	-
MW0008696	N-(2,2,2-Trifluoroethyl)-N-{4-[2,2,2-trifluoro-1-hydroxy-1-(trifluoromethyl)ethyl]phenyl}benzenesulfonamide	N-(2,2,2-三氟乙基)-N-{4-[2,2,2-三氟-1-羟基-1-(三氟甲基)乙基]苯基}苯磺酰胺	Benzene and substituted derivatives	苯及其衍生物	Benzene and substituted derivatives	苯及其衍生物	480.031	481.039	[M-H]-	C17H12F9NO3S	2	1.20475e+06	1.28437e+06	1.08609e+06	1.09263e+06	1.05722e+06	1.15094e+06	1.16272e+06	1.16785e+06	1.12909e+06	994048	1.03105e+06	1.08479e+06	1.03035e+06	1.15303e+06	1.14415e+06	1.14588e+06	1.32956e+06	1.24171e+06	1.29426e+06	1.13007e+06	1.16123e+06	C15630	HMDB0258663	447912	-	-	-	-
MW0015377	9(10)-EpOME	-	FA	脂肪酰类	Oxidized lipids	氧化脂质	295.23	296.235	[M-H]-	C18H32O3	3	1.20607e+06	2.10198e+06	1.15231e+06	1.17136e+06	1.05104e+06	2.3415e+06	1.0399e+06	1.43709e+06	1.22598e+06	870295	1.32166e+06	1.83369e+06	2.26683e+06	1.04468e+06	1.12055e+06	1.30238e+06	1.27562e+06	1.80235e+06	1.29805e+06	1.16389e+06	1.09632e+06	-	HMDB0004701	5316080	16833-56-0	34494	-	-
MW0009671	Rhein	大黄酸	Benzene and substituted derivatives	苯及其衍生物	Benzene and substituted derivatives	苯及其衍生物	303.036	284.032	[M+F]-	C15H8O6	2	1.21851e+06	1.23279e+06	1.29904e+06	1.36173e+06	1.35641e+06	1.54969e+06	1.54375e+06	1.45553e+06	1.37967e+06	1.30812e+06	1.31026e+06	1.56167e+06	1.47212e+06	1.39559e+06	1.33828e+06	1.43724e+06	1.57228e+06	1.48638e+06	1.29286e+06	1.33873e+06	1.29924e+06	C10401	HMDB0032876	10168	478-43-3	-	-	-
MW0006725	Deoxynojirimycin Tetrabenzyl Ether	脱氧野尻霉素四苄醚	Benzene and substituted derivatives	苯及其衍生物	Benzene and substituted derivatives	苯及其衍生物	523.267	523.272	[M+]+	C34H37NO4	2	1.22602e+06	696654	776062	969338	783129	505180	635551	443875	366958	233921	157027	182982	275456	288277	229717	296528	215549	251379	233899	253414	321729	-	-	11027759	69567-11-9	-	-	-
MW0152216	Leu-Arg-Asn-Arg	-	Amino acid and Its metabolites	氨基酸及其代谢物	Small Peptide	小肽	558.353	557.34	[M+H]+	C22H43N11O6	2	1.23259e+06	357185	876048	1.52283e+06	1.60433e+06	758327	1.38851e+06	810448	616490	476527	216319	305246	625439	377817	348757	434932	142645	251615	508558	379696	380933	-	-	-	-	-	-	-
MW0002196	1,3,5-Trichloro-2-methoxybenzene	1，3，5-三氯-2-甲氧基苯	Benzene and substituted derivatives	苯及其衍生物	Phenolics	苯酚类	208.931	209.941	[M-H]-	C7H5Cl3O	3	1.25429e+06	1.11635e+06	183081	985395	1.12088e+06	1.02295e+06	1.01128e+06	948300	972628	910941	913035	861190	897636	935010	935564	969993	889512	892836	1.33581e+06	949286	942223	C11510	HMDB0029643	6884	87-40-1	19333	-	-
MEDP2133	2,6-Pyridinedicarboxylic acid	2,6-吡啶二羧酸	Heterocyclic compounds	杂环化合物	Heterocyclic compounds	杂环化合物	168	167.022	[M+H]+	C7H5NO4	2	1.25775e+06	1.23936e+06	1.16188e+06	1.08677e+06	1.01802e+06	987318	907015	963194	804782	851823	987584	1.07149e+06	579121	897740	702040	884908	988583	952246	906677	962610	930634	-	HMDB0033161	10367	499-83-2	46837	-	-
MW0112781	Dibenz(b,f)(1,4)oxazepine-10(11H)-carboxylic acid, 8-chloro-, 2-(1-oxo-3-(4-pyridinyl)propyl)hydrazide, monohydrochloride	二苯并(b,f)(1,4)oxazepine-10(11H)-羧酸，8-氯-，2-(1-氧代-3-(4-吡啶基)丙基)酰肼，单盐酸盐	Benzene and substituted derivatives	苯及其衍生物	Benzene and substituted derivatives	苯及其衍生物	423.119	458.091	[M+H]+	C22H20Cl2N4O3	2	1.26108e+06	1.17549e+06	1.30352e+06	1.1842e+06	1.06012e+06	1.28786e+06	953031	1.03675e+06	1.06924e+06	941197	979300	1.17086e+06	1.03222e+06	1.17966e+06	1.14922e+06	1.15531e+06	1.01693e+06	1.19768e+06	1.04851e+06	1.02104e+06	1.037e+06	-	-	132748	146033-02-5	-	-	-
MW0158526	Tyr-Leu-Pro-Ala-Val	-	Amino acid and Its metabolites	氨基酸及其代谢物	Small Peptide	小肽	562.327	561.316	[M+H]+	C28H43N5O7	2	1.26897e+06	1.32115e+06	1.08617e+06	1.05107e+06	981111	1.35999e+06	487157	590491	945343	625387	646758	933678	801380	583944	445746	500944	788845	748015	620122	604773	818424	-	-	-	-	-	-	-
MEDP1298	Pregnanetriol	孕烯醇	Alcohol and amines	醇、胺类	Alcohols	醇类	337.3	336.266	[M+H]+	C21H36O3	2	1.27254e+06	1.08407e+06	710443	862684	463719	637645	436866	601612	244184	375158	276936	293612	391059	384008	392778	425347	484459	433773	466209	470059	432799	C14680	-	101967	1098-45-9	-	-	-
MW0157113	Sodium thiosalicylate	硫代水杨酸钠	Benzene and substituted derivatives	苯及其衍生物	Benzene and substituted derivatives	苯及其衍生物	235.002	175.991	[M+CH3COO]-	C7H5NaO2S	3	1.2759e+06	1.19237e+06	1.25859e+06	1.23086e+06	1.16496e+06	1.08649e+06	1.21052e+06	1.21627e+06	1.28309e+06	1.14304e+06	1.18757e+06	1.33884e+06	1.30429e+06	1.26498e+06	1.24648e+06	1.14507e+06	1.03144e+06	1.10841e+06	1.16963e+06	1.27767e+06	1.20944e+06	C08171	-	23690429	134-23-6	-	-	-
MW0126192	Livalo	利瓦洛	Others	其他	Medicine	药物	402.15	420.161	[M-H2O-H]-	C25H23FNO4-	2	1.30656e+06	1.68611e+06	1.42362e+06	1.27108e+06	1397275	1.15862e+06	1.1525e+06	1.28677e+06	1.38264e+06	1.0877e+06	1.0826e+06	1.12086e+06	751718	1.05943e+06	871891	972211	976031	1.06457e+06	1.32046e+06	1.29041e+06	1.13464e+06	-	HMDB0041991	24848419	147511-69-1 | 147526-32-7	32020	-	-
MW0126453	Riesling acetal	雷司令乙缩醛	Heterocyclic compounds	杂环化合物	Heterocyclic compounds	杂环化合物	242.178	226.157	[M+NH4-2H]-	C13H22O3	3	1.33406e+06	1.0734e+06	1237678	1.62277e+06	1.32979e+06	1.04389e+06	1.13542e+06	1.43488e+06	944138	1.01294e+06	1.0824e+06	2.04049e+06	1.72283e+06	1.57573e+06	1.45125e+06	1.41084e+06	1.49089e+06	889333	1.16589e+06	1.09485e+06	1.1336e+06	-	HMDB0037562	57473083	-	-	-	-
MW0013300	24-epi-Brassinolide	24-表-油菜素内酯	Heterocyclic compounds	杂环化合物	Heterocyclic compounds	杂环化合物	480.342	480.345	[M+]+	C28H48O6	2	1.33467e+06	970926	1.14552e+06	993236	914130	869712	954314	819675	745611	851451	955595	845668	836813	530969	819594	919680	802476	811449	787758	702665	793172	C11049	HMDB0034081	443055	72962-43-7	27722	-	-
MEDP0325	Maleic Acid	马来酸	Organic acid and Its derivatives	有机酸及其衍生物	Organic acid and Its derivatives	有机酸及其衍生物	117	116.011	[M+H]+	C4H4O4	1	1336245	785500	1255515	990100	733555	949830	646470	936405	907890	874345	538442	785500	770415	983390	976675	842490	939760	951505	949830	956540	834105	C01384	HMDB0000176	444266	110-16-7	18300	-	ko00350,ko00650,ko00760,ko01100
MEDN2368	LPE(20:1/0:0)	LPE(20:1/0:0)	GP	甘油磷脂类	LPE	溶血磷脂酰乙醇胺	506.3	507.332	[M-H]-	C25H50NO7P	2	1.33665e+06	854313	934488	1.40308e+06	874309	574997	525578	742877	452096	334870	243801	241259	446516	599858	317663	394666	442173	365408	559950	557268	595228	-	HMDB0011512	52925139	-	-	-	-
MEDP1662	N6,N6,N6-Trimethyl-L-lysine	NE，NE，NE-三甲基赖氨酸	Amino acid and Its metabolites	氨基酸及其代谢物	Amino acid derivatives	氨基酸衍生物	189.2	188.153	[M+H]+	C9H20N2O2	1	1.34357e+06	1.20124e+06	923242	939041	1.07877e+06	1.00388e+06	867371	773443	758071	733189	587535	1.15205e+06	1.23743e+06	1.17031e+06	841092	1.06653e+06	1.16216e+06	1.36685e+06	1.05604e+06	982213	1.05988e+06	C03793	-	440120	-	-	-	ko00310,ko01100
MEDN1443	11-HDoHE	11-羟基-4Z,6E,10Z,13Z,16Z,20Z-二十二碳六烯酸	FA	脂肪酰类	Oxidized lipids	氧化脂质	343.2	344.235	[M-H]-	C22H32O3	1	1.3438e+06	2.06946e+06	1.98254e+06	1.29597e+06	1.59801e+06	997175	1.0158e+06	1.14902e+06	1.52971e+06	2.23907e+06	972897	1.37478e+06	892047	1.03794e+06	740480	1.07849e+06	1.20962e+06	1.49546e+06	1.27546e+06	1.4969e+06	1.41041e+06	-	HMDB0060040	11631564	87018-59-5	-	-	-
MEDP2365	Ala-Pro	丙氨酸-脯氨酸	Amino acid and Its metabolites	氨基酸及其代谢物	Small Peptide	小肽	187.1	186.1	[M+H]+	C8H14N2O3	1	1.34883e+06	1.23553e+06	1.42642e+06	1.1977e+06	1.27208e+06	1.06937e+06	1.172e+06	1.17728e+06	1.1059e+06	1.31804e+06	1.12691e+06	1.13774e+06	1.13275e+06	1.33873e+06	1.19985e+06	1.31225e+06	1.28449e+06	1.11879e+06	1.23035e+06	1.24818e+06	1.18191e+06	-	HMDB0028695	83525	13485-59-1	73393	-	-
MEDP1273	10-deoxyformamycin	10-脱氧甲霉素	Others	其他	Others	其他	454.3	453.309	[M+H]+	C25H43NO6	1	1.35699e+06	1.11712e+06	429132	595419	852151	1.17867e+06	491662	746778	773021	591024	645775	624663	682367	318738	593354	463467	568230	768010	654494	724682	585138	C11994	-	14155	11091-33-1	-	-	ko01100
MW0013931	3alpha-Acetomethoxy-11alpha-oxo-12-ursen-24-oic acid	3alpha-乙酰甲氧基-11alpha-oxo-12-ursen-24-oic酸	Organic acid and Its derivatives	有机酸及其衍生物	Organic acid and Its derivatives	有机酸及其衍生物	527.38	526.366	[M+H]+	C33H50O5	3	1.36261e+06	1.34072e+06	1.25859e+06	1.08477e+06	647976	1.29007e+06	873667	1.07976e+06	985436	923046	427347	1.16714e+06	839846	809094	953491	1.01079e+06	1.12316e+06	800006	752942	816459	953953	-	HMDB0036673	131752030	17019-95-3	-	-	-
MEDN0432*011	5-Hydroxyhexanoic Acid	5-羟基己酸	Organic acid and Its derivatives	有机酸及其衍生物	Organic acid and Its derivatives	有机酸及其衍生物	131.1	132.079	[M-H]-	C6H12O3	2	1.37147e+06	1.61355e+06	1.7656e+06	1.51674e+06	1.4515e+06	1.91506e+06	931930	1.43613e+06	1.06698e+06	1.33377e+06	593665	716283	1.55848e+06	2.10229e+06	1.9692e+06	1.65315e+06	2.00698e+06	2.82885e+06	1.48287e+06	1.52044e+06	1.52116e+06	-	HMDB0000525	170748	185956-02-9	131434	5510	-
MEDN0284*011	2-Hydroxyisocaproic Acid	2-羟基-4-甲基戊酸	Organic acid and Its derivatives	有机酸及其衍生物	Organic acid and Its derivatives	有机酸及其衍生物	131.1	132.079	[M-H]-	C6H12O3	2	1.37147e+06	1.61355e+06	1.7656e+06	1.51674e+06	1.4515e+06	1.91506e+06	931930	1.43613e+06	1.06698e+06	1.33377e+06	593665	716283	1.55848e+06	2.10229e+06	1.9692e+06	1.65315e+06	2.00698e+06	2.82885e+06	1.48287e+06	1.52044e+06	1.52116e+06	D87748	HMDB0000665	92779	498-36-2	59783	5635	-
MEDN1499*011	2-Hydroxyhexanoic acid	2-羟基己酸	Organic acid and Its derivatives	有机酸及其衍生物	Organic acid and Its derivatives	有机酸及其衍生物	131.1	132.079	[M-H]-	C6H12O3	2	1.37147e+06	1.61355e+06	1.7656e+06	1.51674e+06	1.4515e+06	1.91506e+06	931930	1.43613e+06	1.06698e+06	1.33377e+06	593665	716283	1.55848e+06	2.10229e+06	1.9692e+06	1.65315e+06	2.00698e+06	2.82885e+06	1.48287e+06	1.52044e+06	1.52116e+06	C11377	HMDB0001624	99824	6064-63-7	86542	6332	-
MEDN1328*011	(S)-Leucic acid	L-alpha-羟基异己酸	Organic acid and Its derivatives	有机酸及其衍生物	Organic acid and Its derivatives	有机酸及其衍生物	131	132.079	[M-H]-	C6H12O3	2	1.37147e+06	1.61355e+06	1.7656e+06	1.51674e+06	1.4515e+06	1.91506e+06	931930	1.43613e+06	1.06698e+06	1.33377e+06	593665	716283	1.55848e+06	2.10229e+06	1.9692e+06	1.65315e+06	2.00698e+06	2.82885e+06	1.48287e+06	1.52044e+06	1.52116e+06	-	HMDB0000746	83697	13748-90-8	44510	5714	-
MEDN0383	FFA(18:2)	亚油酸	FA	脂肪酰类	FFA	游离脂肪酸	279.2	280.24	[M-H]-	C18H32O2	1	1.3763e+06	1.76391e+06	1.4666e+06	1.37677e+06	1.20913e+06	1.36365e+06	1.34133e+06	1.47725e+06	1.48469e+06	1.57451e+06	1.50346e+06	1.52842e+06	1.56509e+06	1.56181e+06	1.5545e+06	1.41229e+06	1.15106e+06	1.38653e+06	1.62391e+06	1.67457e+06	1.47296e+06	C01595	HMDB0000673	5280450	60-33-3	17351	191	ko00591,ko01040,ko01100
MW0106502	Benzyl n-[(2s)-4-methyl-1-[[(2r)-4-methyl-1-[[(2s)-4-methyl-1-oxopentan-2-yl]amino]-1-oxopentan-2-yl]amino]-1-oxopentan-2-yl]carbamate	苄基 n-[(2s)-4-methyl-1-[[(2r)-4-methyl-1-[[(2s)-4-methyl-1-oxopentan-2-yl]amino]-1-oxopentan -2-基]氨基]-1-氧代戊烷-2-基]氨基甲酸酯	Organic acid and Its derivatives	有机酸及其衍生物	Organic acid and Its derivatives	有机酸及其衍生物	476.309	475.305	[M+H]+	C26H41N3O5	2	1.38099e+06	1.07633e+06	1.40515e+06	1.19095e+06	1.26645e+06	937286	821689	951656	720709	634292	600748	547720	654695	455035	610987	674039	575181	453122	686761	621859	692714	-	-	45103781	-	-	-	-
MEDP2691	6-Methylthiopurine 5'-monophosphate ribonucleotide	6-甲基硫嘌呤5′-单磷酸核糖核苷酸	Nucleotide and Its metabolites	核苷酸及其代谢物	Nucleotide and Its metabolites	核苷酸及其代谢物	420.1	378.04	[M+CH3CN+H]+	C11H15N4O7PS	2	1.38591e+06	1.41133e+06	1.54135e+06	1.49422e+06	1.2204e+06	1.25295e+06	1.55149e+06	1.28345e+06	1.21256e+06	1.521e+06	1.67589e+06	1.03615e+06	1.16863e+06	1.21188e+06	1.48678e+06	967317	897021	922242	774187	1.31139e+06	1.22419e+06	-	HMDB0060414	10091038	7021-52-5	80609	-	-
MW0152494	Leu-Ser-Leu-Pro-Glu	-	Amino acid and Its metabolites	氨基酸及其代谢物	Small Peptide	小肽	558.315	557.306	[M+H]+	C25H43N5O9	2	1.39456e+06	1.32511e+06	480008	1.80324e+06	1.76039e+06	999811	349882	295661	459017	2.7773e+06	325563	646090	644176	345692	392198	604749	703446	967556	666797	804894	675420	-	-	-	-	-	-	-
MEDN1287	LPE(0:0/16:1)	LPE(0:0/16:1)	GP	甘油磷脂类	LPE	溶血磷脂酰乙醇胺	450.3	451.27	[M-H]-	C21H42NO7P	1	1.40397e+06	647697	513486	1.19372e+06	809172	282017	466095	431345	283763	462045	205779	225093	623503	342074	311440	381392	193354	179258	373316	386044	397008	-	-	-	-	-	-	-
MEDN0586*010	N-Acetyl-L-alanine	N-乙酰基-L-丙氨酸	Amino acid and Its metabolites	氨基酸及其代谢物	Amino acid derivatives	氨基酸衍生物	130.1	131.058	[M-H]-	C5H9NO3	1	1.40883e+06	1.47256e+06	1.32536e+06	1.01845e+06	1.08495e+06	1.16099e+06	926853	587785	1.06434e+06	1.35589e+06	1.32501e+06	1.52516e+06	1.04917e+06	1.28569e+06	1.17454e+06	1.07752e+06	1.14533e+06	1.18299e+06	1.24731e+06	1.16716e+06	1.19451e+06	-	HMDB0000766	88064	97-69-8	40992	5733	-
MEDN1226*010	2-amino-4-oxovaleric acid	2-氨基-4-氧戊酸	Organic acid and Its derivatives	有机酸及其衍生物	Organic acid and Its derivatives	有机酸及其衍生物	130.1	131.058	[M-H]-	C5H9NO3	2	1.40883e+06	1.47256e+06	1.32536e+06	1.01845e+06	1.08495e+06	1.16099e+06	926853	587785	1.06434e+06	1.35589e+06	1.32501e+06	1.52516e+06	1.04917e+06	1.28569e+06	1.17454e+06	1.07752e+06	1.14533e+06	1.18299e+06	1.24731e+06	1.16716e+06	1.19451e+06	C03341	-	6184	4439-83-2	-	-	ko00470,ko01100
MW0144790	Ala-Val-Asn-Asp	-	Amino acid and Its metabolites	氨基酸及其代谢物	Small Peptide	小肽	418.193	417.186	[M+H]+	C16H27N5O8	2	1.41308e+06	1.01422e+06	417803	1.4975e+06	1.11727e+06	1.10388e+06	972693	930486	1.40881e+06	2.7085e+06	1.33549e+06	1.23347e+06	1.10281e+06	991672	791344	841159	1.62137e+06	1.45442e+06	1.00212e+06	1.11562e+06	1.10801e+06	-	-	-	-	-	-	-
MEDP2412	N-(2-hydroxyethyl)-3-pyridinecarboxamide	N-(2-羟乙基)-3-吡啶甲酰胺	Heterocyclic compounds	杂环化合物	Heterocyclic compounds	杂环化合物	167.1	166.074	[M+H]+	C8H10N2O2	2	1.41654e+06	1.24473e+06	1.19978e+06	1.26398e+06	1.27919e+06	1.12818e+06	1.03591e+06	1.14665e+06	1.22628e+06	1.18982e+06	1.11472e+06	1.31984e+06	1.14266e+06	1.1539e+06	1.0817e+06	1.02259e+06	1.27393e+06	1.17786e+06	1.15965e+06	1.17121e+06	1.13498e+06	-	-	72663	6265-73-2	-	-	-
MW0054562	1-(1Z-hexadecenyl)-sn-glycero-3-phosphocholine	1-(1Z-Hexadecenyl)-sn-glycero-3-phosphocholine	GP	甘油磷脂类	LPC-P	溶血磷脂酰胆碱	480.343	479.338	[M+H]+	C24H50NO6P	2	1.41663e+06	1.70605e+06	1.48551e+06	1.40445e+06	1.74206e+06	1.92625e+06	1.54429e+06	1.40928e+06	1.61338e+06	1.42196e+06	1.73389e+06	1.57843e+06	1.16346e+06	703969	1.18255e+06	1.31165e+06	1.24984e+06	979521	1.18388e+06	1.08779e+06	1.14324e+06	-	HMDB0010407	10917802	-	73850	-	-
MEDP1289	Carnitine C6:0	肉碱 C6:0	FA	脂肪酰类	CAR	酰基肉碱	260.2	259.178	[M+H]+	C13H25NO4	1	1.41832e+06	1.7285e+06	1.18989e+06	873177	792481	718621	678652	873816	1.0632e+06	674842	877063	1.65775e+06	1.04008e+06	1.06405e+06	1.13113e+06	913244	1.55474e+06	1.40961e+06	1.37361e+06	1.04127e+06	1.37999e+06	-	HMDB0000705	6426853	6418-78-6	70749	5673	-
MW0126229	Primaquine	伯氨喹	Heterocyclic compounds	杂环化合物	Heterocyclic compounds	杂环化合物	536.372	259.168	[2M+NH4]+	C15H21N3O	2	1.42079e+06	1.02874e+06	1.0548e+06	1.97183e+06	2.12509e+06	898816	1.90776e+06	1.24324e+06	876496	685561	441438	484615	905667	764374	695621	554418	489270	452972	728869	772170	825649	C07627	HMDB0015219	4908	90-34-6	8405	-	-
MW0107269	His-Phe-Arg	组氨酸-苯丙氨酸-精氨酸	Amino acid and Its metabolites	氨基酸及其代谢物	Small Peptide	小肽	476.277	458.239	[M+NH4]+	C21H30N8O4	2	1.42124e+06	1.14919e+06	1.37528e+06	1.35724e+06	1.10866e+06	986053	745660	996359	778697	636437	716571	580242	667502	467856	562814	652828	538112	511165	707593	645605	761190	-	-	145455928	-	-	-	-
MW0119390	3-Amino-2-oxazolidone	3-氨基-2-恶唑烷酮	Aldehyde,Ketones,Esters	醛、酮、酯类	Ketones	酮类	120.079	102.043	[M+NH4]+	C3H6N2O2	2	1.42582e+06	1.33848e+06	1.31432e+06	1.33106e+06	1.24223e+06	1.21604e+06	1.07252e+06	1.11306e+06	1.13889e+06	1.10964e+06	1.24739e+06	1.16304e+06	1.16128e+06	1.14321e+06	1.17228e+06	1.10773e+06	1.29519e+06	1.17357e+06	1.14331e+06	1.17664e+06	1.18048e+06	-	HMDB0060739	65725	80-65-9	-	-	-
MEDP0062	N6-Acetyl-L-Lysine	N6-乙酰-L-赖氨酸	Amino acid and Its metabolites	氨基酸及其代谢物	Amino acid derivatives	氨基酸衍生物	189.1	188.116	[M+H]+	C8H16N2O3	1	1432170	1010240	1223570	1100910	785500	1401870	643120	886085	798905	849195	922985	1050530	1245425	1003530	1221890	1053890	1025350	1297555	1121065	1294190	1038780	C02727	HMDB0000206	92832	692-04-6	17752	5216	ko00310,ko01100
MW0014037	3-hexanoyl-NBD Cholesterol	3-己酰基-NBD胆固醇	Hormones and hormone related compounds	激素及激素相关物质	Hormones and hormone related compounds	激素及激素相关物质	661.445	662.441	[M-H]-	C39H58N4O5	2	1.43753e+06	3.4006e+06	3.47298e+06	1.7278e+06	2.90539e+06	1.7189e+06	1.38416e+06	2.16164e+06	3.5749e+06	1.81304e+06	1.64717e+06	1.80138e+06	740151	3.0178e+06	1.03653e+06	1.24308e+06	1.31702e+06	1.71539e+06	1.08456e+06	1.97054e+06	1.72314e+06	-	-	57370056	201731-19-3	-	-	-
MEDN0290	3-Hydroxy-3-Methyl Butyric Acid	3-羟基-3-甲基丁酸	Organic acid and Its derivatives	有机酸及其衍生物	Organic acid and Its derivatives	有机酸及其衍生物	117.1	118.063	[M-H]-	C5H10O3	1	1437996	1.65643e+06	1.4909e+06	4.20656e+06	2.45964e+06	3.51284e+06	2.37969e+06	3.26541e+06	1.67378e+06	1.50019e+06	1.16556e+06	3.42235e+06	3.09835e+06	2.81136e+06	2.35684e+06	2.32269e+06	2.18201e+06	1.89039e+06	2.57975e+06	2.3655e+06	3.12863e+06	C20827	HMDB0000754	69362	625-08-1	37084	5722	ko00280,ko01100
MEDP1345	LPC(18:3/0:0)	LPC(18:3/0:0)	GP	甘油磷脂类	LPC	溶血磷脂酰胆碱	518.3	517.317	[M+H]+	C26H48NO7P	1	1.47642e+06	1.63407e+06	1.04828e+06	1.15459e+06	1.09028e+06	869759	875685	974745	539777	426754	232298	458794	692779	507891	359376	512649	488692	442470	591896	641501	637609	-	HMDB0010387	-	-	88698	-	-
MEDP0523	DL-Carnitine	DL-肉碱	FA	脂肪酰类	CAR	酰基肉碱	162.1	161.105	[M+H]+	C7H15NO3	1	1.47781e+06	1.61766e+06	992739	1.11483e+06	1.73507e+06	904927	1.67372e+06	1.1174e+06	859297	777180	762372	776708	871234	871117	774887	1.03947e+06	748021	586392	975939	960245	963014	C00318	HMDB0000062	2724480	541-15-1	16347	52	ko04714,ko04976,ko05415
MW0152851	Lys-Ala-Leu-Glu	-	Amino acid and Its metabolites	氨基酸及其代谢物	Small Peptide	小肽	460.278	459.269	[M+H]+	C20H37N5O7	2	1.48279e+06	2.15151e+06	1.9288e+06	1.02526e+06	1.35696e+06	2.37162e+06	1.14504e+06	1.2413e+06	1.31351e+06	1.48452e+06	1.65358e+06	1.3858e+06	1.09053e+06	1.0451e+06	1.11283e+06	1.63542e+06	1.6939e+06	1.08107e+06	1.05064e+06	987962	1.14383e+06	-	-	-	-	-	-	-
MEDP2100	4-(Aminomethyl)indole	4-(氨甲基)吲哚	Heterocyclic compounds	杂环化合物	Indole and Its derivatives	吲哚及其衍生物	147.1	146.084	[M+H]+	C9H10N2	1	1.48281e+06	1.51568e+06	1.68656e+06	1.75343e+06	1.55012e+06	1.72224e+06	1.67877e+06	1.77465e+06	1.60915e+06	1.49705e+06	1.37405e+06	1.61374e+06	1.63437e+06	1.51523e+06	1.8631e+06	1.47259e+06	1.85008e+06	1.73461e+06	1.49993e+06	1.49282e+06	1.51828e+06	-	-	280302	3468-18-6	-	-	-
MW0109598	Se-methylselenocysteine	硒甲基硒代半胱氨酸	Amino acid and Its metabolites	氨基酸及其代谢物	Amino acid derivatives	氨基酸衍生物	222.991	182.98	[M-H+CH3CN]-	C4H9NO2Se	3	1.50587e+06	1.98392e+06	2.16987e+06	955257	1.1759e+06	5.45861e+06	2.01044e+06	4.75641e+06	5.61049e+06	2.45563e+06	3.41526e+06	6.38102e+06	5.16227e+06	6.26114e+06	5.73905e+06	4.19744e+06	6.86255e+06	5.61048e+06	4.81653e+06	4.88754e+06	4.8949e+06	C05689	HMDB0004113	147004	26046-90-2	27812	7019	ko00450,ko01100
MEDP1898	3-Hydroxyphenylurea	3-羟基苯基脲	Benzene and substituted derivatives	苯及其衍生物	Benzene and substituted derivatives	苯及其衍生物	153.1	152.059	[M+H]+	C7H8N2O2	2	1.50985e+06	1.41184e+06	1.45407e+06	1.50228e+06	1.34971e+06	1.33349e+06	1.29809e+06	1.18802e+06	1.28544e+06	1.3914e+06	1.22945e+06	1.19482e+06	1.34013e+06	1.44265e+06	1.40033e+06	1.29826e+06	1.38439e+06	1.15068e+06	1.28651e+06	1.44989e+06	1.25777e+06	-	-	12796	701-82-6	-	-	-
MW0050313	1-Stearidonoyl-3-stearidonoyl-sn-glycerol	-	GL	甘油脂类	DG	甘油二酯	609.459	608.444	[M+H]+	C39H60O5	3	1.52365e+06	735291	390808	605327	1.23841e+06	544532	665044	753533	364421	432471	672523	1.40416e+06	542111	435735	653231	707541	934093	934099	371420	645710	444908	-	HMDB0056372	131766836	-	-	-	-
MEDN1994	N-Butyrylglycine	正丁基甘氨酸	Amino acid and Its metabolites	氨基酸及其代谢物	Amino acid derivatives	氨基酸衍生物	144.1	145.16	[M-H]-	C6H11NO3	2	1.52626e+06	1.44488e+06	1.45002e+06	962686	873161	994038	889126	1.07632e+06	1.28165e+06	711928	834177	1.5878e+06	847116	1.40442e+06	1.48545e+06	1.65147e+06	2.57718e+06	1.44707e+06	1.28309e+06	1.25181e+06	1.27155e+06	-	HMDB0000808	88412	20208-73-5	89963	5772	-
MW0053465	(6R)-6-[(3S,4S,5R,10S,13R,14R,15S,17R)-3,15-dihydroxy-4-(hydroxymethyl)-4,10,13,14-tetramethyl-11-oxo-1,2,3,5,6,7,12,15,16,17-decahydrocyclopenta[a]phenanthren-17-yl]-2-methyl-4-oxoheptanoic acid	(6R)-6-[(3S,4S,5R,10S,13R,14R,15S,17R)-3,15-二羟基-4-(羟甲基)-4,10,13,14-四甲基-11-氧代-1,2,3,5,6,7,12,15,16,17-decahydrocyclopenta[a]phenanthren-17-yl]-2-methyl-4-oxoheptanoic acid	Organic acid and Its derivatives	有机酸及其衍生物	Organic acid and Its derivatives	有机酸及其衍生物	518.323	518.324	[M+]+	C30H46O7	3	1.54066e+06	1.28249e+06	565833	2.28593e+06	2.25552e+06	1.13037e+06	382153	274968	484107	3.35552e+06	1.12696e+06	832207	657851	409664	444864	781738	960692	1.18761e+06	915477	1.1242e+06	1.00487e+06	-	HMDB0039691	14109401	100440-27-5	-	-	-
MEDN2310	1-arachidonoyl-2-hydroxy-sn-glycero-3-phosphate	1-花生四烯醇-2-羟基-sn-甘油-3-磷酸	GP	甘油磷脂类	LPA	溶血磷脂酸	457.2	458.243	[M-H]-	C23H39O7P	2	1.55538e+06	1.71457e+06	1.78648e+06	1.89196e+06	2.12193e+06	1.16597e+06	1.92199e+06	1.47428e+06	1.20506e+06	1.42703e+06	1.38465e+06	1.41547e+06	1.83541e+06	1.50629e+06	1.51639e+06	1.46362e+06	1.08944e+06	1.22655e+06	1.61821e+06	1.56393e+06	1.35986e+06	-	-	87648539	-	-	-	-
MEDN0410	4-Hydroxybenzaldehyde	4-羟基苯甲醛	Benzene and substituted derivatives	苯及其衍生物	Benzene and substituted derivatives	苯及其衍生物	121	122.037	[M-H]-	C7H6O2	1	1.62109e+06	1.11604e+06	1.55674e+06	1.82068e+06	1.12758e+06	1.05829e+06	1.08774e+06	1.40727e+06	1.39127e+06	1.52232e+06	1.87555e+06	1.29417e+06	520308	772677	589035	727508	1.03031e+06	1.38996e+06	1.21635e+06	1.16477e+06	1.19334e+06	C00633	HMDB0011718	126	123-08-0	17597	-	ko01100
MEDN1692	Phosphatidylethanolamine lyso alkenyl 18:3	磷脂酰乙醇胺溶血烯基 18:3	GP	甘油磷脂类	LPE	溶血磷脂酰乙醇胺	460.3	461.291	[M-H]-	C23H44NO6P	2	1.63098e+06	1.58343e+06	1.65725e+06	1.30075e+06	1.22823e+06	1.21741e+06	910026	1.08356e+06	1.23243e+06	822616	1.00438e+06	1.08347e+06	1.1021e+06	740450	849217	800383	886486	1.00063e+06	1.21007e+06	1.02613e+06	1.18914e+06	-	-	-	-	-	-	-
MW0110905	Altretamine	奥曲他明	Alcohol and amines	醇、胺类	Amines	胺类	228.195	210.159	[M+NH4]+	C9H18N6	2	1.63401e+06	1.45935e+06	1.71659e+06	1.47628e+06	1.21036e+06	1.24876e+06	1.4542e+06	1.44598e+06	1.38974e+06	1.14299e+06	1.2447e+06	1.29766e+06	1.38436e+06	1.46098e+06	1.46863e+06	1.14802e+06	1.27045e+06	1.07447e+06	1.66129e+06	1.5265e+06	1.75332e+06	-	HMDB0014631	2123	645-05-6	24564	-	-
MW0126489	Rutaecarpine	芸香芸香碱	Heterocyclic compounds	杂环化合物	Heterocyclic compounds	杂环化合物	286.105	287.106	[M-H]-	C18H13N3O	1	1.64155e+06	1.7148e+06	1.67042e+06	1.60798e+06	1.67409e+06	1.71484e+06	1.86057e+06	1.64802e+06	1.71124e+06	1.35762e+06	1.41256e+06	1.46474e+06	1.58276e+06	1.55584e+06	1.4682e+06	1.39001e+06	1.42263e+06	1.44412e+06	1.67727e+06	1.49239e+06	1.49393e+06	C09238	HMDB0042010	65752	84-26-4	-	-	-
MEDP0125	Choline	胆碱	Tryptamines,Cholines,Pigments	色胺、胆碱、色素	Cholines	胆碱类	104.1	104.108	[M]+	C5H14NO+	1	1.64692e+06	1.53795e+06	1.58122e+06	1.49649e+06	1.40251e+06	1.32512e+06	1.29104e+06	1.46984e+06	1.02336e+06	1.07007e+06	1.33384e+06	1.54124e+06	1.66248e+06	1.57691e+06	1.40853e+06	1.3225e+06	1.41887e+06	1.20018e+06	1.37376e+06	1.42023e+06	1.54533e+06	C00114	HMDB0000097	305	62-49-7	15354	56	ko00260,ko00564,ko01100,ko02010,ko04725,ko04976,ko05231
MEDN1159	FFA(15:1)	顺-1-十五烯酸	FA	脂肪酰类	FFA	游离脂肪酸	239.2	240.209	[M-H]-	C15H28O2	1	1.6542e+06	2.20701e+06	1.16907e+06	1.4114e+07	7.00748e+06	7.66676e+06	5.02239e+06	6.1153e+06	2.31977e+06	1.42436e+06	751499	1.08916e+07	9.52073e+06	8.36158e+06	5.93459e+06	4.22585e+06	3.71203e+06	1.9468e+06	5.65758e+06	7.08229e+06	8.95319e+06	-	-	5312411	84743-29-3	-	-	-
MEDN0494	8,15-Dihete	8,15-二羟基二十碳四烯酸	FA	脂肪酰类	FFA	游离脂肪酸	335.2	336.23	[M-H]-	C20H32O4	1	1.65513e+06	1.9267e+06	1.56509e+06	1.69851e+06	1.34775e+06	1.1576e+06	1.56166e+06	1.77514e+06	1.39012e+06	1.40957e+06	1.23224e+06	1.20845e+06	1.22291e+06	1.02082e+06	1.35601e+06	1.31722e+06	825168	1.0016e+06	1.45277e+06	1.70558e+06	1.46012e+06	-	HMDB0010219	53480358	80234-65-7	88456	-	-
MW0148264	2-[(E)-3,7,11,15-tetramethylhexadec-2-enyl]naphthalene-1,4-diol	脱甲基叶喹啉	Alcohol and amines	醇、胺类	Alcohols	醇类	438.352	438.35	[M+]+	C30H46O2	3	1.66441e+06	1.52827e+06	1.38692e+06	1.50859e+06	1.40124e+06	1.56747e+06	1.26955e+06	1.4703e+06	1.5965e+06	1.16248e+06	1.28858e+06	1.20696e+06	1.12712e+06	1.21217e+06	1.07462e+06	1.1251e+06	1.34201e+06	1.51839e+06	1.30534e+06	999984	1.33575e+06	C21084	-	15927131	-	-	-	ko00130,ko01100,ko01240
MW0157815	Thr-Thr-Gly-Leu-Ile	-	Amino acid and Its metabolites	氨基酸及其代谢物	Small Peptide	小肽	504.305	503.296	[M+H]+	C22H41N5O8	2	1.66449e+06	1.89707e+06	1.88213e+06	1.85868e+06	1.62431e+06	1.65891e+06	1.46253e+06	1.50717e+06	944596	894171	637061	871019	1.06131e+06	882418	1.0503e+06	857289	1.00079e+06	820919	920949	1.02214e+06	976958	-	-	-	-	-	-	-
MEDP1096	PC(12:0/12:0)	PC(12:0/12:0)	GP	甘油磷脂类	PC	磷脂酰胆碱	548.4	565.374	[M-H2O+H]+	C28H56NO8P	1	1.66465e+06	2.235e+06	1.90591e+06	2.44855e+06	1.8894e+06	723561	1.5426e+06	1.05018e+06	656271	613128	232580	246325	847345	794651	524822	542931	278618	383644	1.00438e+06	870729	1.0018e+06	-	-	16219892	3436-44-0	-	-	-
MW0004972	4-Fluoro-3-nitrobenzotrifluoride	4-Fluoro-3-nitrobenzotrifluoride	Benzene and substituted derivatives	苯及其衍生物	Benzene and substituted derivatives	苯及其衍生物	208.009	209.01	[M-H]-	C7H3F4NO2	2	1.66565e+06	1.63745e+06	1.63917e+06	1.80001e+06	1.59528e+06	1.6304e+06	1.75507e+06	1.69257e+06	1.741e+06	1.55955e+06	1.62029e+06	1.78859e+06	1.83762e+06	1.72203e+06	1.67338e+06	1.5693e+06	1.70826e+06	1.63768e+06	1.57771e+06	1.59556e+06	1.70525e+06	-	-	67778	367-86-2	-	-	-
MW0012252	12-Oxo-phytodienoic acid	12-氧代植物二烯酸	FA	脂肪酰类	Oxidized lipids	氧化脂质	351.217	292.204	[M+CH3COO]-	C18H28O3	2	1.67027e+06	2.69186e+06	1.19889e+06	1.89863e+06	1.0237e+06	2.34299e+06	1.28831e+06	1.97739e+06	1.49407e+06	1.76643e+06	1.71021e+06	1.69386e+06	3.63361e+06	1.61059e+06	1.91159e+06	1.94254e+06	2.71354e+06	1.62074e+06	1.66968e+06	2.25812e+06	1.47353e+06	C01226	HMDB0301804	5280411	85551-10-6	-	-	ko00592,ko01100
MW0007559	Mebeverine	美贝维林	Benzene and substituted derivatives	苯及其衍生物	Benzene and substituted derivatives	苯及其衍生物	471.284	429.252	[M+CH3CN+H]+	C25H35NO5	2	1.681e+06	1.74281e+06	1.64816e+06	1.61376e+06	1.37101e+06	1.37578e+06	1.45437e+06	1.3746e+06	1.37156e+06	1.26246e+06	1.35293e+06	1.54101e+06	1.62166e+06	1.58921e+06	1.47494e+06	1.38872e+06	1.40932e+06	1.46744e+06	1.52544e+06	1.51032e+06	1.54627e+06	-	HMDB0254388	4031	-	-	-	-
MW0012501	15S-hydroperoxy-11Z,13E-eicosadienoic acid	15（S)-HpEDE	FA	脂肪酰类	Oxidized lipids	氧化脂质	321.235	340.261	[M-H2O-H]-	C20H36O4	2	1.68111e+06	3.22939e+06	2.12631e+06	1.72736e+06	1.79811e+06	900899	973302	991383	1.21718e+06	1.10487e+06	444912	441801	415915	619048	497057	439816	435159	571771	1.1648e+06	1.01427e+06	1.2139e+06	-	-	5282869	145375-41-3	-	-	-
MW0144118	9,12-Octadecadiynoic acid	9,12-十八碳二烯酸	FA	脂肪酰类	Oxidized lipids	氧化脂质	294.242	276.209	[M+NH4]+	C18H28O2	2	1.68386e+06	1.54269e+06	1.607e+06	1.56783e+06	1.53087e+06	1.4197e+06	1.41354e+06	1.32091e+06	1.25858e+06	1.39451e+06	1.27284e+06	1.3705e+06	1.38879e+06	1.34416e+06	1.2914e+06	1.29652e+06	1.28873e+06	1.39769e+06	1.26036e+06	1.38504e+06	1.29975e+06	-	HMDB0247623	1931	-	-	-	-
MW0194315	1-beta-D-Galactosylsphingosine	1-β-D-半乳糖基鞘氨醇	SL	鞘脂类	SL	鞘脂类	506.326	461.335	[M+HCOO]-	C24H47NO7	2	1.70764e+06	1.12391e+06	1.05825e+06	1.64937e+06	1.09294e+06	652685	702336	1.01951e+06	537838	378641	301491	273511	480071	720172	438010	488782	557012	474471	656677	805245	696080	-	HMDB0000648	91746255	-	16874	5620	-
MEDP0495	LPC(0:0/18:2)	LPC(0:0/18:2)	GP	甘油磷脂类	LPC	溶血磷脂酰胆碱	520.3	519.332	[M+H]+	C26H50NO7P	1	1.73046e+06	1.5501e+06	1.0967e+06	1.15336e+06	835651	625299	466275	611682	405293	465605	384948	426087	613216	934608	671432	707991	804975	883254	787107	767619	761129	-	-	-	-	-	-	-
MEDN2281	5-Hydroxyindolepyruvate	5-羟基吲哚丙酮酸	Heterocyclic compounds	杂环化合物	Indole and Its derivatives	吲哚及其衍生物	218	219.053	[M-H]-	C11H9NO4	2	1.73131e+06	1.70653e+06	1.72152e+06	1.77243e+06	1.84245e+06	1.68319e+06	1.64242e+06	1.59168e+06	1.61091e+06	1.50665e+06	1.59331e+06	1.73968e+06	1.57902e+06	1.76332e+06	1.73049e+06	1.69769e+06	1.54009e+06	1.59295e+06	1.7093e+06	1.63382e+06	1.56923e+06	C05646	-	440742	-	-	-	ko00380,ko01100
MEDN0756	(±)18-HEPE	(±)-18-羟基-5Z,8Z,11Z,14Z,16E-二十碳五烯酸	FA	脂肪酰类	Oxidized lipids	氧化脂质	317.2	318.219	[M-H]-	C20H30O3	1	1.73731e+06	3.37602e+06	1.60317e+06	1.40007e+06	1.54688e+06	1.2453e+06	1.10486e+06	1.41893e+06	1.25572e+06	1.1903e+06	924966	831635	830532	880007	718472	1.24346e+06	836967	1.11543e+06	1.25069e+06	1.26317e+06	1.22311e+06	-	HMDB0012611	53481496	141110-17-0	-	-	-
MEDP1799	Quinoline-2-carboxylic acid	2-喹啉羧酸	Heterocyclic compounds	杂环化合物	Pteridines and derivatives	蝶啶及其衍生物	174.1	173.048	[M+H]+	C10H7NO2	1	1.73929e+06	1.63456e+06	1.67014e+06	1.43344e+06	1.44844e+06	1.4484e+06	1.42962e+06	1.32788e+06	1.24343e+06	1.31879e+06	1.29059e+06	1.42666e+06	1.44617e+06	1.38558e+06	1.3757e+06	1.24637e+06	1.25566e+06	1.23583e+06	1.28912e+06	1.27923e+06	1.31639e+06	C06325	HMDB0000842	7124	34249	18386	5805	-
MEDP1166	PC(16:0/2:0)	PC(16:0/2:0)	GP	甘油磷脂类	PC	磷脂酰胆碱	538.3	537.343	[M+H]+	C26H52NO8P	1	1.74332e+06	1.66508e+06	1.30673e+06	1.30104e+06	1.32013e+06	921810	933863	1.09437e+06	671089	633127	573470	545543	715312	850627	610550	712873	656675	612793	927384	947452	1.01847e+06	-	-	-	-	-	-	-
MW0153047	Lys-Leu-Thr-Ala-Ala	-	Amino acid and Its metabolites	氨基酸及其代谢物	Small Peptide	小肽	520.34	502.311	[M+NH4]+	C22H42N6O7	2	1.74332e+06	1.66508e+06	1.30673e+06	1.30104e+06	1.32013e+06	921810	933863	1.09437e+06	671089	633127	573470	545543	715312	850627	610550	712873	656675	612793	927384	947452	1.01847e+06	-	-	-	-	-	-	-
MW0132809	3,7-Di-O-methylquercetin	3,7-二-O-甲基槲皮素	Flavonoids	黄酮	Flavonols	黄酮醇	365.039	330.074	[M+Cl]-	C17H14O7	3	1.74841e+06	1.77955e+06	1.63205e+06	1.81312e+06	1.74824e+06	1.77136e+06	1.69022e+06	1.73957e+06	1.86843e+06	1.80402e+06	1.8483e+06	1.9084e+06	1.96808e+06	1.90705e+06	1.9104e+06	1.86883e+06	1.91918e+06	1.8543e+06	1.67736e+06	1.81207e+06	1.79219e+06	C01265	HMDB0029263	5280417	2068-02-2	18010	-	-
MW0000421	Corynanthine	柯南碱	Nucleotide and Its metabolites	核苷酸及其代谢物	Nucleotide and Its metabolites	核苷酸及其代谢物	353.187	354.194	[M-H]-	C21H26N2O3	2	1.75911e+06	2.17944e+06	1.50885e+06	2.27274e+06	1.44773e+06	1.44778e+06	1.57124e+06	2.51643e+06	1.40445e+06	1.26311e+06	1.62183e+06	963245	1.46586e+06	815990	940546	1.08044e+06	1.06236e+06	512034	1.19683e+06	1.02553e+06	1.01808e+06	-	-	92766	483-10-3	-	-	-
MEDN2103	3-Hydroxy-L-phenylalanine	3-羟基-L-苯丙氨酸	Amino acid and Its metabolites	氨基酸及其代谢物	Amino acid derivatives	氨基酸衍生物	180.1	181.074	[M-H]-	C9H11NO3	1	1.76828e+06	1.59754e+06	1.62646e+06	1.60407e+06	1.75501e+06	1.7155e+06	1.48815e+06	1.6208e+06	1.46023e+06	1.23293e+06	1.38583e+06	1.03128e+06	970728	1.61319e+06	1.48499e+06	976432	1.10378e+06	1.06731e+06	1.3698e+06	1.26555e+06	1.27046e+06	C20807	-	6950578	587-33-7	-	-	-
MEDP0010	L-Arginine	L-精氨酸	Amino acid and Its metabolites	氨基酸及其代谢物	Amino acids	氨基酸	175	174.112	[M+H]+	C6H14N4O2	1	1.77032e+06	1619155	804470	1.22586e+06	1.0019e+06	1388405	853784	1.18462e+06	1.28983e+06	1.20422e+06	1.39414e+06	813990	797230	984421	1.19578e+06	1.10996e+06	1213485	1.10523e+06	1.15064e+06	1171470	1.16387e+06	C00062	HMDB0000517	6322	74-79-3	16467	5502	ko00220,ko00330,ko00470,ko00970,ko01100,ko01230,ko02010,ko04150,ko04974,ko05014,ko05022,ko05142,ko05146,ko05230
MW0152405	Leu-Leu-Ser-Pro-Tyr	-	Amino acid and Its metabolites	氨基酸及其代谢物	Small Peptide	小肽	592.339	591.327	[M+H]+	C29H45N5O8	2	1.85434e+06	2.44916e+06	1.97352e+06	2.33077e+06	1.13433e+06	742113	855236	1.05847e+06	612756	608995	269934	541942	770265	977337	479825	766831	426082	476928	868871	763923	815852	-	-	-	-	-	-	-
MW0123493	Dauricine	茼蒿碱	Heterocyclic compounds	杂环化合物	Heterocyclic compounds	杂环化合物	624.322	624.32	[M+]+	C38H44N2O6	3	1.85854e+06	561496	1.12183e+06	704813	355517	1.04683e+06	504952	1.62155e+06	1.00231e+06	1.05167e+06	977299	1.72058e+06	764641	1.04573e+06	1.75607e+06	642560	1.08904e+06	1.28575e+06	810276	636741	547653	-	-	24721429	524-17-4	-	-	-
MW0049085	Curcumol	姜黄素	Alcohol and amines	醇、胺类	Alcohols	醇类	237.185	236.178	[M+H]+	C15H24O2	2	1.87176e+06	1.92123e+06	1.97037e+06	2.00653e+06	1.92973e+06	1.8143e+06	1.75987e+06	1.66964e+06	1.53751e+06	1.46083e+06	1.56562e+06	1.86814e+06	1.73844e+06	1.76002e+06	1.51559e+06	1.67624e+06	1.54112e+06	1.61225e+06	1.58917e+06	1.75062e+06	1.85663e+06	-	HMDB0038122	14240392	4871-97-0	-	-	-
MW0015111	7-(6-Oct-1-enyl-2,3-diazabicyclo[2.2.1]hept-2-en-5-yl)hept-5-enoic acid	7-(6-Oct-1-enyl-2,3-diazabicyclo[2.2.1]hept-2-en-5-yl)hept-5-enoic acid	Others	其他	Others	其他	417.218	332.246	[M+K+HCOOH]+	C20H32N2O2	2	1.8738e+06	3.51869e+06	2.02623e+06	2.01865e+06	3.90906e+06	3.57518e+06	1.57967e+06	1.70521e+06	2.18114e+06	1.55371e+06	1.56378e+06	1.36975e+06	2.14735e+06	2.53351e+06	2.7258e+06	1.39893e+06	1.98533e+06	1.97009e+06	2.26362e+06	2.18209e+06	1.78758e+06	-	-	53394200	-	-	-	-
MW0006635	Clozapine	氯氮平	Heterocyclic compounds	杂环化合物	Heterocyclic compounds	杂环化合物	395.123	326.13	[M+Na+HCOOH]+	C18H19ClN4	1	1.89344e+06	2.06747e+06	1.81495e+06	1.72111e+06	1.63392e+06	1.7782e+06	1.59258e+06	1.61666e+06	1.46342e+06	1.67477e+06	1.44515e+06	1.60485e+06	1.61764e+06	1.43518e+06	1.52931e+06	1.46072e+06	1.51171e+06	1.50787e+06	1.54693e+06	1.51037e+06	1.74423e+06	C06924	HMDB0014507	135398737	5786-21-0	3766	-	-
MEDL02641	Moracin M	桑辛素 M	Others	其他	Others	其他	241.042	242.058	[M-H]-	C14H10O4	2	1.89855e+06	1.79134e+06	1.762e+06	2.04435e+06	1.97791e+06	1.92013e+06	1.85867e+06	1.88901e+06	1.8949e+06	1.92189e+06	1.86957e+06	1.94341e+06	1.79901e+06	1.97203e+06	1.90575e+06	2.07814e+06	2.05289e+06	1.97392e+06	1.85889e+06	1.96433e+06	1.83039e+06	-	HMDB0033307	185848	56317-21-6	-	-	-
MEDP2643	Quinmerac	7-氯-3-甲基喹啉-8-羧酸	Benzene and substituted derivatives	苯及其衍生物	Benzene and substituted derivatives	苯及其衍生物	222	221.024	[M+H]+	C11H8ClNO2	2	1.90137e+06	1.79113e+06	1.76368e+06	1.64229e+06	1.5479e+06	1.52305e+06	1.53177e+06	1.45887e+06	1.46344e+06	1.38318e+06	1.41332e+06	1.29624e+06	1.52799e+06	1.52238e+06	1.52895e+06	1.33202e+06	1.30503e+06	1.32056e+06	1.51536e+06	1.46261e+06	1.37143e+06	C18891	HMDB0257043	91749	90717-03-6	-	-	-
MEDP1100	2-Aminomethylpyrimidine	2-氨基甲基嘧啶	Nucleotide and Its metabolites	核苷酸及其代谢物	Nucleotide and Its metabolites	核苷酸及其代谢物	110.1	109.064	[M+H]+	C5H7N3	1	1.92241e+06	1.34396e+06	1.19967e+06	985066	1.53794e+06	1.12187e+06	1.30282e+06	1.05212e+06	1.00026e+06	1.29012e+06	909513	876739	1.06039e+06	982809	1.01295e+06	915054	1.08708e+06	912338	1.27415e+06	1.08606e+06	913087	-	-	17848325	372118-67-7	-	-	-
[truncated: 360 more rows]

## Sheet: Sheet2
Index	Compounds	物质	Class I	物质一级分类	Class II	物质二级分类	Q1 (Da)	Molecular weight (Da)	Ionization model	Formula	Level	NC-1	NC-2	NC-3	NC	MC-1	MC-2	MC-3	MC	PC-1	PC-2	PC-3	PC		LH-L1	LH-L2	LH-L3	LJFE-L	LH-M1	LH-M2	LH-M3	LJFE-M	LH-H1	LH-H2	LH-H3	LJFE-H	QC01	QC02	QC03	cpd_ID	HMDB	PubChem CID	CAS	ChEBI	Metlin	kegg_map
[truncated: 33 more rows]
