# Supplementary material for: Nonpolysaccharide fraction of Lonicerae japonicae Flos attenuates cyclophosphamide-induced immunosuppression associated with modulation of the Keap1/Nrf2/HO-1/GPX4 signalling pathway
Source: Front Pharmacol. 2026 Jul 17;17:1853492. doi: 10.3389/fphar.2026.1853492 (PMC13424074; doi:10.3389/fphar.2026.1853492)
Supplement: Supplementary file 7 [file Table5.xlsx]

## Sheet: Sheet1
Index	Compounds	物质	Class I	物质一级分类	Class II	物质二级分类	Q1 (Da)	Molecular weight (Da)	Ionization model	Formula	Level	NC-1	NC-2	NC-3	MC-1	MC-2	MC-3	PC-1	PC-2	PC-3	LH-L1	LH-L2	LH-L3	LH-M1	LH-M2	LH-M3	LH-H1	LH-H2	LH-H3	QC01	QC02	QC03	cpd_ID	HMDB	PubChem CID	CAS	ChEBI	Metlin
MW0010438	(+)-Aschantin	-	Lignans and Coumarins	木脂素和香豆素	Lignans	木脂素	365.135	400.152	[M+H-2H2O]+	C22H24O7	2	3.949e+06	6.80025e+06	5.72779e+06	4.18426e+06	4.5991e+06	4.49953e+06	3.6495e+06	3.50568e+06	3.77485e+06	1.67307e+06	1.76143e+06	1.73885e+06	929341	1.33547e+06	1.16405e+06	1.48506e+06	1.41227e+06	1.54567e+06	1.59065e+06	1.67209e+06	1.75974e+06	C17845	-	122643	13060-15-6	-	-
MW0140103	(+)-Cloprostenol methyl ester	(+)-氯前列醇甲酯	Hormones and hormone related compounds	激素及激素相关物质	Hormones and hormone related compounds	激素及激素相关物质	485.187	438.181	[M+HCOO+2H]+	C23H31ClO6	2	134259	299181	198460	106223	74204.6	203226	144764	170989	134394	51648.6	125354	75134	55985.7	55118.8	52685.9	72597.9	56649.7	121884	59103	81441.8	71065.3	-	-	11732885	56687-85-5	-	-
MW0009348	(+)-Penbutolol	(+)-喷丁洛尔	Benzene and substituted derivatives	苯及其衍生物	Phenolics	苯酚类	292.236	291.22	[M+H]+	C18H29NO2	2	1.39507e+07	1.34525e+07	1.30508e+07	1.36932e+07	1.20752e+07	1.24889e+07	1.24926e+07	1.21182e+07	1.09949e+07	1.0556e+07	1.13439e+07	1.24783e+07	1.16385e+07	1.08297e+07	1.13199e+07	1.15995e+07	1.07983e+07	1.08919e+07	1.10262e+07	1.19167e+07	1.07086e+07	-	HMDB0015447	162302	38363-41-6	354975	-
MW0055473	(-)-Oleoside 11-methyl ester	油苷11-甲酯	Terpenoids	萜类	Terpenoids	萜类	403.135	404.132	[M-H]-	C17H24O11	2	29163.3	50232.8	50479.3	33893.5	28471.2	73308.1	27296.2	45251	81664	31866.3	38162.1	84374.6	71100	49869.1	57193.3	77128.8	86719.2	99343.4	61295.4	85003	71575.7	-	HMDB0041550	131753164	60539-23-3	-	-
MW0015052	(10R,13S,17S)-10,13-Dimethyl-3,6-dioxo-2,3,6,7,8,9,10, 11,12,13,14,15,16,17-tetradecahydro-1H-cyclopenta[a]phenanthren-17-yl heptanoate	-	Aldehyde,Ketones,Esters	醛、酮、酯类	Esters	酯类	413.268	414.277	[M-H]-	C26H38O4	2	70758.4	61993.4	59395.1	49254.1	51799.8	71096.5	57729.7	71376.6	89935.5	70690.5	91388.5	96853.8	99121.3	86027.1	97697.2	97263.3	66677.5	77792.2	85258.5	121534	91154.9	-	-	52224351	-	-	-
MEDP1203	(1R,6S)-6-amino-5-oxocyclohexyl-2-ene-1-carboxylic-acid-ester	(1R,6S)-6-氨基-5-氧代环己基-2-烯-1-羧酸酯	Aldehyde,Ketones,Esters	醛、酮、酯类	Esters	酯类	156.1	155.058	[M+H]+	C7H9NO3	2	814245	774927	748281	785919	1.10865e+06	556912	878905	648185	633086	723270	607880	585704	641869	311387	544690	568437	634669	633831	548157	676266	600819	C19831	-	49852389	-	-	-
MW0154592	(1R,9R,10S,12R,13S,14R,16S,18R)-13-ethyl-8,15-diazahexacyclo[14.2.1.01,9.02,7.010,15.012,17]nonadeca-2,4,6-triene-14,18-diol	去甲麻黄碱	Alkaloids	生物碱	Alkaloids	生物碱	347.151	312.184	[M+Cl]-	C19H24N2O2	3	4552.04	2483.68	2790.52	119184	149999	84223	3524.47	5210.45	1724.57	103717	94195.5	125204	4033.93	7703.31	5376.21	113199	117444	134124	49458.2	52964	53033.4	-	-	443416	-	-	-
MW0103826	(1S)-Hydroxy-(2S)-glutathionyl-1,2-dihydronaphthalene	（1S)-羟基-(2S)-谷胱甘肽-1，2-二氢化萘	Amino acid and Its metabolites	氨基酸及其代谢物	Small Peptide	小肽	467.162	451.141	[M+NH4-2H]-	C20H25N3O7S	3	124562	84828.6	86812.1	108949	67973.7	114177	58893.7	81829.7	46660.8	70989.8	72752	84695.5	92701.8	107650	90763.5	99475.9	125381	88169.5	107853	79923.8	90247.9	C14792	HMDB0060302	11954045	-	34000	-
MEDN2276	(24S)-24,25-dihydroxyvitamin D3	（24S）-24,25-二羟基维生素D3	CoEnzyme and vitamins	辅酶和维生素	CoEnzyme and vitamins	辅酶和维生素	415.3	416.329	[M-H]-	C27H44O3	2	16686.9	21600.2	22532.5	22195.3	21095.8	21959.9	15252.3	23470.6	21266.7	23845.9	24364.9	17224.7	16121.2	16608	29227.3	19303.7	11620.7	23511.8	17973.6	15433.8	25726.4	-	-	5283749	55700-58-8	-	-
MEDP2719	(2E,4E)-6-(2-aminophenyl)-2-hydroxy-6-oxohexa-2,4-dienoic acid	(2E,4E)-6-(2-氨基苯基)-2-羟基-6-氧代己基-2,4-二烯酸	Organic acid and Its derivatives	有机酸及其衍生物	Organic acid and Its derivatives	有机酸及其衍生物	251.1	233.069	[M+NH4]+	C12H11NO4	2	93560.4	47597	67140.1	50140.5	59006.6	42863.3	81125	62526.2	57331.1	202684	237051	355346	143326	121805	133621	179938	203284	223799	169317	155097	158840	C08062	-	5281097	-	-	-
MW0127040	(2R)-2-Pyrrolidineacetic acid	(2R)-2-吡咯烷乙酸	Heterocyclic compounds	杂环化合物	Heterocyclic compounds	杂环化合物	174.049	129.079	[M-H+2Na]+	C6H11NO2	3	190845	223071	219129	187487	219305	251533	225855	239390	235909	172594	230541	311102	211802	247881	203127	202166	327613	257251	140048	204327	243299	-	-	5706675	61350-65-0	-	-
MW0118552	(2R)-2-[[4-(2,6-dipyrrolidin-1-ylpyrimidin-4-yl)piperazin-1-yl]methyl]-2,5,7,8-tetramethyl-3,4-dihydrochromen-6-ol;dihydrochloride	-	Others	其他	Others	其他	538.389	592.306	[M+NH4]+	C30H46Cl2N6O2	2	2.09213e+07	2.16193e+07	1.37084e+07	1.32607e+07	1.72676e+07	1.54672e+07	1.32045e+07	2.12347e+07	1.24789e+07	1.07547e+07	1.36884e+07	1.37214e+07	9.59185e+06	1.32893e+07	1.33127e+07	9.45508e+06	9.47162e+06	1.27861e+07	1.02476e+07	1.04045e+07	1.25405e+07	-	-	9808654	137018-55-4 | 122003-11-6	-	-
MW0194158	(2R,6S,7R,9R,12S,16S)-6-hydroxy-15-[(1S)-1-[5-(hydroxymethyl)-4-methyl-6-oxo-2,3-dihydropyran-2-yl]ethyl]-2,16-dimethyl-8-oxapentacyclo[9.7.0.02,7.07,9.012,16]octadec-4-en-3-one	-	Others	其他	Others	其他	505.247	470.267	[M+Cl]-	C28H38O6	2	26860.4	18152.6	10710.5	14181.9	19333.9	15309.7	18646.6	20667.6	15036.3	16487.6	15995.5	17319.9	19278.2	14215.6	12705.1	19902	13707.4	14233.7	14228.1	14037.4	15413.6	-	-	16745397	-	-	-
MW0107535	(2S)-1-[(2S,4R)-4-benzyl-2-hydroxy-5-[[(1R,2R)-2-hydroxy-2,3-dihydro-1H-inden-1-yl]amino]-5-oxopentyl]-N-tert-butyl-4-(pyridin-3-ylmethyl)piperazine-2-carboxamide	(2S)-1-[(2S,4R)-4-benzyl-2-hydroxy-5-[[(1R,2R)-2-hydroxy-2,3-dihydro-1H-inden-1-yl]amino ]-5-氧代戊基]-N-叔丁基-4-(吡啶-3-基甲基)哌嗪-2-甲酰胺	Benzene and substituted derivatives	苯及其衍生物	Benzene and substituted derivatives	苯及其衍生物	690.292	613.363	[M-H+2K]+	C36H47N5O4	2	174241	211776	171235	151717	123076	327076	72039	96652	93980.3	31081.7	19146.7	40840.7	25928.1	52061.1	62909.1	38401.8	63168.5	65902.5	53367.2	53930.4	35841.7	-	HMDB0014369	53713043	-	44032	-
MW0106714	(2S)-2-[[(2S)-2-formamido-4-methylsulfanylbutanoyl]amino]propanoic acid	-	Heterocyclic compounds	杂环化合物	Heterocyclic compounds	杂环化合物	247.077	248.083	[M-H]-	C9H16N2O4S	2	3.72166e+06	4.14505e+06	4.4109e+06	4.33146e+06	4.48034e+06	3.93657e+06	4.72732e+06	4.3712e+06	4.27278e+06	3.48063e+06	3.96024e+06	4.35839e+06	3.77926e+06	3.9324e+06	3.78693e+06	4.66645e+06	3.59235e+06	3.4615e+06	4.26593e+06	3.93594e+06	3.80806e+06	-	-	1771173	15183-28-5	-	-
MW0153443	(2S,3R,4R,5R)-6-[(2S,3R,4S,5R,6R)-3,4,5-trihydroxy-6-(hydroxymethyl)tetrahydropyran-2-yl]oxyhexane-1,2,3,4,5-pentol	蜜二糖醇；6-O-α-D-半乳糖基-D-山梨醇	Carbohydrates and Its metabolites	碳水化合物及其代谢物	Sugar alcohols	糖醇	343.116	344.132	[M-H]-	C12H24O11	3	135960	69218.1	156125	159286	145516	100714	86952.6	106755	152856	147896	97614.6	85929.4	91785.5	88180.1	128764	84953.7	75833.6	67722.1	119271	108404	122702	C05399	HMDB0006791	15559964	497-83-6	27527	-
MW0012935	(2r)-3-(Hexadecyloxy)-2-methoxypropyl 2-(trimethylammonio)ethyl phosphate	2-O-甲基PAF C-16	GP	甘油磷脂类	PC	磷脂酰胆碱	564.359	495.369	[M+Na+HCOOH]+	C25H54NO6P	2	250944	164817	210205	431910	209122	201150	155267	279789	134001	171367	258416	402532	239912	506340	317634	199758	178238	258795	134737	131323	155364	-	-	127599	78858-44-3	-	-
MEDN2099	(2s)-2-Amino-4-sulfinobutanoic acid	（2s）-2-氨基-4-亚磺基丁酸	Amino acid and Its metabolites	氨基酸及其代谢物	Amino acid derivatives	氨基酸衍生物	166	167.025	[M-H]-	C4H9NO4S	2	183421	134484	181948	154193	161982	127248	154556	96439.3	117116	146613	76470	74458.3	149584	82498.4	144935	196497	161628	151117	148358	118781	153625	-	-	75896	2686-70-6	-	-
MEDN0528	(3-Methoxy-4-hydroxyphenyl)ethylene glycol sulfate	(3-甲氧基-4-羟基苯基)乙二醇硫酸酯	Organic acid and Its derivatives	有机酸及其衍生物	Organic acid and Its derivatives	有机酸及其衍生物	263	264.03	[M-H]-	C9H12O7S	1	57057.3	81587.8	65710	89965.5	87273.1	73171.1	22900.3	88061.1	33915.2	94043.6	123972	171313	88532.3	81940.1	133270	128563	106824	120330	101037	89352.7	100784	-	HMDB0000559	5543	3415-67-6	137054	5543
MW0110483	(3R,4S)-3-acetamido-4-(diaminomethylideneamino)-2-[(1R,2R)-1,2,3-trihydroxypropyl]-3,4-dihydro-2H-pyran-6-carboxylic acid	(3R,4S)-3-acetamido-4-(二氨基亚甲基氨基)-2-[(1R,2R)-1,2,3-三羟丙基]-3,4-二氢-2H-吡喃-6-羧酸	Heterocyclic compounds	杂环化合物	Heterocyclic compounds	杂环化合物	665.269	332.133	[2M+H]+	C12H20N4O7	2	612630	729492	769051	675123	945746	511754	1.00537e+06	593660	457413	504359	473717	464790	515018	486347	461676	440102	278349	302491	344870	433739	357968	-	HMDB0014698	58753595	-	50663	-
MW0142988	(3S)-3-Hydroxy-N6,N6,N6-trimethyl-L-lysine	-	Amino acid and Its metabolites	氨基酸及其代谢物	Amino acid derivatives	氨基酸衍生物	242.102	205.155	[M+K-2H]-	C9H21N2O3+	3	43124.2	56764.6	38004.5	55163.9	36886.9	54308.1	37662	44164.4	32137.8	31946.2	46429	46540.3	69993.8	37500	37252.8	40840.3	35476.2	51814.6	59996.3	48108	48287.1	C01259	HMDB0001422	132849242	-	15786	6234
MW0148978	(3S,10R,13R)-10,13-dimethyl-17-[(E,2R)-6-methyl-5-methylidenehept-3-en-2-yl]-2,3,4,9,11,12,14,15,16,17-decahydro-1H-cyclopenta[a]phenanthren-3-ol	-	Alcohol and amines	醇、胺类	Alcohols	醇类	394.326	394.324	[M+]+	C28H42O	3	377364	331052	257958	401092	417591	204159	259519	243465	148690	106298	105771	84168.5	125253	156370	128305	192195	143415	138769	187223	182806	155262	C05440	-	23724485	-	-	-
MW0114011	(3S,4S,6S)-2-methyl-6-[(4S,5R)-2,4,5-trihydroxy-6-(hydroxymethyl)oxan-3-yl]oxyoxane-3,4,5-triol	-	Carbohydrates and Its metabolites	碳水化合物及其代谢物	Sugars	糖类	347.089	326.121	[M+Na-2H]-	C12H22O10	2	463104	426887	444990	492591	469499	441414	578190	532176	499536	361938	401073	337356	397886	418716	374744	403338	403287	485681	503537	416595	452965	-	HMDB0029523	71316999	-	-	-
MW0152139	(5-methyl-2-methylidenehexyl) (Z,2S)-2-hydroxy-6-[(1S,4Z,6E,9R,11R,12S,13S,14E,16Z,19E,21R,23R,24R)-11-hydroxy-24-(hydroxymethyl)-12,15,24-trimethyl-3-oxo-2,22,26-trioxatricyclo[19.3.1.19,13]hexacosa-4,6,14,16,19-pentaen-23-yl]hex-4-enoate	(5-甲基-2-亚甲基己基) (Z,2S)-2-羟基-6-[(1S,4Z,6E,9R,11R,12S,13S,14E,16Z,19E,21R,23R,24R)- 11-hydroxy-24-(hydroxymethyl)-12,15,24-trimethyl-3-oxo-2,22,26-trioxatricyclo[19.3.1.19,13]hexacosa-4,6,14,16,19-pentaen- 23-基]hex-4-enoate	Heterocyclic compounds	杂环化合物	Heterocyclic compounds	杂环化合物	696.438	696.424	[M+]+	C41H60O9	3	50870.8	47876	65012.8	145342	68493.5	56982.1	47344.6	117609	43942.2	50955.5	84418.3	155238	67004.1	229307	129407	75810.6	65220.3	94381.3	36355.5	39288.6	39780.2	C19903	-	56928132	-	-	-
MW0140454	(5Z,7E,9E,14Z,17Z)-Eicosapentaenoic acid	-	FA	脂肪酰类	Oxidized lipids	氧化脂质	303.231	302.225	[M+H]+	C20H30O2	3	1.01949e+07	1.65526e+07	1.48155e+07	1.00794e+07	1.30044e+07	9.13696e+06	8.38501e+06	9.24885e+06	9.52666e+06	4.83437e+06	4.64182e+06	5.44018e+06	2.9476e+06	4.46921e+06	3.57514e+06	4.46748e+06	4.32414e+06	5.79906e+06	5.63876e+06	5.5479e+06	6.26927e+06	-	-	5282061	-	-	-
MW0053465	(6R)-6-[(3S,4S,5R,10S,13R,14R,15S,17R)-3,15-dihydroxy-4-(hydroxymethyl)-4,10,13,14-tetramethyl-11-oxo-1,2,3,5,6,7,12,15,16,17-decahydrocyclopenta[a]phenanthren-17-yl]-2-methyl-4-oxoheptanoic acid	(6R)-6-[(3S,4S,5R,10S,13R,14R,15S,17R)-3,15-二羟基-4-(羟甲基)-4,10,13,14-四甲基-11-氧代-1,2,3,5,6,7,12,15,16,17-decahydrocyclopenta[a]phenanthren-17-yl]-2-methyl-4-oxoheptanoic acid	Organic acid and Its derivatives	有机酸及其衍生物	Organic acid and Its derivatives	有机酸及其衍生物	518.323	518.324	[M+]+	C30H46O7	3	1.54066e+06	1.28249e+06	565833	2.28593e+06	2.25552e+06	1.13037e+06	382153	274968	484107	3.35552e+06	1.12696e+06	832207	657851	409664	444864	781738	960692	1.18761e+06	915477	1.1242e+06	1.00487e+06	-	HMDB0039691	14109401	100440-27-5	-	-
MW0011465	(8'R)-Neochrome	(8'R)-新铬	Others	其他	Others	其他	581.429	598.439	[M+H-H2O]+	C41H58O3	3	5.38158e+06	2.28117e+06	2.3381e+06	4.43048e+06	2.49672e+06	2.65642e+06	2.57202e+06	1.40715e+06	1.01622e+06	1.4192e+06	2.08491e+06	1.35681e+06	1.5962e+06	3.07187e+06	1.89316e+06	1.84652e+06	1.72798e+06	1.0643e+06	2.17819e+06	2.0043e+06	2.32154e+06	-	HMDB0030100	131750958	59491-56-4	-	-
MW0000155	(9R)-5-bromo-N-[(2S,4R,7S)-2-hydroxy-7-(2-methylpropyl)-5,8-dioxo-4-propan-2-yl-3-oxa-6,9-diazatricyclo[7.3.0.02,6]dodecan-4-yl]-7-methyl-6,6a,8,9-tetrahydro-4H-indolo[4,3-fg]quinoline-9-carboxamide	-	Alkaloids	生物碱	Alkaloids	生物碱	654.243	655.22	[M+H]+	C32H40BrN5O5	2	79038.3	68803.6	60178.9	75580.9	80818.1	71431	84197.6	70294.2	71316.9	57791.3	57583.3	77042.9	51751.2	49684.2	65083.6	80997.9	73416.2	70520.1	57774.9	61336.2	63159.6	-	HMDB0015331	9939861	-	3181	-
MEDP1705	(E)-Guggulsterone	（E）-古尔司酮	CoEnzyme and vitamins	辅酶和维生素	CoEnzyme and vitamins	辅酶和维生素	313.2	312.209	[M+H]+	C21H28O2	2	151986	99037	73315.1	109406	75264.7	95686.5	86238.7	80099.1	72825.3	59882.5	44962.6	47194.7	66856.9	66371.9	48004.6	75393.1	68117.7	70261.5	71545.1	79720	58001.7	-	-	6439929	39025-24-6	-	-
MEDL00977	(E,Z)-2-Amino-3,14-octadecadien-1-ol	（E，Z)-2-氨基-3,14-十八二烯-1-醇	Alcohol and amines	醇、胺类	Alcohols	醇类	282.279	281.272	[M+H]+	C18H35NO	1	287464	296615	429206	600526	511580	1.36913e+06	932509	242785	327529	136212	71781.6	287930	95469.5	119306	89217.1	207946	127463	60282.4	40612.2	52866.7	56042	-	-	6439505	158507-68-7	-	-
MEDP2334	(R)-(-)-1-Amino-2-propanol	(R)-(-)-1-氨基-2-丙醇	Alcohol and amines	醇、胺类	Amines	胺类	76.1	75.0684	[M+H]+	C3H9NO	1	238540	144165	147529	220158	83365	178061	209813	151293	256282	181845	225185	154932	177990	230827	195140	316857	286960	202541	393361	372881	226238	C03194	-	439938	2799-16-8	-	-
MEDN1395	(R)-(-)-2-Phenylpropionic Acid	(R)-(-)-2-苯丙酸	Organic acid and Its derivatives	有机酸及其衍生物	Organic acid and Its derivatives	有机酸及其衍生物	149.1	150.068	[M-H]-	C9H10O2	1	224749	171580	242132	150953	129027	265315	111218	190317	135017	335315	288360	215203	424667	157730	307996	88958.5	159877	107270	220483	197327	225525	-	-	446626	7782-26-5	-	-
MEDP1126*113	(R)-(-)-2-phenylglycine	(R)-(-)-2-苯基甘氨醇	Amino acid and Its metabolites	氨基酸及其代谢物	Amino acid derivatives	氨基酸衍生物	120.1	137.084	[M-H2O+H]+	C8H11NO	1	2.52204e+06	2.39924e+06	2.30771e+06	2.05806e+06	2.19746e+06	2.0934e+06	1.85811e+06	2.09005e+06	2.02429e+06	1.90778e+06	1.98471e+06	2.37233e+06	1.95898e+06	2.01598e+06	2.10737e+06	1.95399e+06	2.40757e+06	2025771	2.05583e+06	2.02743e+06	2.01375e+06	-	-	2724025	56613-80-0	-	-
MEDN1492	(R)-(-)-Mandelic acid	R-扁桃酸	Organic acid and Its derivatives	有机酸及其衍生物	Organic acid and Its derivatives	有机酸及其衍生物	151	152.047	[M-H]-	C8H8O3	1	366119	314888	270861	317832	449806	313041	340843	289853	241291	501012	347253	516586	355296	409397	434234	799320	584123	514869	419074	373747	407899	C01983	HMDB0062635	11914	611-71-2	17656	-
MEDP0823	(R)-2-Hydroxy-3-phenylpropionic acid	(R)-(+)-3-苯乳酸	Organic acid and Its derivatives	有机酸及其衍生物	Organic acid and Its derivatives	有机酸及其衍生物	167	166.063	[M+H]+	C9H10O3	2	1.95536e+06	1.70302e+06	1.49023e+06	1.40529e+06	1.34621e+06	1.39855e+06	1.2501e+06	1.32322e+06	1.21023e+06	1.18484e+06	1.23396e+06	1.25857e+06	1.9374e+06	1.02059e+06	1.23334e+06	1.10941e+06	1.24463e+06	1.32064e+06	1.51996e+06	1.58169e+06	1.33714e+06	C05607	HMDB0000563	643327	7326-19-4	43065	5547
MEDN2091*004	(R)-2-Hydroxybutyric acid	（R）-2-羟基丁酸	Organic acid and Its derivatives	有机酸及其衍生物	Organic acid and Its derivatives	有机酸及其衍生物	103	104.1	[M-H]-	C4H8O3	1	3.75357e+06	3.4276e+06	2.13988e+06	4.32273e+06	2.1588e+06	4.53977e+06	1.85755e+06	4.14638e+06	5.0478e+06	1.43852e+06	1.38466e+06	2.76974e+06	3.55879e+06	2.2363e+06	3.81381e+06	1.78539e+06	4.11584e+06	4.36906e+06	4.04431e+06	3.64192e+06	3.62607e+06	-	-	449265	20016-85-7	-	-
MW0052435	(R)-2-hydroxystearic acid	(R)-2-羟基硬脂酸	FA	脂肪酰类	Oxidized lipids	氧化脂质	299.261	300.266	[M-H]-	C18H36O3	2	68102.7	240510	85211.2	99703.9	81849.7	285804	109675	150649	166939	81673.2	136894	162830	379268	115783	60427.7	126136	126686	142187	73634.9	74241.4	49550.1	C03042	-	439885	26633-48-7	-	-
MW0152160	(R)-3-Amino-3-phenylpropanoic acid	(R)-3-氨基-3-苯基丙酸	Aldehyde,Ketones,Esters	醛、酮、酯类	Esters	酯类	130.063	165.079	[M+H-2H2O]+	C9H11NO2	3	5.59854e+06	5.93928e+06	6.04907e+06	5.2425e+06	5.14781e+06	5.5671e+06	4.58455e+06	4.15894e+06	4.81365e+06	5.58052e+06	6.06872e+06	4.57919e+06	4.06652e+06	4.59739e+06	5.41519e+06	3.90482e+06	4.46572e+06	4.23563e+06	4.18295e+06	4.29444e+06	3.84864e+06	C20487	-	686703	13921-90-9	-	-
MEDN1856	(R)-3-Hydroxy-tetradecanoic acid	（R）-3-羟基十四酸	Organic acid and Its derivatives	有机酸及其衍生物	Organic acid and Its derivatives	有机酸及其衍生物	243.2	244.204	[M-H]-	C14H28O3	2	586363	636141	520663	486467	500141	467904	321998	521677	457455	338150	379514	614942	463174	364368	567558	530891	508400	555881	539114	490083	486113	C22001	HMDB0010731	5288266	28715-21-1	42539	-
MW0194035	(S)-(S)-1-((2S,3S)-3-Hexyl-4-oxooxetan-2-yl)tridecan-2-yl 2-formamido-4-methylpentanoate	(S)-(S)-1-((2S,3S)-3-Hexyl-4-oxooxetan-2-yl)tridecan-2-yl 2-formamido-4-methylpentanoate	Amino acid and Its metabolites	氨基酸及其代谢物	Amino acid derivatives	氨基酸衍生物	534.354	495.392	[M+K]+	C29H53NO5	2	4.26162e+06	3.69618e+06	3.05982e+06	3.17665e+06	3.78179e+06	2.93473e+06	2.89115e+06	2.7514e+06	2.93973e+06	2.80095e+06	2.18101e+06	2.06791e+06	2.15448e+06	2.24156e+06	1.89939e+06	2.60566e+06	2.52515e+06	2.02091e+06	2.39866e+06	2.3423e+06	2.27856e+06	-	HMDB0015215	5284600	-	393438	-
MW0138147	(S)-2,3-Dihydro-5,7-dihydroxy-2-(4-hydroxyphenyl)-6,8-dimethyl-4-benzopyrone	(S)-2,3-Dihydro-5,7-dihydroxy-2-(4-hydroxyphenyl)-6,8-dimethyl-4-benzopyrone	Heterocyclic compounds	杂环化合物	Heterocyclic compounds	杂环化合物	323.088	300.1	[M+Na]+	C17H16O5	2	508872	432738	484441	502216	505038	454944	528783	477495	433664	442261	468214	458744	424691	446155	437450	397967	477236	434572	436588	401611	437643	C09734	HMDB0130571	442396	-	-	-
MEDN1328*011	(S)-Leucic acid	L-alpha-羟基异己酸	Organic acid and Its derivatives	有机酸及其衍生物	Organic acid and Its derivatives	有机酸及其衍生物	131	132.079	[M-H]-	C6H12O3	2	1.37147e+06	1.61355e+06	1.7656e+06	1.51674e+06	1.4515e+06	1.91506e+06	931930	1.43613e+06	1.06698e+06	1.33377e+06	593665	716283	1.55848e+06	2.10229e+06	1.9692e+06	1.65315e+06	2.00698e+06	2.82885e+06	1.48287e+06	1.52044e+06	1.52116e+06	-	HMDB0000746	83697	13748-90-8	44510	5714
FDATP01514	(S)-crizotinib	-	Others	其他	Medicine	药物	495.281	449.119	[M-H+2Na]+	C21H22Cl2FN5O	1	309337	301660	247531	230431	214694	269849	201144	263365	279578	233718	219081	183331	205199	211153	218733	179795	219735	146207	167888	199247	208951	-	-	56671814	-	-	-
MW0140724	(Z)-2-tetracos-15-enamidoethanesulfonic acid	-	Others	其他	Others	其他	496.341	473.354	[M+Na]+	C26H51NO4S	2	255308	946018	262728	650404	139271	406988	617740	843499	279326	248069	199726	198742	644139	227998	201300	398027	245736	240409	246655	307916	304708	-	-	-	-	-	-
MW0128408	(Z)-7-Hexadecen-1,16-olide	黄樟内酯	Heterocyclic compounds	杂环化合物	Heterocyclic compounds	杂环化合物	251.205	252.209	[M-H]-	C16H28O2	3	97887.1	77108.8	83622.7	84706.2	86665.3	48672.3	90589.2	74359.9	64451.5	70545.3	71041.1	80921.9	105289	79992.5	98889.1	96721.4	58280.2	105429	87515	79243.8	88963.2	-	HMDB0031086	5365703	123-69-3	-	-
MW0011698	(Z)-8-Tetradecenal	(Z)-8-十四烯醛	FA	脂肪酰类	Others	其他	269.214	210.198	[M+CH3COO]-	C14H26O	3	40325	128185	23043.4	63454.5	40732.7	145612	50554.5	72277.6	55607	27634.7	55201.4	76917.1	156749	52470.9	40940.2	39707.2	61642.7	64949.5	67259.7	52396.2	43914	-	HMDB0032526	6430188	169054-69-7	-	-
MW0138930	(Z)-Metaflumizone	(Z)-Metaflumizone	Aldehyde,Ketones,Esters	醛、酮、酯类	Ketones	酮类	591.083	506.118	[M+K+HCOOH]+	C24H16F6N4O2	2	6.63626e+06	4.31802e+06	6.28722e+06	3.96084e+06	7.76634e+06	5.70404e+06	6.59881e+06	5.17144e+06	3.26221e+06	2.78448e+06	2.08063e+06	3.64442e+06	4.03234e+06	4.24681e+06	3.31469e+06	3.7105e+06	3.42794e+06	4.39319e+06	3.45368e+06	4.00315e+06	3.00837e+06	C18523	-	9827529	139970-56-2 | 139968-49-3	-	-
MW0104039	(Z)-S-1-Propenyl methanesulfinothioate	(Z)-S-1-丙烯基甲亚硫基硫代酸酯	Others	其他	Others	其他	183.019	136.002	[M+HCOO+2H]+	C4H8OS2	3	401952	349729	436820	419121	373607	381151	348894	335969	363017	327969	386593	358698	349335	434589	413296	318317	376627	390437	339506	315352	320838	-	HMDB0032747	14412546	119052-99-2	-	-
MW0126895	(±)-Tryptophan	L-色氨酸	Amino acid and Its metabolites	氨基酸及其代谢物	Amino acids	氨基酸	251.102	204.09	[M+HCOO+2H]+	C11H12N2O2	2	97207.2	47007.5	70405.2	225058	119350	56069.8	64696.1	85157.7	64959.3	355379	379177	162861	36003.8	111616	50337	79627.8	143602	211795	234977	257281	287046	C00806	HMDB0030396	1148	-	27897	-
MEDN1439	(±)11(12)-DiHET	11,12-双羟基-5Z,8Z,14Z -二十二碳三烯酸	FA	脂肪酰类	Oxidized lipids	氧化脂质	337.2	338.246	[M-H]-	C20H34O4	2	28057.8	31716.6	28422.1	34679.8	22431.2	17820.6	35744.4	28814	28584.6	32817.8	20444.8	23284.2	34334	12637.5	30304.8	32517.4	20563.3	25145.1	31581.8	26700.8	26980.6	C14774	HMDB0002314	5283146	-	63969	-
MEDN0750	(±)12-HEPE	(±)-12-羟基-5Z,8Z,10E,14Z,17Z-二十碳五烯酸	FA	脂肪酰类	Oxidized lipids	氧化脂质	317.2	318.219	[M-H]-	C20H30O3	1	5.53206e+06	9.28412e+06	5.84394e+06	4.20727e+06	4.7807e+06	3.25204e+06	2.7209e+06	4.14957e+06	4.17246e+06	3.20147e+06	2.77771e+06	2.12266e+06	2.17547e+06	2.99533e+06	2.33781e+06	3.59294e+06	2.62504e+06	3.31137e+06	4.74202e+06	3.9695e+06	3.57677e+06	-	HMDB0010202	10041593	81187-21-5	72645	-
MEDN0751	(±)12-HETE	(±)12-羟基-5Z,8Z,10E,14Z-二十碳四烯酸	FA	脂肪酰类	Oxidized lipids	氧化脂质	319.2	320.235	[M-H]-	C20H32O3	1	173053	275986	237886	170120	249919	167705	144651	142937	202650	123665	125297	146288	84778	141790	110220	114329	130413	138311	186344	179585	152215	-	HMDB0006111	5312983	71030-37-0	-	-
MEDN0752	(±)15-HEPE	(±)-15-羟基-5Z,8Z,11Z,13E,17Z-二十碳五烯酸	FA	脂肪酰类	Oxidized lipids	氧化脂质	317.2	318.219	[M-H]-	C20H30O3	1	35446.1	68485.8	56016	37763.9	47340.1	35023.7	21971.2	38272.8	43321.3	68137.2	49678	37115.7	22158.4	23500.8	30067.7	34137.3	32440.7	42649.5	49220.7	42442	49154.9	-	HMDB0010209	53480357	88852-33-9	-	-
MEDN0753	(±)16-HETE	(±)16-羟基-5Z,8Z,11Z,14Z-二十碳四烯酸	FA	脂肪酰类	Oxidized lipids	氧化脂质	319	320.235	[M-H]-	C20H32O3	1	175163	237773	208158	157279	191354	93271.9	115760	141902	153146	96035.2	94027	98882	56519	115617	107184	120382	82649.2	132509	167855	120396	125287	-	HMDB0004680	9548884	128914-46-5	34162	-
MEDN0756	(±)18-HEPE	(±)-18-羟基-5Z,8Z,11Z,14Z,16E-二十碳五烯酸	FA	脂肪酰类	Oxidized lipids	氧化脂质	317.2	318.219	[M-H]-	C20H30O3	1	1.73731e+06	3.37602e+06	1.60317e+06	1.40007e+06	1.54688e+06	1.2453e+06	1.10486e+06	1.41893e+06	1.25572e+06	1.1903e+06	924966	831635	830532	880007	718472	1.24346e+06	836967	1.11543e+06	1.25069e+06	1.26317e+06	1.22311e+06	-	HMDB0012611	53481496	141110-17-0	-	-
MEDN1463	(±)19(20)-DiHDPE(A)	19,20-二羟基-4Z，7Z，10Z，13Z，16Z二十二碳五烯酸	FA	脂肪酰类	Oxidized lipids	氧化脂质	361.2	362.246	[M-H]-	C22H34O4	2	18270.4	21040.1	17039.8	19616.9	20995.3	14572.1	8230.78	15518.7	13557.3	18001.1	13662	21027.7	15308.4	8560.09	12680.1	18243.9	19164.7	23884	18895.8	16752.4	15083.6	-	HMDB0010214	16061148	-	72657	-
MEDN1448	(±)19(20)-EpDPE(A)	19（20）-环氧-4Z，7Z，10Z，13Z，16Z二十二碳五烯酸	FA	脂肪酰类	Oxidized lipids	氧化脂质	343.2	344.235	[M-H]-	C22H32O3	2	114916	123397	77502.2	193453	347698	155732	122354	46540	66638.5	612074	217965	332808	181067	120368	214383	243124	495233	502042	216910	232237	213885	-	HMDB0013620	11631565	-	72653	-
MEDN0758	(±)4-HDHA	(±)4-羟基-5E,7Z,10Z,13Z,16Z,19Z-二十二碳六烯酸	FA	脂肪酰类	Oxidized lipids	氧化脂质	343.2	344.235	[M-H]-	C22H32O3	1	52996.1	55807.7	50361.3	56910.5	54182.4	26193.8	52562.2	54196.4	47974.4	45693.6	22681.1	56495	61109.5	45584.4	61473.4	61143.1	39770.8	50724.1	58101.1	58433.3	51005.2	-	-	53394255	90906-40-4	-	-
MEDN1435	(±)5(6)-DiHETE	5，6-双羟基-7E,9E,11Z,14Z-二十碳四烯酸	FA	脂肪酰类	Oxidized lipids	氧化脂质	335.4	336.23	[M-H]-	C20H32O4	1	147685	223982	148353	214379	455048	164409	115761	222573	183151	363596	150425	196814	217022	160300	124569	189384	169859	153165	152652	176032	145174	-	-	402374361	845673-97-4	-	-
MEDN0759	(±)5-HEPE	(±)-5-羟基-6E,8Z,11Z,14Z,17Z-二十碳五烯酸	FA	脂肪酰类	Oxidized lipids	氧化脂质	317.2	318.219	[M-H]-	C20H30O3	2	10564.3	12229	22494.3	24138.1	25442.8	19622.3	10619.4	12226.7	10495.3	46574	18171.7	17201.8	21886.3	13868.1	14899.1	22793.4	29787.9	27266.9	25112.8	26294.7	16270.4	-	HMDB0005081	6439678	83952-40-3	72801	-
MEDN0760	(±)5-HETE	(±)5-羟基-6E,8Z,11Z,14Z-二十碳四烯酸	FA	脂肪酰类	Oxidized lipids	氧化脂质	319.2	320.235	[M-H]-	C20H32O3	2	189719	164508	167872	398411	734344	351908	248135	152465	178517	866584	367251	454327	317472	272890	319834	508383	531768	808288	419282	365891	428585	C04805	HMDB0011134	5280733	70608-72-9	28209	6554
MEDN1421	(±)8-HETE	8-羟基-5Z,9E,11Z,14Z-二十碳四烯酸	FA	脂肪酰类	Oxidized lipids	氧化脂质	319.2	320.235	[M-H]-	C20H32O3	2	361468	469343	516944	427049	554122	324938	306792	318245	330485	531728	338258	335916	238968	344598	267870	339564	309294	480893	348896	360309	355316	C14776	HMDB0004679	11976122	98462-03-4	34486	-
MEDN0763	(±)9-HETE	(±)-9-羟基-5Z,7E,11Z,14Z-二十碳四烯酸	FA	脂肪酰类	Oxidized lipids	氧化脂质	319.3	320.235	[M-H]-	C20H32O3	1	1.11601e+06	1.89312e+06	1.6289e+06	1.23634e+06	1.7337e+06	1.05388e+06	982436	915628	1.39767e+06	1.43986e+06	972250	1.13289e+06	742324	873528	834633	869203	993566	1.39135e+06	1.07997e+06	1.03681e+06	1.00753e+06	-	HMDB0010222	5312978	79495-85-5	72785	-
MW0145120	1,2,3,4-Tetrahydroisoquinoline, 6,7,8-trimethoxy-1-methyl-	安哈洛宁；O-甲基兰卤定	Heterocyclic compounds	杂环化合物	Heterocyclic compounds	杂环化合物	220.128	237.136	[M+H-H2O]+	C13H19NO3	3	182130	202338	173379	168017	179088	183484	156920	160664	150920	139748	157028	104799	143133	158924	171855	119265	139765	129890	121524	141814	124993	-	-	613648	-	-	-
MW0129632	1,2,3,6-Tetrakis-O-galloyl-beta-D-glucose	1,2,3,6-四-O-没食子酰基-β-D-葡萄糖	Heterocyclic compounds	杂环化合物	Heterocyclic compounds	杂环化合物	833.088	788.107	[M-H+2Na]+	C34H28O22	3	25775.1	19617.2	25387.9	77762.1	483120	63855.3	24383.6	24429.1	48543.7	299026	27196.8	46958.7	13700.8	39262.7	15221.3	25107.6	74072.3	180232	60869	80158.1	63754	C04516	HMDB0039188	73178	79886-50-3	17527	-
MW0141088	1,2-Bis(4-hydroxyphenyl)-2-propanol	1,2-双(4-羟基苯基)-2-丙醇	Heterocyclic compounds	杂环化合物	Heterocyclic compounds	杂环化合物	283.074	244.11	[M+K]+	C15H16O3	3	308376	287444	311839	300727	266753	266869	282277	231908	285519	241406	273281	264360	250048	278622	242167	262070	243689	263378	248611	249624	259546	-	-	656691	154928-56-0	-	-
MW0104841	1,2-Ethylenediphosphonic acid	2-膦酰基乙基膦酸	Organic acid and Its derivatives	有机酸及其衍生物	Organic acid and Its derivatives	有机酸及其衍生物	236.99	189.98	[M+HCOO+2H]+	C2H8O6P2	2	62312.5	70127.7	66393.8	59840.8	67670.7	66941.1	56259.9	59915.8	61205.9	45529.5	52651.1	55351.5	46215.7	45201.9	43013.2	47673.7	46594.2	49610.6	39752.4	62362.3	51228.6	-	HMDB0013233	80247	6145-31-9	17204	-
MW0002196	1,3,5-Trichloro-2-methoxybenzene	1，3，5-三氯-2-甲氧基苯	Benzene and substituted derivatives	苯及其衍生物	Phenolics	苯酚类	208.931	209.941	[M-H]-	C7H5Cl3O	3	1.25429e+06	1.11635e+06	183081	985395	1.12088e+06	1.02295e+06	1.01128e+06	948300	972628	910941	913035	861190	897636	935010	935564	969993	889512	892836	1.33581e+06	949286	942223	C11510	HMDB0029643	6884	87-40-1	19333	-
MEDP0281	1,3-Diaminopropane	1,3-二氨基丙烷	Alcohol and amines	醇、胺类	Amines	胺类	75	74.084	[M+H]+	C3H10N2	2	253667	245190	255078	234121	215692	241572	226003	221222	218987	229049	250239	220609	185235	240687	220666	215351	215384	229918	218586	213811	216744	C00986	HMDB0000002	428	109-76-2	15725	5081
MEDP1212	1,3-Dicyclohexylurea	1,3-二环己基脲	Alcohol and amines	醇、胺类	Polyamines	多胺	225.2	224.189	[M+H]+	C13H24N2O	2	134804	131853	127282	129175	129401	140593	126512	117051	114011	132994	131914	118603	106509	166950	120730	106724	127354	110704	115530	117728	111449	-	-	4277	2387-23-7	-	-
MEDN2278	1,4-Cyclohexanedicarboxylic acid	1,4-环己烷二甲酸	Organic acid and Its derivatives	有机酸及其衍生物	Organic acid and Its derivatives	有机酸及其衍生物	171.1	172.074	[M-H]-	C8H12O4	2	114729	164589	96726.6	115507	57737.5	209407	74273.8	97905.4	85771.4	60810.1	112935	107347	204044	87855.2	99338.4	90217.6	95518.1	225867	94333.3	111042	110413	-	-	14106	1076-97-7	-	-
MEDP0115	1,4-Dihydro-1-Methyl-4-Oxo-3-Pyridinecarboxamide	1,4-二氢-1-甲基-4-氧代-3-吡啶甲酰胺	Heterocyclic compounds	杂环化合物	Pteridines and derivatives	蝶啶及其衍生物	153.1	152.059	[M+H]+	C7H8N2O2	1	1.02358e+07	7.87958e+06	8.33577e+06	5.69411e+06	6.25779e+06	3.83098e+06	5.31983e+06	4.7246e+06	3.83348e+06	4.55924e+06	3.90493e+06	5.2253e+06	5.60663e+06	6.85874e+06	6.51293e+06	7.48317e+06	6.15375e+06	7.28306e+06	5.28837e+06	5.48887e+06	5.73506e+06	C05843	HMDB0004194	440810	769-49-3	27838	-
MEDN0210*027	1,5-Anhydro-D-Glucitol	1,5-酐-D-山梨糖醇	Carbohydrates and Its metabolites	碳水化合物及其代谢物	Sugar alcohols	糖醇	163.1	164.069	[M-H]-	C6H12O5	2	57271.6	46985	43704.2	48632.7	46624	49117.1	39508.7	40055	48829.4	39214.4	32004.4	21625.8	18770.2	33632.6	47897.4	34585.1	49117.1	33037.2	24860.8	47514.5	26346.5	C07326	HMDB0002712	64960	154-58-5	16070	3775
MEDP0126	1,5-Diaminopentane	1,5-戊二胺	Alcohol and amines	醇、胺类	Polyamines	多胺	103	102.116	[M+H]+	C5H14N2	2	132014	70600.1	197896	75296.5	88163	169202	149710	145675	171796	118230	101876	138477	73355	173770	159383	82555.5	78890.7	94666.6	174485	158740	141170	C01672	HMDB0002322	273	462-94-2	18127	3236
MEDN1108	1,6-anhydro-β-D-glucose	1,6-脱水-β-D-葡萄糖	Carbohydrates and Its metabolites	碳水化合物及其代谢物	Sugars	糖类	161	162.053	[M-H]-	C6H10O5	2	3518.98	43678.3	52428.9	47730.5	38897.8	86700	63761.7	49473.2	42183.1	10401.6	32626.9	36953.9	47839.3	29112.8	29987.2	34047.2	36838.4	45922.1	52631.1	42179.9	46319	-	HMDB0000640	724705	498-07-7	30997	5613
MW0123235	1-(10-{2-[4-(2-hydroxyethyl)piperazin-1-yl]ethyl}-10H-phenothiazin-2-yl)propan-1-one	1-(10-{2-[4-(2-羟乙基)哌嗪-1-基]乙基}-10H-吩噻嗪-2-基)丙-1-酮	Heterocyclic compounds	杂环化合物	Heterocyclic compounds	杂环化合物	410.197	411.198	[M-H]-	C23H29N3O2S	3	110849	125361	122674	117476	138816	106910	137132	125648	98724.1	118090	126427	128524	139765	129052	133591	136803	100628	121468	129874	129591	124624	-	HMDB0015172	25137957	2622-30-2	51235	-
MW0011784	1-(11Z-docosenoyl)-glycero-3-phosphate	1-(11Z-二十二烯酰基)-甘油-3-磷酸	GP	甘油磷脂类	PA	磷脂酸	508.341	492.322	[M+NH4-2H]-	C25H49O7P	3	67399.4	77785	78228.8	58962	61488.5	50657.8	52864.4	60507.2	33237.1	35150.7	48412.5	17551.4	39378.3	40095.2	48800.3	51536.1	47913.7	38085.2	44136.9	61630.8	58502.5	-	HMDB0062304	52929762	-	-	-
MW0054562	1-(1Z-hexadecenyl)-sn-glycero-3-phosphocholine	1-(1Z-Hexadecenyl)-sn-glycero-3-phosphocholine	GP	甘油磷脂类	LPC-P	溶血磷脂酰胆碱	480.343	479.338	[M+H]+	C24H50NO6P	2	1.41663e+06	1.70605e+06	1.48551e+06	1.40445e+06	1.74206e+06	1.92625e+06	1.54429e+06	1.40928e+06	1.61338e+06	1.42196e+06	1.73389e+06	1.57843e+06	1.16346e+06	703969	1.18255e+06	1.31165e+06	1.24984e+06	979521	1.18388e+06	1.08779e+06	1.14324e+06	-	HMDB0010407	10917802	-	73850	-
MW0061152	1-(9Z-octadecenoyl)-sn-glycero-3-phospho-(1'-sn-glycerol)	PG（18：1（9Z）/ 0：0）	GP	甘油磷脂类	PG	磷脂酰甘油	552.331	510.296	[M+CH3CN+H]+	C24H47O9P	2	656002	788542	266428	1.63494e+06	653751	298340	89203	127713	129160	620408	355787	177456	122381	179415	68122.5	94480	328599	322003	392893	382873	394841	-	-	9547135	-	-	-
MW0054535	1-(9Z-octadecenoyl)-sn-glycero-3-phosphocholine	1-油酰基-sn-甘油-3-磷酸胆碱	GP	甘油磷脂类	LPC	溶血磷脂酰胆碱	588.302	521.348	[M-2H+3Na]+	C26H52NO7P	2	673617	876602	621734	1.05469e+06	928154	632367	892813	735899	479734	333166	97005.4	221383	444858	589816	279576	398241	365518	290365	470137	451515	456495	-	HMDB0002815	16081932	19420-56-5	28610	184
MW0166928	1-Aci-nitro-2-(4-hydroxyphenyl)ethane	1-Aci-nitro-2-(4-羟基苯基)乙烷	Others	其他	Others	其他	236.055	167.058	[M+Na+HCOOH]+	C8H9NO3	3	54291.4	36240.8	47461.4	395379	224901	150437	43933.8	53839.2	28306.9	615706	535702	265371	25708.8	42159.2	33296.3	209940	271128	465653	229903	208348	231014	-	-	126456455	-	-	-
MEDP2132*108	1-Aminocyclobutanecarboxylic acid	1-氨基-1-环丁烷羧酸	Amino acid and Its metabolites	氨基酸及其代谢物	Amino acid derivatives	氨基酸衍生物	116.1	115.063	[M+H]+	C5H9NO2	1	2.78106e+07	2.24124e+07	2.7837e+07	2.11451e+07	1.46697e+07	2.38414e+07	1.44025e+07	1.96345e+07	2.01941e+07	2.18162e+07	1.90594e+07	1.70856e+07	1.72242e+07	1.82236e+07	2.16709e+07	2.18338e+07	1.91394e+07	2.35675e+07	2.27963e+07	1.75803e+07	1.92375e+07	-	-	89643	22264-50-2	-	-
MEDP2121	1-Aminopentadecane	1-氨基十五烷	Organic acid and Its derivatives	有机酸及其衍生物	Organic acid and Its derivatives	有机酸及其衍生物	228.3	227.261	[M+H]+	C15H33N	1	123705	108557	107193	104015	94898.2	101269	98526.4	90300.6	99327.4	79232.6	97072.6	95435	80975.2	101342	107528	85265.6	108540	82354.9	121304	104136	111355	D88320	-	17386	2570-26-5	-	-
MW0111787	1-Cyano-2-hydroxy-3-butene	1-氰基-2-羟基-3-丁烯	Alcohol and amines	醇、胺类	Alcohols	醇类	80.0485	97.0528	[M+H-H2O]+	C5H7NO	3	2.61883e+06	1.08631e+06	2.72297e+06	2.30451e+06	2.15825e+06	2.14991e+06	2.21169e+06	2.15291e+06	2.09789e+06	1.75338e+06	1889580	1.19462e+06	1.91606e+06	2.10714e+06	1.38216e+06	2.14927e+06	2.09269e+06	2.30543e+06	2.09902e+06	1.89186e+06	2.15885e+06	-	HMDB0031339	91586	7451-85-6	1178473	-
MEDP2725	1-Fluorocyclohexadiene-cis,cis-1,2-diol	1-氟环己二烯-cis,cis-1,2-二醇	Alcohol and amines	醇、胺类	Alcohols	醇类	131	130.043	[M+H]+	C6H7FO2	2	6.89594e+06	6.75758e+06	6.34624e+06	6.2991e+06	6.13144e+06	5.49309e+06	5.51456e+06	5.27273e+06	5.60239e+06	5.37028e+06	5.59763e+06	5.98353e+06	5.44585e+06	5.25552e+06	5.3673e+06	5.01547e+06	6.07374e+06	5.4778e+06	5.11679e+06	5.80832e+06	4.81041e+06	-	-	23724766	-	-	-
MW0012808	1-Heptanol	1-庚醇	Alcohol and amines	醇、胺类	Alcohols	醇类	163.132	116.12	[M+HCOO+2H]+	C7H16O	2	250192	265968	240223	257188	236764	258453	235386	234221	141033	214441	111828	136357	213298	216816	107968	211719	87789.3	129101	184533	179246	211825	-	HMDB0031479	8129	111-70-6	-	-
MW0168457	1-Hexadecyl-sn-glycerol 3-phosphate	1-十六烷基-sn-甘油3-磷酸	GP	甘油磷脂类	LPA	溶血磷脂酸	436.285	396.264	[M-H+CH3CN]-	C19H41O6P	2	4.46735e+06	4.80418e+06	6.2407e+06	5.52053e+06	4.86033e+06	4.09853e+06	2.74506e+06	3.58002e+06	3.26578e+06	3.72459e+06	3.48085e+06	4.5802e+06	5.25361e+06	3.41279e+06	4.33518e+06	4.5938e+06	4.61962e+06	3.23232e+06	4.93674e+06	4.40609e+06	3.93906e+06	-	HMDB0062325	11825433	-	63818	-
MEDP1003*113	1-Hydroxylamino-2-phenylethane	羟苯乙胺	Benzene and substituted derivatives	苯及其衍生物	Benzene and substituted derivatives	苯及其衍生物	120.1	137	[M-H2O+H]+	C8H11NO	1	2.52204e+06	2.39924e+06	2.30771e+06	2.05806e+06	2.19746e+06	2.0934e+06	1.85811e+06	2.09005e+06	2.02429e+06	1.90778e+06	1.98471e+06	2.37233e+06	1.95898e+06	2.01598e+06	2.10737e+06	1.95399e+06	2.40757e+06	2025771	2.05583e+06	2.02743e+06	2.01375e+06	-	-	165091	3217-93-4	-	-
MEDN0137	1-Methyladenine	1-甲基腺嘌呤	Nucleotide and Its metabolites	核苷酸及其代谢物	Nucleotide and Its metabolites	核苷酸及其代谢物	148.1	149.07	[M-H]-	C6H7N5	2	4171.65	5940.11	5471.82	5402.6	9718.86	5927.44	5031.35	8099.86	8617.48	5472.65	5473.46	6494.87	6597.88	4171.65	11670	7563.06	9299.24	4848.84	4863.36	8638.98	10234.3	C02216	HMDB0011599	78821	5142-22-3	18083	-
MEDP1654*155	1-Methyladenosine	1-甲基腺苷	Nucleotide and Its metabolites	核苷酸及其代谢物	Nucleotide and Its metabolites	核苷酸及其代谢物	282.1	281.112	[M+H]+	C11H15N5O4	1	31929.2	28956	32400.3	19149.9	34676.6	26609.6	33150.5	37753.3	35969.9	21267.4	43468.4	70527.8	41668.3	32820.1	42391	64717.4	47052.3	56316.8	41274.8	29579.6	47682.2	C02494	-	27476	15763-06-1	-	-
MEDP1162*124	1-Methylguanine	1-甲基鸟嘌呤	Nucleotide and Its metabolites	核苷酸及其代谢物	Nucleotide and Its metabolites	核苷酸及其代谢物	166.1	165.065	[M+H]+	C6H7N5O	1	1.07841e+06	811484	867275	668586	687582	767367	767351	765213	751317	1.01229e+06	1.16294e+06	1.29645e+06	880641	758638	1.16558e+06	1.18177e+06	1.23407e+06	980108	711988	966665	927022	C04152	HMDB0003282	3778	938-85-2	21803	3778
MEDP2421*159	1-Methylguanosine	1-甲基鸟苷	Nucleotide and Its metabolites	核苷酸及其代谢物	Nucleotide and Its metabolites	核苷酸及其代谢物	298.1	297.107	[M+H]+	C11H15N5O5	1	379091	329962	346664	272149	293566	359846	258583	258352	267200	325401	391934	499833	401226	306211	412322	377423	414880	383245	345117	286963	394800	C04545	HMDB0001563	96373	2140-65-0	19062	6324
MEDP0147	1-Methylhistidine	1-甲基组氨酸	Amino acid and Its metabolites	氨基酸及其代谢物	Amino acid derivatives	氨基酸衍生物	170.1	169.085	[M+H]+	C7H11N3O2	1	255235	319470	140877	353049	295310	214390	362130	336091	187860	85363.2	125060	261910	472378	291970	182812	298650	340410	455571	269059	349613	280884	C01152	HMDB0000001	92105	332-80-9	50599	3741
MEDP1713	1-Methylinosine	1-甲基肌苷	Nucleotide and Its metabolites	核苷酸及其代谢物	Nucleotide and Its metabolites	核苷酸及其代谢物	283.1	282.096	[M+H]+	C11H14N4O5	1	36820.3	31159.3	42674.5	19340.4	27611	27201.8	19143.9	25260.4	12132.2	44551	40690.3	67665	35042.3	34518	49401.4	45785.7	55496.2	54838	37355.3	40174.3	34725.1	C12317	HMDB0002721	65095	2140-73-0	19065	3780
MEDP1974*117	1-Methylpiperidine-2-carboxylic acid	1-甲基哌啶-2-羧酸	Amino acid and Its metabolites	氨基酸及其代谢物	Amino acid derivatives	氨基酸衍生物	144.1	143.095	[M+H]+	C7H13NO2	2	348658	295653	428055	412444	298416	304913	259146	236994	211606	274827	213934	307624	182507	242812	301587	218472	281235	192683	225718	229358	252682	-	-	415939	7730-87-2	-	-
MEDN0472*034	1-Methyluric Acid	1-甲基尿酸	Amino acid and Its metabolites	氨基酸及其代谢物	Amino acid derivatives	氨基酸衍生物	181	182.044	[M-H]-	C6H6N4O3	2	138841	89974.9	97656.3	3.78762e+06	4.22506e+06	2.34531e+06	76380.3	296702	105787	6.33408e+06	5.02398e+06	4.045e+06	49476.9	391638	95242.6	4.1218e+06	4.1542e+06	5.7675e+06	3.05874e+06	2.78108e+06	3.09885e+06	C16359	HMDB0003099	69726	708-79-2	68441	2821
MEDN0698*017	1-Naphthol	1-萘酚	Benzene and substituted derivatives	苯及其衍生物	Phenolics	苯酚类	143	144.058	[M-H]-	C10H8O	2	50342.9	46720.1	53154.1	48094.6	53131.7	50980.3	47597.2	50341	49181.7	48154.1	47382.2	50048.6	52558.2	49777.1	47777.4	49004.8	42761.8	48590.6	52567.1	49781.1	46236.9	C11714	HMDB0012138	7005	90-15-3	10319	-
MEDP0798	1-Naphthylamine	1-萘胺	Benzene and substituted derivatives	苯及其衍生物	Benzene and substituted derivatives	苯及其衍生物	144.1	143.073	[M+H]+	C10H9N	1	294327	278465	265456	291704	249227	289474	276096	237997	249767	264944	268203	254266	283727	268780	251480	263333	250114	246324	278927	250058	253084	C14790	-	8640	134-32-7	-	-
MW0141803	1-O-(cis-9-Octadecenyl)-2-O-acetyl-sn-glycero-3-phosphocholine	-	GP	甘油磷脂类	PC	磷脂酰胆碱	550.379	550.387	[M+H]+	C28H57NO7P+	2	126063	182664	133592	142966	204975	149845	103996	127192	94689.8	72239.6	34540	34247.8	55432.7	72125.8	74326.3	60480.2	76339.8	49408.7	103914	97304.9	77900.2	-	-	2504	-	-	-
MW0110625	1-O-Hexadecyl-2-deoxy-2-thio-S-acetyl-sn-glyceryl-3-phosphorylcholine	2-硫代PAF	Organic acid and Its derivatives	有机酸及其衍生物	Phosphoric acids	磷酸类化合物	624.323	539.341	[M+K+HCOOH]+	C26H54NO6PS	2	439992	1.08407e+06	2.47693e+06	1.81514e+06	770708	834047	2.49826e+06	936194	551247	697130	891515	1.61443e+06	2.24219e+06	552954	1.88688e+06	1.13612e+06	850240	993557	908189	1.22695e+06	1.84361e+06	-	-	10347222	-	-	-
MW0054522	1-O-Hexadecyl-lyso-sn-glycero-3-phosphocholine	1-O-Hexadecyl-lyso-sn-glycero-3-phosphocholine	GP	甘油磷脂类	LPC	溶血磷脂酰胆碱	540.368	481.353	[M+CH3COO]-	C24H52NO6P	2	303755	187282	408002	333078	204665	364530	272259	282249	320229	301040	623283	382531	351083	255911	385529	287048	332720	298204	418057	334819	216069	-	-	3983	17364-21-5	-	-
MW0012825	1-O-Hexadecyl-sn-glycero-3-phosphocholine	PC(O-16:0/0:0)	GP	甘油磷脂类	PC	磷脂酰胆碱	482.359	481.353	[M+H]+	C24H52NO6P	1	1.78492e+07	1.53156e+07	1.89268e+07	1.04037e+07	1.03773e+07	1.59106e+07	1.12108e+07	1.1557e+07	8.80252e+06	1.26019e+07	1.42104e+07	1.32205e+07	1.29473e+07	7.85534e+06	1.59427e+07	1.187e+07	1.34319e+07	1.21188e+07	9.80895e+06	1.06636e+07	1.05235e+07	-	-	162126	52691-62-0 | 97288-09-0	-	-
MEDN1231	1-O-vanillyl-β-D-glucose	1-O-香草基-β-D-葡萄糖	Benzene and substituted derivatives	苯及其衍生物	Benzene and substituted derivatives	苯及其衍生物	329.1	330.095	[M-H]-	C14H18O9	2	25295.8	28650.5	25213.5	23052	27578	23563.8	22641.5	29008	26684.7	20744.2	22943.9	20514.7	25163.2	24124.6	21104.2	20493.5	20617.9	25939.6	27958	23774.4	25858.8	C20470	-	14132344	-	-	-
MW0049041	1-Octadecanoyl-cyclophosphatidic acid	CPA（18：0/0：0）	GP	甘油磷脂类	PA	磷脂酸	419.257	420.264	[M-H]-	C21H41O6P	3	2.00036e+07	1.84915e+07	7.83888e+06	2.00278e+07	2.04627e+07	8.95222e+06	1.89593e+07	1.61476e+07	9.65889e+06	1.78635e+07	1.73775e+07	8.70555e+06	1.78316e+07	5.71374e+06	9.33595e+06	7.48256e+06	7.30595e+06	1.58134e+07	2.16869e+07	1.82838e+07	1.70161e+07	-	HMDB0007004	51040919	-	-	-
MW0012979	1-Palmitoylglycerophosphocholine	1-棕榈酰甘油磷酸胆碱	GP	甘油磷脂类	PC	磷脂酰胆碱	496.339	496.34	[M+]+	C24H51NO7P+	3	720636	1.15422e+06	490963	759153	529952	884789	826410	399826	542507	463597	567048	378319	362908	613868	517734	495977	825183	348210	461356	382794	329003	C04102	HMDB0062541	86555	-	-	-
MW0126110	1-Phenylpiperazine	Phenylpiperazine	Heterocyclic compounds	杂环化合物	Heterocyclic compounds	杂环化合物	180.158	162.116	[M+NH4]+	C10H14N2	2	93221	86791.3	87700.3	97581.1	87912.9	97386.7	95813.2	97587.5	84965.2	78408.7	74235.9	98513.7	89867.8	96504.3	79515.9	83865.9	83667.3	93432.9	68950.9	99589.6	95833.4	-	HMDB0243993	7096	-	-	-
MW0050313	1-Stearidonoyl-3-stearidonoyl-sn-glycerol	-	GL	甘油脂类	DG	甘油二酯	609.459	608.444	[M+H]+	C39H60O5	3	1.52365e+06	735291	390808	605327	1.23841e+06	544532	665044	753533	364421	432471	672523	1.40416e+06	542111	435735	653231	707541	934093	934099	371420	645710	444908	-	HMDB0056372	131766836	-	-	-
MW0164600	1-[(3R,9S,10R,13S,14S,17S)-3-hydroxy-10,13-dimethyl-2,3,4,7,8,9,11,12,14,15,16,17-dodecahydro-1H-cyclopenta[a]phenanthren-17-yl]ethanone	1-[(3R,9S,10R,13S,14S,17S)-3-羟基-10,13-二甲基-2,3,4,7,8,9,11,12,14,15,16,17 -dodecahydro-1H-cyclopenta[a]phenanthren-17-yl]ethanone	Aldehyde,Ketones,Esters	醛、酮、酯类	Ketones	酮类	385.231	316.24	[M+Na+HCOOH]+	C21H32O2	3	52531.8	27029.3	57463.5	50975.7	51254.1	42735	46376.7	46504.4	40994.8	31971.7	34195.1	17762.8	42673.9	34053.3	35197.1	45045.3	33408.9	59165.9	43027.2	34861.1	38509.4	-	-	53477678	-	-	-
MEDP1127	1-acetylindole	1-乙酰吲哚	Heterocyclic compounds	杂环化合物	Indole and Its derivatives	吲哚及其衍生物	160.1	159.068	[M+H]+	C10H9NO	1	3.15321e+06	3.43814e+06	4.10336e+06	3.32399e+06	3.35546e+06	3.04805e+06	3256330	3.07456e+06	3.63973e+06	3.53694e+06	3.65253e+06	3.24913e+06	2.58002e+06	3.09312e+06	3.44136e+06	2.4965e+06	3.23159e+06	2.88822e+06	2.64732e+06	3.01903e+06	2.89862e+06	-	-	68470	576-15-8	-	-
MEDN2310	1-arachidonoyl-2-hydroxy-sn-glycero-3-phosphate	1-花生四烯醇-2-羟基-sn-甘油-3-磷酸	GP	甘油磷脂类	LPA	溶血磷脂酸	457.2	458.243	[M-H]-	C23H39O7P	2	1.55538e+06	1.71457e+06	1.78648e+06	1.89196e+06	2.12193e+06	1.16597e+06	1.92199e+06	1.47428e+06	1.20506e+06	1.42703e+06	1.38465e+06	1.41547e+06	1.83541e+06	1.50629e+06	1.51639e+06	1.46362e+06	1.08944e+06	1.22655e+06	1.61821e+06	1.56393e+06	1.35986e+06	-	-	87648539	-	-	-
MW0194315	1-beta-D-Galactosylsphingosine	1-β-D-半乳糖基鞘氨醇	SL	鞘脂类	SL	鞘脂类	506.326	461.335	[M+HCOO]-	C24H47NO7	2	1.70764e+06	1.12391e+06	1.05825e+06	1.64937e+06	1.09294e+06	652685	702336	1.01951e+06	537838	378641	301491	273511	480071	720172	438010	488782	557012	474471	656677	805245	696080	-	HMDB0000648	91746255	-	16874	5620
MW0141738	1-heptadecanoyl-sn-glycerol 3-phosphate	-	GP	甘油磷脂类	PA	磷脂酸	423.251	424.259	[M-H]-	C20H41O7P	2	1.46999e+07	1.02763e+07	8.40637e+06	9.49262e+06	1.09393e+07	7.07371e+06	9.88116e+06	8.75399e+06	4.94791e+06	6.08097e+06	5.37199e+06	1.10428e+07	1.19983e+07	6.59569e+06	1.06853e+07	8.5273e+06	9.00089e+06	6.64829e+06	6.54148e+06	8.72531e+06	8.19674e+06	-	-	-	-	-	-
MEDP1138	1-methylhistamine	1-甲基组胺	Alcohol and amines	醇、胺类	Polyamines	多胺	126.1	125.095	[M-2HCl+H]+	C6H13Cl2N3	1	260696	55015	137359	176515	20005	174365	174575	171114	202431	178956	66685	178124	31675	178160	31675	177670	36675	263982	218992	187135	181413	C05127	HMDB0000898	11957601	6481-48-7	29009	5854
MEDN1247	1-pyrroline-4-hydroxy-2-carboxylate	1-吡咯啉-4-羟基-2-羧酸盐	Heterocyclic compounds	杂环化合物	Heterocyclic compounds	杂环化合物	128	129.043	[M-H]-	C5H7NO3	1	44215.1	36664.7	56781.1	38947.6	39606.7	49114.5	41910.1	35768.5	20527.4	62168.2	50574.5	61788.9	27647.1	31310	41891.6	48348.5	45231.1	43753.3	58359.3	39133.3	39680.6	C04282	HMDB0002234	440282	9054-77-7	16352	6564
MEDN1441	10-HDoHE	10-羟基-4Z,7Z,11E,13Z,16Z,19Z-二十二碳六烯酸	FA	脂肪酰类	Oxidized lipids	氧化脂质	343.2	344.235	[M-H]-	C22H32O3	2	569634	760196	716143	505443	608903	449708	337388	380006	401747	758823	390899	502880	300026	455997	321844	467244	511821	559942	601780	550033	557293	-	HMDB0060037	11537494	90780-50-0	-	-
MW0000057	10-Hydroxycamptothecin	（S)-10-羟基喜树碱	Alkaloids	生物碱	Alkaloids	生物碱	423.122	364.106	[M+CH3COO]-	C20H16N2O5	1	238951	237206	260374	291024	298280	356207	344631	328289	355067	294870	297731	344645	335275	330786	336671	336833	285582	318934	238980	321743	317183	C17939	-	97226	19685-09-7	-	-
MW0012022	10-Nitrooleate	10-硝基油酸酯	FA	脂肪酰类	FFA	游离脂肪酸	343.259	327.241	[M+NH4-2H]-	C18H33NO4	2	2.76687e+06	4.62969e+06	3.8125e+06	2.5777e+06	2.87519e+06	1.96343e+06	1.83317e+06	2.56577e+06	2.73453e+06	2.2834e+06	1.94009e+06	2.37421e+06	1.30115e+06	1.8748e+06	1.6617e+06	2.2854e+06	2.18011e+06	2.6745e+06	2.84474e+06	2.54463e+06	2.71589e+06	-	HMDB0247556	53394576	-	-	-
MEDP1273	10-deoxyformamycin	10-脱氧甲霉素	Others	其他	Others	其他	454.3	453.309	[M+H]+	C25H43NO6	1	1.35699e+06	1.11712e+06	429132	595419	852151	1.17867e+06	491662	746778	773021	591024	645775	624663	682367	318738	593354	463467	568230	768010	654494	724682	585138	C11994	-	14155	11091-33-1	-	-
MW0012045	11,12,14-Trihydroxy-7-methoxy-8,11,13-abietatrien-20,6-olide	11,12,14-Trihydroxy-7-methoxy-8,11,13-abietatrien-20,6-olide	Benzene and substituted derivatives	苯及其衍生物	Benzene and substituted derivatives	苯及其衍生物	375.181	376.189	[M-H]-	C21H28O6	3	90588.8	85173.8	87570.9	103333	118433	66697.3	96168.1	118488	99178.5	101134	116670	116716	72742.2	94273.1	119550	96712.5	99098	56586.8	72404.6	82846.1	72249.7	-	HMDB0031932	131751217	197649-67-5	-	-
MEDN0765	11,12-EET	(±)11,(12)-环氧-5Z,8Z,14Z-二十碳三烯酸	FA	脂肪酰类	Oxidized lipids	氧化脂质	319.2	320.235	[M-H]-	C20H32O3	2	800431	869510	699306	1.11983e+06	2.46459e+06	1.1163e+06	696907	553586	865010	4.24977e+06	1.16493e+06	1.40997e+06	1.1376e+06	818554	1.04667e+06	1.59021e+06	2.25657e+06	2.77948e+06	1.52901e+06	1.31795e+06	1.26851e+06	-	-	5283204	123931-40-8	-	-
MEDP1637	11-Dehydrocorticosterone	11-去氢皮质甾酮	Hormones and hormone related compounds	激素及激素相关物质	Hormones and hormone related compounds	激素及激素相关物质	345.2	344.199	[M+H]+	C21H28O4	2	12775.8	37313.7	21656.3	66368.5	54766.4	55422.2	38547.3	20978.1	41707.3	14380	37500.4	54842.8	22976.2	8373.67	16364.9	13101.7	9669.8	13858	25966.7	32623	27600.9	C05490	HMDB0004029	5311364	72-23-1	-	7003
MEDN1443	11-HDoHE	11-羟基-4Z,6E,10Z,13Z,16Z,20Z-二十二碳六烯酸	FA	脂肪酰类	Oxidized lipids	氧化脂质	343.2	344.235	[M-H]-	C22H32O3	1	1.3438e+06	2.06946e+06	1.98254e+06	1.29597e+06	1.59801e+06	997175	1.0158e+06	1.14902e+06	1.52971e+06	2.23907e+06	972897	1.37478e+06	892047	1.03794e+06	740480	1.07849e+06	1.20962e+06	1.49546e+06	1.27546e+06	1.4969e+06	1.41041e+06	-	HMDB0060040	11631564	87018-59-5	-	-
MEDN1446	11-HEDE	11-羟基-12E,14Z-二十碳二烯酸	FA	脂肪酰类	Oxidized lipids	氧化脂质	323.5	324.266	[M-H]-	C20H36O3	1	16314.1	35198.9	15344.2	50233	80032.3	54671.4	33995.4	17349	11337.7	97646.3	25740.8	22487.6	23056.1	25258.4	19828.1	22485.5	29298.3	29552.3	27086	34860.2	27791.9	-	-	53394270	5598-37-8	-	-
MW0012120	11-HpODE	-	FA	脂肪酰类	Oxidized lipids	氧化脂质	295.226	312.23	[M+H-H2O]+	C18H32O4	3	571487	634198	465412	512542	512605	539815	443025	497459	527033	390363	426422	484622	516111	470948	492919	495704	513067	423695	435482	436776	443262	C07338	HMDB0062281	5281026	-	15657	-
MW0012149	11-Oxoursolic acid acetate	11-氧乙酸	Aldehyde,Ketones,Esters	醛、酮、酯类	Esters	酯类	511.352	512.35	[M-H]-	C32H48O5	2	384795	351735	330986	375757	440482	372529	323154	279034	324673	357373	334032	376350	419962	316037	348565	411790	402903	306511	360264	344226	365973	-	-	234102	35959-01-4	-	-
MEDN1458	11β-13,14-dihydro-15-keto Prostaglandin F2α	11beta-13,14-双氢-15酮基-前列腺素PGF2a	Hormones and hormone related compounds	激素及激素相关物质	Hormones and hormone related compounds	激素及激素相关物质	353.235	354.241	[M-H]-	C20H34O5	1	424999	640754	391461	229494	195086	129536	174275	135073	157443	216064	164028	201934	193089	132475	187746	210881	161970	114374	210979	194109	203076	-	-	25755792	107615-77-0	-	-
MEDN0767	12,13-EpOME	(±)12(13)环氧-9Z-十八碳烯酸	FA	脂肪酰类	Oxidized lipids	氧化脂质	295.2	296.235	[M-H]-	C18H32O3	1	109835	159882	133265	287101	181882	263867	117006	190688	126356	201533	370566	142160	90376	89777	110449	126128	107177	145560	174377	149470	163007	C14826	HMDB0004702	5356421	-	38299	-
MW0012229	12-Hydroxyjasmonic acid	12-羟基茉莉酮酸	FA	脂肪酰类	Oxidized lipids	氧化脂质	225.113	226.121	[M-H]-	C12H18O4	2	146551	113821	157054	145389	148447	201880	145563	187218	149481	125871	149403	162320	180384	144409	109554	149466	149539	167757	161555	162828	149986	C21385 | C21669	-	5497122	140631-27-2	-	-
MW0012252	12-Oxo-phytodienoic acid	12-氧代植物二烯酸	FA	脂肪酰类	Oxidized lipids	氧化脂质	351.217	292.204	[M+CH3COO]-	C18H28O3	2	1.67027e+06	2.69186e+06	1.19889e+06	1.89863e+06	1.0237e+06	2.34299e+06	1.28831e+06	1.97739e+06	1.49407e+06	1.76643e+06	1.71021e+06	1.69386e+06	3.63361e+06	1.61059e+06	1.91159e+06	1.94254e+06	2.71354e+06	1.62074e+06	1.66968e+06	2.25812e+06	1.47353e+06	C01226	HMDB0301804	5280411	85551-10-6	-	-
MW0141324	12alpha-Hydroxy-3-oxochola-4,6-dien-24-oic Acid	-	Aldehyde,Ketones,Esters	醛、酮、酯类	Esters	酯类	445.258	386.246	[M+CH3COO]-	C24H34O4	3	67862	66219.2	70258.2	73484.3	73230.1	65670.1	75209	65892.3	71910.9	67889.7	78108.2	62895.4	69844.8	70120.1	70737.1	72026.2	66593.7	62797.8	61883	70192.7	55403.2	-	-	166839	13535-96-1	-	-
MEDN1035	13(R)-HODE	13R-羟基-9Z,11E-十八碳二烯酸	FA	脂肪酰类	Oxidized lipids	氧化脂质	295.2	296.235	[M-H]-	C18H32O3	1	6.81432e+06	1.09422e+07	8.89088e+06	7.65734e+06	1.05451e+07	9.9873e+06	4.1425e+06	4.87632e+06	5.01991e+06	1.21586e+07	6.57004e+06	6947577	5.2756e+06	3.86231e+06	4.63932e+06	6.22958e+06	7.01808e+06	8.61578e+06	7.56441e+06	7.35327e+06	7.07871e+06	-	-	13723970	10219-69-9	-	-
MEDN1845	13,14-Dihydro-15-keto Prostaglandin F2α	13,14-二氢-15-酮前列腺素F2α	FA	脂肪酰类	Oxidized lipids	氧化脂质	353.2	354.241	[M-H]-	C20H34O5	2	27915	44458.2	26233.1	12123.5	14876.5	12821.1	16989.6	11481	12085.2	24866	14650.7	15101	10202.3	12365.2	12423.8	18084.1	16024.8	9879.04	20560	17581.8	13191.9	-	HMDB0004685	5283039	27376-76-7	63976	-
MW0141367	13,14-dihydro-16,16-difluoro Prostaglandin F2	13,14-二氢-16,16-二氟前列腺素F2	Hormones and hormone related compounds	激素及激素相关物质	Hormones and hormone related compounds	激素及激素相关物质	391.226	392.237	[M-H]-	C20H34F2O5	2	2.15613e+07	2.04433e+07	2.22185e+07	2.2915e+07	2.05007e+07	2.23257e+07	1.99658e+07	2.09693e+07	1.73727e+07	1.82384e+07	2.01863e+07	2.29946e+07	2.57463e+07	1.69646e+07	2.0953e+07	2.02718e+07	2.19489e+07	1.61738e+07	2.10061e+07	2.0347e+07	1.84466e+07	-	-	52224391	139023-31-7	-	-
MEDN1440	13-HDoHE	13-羟基-4Z,7Z,10Z,14E,16Z,19Z-二十二碳六烯酸	FA	脂肪酰类	Oxidized lipids	氧化脂质	343.2	344.235	[M-H]-	C22H32O3	2	123021	132188	114257	144941	273503	176706	74199.3	62449.2	120148	487095	173595	188127	114319	99054.1	131960	182370	225406	293623	163329	177937	167923	-	HMDB0060043	11559259	90780-53-3	-	-
MEDN0375	13-HOTrE	13S-羟基-9Z,11E,15Z-十八碳三烯酸	FA	脂肪酰类	Oxidized lipids	氧化脂质	293.2	294.1	[M-H]-	C18H30O3	1	70061.1	143036	71984.7	82847.3	63489.9	80130.8	38418.5	59104	72329.3	94304.1	57800.2	53020.9	26751.8	33172.9	37347.9	39430.6	43778.6	67067.3	61770.1	64783.4	53012.6	-	HMDB0010203	10469728	87984-82-5	72641	-
MEDN0768	13-oxoODE	13-氧代-9Z,11E-十八碳二烯酸	FA	脂肪酰类	Oxidized lipids	氧化脂质	293.2	294.219	[M-H]-	C18H30O3	1	138441	164316	124086	375661	373130	288263	94507.1	96136	112196	577400	420104	218555	140145	129625	106040	200468	300038	286399	231236	242922	211852	C14765	HMDB0004668	6446027	54739-30-9	68947	-
MW0155623	14-Methyl-3,12-dioxahexacyclo[16.3.1.04,21.05,10.011,20.015,19]docosa-5(10),7-diene-2,6,9-trione	14-甲基-3,12-二氧六环[16.3.1.04,21.05,10.011,20.015,19]docosa-5(10),7-diene-2,6,9-trione	Benzene and substituted derivatives	苯及其衍生物	Benzene and substituted derivatives	苯及其衍生物	353.144	354.147	[M-H]-	C21H22O5	2	74382.5	72793.7	71612.4	82019.8	74464.8	82043	70464	70897.3	54074.9	55018.6	57644	62502.1	65619.4	51143	67971.9	58706.2	50199	47337.1	73000.9	53466.9	58968.1	-	-	344218	-	-	-
MW0012369	14Z,17Z,20Z,23Z,26Z,29Z-dotriacontahexaenoic acid	32：6（14Z，17Z，20Z，23Z，26Z，29Z）	FA	脂肪酰类	Oxidized lipids	氧化脂质	468.402	468.397	[M+]+	C32H52O2	2	1.3756e+07	1.01046e+07	9.07724e+06	1.55302e+07	1.29914e+07	7.65411e+06	7.665e+06	9.38988e+06	6.24006e+06	8.77763e+06	5.29491e+06	7.12328e+06	8.84521e+06	6.08458e+06	6.4127e+06	5.97544e+06	4.85173e+06	4.87231e+06	7.93723e+06	7.88849e+06	7.89241e+06	-	-	52921816	-	-	-
MW0116843	15(S)-HETE-biotin	15（S)-HETE-生物素	Heterocyclic compounds	杂环化合物	Heterocyclic compounds	杂环化合物	627.298	560.34	[M-2H+3Na]+	C30H48N4O4S	2	610898	1.16928e+06	582133	381919	425752	578758	415528	504487	387815	213908	244829	219267	334378	217747	191836	187855	257729	127267	183188	287789	336131	-	-	91886096	-	-	-
MEDN1423	15(S)-HETrE	15S-羟基-8Z,11Z,13E-十八碳三烯酸	FA	脂肪酰类	Oxidized lipids	氧化脂质	321.2	322.251	[M-H]-	C20H34O3	1	244902	312340	303153	268933	408329	146434	166167	114865	137100	353560	136712	102960	95936.4	97669.7	106556	110659	128564	141335	203222	181679	188649	-	HMDB0005045	5283145	92693-02-2	88348	-
MEDN1447	15-HEDE	15--羟基-11Z,13E-二十碳二烯酸	FA	脂肪酰类	Oxidized lipids	氧化脂质	323.5	324.266	[M-H]-	C20H36O3	1	45823.8	69014.4	59210	78871.4	142386	86466.3	57578.2	43253.3	40441.8	118019	56473.9	44915.4	37897.5	38109.5	31725.2	49053.1	47320.8	65361.7	59709.2	56893.7	56306.6	-	-	13723965	77159-57-0	-	-
MEDP1124	15-Hydroxy-5,8,11,13-eicosatetraenoic acid	15-羟基-5Z,8Z,11Z,13E-二十碳四烯酸	FA	脂肪酰类	Oxidized lipids	氧化脂质	303.232	320.235	[M+H-H2O]+	C20H32O3	1	1.23892e+07	1.85587e+07	1.65834e+07	1.07052e+07	1.37935e+07	9.71598e+06	8.43411e+06	9.60933e+06	1.03655e+07	5.1794e+06	5.21495e+06	5.39592e+06	3.18072e+06	5.17989e+06	4.26375e+06	5.13792e+06	4.42898e+06	5.7169e+06	6.20647e+06	5.90204e+06	5.67869e+06	-	HMDB0244669	1436	-	-	-
MW0012465	15-Keto-13,14-dihydroprostaglandin A2	15-Keto-13,14-二氢前列腺素 A2	Hormones and hormone related compounds	激素及激素相关物质	Hormones and hormone related compounds	激素及激素相关物质	333.207	334.214	[M-H]-	C20H30O4	2	255870	180705	189706	190215	193018	98098.4	215158	186040	138261	173660	142885	150855	168050	167409	215105	199985	138444	217431	181289	189429	199638	-	HMDB0001244	5283042	74872-89-2	89315	-
MW0012476	15-Keto-PGF2alpha	磷脂酰肌醇-3,4,5-三磷酸	Hormones and hormone related compounds	激素及激素相关物质	Hormones and hormone related compounds	激素及激素相关物质	375.216	352.225	[M+Na]+	C20H32O5	2	392487	1.37517e+06	267195	418433	331615	1.73049e+06	370595	781370	534509	295035	550433	724375	2.08264e+06	286486	266119	504344	464111	1.08293e+06	395582	555634	428794	C05960	HMDB0004240	5280887	35850-13-6	28442	7035
MW0012463	15-keto Latanoprost	15-酮 拉坦前列素	FA	脂肪酰类	Oxidized lipids	氧化脂质	465.24	430.272	[M+Cl]-	C26H38O5	2	7093.84	13028.1	7038.98	7508.49	10634.8	14178.7	5128.34	6715.69	5477.81	1955.76	5682.24	908.73	5054.68	6506.08	1299.44	6873.55	6661.92	1325.08	6649.76	6930.04	3567.48	-	-	9867370	135646-98-9	-	-
MEDN0771	15-oxoETE	15-氧代-5Z,8Z,11Z,13E-二十碳四烯酸	FA	脂肪酰类	Oxidized lipids	氧化脂质	317.2	318.219	[M-H]-	C20H30O3	2	46965.7	44246.3	31495.8	109778	166689	72472.1	44724.3	20505.6	42509.9	252516	115862	71584.4	65865.8	70650.5	57969.3	67143.4	139585	167419	101343	101822	97630.5	C04577	HMDB0010210	5280701	81416-72-0	15559	-
MW0104223	15H-11,12-Eeta	15h-11，12-eeta	Organic acid and Its derivatives	有机酸及其衍生物	Organic acid and Its derivatives	有机酸及其衍生物	354.264	336.23	[M+NH4]+	C20H32O4	3	183959	137559	104558	106732	147259	117252	82400.7	117918	101945	84918.2	112893	79093	81040.5	77348.2	97026.4	98054.5	93566.8	91347.7	91538.6	103464	123217	C14781	HMDB0005050	11954042	877878-78-9	34160	-
MW0012501	15S-hydroperoxy-11Z,13E-eicosadienoic acid	15（S)-HpEDE	FA	脂肪酰类	Oxidized lipids	氧化脂质	321.235	340.261	[M-H2O-H]-	C20H36O4	2	1.68111e+06	3.22939e+06	2.12631e+06	1.72736e+06	1.79811e+06	900899	973302	991383	1.21718e+06	1.10487e+06	444912	441801	415915	619048	497057	439816	435159	571771	1.1648e+06	1.01427e+06	1.2139e+06	-	-	5282869	145375-41-3	-	-
MW0012515	16,16-dimethyl-6-keto Prostaglandin E1	16,16-二甲基-6-酮前列腺素 E1	Hormones and hormone related compounds	激素及激素相关物质	Hormones and hormone related compounds	激素及激素相关物质	377.231	396.251	[M-H2O-H]-	C22H36O6	2	9.72899e+06	1.54941e+07	1.1206e+07	1.03333e+07	1.24328e+07	1.13915e+07	4.92372e+06	7.20353e+06	8.45727e+06	1.75707e+07	9.54769e+06	9.20361e+06	5.89966e+06	5.02562e+06	5.4304e+06	6.71257e+06	7.28169e+06	1.11674e+07	9.42816e+06	1.05044e+07	1.07209e+07	-	-	10905349	75874-32-7	-	-
MEDN1444	16-HDoHE	16-羟基-4Z,7Z,10Z,13Z,17E,19Z-二十二碳六烯酸	FA	脂肪酰类	Oxidized lipids	氧化脂质	343.2	344.235	[M-H]-	C22H32O3	1	878414	1.46944e+06	1.2436e+06	818878	954134	623194	540809	671922	801976	841965	501944	681744	399267	614218	446189	600279	715221	701719	767868	744124	716398	-	HMDB0060047	11595378	90780-51-1	-	-
MEDN1112*052	16-Hydroxyhexadecanoic acid	16-羟基十六酸	FA	脂肪酰类	FFA	游离脂肪酸	271.2	272.235	[M-H]-	C16H32O3	1	1.16225e+06	1.10007e+06	962253	770167	677876	1.25671e+06	669378	888946	768122	545835	633338	723817	1.41532e+06	609952	638221	640818	496385	1.27149e+06	760604	845062	855710	C18218	HMDB0006294	10466	506-13-8	55328	-
MW0141492	16-Methoxytabersonine	16-甲氧基他巴索宁	Alkaloids	生物碱	Alkaloids	生物碱	401.157	366.194	[M+Cl]-	C22H26N2O3	3	4.6236e+06	5.55138e+06	5.2191e+06	4.69559e+06	5.18779e+06	4.31194e+06	3.77998e+06	4.56826e+06	4.39388e+06	4.9272e+06	4.05431e+06	3.68178e+06	3.61527e+06	4.25704e+06	3.81628e+06	3.96802e+06	2.96829e+06	4.85575e+06	4.35556e+06	3.98323e+06	4.52917e+06	-	-	443356	27773-39-3	-	-
MW0168452	17-keto-4(Z),7(Z),10(Z),13(Z),15(E),19(Z)-Docosahexaenoic Acid	-	FA	脂肪酰类	Others	其他	401.232	342.219	[M+CH3COO]-	C22H30O3	2	2.57219e+06	3.60569e+06	3.36595e+06	3.06779e+06	3.1926e+06	2.05763e+06	2.42978e+06	2.95228e+06	2.87587e+06	2.55193e+06	2.10237e+06	2.46265e+06	1.63379e+06	2.91357e+06	2.25369e+06	2.94322e+06	2.08042e+06	3.32798e+06	2.77655e+06	2.3223e+06	3.37029e+06	-	-	52195784	1233715-28-0	-	-
MW0141631	17-phenyl trinor PGF2 cyclohexyl amide	-	Hormones and hormone related compounds	激素及激素相关物质	Hormones and hormone related compounds	激素及激素相关物质	452.313	469.319	[M+H-H2O]+	C29H43NO4	2	332718	262504	334837	275012	234647	220664	171101	240500	201736	235820	205828	202943	195442	122213	155495	186474	146655	183617	188737	211723	237211	-	-	-	-	-	-
MW0012649	17-phenyl trinor-13,14-dihydro Prostaglandin A2	17-苯基 trinor-13,14-二氢前列腺素 A2	Hormones and hormone related compounds	激素及激素相关物质	Hormones and hormone related compounds	激素及激素相关物质	763.422	370.214	[2M+Na]+	C23H30O4	2	13654.9	14447.3	11343.9	17903.8	21205.7	12315.8	17925	20580	21435.2	24118.2	16873.5	36245.5	18339	19296	31241.6	28240.8	24790.9	26609.4	24666.8	25131.7	25618.4	-	-	15413267	130209-80-2	-	-
MEDP0759	18β-Glycyrrhetinic acid	18β-甘草次酸	Others	其他	Hydrocarbon derivatives	烃衍生物	471.3	470.34	[M+H]+	C30H46O4	1	3.88499e+06	2.45798e+06	1.44047e+06	1.20167e+06	2.51643e+06	1.90999e+06	2.43679e+06	1.95395e+06	1.98483e+06	1.63591e+06	2.04902e+06	2.47025e+06	1.29643e+06	962270	1.45308e+06	1.79861e+06	2.03017e+06	1.38946e+06	1.60119e+06	1.4319e+06	1.40184e+06	C02283	HMDB0011628	10114	471-53-4	30853	-
MW0012743	19-Noretiocholanolone	19-去甲肾上腺素	Aldehyde,Ketones,Esters	醛、酮、酯类	Ketones	酮类	570.455	276.209	[2M+NH4]+	C18H28O2	2	178112	244015	323723	133771	261651	177657	372071	114740	233207	70860.9	223643	144469	115500	165840	27343.7	202568	164089	118370	240149	248550	256145	-	HMDB0005886	14009228	33036-33-8	36412	-
MW0117020	1D-1-O-(indol-3-yl)acetyl-myo-inositol	1D-1-O-(indol-3-yl)acetyl-myo-inositol	Heterocyclic compounds	杂环化合物	Indole and Its derivatives	吲哚及其衍生物	377.139	337.116	[M-H+CH3CN]-	C16H19NO7	3	762.891	984.27	2058.61	5710.19	4785.26	2123.36	1954.42	2777.18	1185.74	8908.38	8304.28	7266.92	996.827	1905.62	1236.09	3339.36	6750.37	9408.77	4726.25	4338.81	5245.66	-	HMDB0031182	440152	-	15711	-
MW0111792	1D-1-O-Methyl-myo-inositol	甲基肌醇	Alcohol and amines	醇、胺类	Alcohols	醇类	271.002	194.079	[M-H+2K]+	C7H14O6	3	208389	200428	172509	142054	168123	161598	168554	140565	131479	124084	147163	136030	154736	134438	135955	135878	128903	120561	135666	146624	139498	C03659	HMDB0031437	440078	484-71-9 | 58769-21-4	18427	-
MEDN0856*021	2',4'-Dihydroxyacetophenone	2',4'-二羟基苯乙酮	Benzene and substituted derivatives	苯及其衍生物	Benzene and substituted derivatives	苯及其衍生物	151	152.047	[M-H]-	C8H8O3	2	83402.8	90075.3	95619.1	184076	141545	145324	109425	105323	77462.5	115528	104694	150680	122053	121186	124916	113869	119940	92644.6	130123	133609	139909	C03663	HMDB0029659	6990	89-84-9	18414	-
MEDN1677*057	2'-Aenylic Acid	腺苷-2'-磷酸	Nucleotide and Its metabolites	核苷酸及其代谢物	Nucleotide and Its metabolites	核苷酸及其代谢物	346.1	347.063	[M-H]-	C10H14N5O7P	2	43345	12921.1	26443.1	25520	19264.9	17731.1	15114.2	14071.7	14080.7	25005	14788.2	16762.6	20208.7	16373.8	12115	14042.7	11096.3	12678.3	18762.3	9382.69	17208.7	C00946	-	94136	130-49-4	-	-
MEDN0452	2'-Deoxycytidine-5'-Monophosphate	2'-脱氧胞苷-5'-单磷酸	Nucleotide and Its metabolites	核苷酸及其代谢物	Nucleotide and Its metabolites	核苷酸及其代谢物	306	307.057	[M-H]-	C9H14N3O7P	2	56662.3	40675.8	49849.8	47991.9	43181.2	54376.4	55008	54614.2	39532.9	89690	68739.1	63460.2	52616.5	55723.3	36661.9	57826.9	47137.6	57239.3	61300	63994.8	57239.2	C00239	HMDB0001202	13945	1032-65-1	15918	6078
MEDP1950	2'-Deoxyinosine-5'-monophosphate	2'-脱氧肌苷-5'-单磷酸	Nucleotide and Its metabolites	核苷酸及其代谢物	Nucleotide and Its metabolites	核苷酸及其代谢物	333.1	332.052	[M+H]+	C10H13N4O7P	2	16675	5005	10072.7	8340	8340	1690.56	8340	3389.57	837.648	5005	12645.1	5851.43	4187.53	8340	10019.5	7518.26	8340	10855.8	6670	7553.03	3340	C06196	HMDB0006555	135398614	3393-18-8	28806	-
MEDN0141	2'-Deoxyuridine	2'-脱氧尿苷	Nucleotide and Its metabolites	核苷酸及其代谢物	Nucleotide and Its metabolites	核苷酸及其代谢物	227.1	228.075	[M-H]-	C9H12N2O5	2	71480.5	60803.6	73468.4	30025.6	33447.5	50908.1	42571.4	35203.7	42224.7	65323.1	53725	53354.3	35622.4	45266.3	49582.9	55440.1	42928.5	41646.4	46988.6	46304.7	44861.1	C00526	HMDB0000012	13712	951-78-0	16450	5086
MEDP0598	2'-Hydroxy-5'-methylacetophenone	2'-羟基-5'-甲基苯乙酮	Benzene and substituted derivatives	苯及其衍生物	Benzene and substituted derivatives	苯及其衍生物	151.1	150.068	[M+H]+	C9H10O2	2	726003	1.10717e+06	435763	453524	286270	853101	441409	579302	513036	358032	608636	603428	1.13058e+06	360547	495335	460347	473103	736410	417546	489658	401398	-	HMDB0032592	15068	1450-72-2	-	-
MEDP1717	2'-O-methylcytidine	2'-O-甲基胞苷	Nucleotide and Its metabolites	核苷酸及其代谢物	Nucleotide and Its metabolites	核苷酸及其代谢物	258.1	257.101	[M+H]+	C10H15N3O5	2	43275.8	94723.7	72331.5	58834.3	35027.5	88607.4	37700	33417.6	51247.3	55946.1	87246.6	69661.8	58834.3	73934.1	90629.3	101710	58159	54072.3	45984.9	73914.7	62896.4	-	-	145710370	70475-20-6	-	-
MEDN1501	2'-O-methyluridine	2'-甲氧基尿苷	Nucleotide and Its metabolites	核苷酸及其代谢物	Nucleotide and Its metabolites	核苷酸及其代谢物	257.1	258.085	[M-H]-	C10H14N2O6	2	36739.9	27465.7	34189.7	25907.8	24857.8	44676.9	19723.4	28737.1	27805.2	40983	40902.8	49989.7	30329.2	34227	50119.5	40027.9	38939.3	38033	41820.9	36122.5	33647.3	-	HMDB0240328	102212	2140-76-3	-	-
MEDP2164	2,2-Dihydroxymethyl-1-azabicyclo[2.2.2]octan-3-one	2,2-二羟基甲基-1-氮杂双环[2.2.2]辛-3-酮	Heterocyclic compounds	杂环化合物	Heterocyclic compounds	杂环化合物	186.1	185.105	[M+H]+	C9H15NO3	2	100040	73355	64440.6	30856.6	54345.5	63350	40010	34487.7	43565.6	48345	39931.7	43345	32660.2	30010	27228.2	29939.2	30010	40825.9	29043.7	39934.5	52640.8	-	-	322968	5608-24-2	-	-
MEDN1753*009	2,2-Dimethylpentanoic acid	2,2-二甲基戊酸	Organic acid and Its derivatives	有机酸及其衍生物	Organic acid and Its derivatives	有机酸及其衍生物	129.1	130.099	[M-H]-	C7H14O2	2	105851	128300	89346.3	106477	113289	132524	56271.6	65966	90072.5	102559	101013	109965	100667	46996.6	101382	102622	103216	78889.8	107124	98839.2	73264	-	-	14455	1185-39-3	-	-
MW0120037	2,3,4,5-Tetrahydro-1-benzoxepin-3-one	2,3,4,5-Tetrahydro-1-benzoxepin-3-one	Benzene and substituted derivatives	苯及其衍生物	Benzene and substituted derivatives	苯及其衍生物	163.073	162.068	[M+H]+	C10H10O2	2	3.27888e+06	3.38432e+06	3.33918e+06	2.92862e+06	2.91901e+06	3.5315e+06	3.14205e+06	3.097e+06	2.82275e+06	1.94615e+06	2.33019e+06	2.03267e+06	1.9729e+06	1.97617e+06	1.98925e+06	1.60246e+06	2.16139e+06	2.08805e+06	1.9031e+06	1.87036e+06	2.24807e+06	-	HMDB0029714	11367177	35783-10-9	-	-
MW0053732	2,3-Dihydroxypropyl 2-[(octadec-9-enoyl)amino]ethyl hydrogen phosphate	2,3-二羟丙基 2-[(octadec-9-enoyl)amino]ethyl 磷酸氢盐	GP	甘油磷脂类	LPG	溶血磷脂酰甘油	478.296	479.301	[M-H]-	C23H46NO7P	2	2.70155e+07	1.45846e+07	1.28578e+07	2.4151e+07	2.32324e+07	8.24616e+06	1.31938e+07	1.1574e+07	7.94104e+06	8.45436e+06	4.46913e+06	5.6718e+06	1.18071e+07	7.66652e+06	8.51741e+06	8.21433e+06	6.18057e+06	5.59421e+06	1.08935e+07	1.11754e+07	1.06158e+07	-	-	53393982	-	-	-
MW0013121	2,3-dinor Fluprostenol	2,3-二氟泛醇	Hormones and hormone related compounds	激素及激素相关物质	Hormones and hormone related compounds	激素及激素相关物质	429.155	430.16	[M-H]-	C21H25F3O6	2	234883	279063	356889	285883	256765	279345	304537	313093	354040	294272	396597	243792	188423	272971	364180	178294	221090	279576	185971	274795	271823	-	-	71684407	-	-	-
MEDN0747*042	2,4-Di-tert-butylphenol	2,4-二叔丁基苯酚	Benzene and substituted derivatives	苯及其衍生物	Phenolics	苯酚类	205.2	206.167	[M-H]-	C14H22O	2	245494	266214	254316	282660	282014	291276	310233	232860	189928	290549	226267	267763	283300	307336	306705	231359	216388	248414	190985	180857	187743	-	HMDB0013816	14339290	96-76-4	89188	-
MEDN2048	2,4-Dihydroxy-6-pentylbenzoic acid	2,4-二羟基-6-戊基苯甲酸	Organic acid and Its derivatives	有机酸及其衍生物	Organic acid and Its derivatives	有机酸及其衍生物	223.1	224.105	[M-H]-	C12H16O4	2	54475.7	59144.7	35461	947753	1.34786e+06	783944	61429.5	59321.9	43447.8	1.13243e+06	861089	1.14985e+06	78568.8	85329.1	51994.1	1.03421e+06	1.25162e+06	1.39578e+06	429383	460658	455107	C20417	-	2826719	491-72-5	-	-
MEDP0883	2,4-Dihydroxypteridine	2,4-二羟基蝶啶	Heterocyclic compounds	杂环化合物	Pteridines and derivatives	蝶啶及其衍生物	165.3	164.033	[M+H]+	C6H4N4O2	2	184680	222783	127991	186140	144783	171702	155438	175423	103235	86138.7	85325.4	109362	77226.5	112018	105901	82768.9	111267	108935	82730.3	110120	78968.6	C03212	-	10250	487-21-8	-	-
MEDP1999	2,4-Dihydroxypyridine	2,4-二羟基吡啶	Heterocyclic compounds	杂环化合物	Pteridines and derivatives	蝶啶及其衍生物	112	111.032	[M+H]+	C5H5NO2	1	142486	135804	152693	102073	108926	152376	119342	88270.7	89569.7	96733.6	110279	144751	101008	132150	191026	131814	101761	110127	89708.3	134055	133340	-	-	54696004	626-03-9	-	-
MW0002287	2,4-Dinitrophenol	2,4-二硝基苯酚	Benzene and substituted derivatives	苯及其衍生物	Phenolics	苯酚类	200.032	184.012	[M+NH4-2H]-	C6H4N2O5	2	372902	417931	400194	425748	433048	407446	397502	429151	434920	364835	382202	414330	396232	416347	358712	404707	387471	430718	359728	402994	402717	C02496	HMDB0245462	1493	-	-	-
MEDN1628	2,4-Quinolinediol	2,4-喹啉二醇	Heterocyclic compounds	杂环化合物	Heterocyclic compounds	杂环化合物	160	161.048	[M-H]-	C9H7NO2	2	4.91498e+06	4.79615e+06	5.08084e+06	5.01227e+06	5.05362e+06	4.8622e+06	4.94032e+06	5.09476e+06	4.95349e+06	4.94198e+06	4.72941e+06	4.81158e+06	4.65383e+06	4.96542e+06	4.98929e+06	4.96434e+06	4.69226e+06	4.62309e+06	4.74353e+06	4.66193e+06	4.88561e+06	C16716	-	54680871	86-95-3	-	-
MEDP1246	2,4-diacetamino-2,4,6-triphenoxy-D-mannopyranose	2,4-二乙酰氨基-2,4,6-三苯氧基-D-甘露吡喃糖	Carbohydrates and Its metabolites	碳水化合物及其代谢物	Sugar derivatives	糖衍生物	247.1	246.122	[M+H]+	C10H18N2O5	2	219788	442271	137426	484010	324670	224732	163990	206689	432256	428106	204537	216939	141499	119804	117327	114515	198937	324571	225640	275507	224608	C20424	-	163312161	-	-	-
MEDN0689	2,5-Furandicarboxylicacid	2,5-呋喃二羧酸	Organic acid and Its derivatives	有机酸及其衍生物	Organic acid and Its derivatives	有机酸及其衍生物	155	156.006	[M-H]-	C6H4O5	2	82035	93562.2	89913.5	85081.8	98763.2	104285	87115.6	91759.8	99749.9	72203	81352.3	93612.4	103840	91775.8	88351.9	110654	88523.5	108514	111236	98641.5	94515.1	C20450	HMDB0004812	76720	3238-40-2	84212	7076
MEDN1837	2,6-Di-tert-butyl-4-(hydroxymethyl)phenol	2,6-二叔丁基-4-(羟甲基)苯酚	Benzene and substituted derivatives	苯及其衍生物	Benzene and substituted derivatives	苯及其衍生物	235.2	236.178	[M-H]-	C15H24O2	1	1.01939e+06	933451	921921	1.18893e+06	935975	918080	973811	986710	901526	1.17674e+06	1.21362e+06	829060	953414	958771	1.11095e+06	951628	1.00434e+06	929915	920721	946821	1.05449e+06	-	HMDB0032048	6929	88-26-6	-	-
MEDP1735	2,6-Diamino-5-hydroxyhexanoic acid	5-羟基-DL-赖氨酸	Amino acid and Its metabolites	氨基酸及其代谢物	Amino acid derivatives	氨基酸衍生物	163.1	162.1	[M+H]+	C6H14N2O3	2	52846.6	50815	55372.1	19209.5	26845.7	24206.3	30460.7	25878.7	30325.6	45010	42583	35902.4	36060.1	50015	32689.5	23480	31675	35052	32705.1	34398.8	24328.3	C16741	-	1029	13204-98-3	-	-
MEDP2133	2,6-Pyridinedicarboxylic acid	2,6-吡啶二羧酸	Heterocyclic compounds	杂环化合物	Heterocyclic compounds	杂环化合物	168	167.022	[M+H]+	C7H5NO4	2	1.25775e+06	1.23936e+06	1.16188e+06	1.08677e+06	1.01802e+06	987318	907015	963194	804782	851823	987584	1.07149e+06	579121	897740	702040	884908	988583	952246	906677	962610	930634	-	HMDB0033161	10367	499-83-2	46837	-
MEDP1981	2,8-Quinolinediol	2,8-喹啉二醇	Heterocyclic compounds	杂环化合物	Heterocyclic compounds	杂环化合物	208.1	161.048	[M+HCOO+2H]+	C9H7NO2	2	26675	21965.5	25412.6	35010	23340	26319	28340	30856.6	26206.2	31675	13110.6	40010	18435.9	16331.4	17791.5	38374.5	31756.8	28340	28340	36303.3	39644.6	C06342	HMDB0240311	97250	15450-76-7	-	-
MEDN0554	2-(4-Hydroxyphenyl)ethanol	对羟基苯乙醇	Benzene and substituted derivatives	苯及其衍生物	Benzene and substituted derivatives	苯及其衍生物	137.1	138.068	[M-H]-	C8H10O2	2	831002	1.26407e+06	1.00402e+06	886024	980331	960543	731418	938559	777414	1.14757e+06	992132	1.05653e+06	877804	1.10319e+06	921065	1.04406e+06	1.03975e+06	923025	908533	902538	800367	C06044	HMDB0004284	7044	501-94-0	1879	7044
MEDN1213	2-(4-hydroxyphenyl) propionate	2-(4-羟基苯基)丙酸酯	Benzene and substituted derivatives	苯及其衍生物	Phenolic acids	酚酸类	165.1	166.063	[M-H]-	C9H10O3	2	88304	116704	117287	66476.7	106597	101321	98566.9	50458.3	55475.9	211367	154368	1.62981e+06	1.13936e+06	890380	626312	1.10918e+06	1.04912e+06	1.25728e+06	455570	465124	445883	C03080	HMDB0041683	102526	938-96-5	-	-
MEDN2111	2-(Acetylamino)-2-deoxy-A-D-glucopyranose	2-（乙酰氨基）-2-脱氧-A-D-吡喃葡萄糖	Alcohol and amines	醇、胺类	Amines	胺类	220.1	221.09	[M-H]-	C8H15NO6	2	61100.8	58977.3	80714.1	124762	84630.5	91851.8	96643.8	99715.4	104158	104607	136249	95899.5	74671.3	74133.9	79303.7	74152.6	122449	6648.13	37926.8	39045.3	39031.7	-	-	82313	10036-64-3	-	-
MEDP0380	2-(Dimethylamino)Guanosine	二甲基鸟苷	Nucleotide and Its metabolites	核苷酸及其代谢物	Nucleotide and Its metabolites	核苷酸及其代谢物	312	311.123	[M+H]+	C12H17N5O5	1	65995.9	34811.8	34345.2	26643.1	34487.9	36198.4	32603.8	35768.7	30717.6	47387.4	33690.3	40476.2	23707.8	23889.7	53047.5	44698.6	42978	44785.3	36215.1	38381.9	44774.5	-	HMDB0004824	92919	2140-67-2	19289	7086
MEDP0370	2-(Formylamino)Benzoic Acid	2-(甲酰氨基)苯甲酸	Benzene and substituted derivatives	苯及其衍生物	Phenolic acids	酚酸类	166	165.043	[M+H]+	C8H7NO3	2	860243	713146	660938	785218	644126	589943	602047	418546	407598	751784	967716	610566	638465	564342	532686	642021	635689	559901	602166	516716	647217	C05653	HMDB0004089	101399	3342-77-6	36575	-
MEDP2265	2-Amino-3-phosphonopropionic acid	2-氨基-3-磷酸丙酸	Organic acid and Its derivatives	有机酸及其衍生物	Phosphoric acids	磷酸类化合物	170	169.014	[M+H]+	C3H8NO5P	2	161898	93970.1	265819	271930	188465	106473	392210	136735	103995	64570.1	125357	120055	149313	256282	216434	340599	157635	141697	193057	185125	146788	C05672	HMDB0000370	3857	5652-28-8	244030	5359
MEDN1045	2-Amino-4,6-pteridinediol	2-氨基-4,6-哌啶二醇	Nucleotide and Its metabolites	核苷酸及其代谢物	Nucleotide and Its metabolites	核苷酸及其代谢物	178	179.044	[M-H]-	C6H5N5O2	2	33767.3	32346	22916.1	27802.2	19402	22990.7	22900.9	19993.1	26212.8	24794.9	21419.1	25161.9	25546.7	23524.8	32068	25703.6	24001.6	20663.3	26140.3	23720.6	17307.8	-	-	135403800	119-44-8	-	-
MEDN2155	2-Amino-5-nitrobenzoic acid	2-氨基-5-硝基苯甲酸	Benzene and substituted derivatives	苯及其衍生物	Benzene and substituted derivatives	苯及其衍生物	181	182.033	[M-H]-	C7H6N2O4	2	97911.4	93692.3	128780	152311	109450	142263	91037.5	132603	83497	102932	85536.4	107065	148624	131067	91941.9	100980	84586.9	83163.1	95686.7	96849.4	101154	C19788	-	12032	616-79-5	-	-
MEDN0279	2-Aminoethanesulfinic Acid	2-氨基乙烷亚磺酸	Organic acid and Its derivatives	有机酸及其衍生物	Sulfonic acids	磺酸类化合物	108	109.02	[M-H]-	C2H7NO2S	2	39413	33717.4	36828.2	22310.5	24212.8	5799.15	26699.9	28947.9	17380.6	12111.1	9086.57	11422.2	11784.6	17088	14958.1	7377.15	10170.4	18690.4	18680.1	15079.5	21059.4	C00519	HMDB0000965	107812	300-84-5	16668	281
MEDP1100	2-Aminomethylpyrimidine	2-氨基甲基嘧啶	Nucleotide and Its metabolites	核苷酸及其代谢物	Nucleotide and Its metabolites	核苷酸及其代谢物	110.1	109.064	[M+H]+	C5H7N3	1	1.92241e+06	1.34396e+06	1.19967e+06	985066	1.53794e+06	1.12187e+06	1.30282e+06	1.05212e+06	1.00026e+06	1.29012e+06	909513	876739	1.06039e+06	982809	1.01295e+06	915054	1.08708e+06	912338	1.27415e+06	1.08606e+06	913087	-	-	17848325	372118-67-7	-	-
MW0002741	2-Benzyl-4-chlorophenol	2-苄基-4-氯苯酚	Benzene and substituted derivatives	苯及其衍生物	Benzene and substituted derivatives	苯及其衍生物	435.086	218.05	[2M-H]-	C13H11ClO	2	53529.6	56224.5	44263.6	62475.7	50671.5	62320.5	64648.7	44579.5	47911	57623.8	52049.1	52891.8	51401.7	41448.3	56633.1	59019.7	47324.3	66889.7	44034.2	49405.1	51257.5	-	HMDB0245035	8425	-	-	-
MEDN0502	2-Deoxyribose 1-Phosphate	2-脱氧核糖 1-磷酸	Carbohydrates and Its metabolites	碳水化合物及其代谢物	Phosphate sugars	磷酸糖	213	214.024	[M-H]-	C5H11O7P	2	498398	514919	430391	600620	759087	625009	642950	507575	551070	316740	594176	654968	666193	580222	365853	598304	564613	440685	547647	580603	552740	C00672	HMDB0001351	439287	17210-42-3	28542	6182
MW0142329	2-Deoxystreptamine phospahte	2-脱氧链霉胺磷酸酯	Alcohol and amines	醇、胺类	Amines	胺类	294.071	242.067	[M+Cl+NH3]-	C6H15N2O6P	3	319423	286814	309411	326891	332107	200603	215831	192093	215368	286447	282250	225663	186405	205260	238196	206462	162588	173418	310134	171213	198327	C03828	-	440133	-	-	-
MEDP2738	2-Hexadecanoylthio-1-ethylphosphorylcholine	2-十六烷基硫代-1-乙基磷酰胆碱	FA	脂肪酰类	Others	其他	482.3	481.299	[M+H]+	C23H48NO5PS	2	6.74117e+06	4.43503e+06	4.21604e+06	4.41315e+06	3.33765e+06	3.81339e+06	3.42891e+06	3.15833e+06	2.96023e+06	2.88487e+06	1.86696e+06	2.58407e+06	3.04868e+06	2.69247e+06	3.34446e+06	3.02097e+06	2.68533e+06	2.74484e+06	3.14992e+06	2.71867e+06	2.89965e+06	-	-	194114	60793-01-3	-	-
MEDN1751	2-Hexyldecanoic acid	2-己基癸酸	FA	脂肪酰类	FFA	游离脂肪酸	255.2	256.24	[M-H]-	C16H32O2	2	995857	1.13913e+06	981719	960387	839013	903864	938933	1.00793e+06	1.03747e+06	892065	973244	1.00382e+06	1.10656e+06	1.03253e+06	1.10148e+06	976977	829279	899858	1.03598e+06	1.00657e+06	1.03453e+06	-	-	32912	25354-97-6	-	-
MEDN1320	2-Hydroxy-2-Methyl Butyric acid	2-羟基-2-甲基丁酸	Organic acid and Its derivatives	有机酸及其衍生物	Organic acid and Its derivatives	有机酸及其衍生物	117	118.063	[M-H]-	C5H10O3	1	4.7851e+06	6.32591e+06	5.51955e+06	4.40674e+06	4.32737e+06	4.83482e+06	3.13586e+06	4.51027e+06	3.97833e+06	2.61864e+06	1.42601e+06	1.56803e+06	6.00431e+06	7.72708e+06	5.42674e+06	6.07474e+06	8.37817e+06	8.87908e+06	4.88852e+06	4.91843e+06	5.04402e+06	-	HMDB0001987	95433	3739-30-8	68454	6416
MEDN2009	2-Hydroxy-3-Methyl Butanoic Acid	2-羟基-3-甲基丁酸	Organic acid and Its derivatives	有机酸及其衍生物	Organic acid and Its derivatives	有机酸及其衍生物	117.1	118.063	[M-H]-	C5H10O3	1	5.13103e+06	6.62033e+06	5.59657e+06	4.59482e+06	4.49264e+06	4.86037e+06	3.36599e+06	4.7488e+06	4.25173e+06	2.7533e+06	1.64657e+06	1.66925e+06	6.49407e+06	8.21515e+06	6.5426e+06	6.98354e+06	8.91846e+06	9.58223e+06	5.34387e+06	5.13936e+06	5.392e+06	-	-	99823	4026-18-0	-	-
MEDP0151*121	2-Hydroxy-6-Aminopurine	2-羟基-6-氨基嘌呤	Nucleotide and Its metabolites	核苷酸及其代谢物	Nucleotide and Its metabolites	核苷酸及其代谢物	152.1	151.049	[M+H]+	C5H5N5O	1	38766.9	64060.5	51680	56685	29834.9	63350.8	26646	21675	48345	63350	98370	22016.3	68355	23666.8	85030	61685	25696.8	20951.1	66685	44590.6	50015	-	HMDB0000403	76900	3373-53-3	62462	5392
MEDN0283*065	2-Hydroxybutanoic Acid	2-羟基丁酸	Organic acid and Its derivatives	有机酸及其衍生物	Organic acid and Its derivatives	有机酸及其衍生物	103	104.047	[M-H]-	C4H8O3	1	8.45819e+06	1.05239e+07	1.36366e+07	5.14232e+06	6.43231e+06	1.48893e+07	6.02413e+06	1.08214e+07	1.54869e+07	7.22096e+06	1.08179e+07	3.04022e+07	1.34349e+07	1.92465e+07	1.83533e+07	1.22915e+07	2.72632e+07	2.22051e+07	1.73244e+07	1.43872e+07	1.47438e+07	C05984	HMDB0000008	11266	600-15-7	1148	3783
MEDN1311	2-Hydroxycaprylic acid	2-羟基辛酸	Organic acid and Its derivatives	有机酸及其衍生物	Organic acid and Its derivatives	有机酸及其衍生物	159	160.11	[M-H]-	C8H16O3	2	183737	194886	149071	179268	168044	152930	138405	167350	138432	168662	191759	168316	178604	120680	114378	150525	136623	142747	143022	133271	127516	-	HMDB0000711	94180	617-73-2	86543	5679
MEDP0507	2-Hydroxycinnamic acid	2-羟基肉桂酸	Benzene and substituted derivatives	苯及其衍生物	Phenolic acids	酚酸类	165	164.047	[M+H]+	C9H8O3	2	9.1221e+06	9.74059e+06	6.70367e+06	6.50708e+06	11411645	7.78426e+06	5.83481e+06	6.64358e+06	4.51495e+06	2.83798e+06	3.4555e+06	3.51222e+06	3.24266e+06	3.36333e+06	3.64926e+06	3.22795e+06	3.25472e+06	3.48399e+06	3.84785e+06	5.33393e+06	4.73715e+06	C01772	HMDB0002641	637540	614-60-8	18125	6727
MEDN1554	2-Hydroxyethanesulfonate	乙磺酸	Organic acid and Its derivatives	有机酸及其衍生物	Sulfonic acids	磺酸类化合物	125	125.999	[M-H]-	C2H6O4S	1	3.68921e+06	2.75524e+06	3.28046e+06	3.09884e+06	2.62807e+06	2.95309e+06	2.41191e+06	2.37321e+06	2558017	3.25883e+06	3.32031e+06	2.66832e+06	2.45944e+06	2.94717e+06	3.08373e+06	2.87951e+06	2.97105e+06	3.62721e+06	3.44052e+06	3.06689e+06	2.69917e+06	C05123	HMDB0003903	7866	1562-00-1	1157	6987
MEDN1052*019	2-Hydroxyglutaric acid	(S)-2-羟基戊二酸	Organic acid and Its derivatives	有机酸及其衍生物	Organic acid and Its derivatives	有机酸及其衍生物	147	148.037	[M-H]-	C5H8O5	2	111011	169650	139040	146838	122379	214719	80963.5	132630	129765	66624.1	86943.1	105079	125210	78049.3	120826	108890	88264	147596	116018	121922	112544	C03196	-	439939	13095-48-2	-	-
MEDN1499*011	2-Hydroxyhexanoic acid	2-羟基己酸	Organic acid and Its derivatives	有机酸及其衍生物	Organic acid and Its derivatives	有机酸及其衍生物	131.1	132.079	[M-H]-	C6H12O3	2	1.37147e+06	1.61355e+06	1.7656e+06	1.51674e+06	1.4515e+06	1.91506e+06	931930	1.43613e+06	1.06698e+06	1.33377e+06	593665	716283	1.55848e+06	2.10229e+06	1.9692e+06	1.65315e+06	2.00698e+06	2.82885e+06	1.48287e+06	1.52044e+06	1.52116e+06	C11377	HMDB0001624	99824	6064-63-7	86542	6332
MEDN1708	2-Hydroxyhippuric acid	2-羟基马尿酸	Benzene and substituted derivatives	苯及其衍生物	Phenolics	苯酚类	194	195.053	[M-H]-	C9H9NO4	1	74055.4	69670.5	94975.5	89698.9	69498	66615.7	82307.5	73743.5	72041.7	77677.4	78722.6	69317.8	68360.8	86773.7	92106.1	83849.2	67548.9	89980.2	74944.4	70073.4	73586.5	C07588	HMDB0000840	10253	487-54-7	9008	617
MEDN0284*011	2-Hydroxyisocaproic Acid	2-羟基-4-甲基戊酸	Organic acid and Its derivatives	有机酸及其衍生物	Organic acid and Its derivatives	有机酸及其衍生物	131.1	132.079	[M-H]-	C6H12O3	2	1.37147e+06	1.61355e+06	1.7656e+06	1.51674e+06	1.4515e+06	1.91506e+06	931930	1.43613e+06	1.06698e+06	1.33377e+06	593665	716283	1.55848e+06	2.10229e+06	1.9692e+06	1.65315e+06	2.00698e+06	2.82885e+06	1.48287e+06	1.52044e+06	1.52116e+06	D87748	HMDB0000665	92779	498-36-2	59783	5635
MEDTN01418	2-Hydroxyoctadecanoic acid	DL-2-羟基硬脂酸	FA	脂肪酰类	FFA	游离脂肪酸	299.262	300.266	[M-H]-	C18H36O3	1	186850	401626	179496	199629	220445	303113	249623	324870	248125	185031	242082	260699	441397	194036	160874	222835	253614	152915	168153	147022	159993	-	HMDB0242145	69417	-	-	-
MW0118636	2-Hydroxyquinoline	2（1H)-喹啉酮；喹啉-2（1H)-酮	Aldehyde,Ketones,Esters	醛、酮、酯类	Ketones	酮类	144.048	145.053	[M-H]-	C9H7NO	2	3.53194e+06	3.55117e+06	3.47977e+06	3.53708e+06	3.45418e+06	3.39862e+06	3.42132e+06	3.15938e+06	3.33687e+06	3.25451e+06	3.38579e+06	3.16796e+06	3.26322e+06	3.65649e+06	3.58535e+06	3.48069e+06	3.28666e+06	3.3443e+06	3.43554e+06	3.38021e+06	3.48206e+06	C06338 | C06415	-	6038	59-31-4 | 1321-40-0 | 70254-42-1 | 104534-80-7	-	-
MEDP2617	2-Indanone oxime	2-茚满酮肟	Benzene and substituted derivatives	苯及其衍生物	Benzene and substituted derivatives	苯及其衍生物	148.1	147.068	[M+H]+	C9H9NO	2	247224	171367	207200	187447	198998	209219	201188	214292	181946	202444	195787	118044	194482	69407	194399	160124	102291	165716	185461	173364	184883	-	-	76875	3349-63-1	-	-
MW0118672	2-Methoxy-3,5-dimethylpyrimidine	2-甲氧基-3,5-二甲基嘧啶	Heterocyclic compounds	杂环化合物	Heterocyclic compounds	杂环化合物	185.099	138.079	[M+HCOO+2H]+	C7H10N2O	2	1.67047e+07	1.44578e+07	1.45199e+07	1.67068e+07	1.54729e+07	1.42128e+07	1.42813e+07	1.41236e+07	1.32635e+07	1.33853e+07	1.29764e+07	1.3952e+07	1.40382e+07	1.34249e+07	1.31691e+07	1.4295e+07	1.23638e+07	1.44156e+07	1.39872e+07	1.26983e+07	1.37071e+07	-	HMDB0040911	6429218	92508-08-2	-	-
MEDN2066	2-Methoxyacetic acid	2-甲氧基乙酸	Organic acid and Its derivatives	有机酸及其衍生物	Organic acid and Its derivatives	有机酸及其衍生物	89	90.0317	[M-H]-	C3H6O3	2	18026	58338.3	60457.8	50641.8	41341.2	52289.5	55173.7	58357.9	56138.5	43160.3	56148.7	51194.8	50956.1	53948.1	44624.3	52864.7	50644.9	52448.2	58900.3	38986.6	61102.1	D77874	HMDB0041929	12251	625-45-6	132098	-
MEDP1982	2-Methyl-1-Pyrroline	2-甲基-1-吡咯啉	Heterocyclic compounds	杂环化合物	Heterocyclic compounds	杂环化合物	84.1	83.0735	[M+H]+	C5H9N	1	3.08356e+06	2.69871e+06	2.87829e+06	2.21443e+06	2.21822e+06	2.26973e+06	2.18537e+06	2.38399e+06	2.44976e+06	2.70311e+06	2.86038e+06	2.7008e+06	2.60482e+06	2.52507e+06	2.63614e+06	2.25062e+06	3.27007e+06	3.1217e+06	2.38527e+06	2.5722e+06	2.59563e+06	C20808	-	70103	872-32-2	-	-
MEDN0721	2-Methyl-5-nitroimidazole-1-ethanol	2-甲基-5-硝基咪唑-1-乙醇	Alcohol and amines	醇、胺类	Alcohols	醇类	170.1	171.064	[M-H]-	C6H9N3O3	1	46111.2	49134.3	48165.1	69597.8	62458.8	43217.5	39134.7	50107.9	44300.9	75868.4	104061	72138.9	36342.7	48536.8	36666.2	44289.1	70181.5	46250.8	57532	45900.8	53623.4	C07203	HMDB0015052	4173	443-48-1	6909	-
MEDP2533	2-Methylbutyrylglycine	2-甲基丁酰甘氨酸	Amino acid and Its metabolites	氨基酸及其代谢物	Amino acid derivatives	氨基酸衍生物	160.1	159.089	[M+H]+	C7H13NO3	2	232581	211420	181829	182320	212670	101583	93269.9	146031	98512	70052.6	87280.7	78860.9	69018.4	112743	111026	120786	182919	83476.7	134590	126163	130990	-	HMDB0000339	193872	52320-67-9	86366	5328
MEDN1326	2-Methylglutaric Acid	2-甲基戊二酸	Organic acid and Its derivatives	有机酸及其衍生物	Organic acid and Its derivatives	有机酸及其衍生物	145	146.058	[M-H]-	C6H10O4	1	343054	603893	368386	359374	325835	1.06072e+06	271821	398251	269510	224838	258833	329937	695485	244587	241890	280699	337616	929684	254515	266313	273909	-	HMDB0000422	12046	18069-17-5	68567	5411
MEDP0461*159	2-Methylguanosine	2-甲基鸟苷	Nucleotide and Its metabolites	核苷酸及其代谢物	Nucleotide and Its metabolites	核苷酸及其代谢物	298.1	297.107	[M+H]+	C11H15N5O5	1	379091	329962	346664	272149	293566	359846	258583	258352	267200	325401	391934	499833	401226	306211	412322	377423	414880	383245	345117	286963	394800	-	HMDB0005862	135501934	2140-77-4	19702	-
MEDN1699*009	2-Methylhexanoic acid	2-甲基己酸	Organic acid and Its derivatives	有机酸及其衍生物	Organic acid and Its derivatives	有机酸及其衍生物	129.1	130.099	[M-H]-	C7H14O2	2	105851	128300	89346.3	106477	113289	132524	56271.6	65966	90072.5	102559	101013	109965	100667	46996.6	101382	102622	103216	78889.8	107124	98839.2	73264	-	HMDB0031594	20653	4536-23-6	-	-
MEDN2068*004	2-Methyllactic acid	2-甲基乳酸	Organic acid and Its derivatives	有机酸及其衍生物	Organic acid and Its derivatives	有机酸及其衍生物	103	104.1	[M-H]-	C4H8O3	2	3.75357e+06	3.4276e+06	2.13988e+06	4.32273e+06	2.1588e+06	4.53977e+06	1.85755e+06	4.14638e+06	5.0478e+06	1.43852e+06	1.38466e+06	2.76974e+06	3.55879e+06	2.2363e+06	3.81381e+06	1.78539e+06	4.11584e+06	4.36906e+06	4.04431e+06	3.64192e+06	3.62607e+06	C21297	-	11671	594-61-6	-	-
MEDN0285*012	2-Methylsuccinic Acid	甲基丁二酸	Organic acid and Its derivatives	有机酸及其衍生物	Organic acid and Its derivatives	有机酸及其衍生物	131	132.042	[M-H]-	C5H8O4	2	417691	415312	388606	415608	351867	444127	337664	351646	279849	316467	320532	407748	392485	394169	336747	326512	383217	322852	322171	287155	293960	-	HMDB0001844	10349	498-21-5	91315	6344
MEDN1750	2-Naphthoic acid	2-萘甲酸	Organic acid and Its derivatives	有机酸及其衍生物	Organic acid and Its derivatives	有机酸及其衍生物	171	172.052	[M-H]-	C11H8O2	2	735916	789227	782063	743570	786145	731052	788508	777703	790933	797913	770439	823616	817944	833379	849095	831208	751804	803824	761624	759831	753605	C14101	-	7123	34216	-	-
MEDN0683*017	2-Naphthol	2-萘酚	Benzene and substituted derivatives	苯及其衍生物	Phenolics	苯酚类	143	144.058	[M-H]-	C10H8O	2	50342.9	46720.1	53154.1	48094.6	53131.7	50980.3	47597.2	50341	49181.7	48154.1	47382.2	50048.6	52558.2	49777.1	47777.4	49004.8	42761.8	48590.6	52567.1	49781.1	46236.9	C11713	HMDB0012322	8663	135-19-3	10432	-
MW0142511	2-O-(alpha-D-glucopyranosyl)-D-glyceric acid	2-O-(α-D-吡喃葡萄糖基)-D-甘油酸	Organic acid and Its derivatives	有机酸及其衍生物	Organic acid and Its derivatives	有机酸及其衍生物	305.025	268.079	[M+K-2H]-	C9H16O9	3	8.7697e+06	9.61639e+06	1.00081e+07	8.78731e+06	1.00255e+07	1.08361e+07	9.01604e+06	7.25899e+06	8.4289e+06	5.49022e+06	1.10854e+07	9.41935e+06	1.27223e+07	1.01331e+07	1.15153e+07	1.00759e+07	1.05803e+07	9.62037e+06	1.09848e+07	1.02171e+07	1.06025e+07	C19792	-	46199512	-	-	-
MEDP1718	2-O-Methylcytosine	4-氨基-2-甲氧基嘧啶	Heterocyclic compounds	杂环化合物	Heterocyclic compounds	杂环化合物	126.1	125.059	[M+H]+	C5H7N3O	1	390540	137787	204348	87932.1	64299.2	213500	91227.3	151750	363800	358790	475800	115679	148873	189535	260071	117703	108238	469110	233530	106825	246885	-	HMDB0004339	160679	3289-47-2	70854	-
MEDN2150	2-O-α-D-glucopyranosyl-L-ascorbic acid	2-O-α-D-吡喃葡萄糖基-L-抗坏血酸	Carbohydrates and Its metabolites	碳水化合物及其代谢物	Sugar derivatives	糖衍生物	337.1	338.085	[M-H]-	C12H18O11	2	112498	82598.5	80446.9	76954.6	102962	80587	92779.9	97533.3	85103.7	90005.9	83826	79336.2	88297.7	78552.5	97841.1	88370.4	90776.9	84677.3	90816.3	85907.8	92412.8	C18339	-	54693473	129499-78-1	-	-
MEDN1709	2-Octanamidoacetic acid	正辛基甘氨酸	Amino acid and Its metabolites	氨基酸及其代谢物	Amino acids	氨基酸	200.1	201.136	[M-H]-	C10H19NO3	2	950402	1.76957e+06	1.23823e+06	762350	750361	999355	519489	1.21029e+06	1.63748e+06	119420	239349	360609	702669	903065	1.01433e+06	979604	1.19298e+06	1.04245e+06	917820	863909	859728	-	HMDB0000832	84290	14246-53-8	74099	5795
MW0142548	2-Oxooctadecanoic acid	2-氧代十八烷酸	Organic acid and Its derivatives	有机酸及其衍生物	Organic acid and Its derivatives	有机酸及其衍生物	297.244	298.251	[M-H]-	C18H34O3	3	117874	122969	137614	173859	150902	117833	154856	125486	111462	111478	126691	122953	150792	117504	138084	120527	86887.9	106333	122623	124585	121715	C00869	-	439332	80559-38-2	-	-
MW0054527	2-Palmitoyl-sn-glycero-3-phosphocholine	LysoPC(0:0/16:0)	GP	甘油磷脂类	LPC	溶血磷脂酰胆碱	494.325	495.332	[M-H]-	C24H50NO7P	3	2.29468e+07	1.88112e+07	1.97538e+07	2.33931e+07	2.41443e+07	2.75971e+07	2.52563e+07	2.27619e+07	1.62515e+07	2.13536e+07	2.06256e+07	2.75102e+07	2.47249e+07	1.94257e+07	2.72184e+07	2.53541e+07	2.14495e+07	1.97324e+07	2.47366e+07	2.29605e+07	2.1452e+07	-	HMDB0240262	15061532	66757-27-5	76078	-
MW0161372	2-Phenylethyl D-glucopyranoside	2-苯乙基D-吡喃葡萄糖苷	Alcohol and amines	醇、胺类	Alcohols	醇类	283.119	284.126	[M-H]-	C14H20O6	3	116195	154892	32335.2	135428	181813	525232	438942	355479	329255	345051	308988	683706	614150	406309	395641	430715	670537	529068	395242	357650	390283	-	-	11044282	-	-	-
MEDP1720	2-Phenylglycine	DL-苯甘氨酸	Amino acid and Its metabolites	氨基酸及其代谢物	Amino acid derivatives	氨基酸衍生物	152.1	151.063	[M+H]+	C8H9NO2	1	200145	268590	110660	178450	143410	195140	95035	186795	107932	153502	101717	338740	125060	131735	156760	175115	185125	114265	82730.3	146745	103285	-	HMDB0002210	3866	341659	55484	6549
MEDP2113	2-Phenylpropylamine	2-苯丙胺	Benzene and substituted derivatives	苯及其衍生物	Benzene and substituted derivatives	苯及其衍生物	136.1	135.105	[M+H]+	C9H13N	1	279877	283239	224002	242380	158675	207392	160776	192758	127861	100302	166705	147608	129434	196931	141527	147312	138849	118680	180245	173326	201050	-	-	11398	582-22-9	-	-
MEDN0098	2-Picolinic Acid	2-吡啶甲酸	Heterocyclic compounds	杂环化合物	Pteridines and derivatives	蝶啶及其衍生物	122	123.032	[M-H]-	C6H5NO2	2	4.11125e+06	4.50774e+06	4.25195e+06	4.43752e+06	4.65628e+06	3.84937e+06	3.98947e+06	4.09698e+06	4.01915e+06	4.00865e+06	3.87592e+06	4.5266e+06	3.5559e+06	3.81332e+06	3.98671e+06	4.19871e+06	3.59834e+06	3.83078e+06	4.53534e+06	4.11537e+06	4.029e+06	C10164	HMDB0002243	1018	98-98-6	28747	-
MEDP0545	2-Pyrrolidinone	2-吡咯烷酮	Heterocyclic compounds	杂环化合物	Heterocyclic compounds	杂环化合物	86.1	85.0528	[M+H]+	C4H7NO	1	719872	508254	612031	735913	1.07535e+06	526653	614449	637014	571127	726195	1.09505e+06	1.31013e+06	1.00049e+06	985932	980328	619689	674928	462308	898968	677398	731743	-	HMDB0002039	12025	616-45-5	36592	6452
MW0103937	2-Undecyl-thiazolidine-4-carboxylic acid	2-十一烷基-噻唑烷-4-羧酸	Organic acid and Its derivatives	有机酸及其衍生物	Organic acid and Its derivatives	有机酸及其衍生物	310.182	287.192	[M+Na]+	C15H29NO2S	2	44472.8	56537	34977.1	34539	67305	39468.1	41575	32941.1	23836	17122.3	42362.1	29628.6	21963	22555	16686	25659.2	21018.1	25257.5	31231.2	25981.7	26640.9	-	-	2727678	298186-80-8	-	-
MW0109704	2-[(2-Amino-3-hydroxypropanoyl)amino]-3-sulfanylpropanoic acid	Ser Cys	Amino acid and Its metabolites	氨基酸及其代谢物	Small Peptide	小肽	284.972	208.052	[M-H+2K]+	C6H12N2O4S	2	1.08224e+06	1.07556e+06	1.22939e+06	1.00326e+06	966026	1.06351e+06	1.05927e+06	910177	1.07267e+06	1.17998e+06	1.00945e+06	765979	1.08064e+06	850524	922087	794532	837381	1.00046e+06	1.08705e+06	926637	935987	-	HMDB0029036	18218239	-	-	-
MW0148264	2-[(E)-3,7,11,15-tetramethylhexadec-2-enyl]naphthalene-1,4-diol	脱甲基叶喹啉	Alcohol and amines	醇、胺类	Alcohols	醇类	438.352	438.35	[M+]+	C30H46O2	3	1.66441e+06	1.52827e+06	1.38692e+06	1.50859e+06	1.40124e+06	1.56747e+06	1.26955e+06	1.4703e+06	1.5965e+06	1.16248e+06	1.28858e+06	1.20696e+06	1.12712e+06	1.21217e+06	1.07462e+06	1.1251e+06	1.34201e+06	1.51839e+06	1.30534e+06	999984	1.33575e+06	C21084	-	15927131	-	-	-
MW0006540	2-[6-[[amino-[(E)-[amino-(4-chloroanilino)methylidene]amino]methylidene]amino]hexyl]-1-[amino-(4-chloroanilino)methylidene]guanidine	2-[6-[[氨基-[(E)-[氨基-(4-氯苯胺基)亚甲基]氨基]亚甲基]氨基]己基]-1-[氨基-(4-氯苯胺基)亚甲基]胍	Others	其他	Others	其他	487.198	504.203	[M+H-H2O]+	C22H30Cl2N10	2	1.52495e+06	844740	1.42121e+06	1.25955e+06	1.06647e+06	1.85883e+06	946210	1.58986e+06	781220	284751	377754	373713	309380	330199	401712	380257	274235	326467	299385	591441	582243	-	HMDB0015016	88536661	-	3614	-
MEDN1226*010	2-amino-4-oxovaleric acid	2-氨基-4-氧戊酸	Organic acid and Its derivatives	有机酸及其衍生物	Organic acid and Its derivatives	有机酸及其衍生物	130.1	131.058	[M-H]-	C5H9NO3	2	1.40883e+06	1.47256e+06	1.32536e+06	1.01845e+06	1.08495e+06	1.16099e+06	926853	587785	1.06434e+06	1.35589e+06	1.32501e+06	1.52516e+06	1.04917e+06	1.28569e+06	1.17454e+06	1.07752e+06	1.14533e+06	1.18299e+06	1.24731e+06	1.16716e+06	1.19451e+06	C03341	-	6184	4439-83-2	-	-
MEDN1098	2-ethyl-2-hydroxybutyric acid	2-乙基-2-羟基丁酸	Organic acid and Its derivatives	有机酸及其衍生物	Organic acid and Its derivatives	有机酸及其衍生物	131.1	132.079	[M-H]-	C6H12O3	2	125018	187082	135891	252261	274378	187904	110525	150238	157915	336215	297680	331355	119608	130284	145957	253434	304255	338943	238031	243940	239643	-	HMDB0001975	77199	3639-21-2	-	6411
MEDN1148*052	2-hydroxyhexadecanoic acid	2-羟基十六酸	FA	脂肪酰类	FFA	游离脂肪酸	271.2	272.235	[M-H]-	C16H32O3	1	1.16225e+06	1.10007e+06	962253	770167	677876	1.25671e+06	669378	888946	768122	545835	633338	723817	1.41532e+06	609952	638221	640818	496385	1.27149e+06	760604	845062	855710	-	HMDB0031057	92836	764-67-0	75972	-
MEDN1312	2-hydroxyphenylacetic acid	2-羟基苯乙酸	Organic acid and Its derivatives	有机酸及其衍生物	Organic acid and Its derivatives	有机酸及其衍生物	151	152.047	[M-H]-	C8H8O3	2	80317.3	63523.2	65225.4	67941.3	54266.9	51876.1	51549.2	53471.8	45129.1	103028	86152	87932.9	65315	63188.3	63427.6	81963.5	79729	71230.6	71271.8	67451.8	66220	C05852	HMDB0000669	11970	614-75-5	28478	5639
MEDN1958	2-methyl citric acid	2-甲基柠檬酸	Organic acid and Its derivatives	有机酸及其衍生物	Organic acid and Its derivatives	有机酸及其衍生物	205	206.043	[M-H]-	C7H10O7	2	71249.3	85487.4	79369.7	78183.4	68727.6	67949.7	81145.4	79709.4	68053.3	65144.2	55093.2	87820.2	78922.3	100845	65720.4	85102.2	62402.6	66803.2	84340.5	77330.1	79139.7	-	HMDB0000379	515	6061-96-7	30835	5368
MEDP1272	20,26-dihydroxyecdysone	20,26-二羟基蜕皮激素	Hormones and hormone related compounds	激素及激素相关物质	Hormones and hormone related compounds	激素及激素相关物质	497.3	496.304	[M+H]+	C27H44O8	1	8.83838e+06	7.93294e+06	5.9489e+06	6.65281e+06	5.44398e+06	5.09878e+06	5.79125e+06	4.38087e+06	4.72146e+06	3.05817e+06	3.3294e+06	4.62749e+06	5.84382e+06	3.01306e+06	4.66307e+06	4.50735e+06	3.62573e+06	3.24831e+06	3.8137e+06	3.82295e+06	3.80066e+06	C16500	-	47205796	19458-46-9	-	-
MEDN1445	20-HDoHE	20-羟基-4Z,7Z,10Z,13Z,16Z,18E-二十二碳六烯酸	FA	脂肪酰类	Oxidized lipids	氧化脂质	343.2	344.235	[M-H]-	C22H32O3	1	35227.9	61440.3	48053.3	39447.2	32882.1	29699.7	26241.8	28427.8	36345	17972.4	16588.7	34834.7	17554.6	25320.4	18914.1	24905.1	21327.5	22415.3	31103.9	33962.6	27966	-	HMDB0060048	16061143	90906-41-5	-	-
MEDN1817	20-Hydroxy Prostaglandin F2α	20-羟基前列腺素F2α	FA	脂肪酰类	Oxidized lipids	氧化脂质	369.2	370.236	[M-H]-	C20H34O6	2	498161	476179	490698	575411	557699	374127	519683	507450	246832	526785	498120	519371	495106	533560	466827	313730	452329	307146	492454	509033	497283	-	-	5283040	57930-92-4	-	-
MW0122979	20-Hydroxy-10-methoxy-1,4,14,19,19-pentamethyl-2,7,18-trioxapentacyclo[11.9.0.03,11.05,9.014,20]docosa-3(11),4,9-triene-8,17-dione	20-Hydroxy-10-methoxy-1,4,14,19,19-pentamethyl-2,7,18-trioxapentacyclo[11.9.0.03,11.05,9.014,20]docosa-3(11),4,9-triene -8,17-二酮	Heterocyclic compounds	杂环化合物	Heterocyclic compounds	杂环化合物	443.206	444.215	[M-H]-	C25H32O7	3	12877.8	13330.8	29290.7	118430	100012	266593	325754	105594	174091	111725	300731	540830	273717	42330.4	290797	271906	46468.5	177602	173369	177948	174949	-	HMDB0030156	53396783	87833-51-0	-	-
MW0013222	20a,20b-dihomo-9-oxo-11R,15S-dihydroxy-5Z,13E-prostadienoic acid	20a,20b-dihomo-9-oxo-11R,15S-dihydroxy-5Z,13E-prostadienoic acid	Hormones and hormone related compounds	激素及激素相关物质	Hormones and hormone related compounds	激素及激素相关物质	401.23	380.256	[M+Na-2H]-	C22H36O5	2	5.98796e+06	7.33023e+06	6.19206e+06	6.07582e+06	5.33523e+06	5.12808e+06	5.32746e+06	5.0877e+06	5.47966e+06	6.39258e+06	5.41737e+06	4.74687e+06	3.33611e+06	5.13239e+06	4.81407e+06	5.17743e+06	3.92203e+06	5.94615e+06	6.33961e+06	5.08836e+06	5.11881e+06	-	-	16061106	37492-24-3	-	-
MEDP1655	21-Deoxycortisol	21-脱氧皮质醇	Hormones and hormone related compounds	激素及激素相关物质	Hormones and hormone related compounds	激素及激素相关物质	347.2	346.214	[M+H]+	C21H30O4	1	943776	1.88548e+06	2.82459e+06	3.40732e+06	2.97362e+06	3.47488e+06	2.4117e+06	2.06387e+06	3.35981e+06	825437	2.33493e+06	3.60012e+06	1.17177e+06	1.52158e+06	2.3249e+06	716607	1.14252e+06	1.93635e+06	2.14797e+06	2.08567e+06	1.89038e+06	C05497	HMDB0004030	92827	641-77-0	-	7004
MEDN1121	23-Nordeoxycholic acid	23-脱甲脱氧胆酸	Bile acids	胆汁酸	Bile acids	胆汁酸	377.3	378.277	[M-H]-	C23H38O4	1	1993.19	1857.08	4958.89	6180.01	6582.46	9522.2	7821.4	3743.95	6391.02	539912	546773	356936	3967.76	2552.51	3429.66	4359.81	2999.68	579.67	94246.4	101095	92875.8	-	-	193905	53608-86-9	-	-
MW0013300	24-epi-Brassinolide	24-表-油菜素内酯	Heterocyclic compounds	杂环化合物	Heterocyclic compounds	杂环化合物	480.342	480.345	[M+]+	C28H48O6	2	1.33467e+06	970926	1.14552e+06	993236	914130	869712	954314	819675	745611	851451	955595	845668	836813	530969	819594	919680	802476	811449	787758	702665	793172	C11049	HMDB0034081	443055	72962-43-7	27722	-
MW0142187	25-Hydroxy-24-epi-brassinolide	25-羟基-24-表油菜素内酯	Heterocyclic compounds	杂环化合物	Heterocyclic compounds	杂环化合物	496.341	496.34	[M+]+	C28H48O7	3	1.12593e+07	8.62454e+06	9.99696e+06	8.94915e+06	8.40153e+06	5.08922e+06	8.55183e+06	7.38394e+06	5.38502e+06	4.91148e+06	4.36979e+06	6.12987e+06	6.92305e+06	4.78589e+06	6.0476e+06	6.56562e+06	9.42081e+06	3.797e+06	5.56718e+06	5.38287e+06	5.26428e+06	-	-	443056	-	-	-
MW0013368	28-Homobrassinolide	28-高油菜素内酯	Aldehyde,Ketones,Esters	醛、酮、酯类	Esters	酯类	493.358	494.361	[M-H]-	C29H50O6	3	254942	280623	264131	307567	295695	303587	282630	269273	264155	299828	273216	292982	281206	256019	268145	280423	252812	249367	263117	260244	273197	-	HMDB0030423	11038340	82373-95-3 | 74174-44-0	-	-
MW0125173	2H-Pyran-2-one, tetrahydro-4-hydroxy-4-methyl-, (R)-	DL-甲羟戊酸内酯	Aldehyde,Ketones,Esters	醛、酮、酯类	Esters	酯类	130.063	130.063	[M+]+	C6H10O3	2	3.31924e+06	3.08014e+06	2.95104e+06	3.08734e+06	2.75642e+06	2.40216e+06	2.39081e+06	2.34914e+06	2.24414e+06	2.486e+06	2.17024e+06	2.82877e+06	2.23191e+06	2.24718e+06	2.54813e+06	2.47857e+06	2.53326e+06	2.63026e+06	2.50485e+06	2.2201e+06	2.29369e+06	-	HMDB0244840	10428	-	-	-
MW0130935	3'-(1''-(3-Methylbutanoyl))-angeloyl vaginidiol	3'-(1''-(3-甲基丁酰基))-当归酰基阴道二醇	Alcohol and amines	醇、胺类	Alcohols	醇类	428.188	428.184	[M+]+	C24H28O7	2	773741	1.017e+06	435714	460367	388020	483592	361571	563609	339081	167771	165190	242890	322926	300825	332350	391722	390049	390112	429410	387427	465336	-	HMDB0040691	56776263	143061-67-0	-	-
MEDN0143*057	3'-Adenylic acid	腺苷-3'-磷酸	Nucleotide and Its metabolites	核苷酸及其代谢物	Nucleotide and Its metabolites	核苷酸及其代谢物	346.1	347.063	[M-H]-	C10H14N5O7P	2	43345	12921.1	26443.1	25520	19264.9	17731.1	15114.2	14071.7	14080.7	25005	14788.2	16762.6	20208.7	16373.8	12115	14042.7	11096.3	12678.3	18762.3	9382.69	17208.7	C01367	HMDB0003540	41211	84-21-9	28931	-
MW0112375	3,4,5-Trihydroxy-6-(2-hydroxy-6-methoxyphenoxy)oxane-2-carboxylic acid	3，4，5-三羟基-6-(2-羟基-6-甲氧基苯氧基）恶烷-2-羧酸	Organic acid and Its derivatives	有机酸及其衍生物	Organic acid and Its derivatives	有机酸及其衍生物	351.046	316.079	[M+Cl]-	C13H16O9	3	37715	33874.3	70529.4	36072.8	20305.1	12018	28958.8	20761.4	28404.6	25688	19136.2	28957.2	20763.1	27872.8	22401.6	26779.6	14757.6	13116.9	24594.8	19676.2	25733.4	-	HMDB0128037	131834412	-	-	-
MW0112696	3,4-Dicaffeoylquinic acid	3,4-二咖啡酰奎宁酸	Organic acid and Its derivatives	有机酸及其衍生物	Organic acid and Its derivatives	有机酸及其衍生物	556.142	516.127	[M-H+CH3CN]-	C25H24O12	2	922920	772534	1.51251e+06	201936	529793	575967	1.13026e+06	695396	784923	205060	186718	916688	207811	621084	520549	490606	949425	350162	991029	797780	596825	C10468	HMDB0030705	5281780	14534-61-3	521395	-
MEDP2728	3,4-Dichloroaniline	3,4-二氯苯胺	Benzene and substituted derivatives	苯及其衍生物	Benzene and substituted derivatives	苯及其衍生物	162	160.98	[M+H]+	C6H5Cl2N	2	89738.2	94492.8	78368.7	66547.4	79864.4	57652	90374.8	73536.5	75587.4	82764.3	79012.9	90032.7	67472.6	63891.2	78687.6	66255	74976	60346.8	75357	75157.4	66320.4	-	-	7257	95-76-1	-	-
MEDN1747	3,4-Dimethylbenzoic acid	3,4-二甲基苯甲酸	Benzene and substituted derivatives	苯及其衍生物	Benzene and substituted derivatives	苯及其衍生物	149.1	150.068	[M-H]-	C9H10O2	2	550462	933420	362143	474012	372203	818112	478014	601952	533869	295059	557790	593198	930820	425357	372545	468354	535709	697898	371753	362965	377891	-	HMDB0002237	12073	619-04-5	64818	6565
MW0142724	3,6,8-Trimethylallantoin	3,6,8-三甲基尿囊素	Heterocyclic compounds	杂环化合物	Heterocyclic compounds	杂环化合物	423.164	200.091	[2M+Na]+	C7H12N4O3	3	443349	442002	459746	440279	449252	435180	426538	344913	413478	462362	547876	404343	310637	337191	453916	274217	412164	374798	379416	378309	339983	-	-	181740	42794-72-9	-	-
MEDP2105	3,6,9,12,15,18,21-Heptaoxatricosane-21,23-diol	3,6,9,12,15,18,21-七氧杂二十三烷-21,23-二醇	Benzene and substituted derivatives	苯及其衍生物	Benzene and substituted derivatives	苯及其衍生物	371.2	370.22	[M+H]+	C16H34O9	1	200312	124375	149514	288268	140239	127283	137779	209501	78913	126790	171169	327801	142812	324918	281110	144520	157670	153453	83627.4	84156.5	95904.5	-	-	78798	5117-19-1	-	-
MW0132809	3,7-Di-O-methylquercetin	3,7-二-O-甲基槲皮素	Flavonoids	黄酮	Flavonols	黄酮醇	365.039	330.074	[M+Cl]-	C17H14O7	3	1.74841e+06	1.77955e+06	1.63205e+06	1.81312e+06	1.74824e+06	1.77136e+06	1.69022e+06	1.73957e+06	1.86843e+06	1.80402e+06	1.8483e+06	1.9084e+06	1.96808e+06	1.90705e+06	1.9104e+06	1.86883e+06	1.91918e+06	1.8543e+06	1.67736e+06	1.81207e+06	1.79219e+06	C01265	HMDB0029263	5280417	2068-02-2	18010	-
MW0003729	3,8-Dihydroxy-1-methylanthraquinone-2-carboxylic acid	3,8-二羟基-1-甲基蒽醌-2-羧酸	Benzene and substituted derivatives	苯及其衍生物	Benzene and substituted derivatives	苯及其衍生物	333.01	298.048	[M+Cl]-	C16H10O6	2	73048.5	268772	31230.8	58864.8	53695.2	478928	62125.3	149023	73686.1	37585.2	68996.4	108638	310871	36186	58286.8	86342.8	82165.3	391220	90948.2	87435.4	102252	-	HMDB0030830	14379528	69119-31-9	500565	-
MW0168538	3-(2,5-dimethoxyphenyl)propanoic acid	3-(2,5-二甲氧基苯基) 丙酸	Organic acid and Its derivatives	有机酸及其衍生物	Organic acid and Its derivatives	有机酸及其衍生物	231.066	210.089	[M+Na-2H]-	C11H14O4	2	451436	383987	506934	298540	250724	586095	233032	337075	223334	590192	518599	382975	670988	375236	551189	112154	317714	239634	405000	360754	403860	-	-	66343	10538-49-5	-	-
MW0108661	3-(2-Acetamidoethyl)-1H-indol-5-yl hydrogen sulfate	3-(2-乙酰氨基乙基)-1H-吲哚-5-基硫酸氢盐	Tryptamines,Cholines,Pigments	色胺、胆碱、色素	Tryptamines	色胺	297.05	298.062	[M-H]-	C12H14N2O5S	3	145681	643867	93373.7	117025	100008	575490	131438	289072	182311	95707.9	209669	184978	640210	91082.2	104357	157145	182840	349912	199359	206510	180155	-	HMDB0060834	45479248	94840-68-3	-	-
MEDN1706	3-(2-Hydroxyphenyl)propanoic acid	3-(2-羟苯基)丙酸	Benzene and substituted derivatives	苯及其衍生物	Phenolic acids	酚酸类	165.1	166.063	[M-H]-	C9H10O3	1	1.53623e+07	1.56164e+07	1.49613e+07	1.57679e+07	1.61359e+07	1.62048e+07	1.61866e+07	1.48442e+07	1.627e+07	1.47028e+07	1.52996e+07	1.66943e+07	1.52297e+07	1.55085e+07	1.55082e+07	1.68151e+07	1.58592e+07	1.54101e+07	1.57539e+07	1.43189e+07	1.54176e+07	C01198	HMDB0033752	873	495-78-3	16104	-
MW0126532	3-(2-Methylpropyl)-3a,4,5,6-tetrahydro-2-benzofuran-1(3h)-one	3-(2-甲基丙基)-3a,4,5,6-四氢-2-苯并呋喃-1(3h)-one	Heterocyclic compounds	杂环化合物	Heterocyclic compounds	杂环化合物	195.137	194.131	[M+H]+	C12H18O2	2	936094	871331	899733	759511	788663	745387	888699	859451	823217	948502	814984	743164	819467	886765	716202	946205	718680	706151	845886	825787	796055	-	HMDB0034450	111213	66211-45-8	-	-
MW0160192	3-(3,7,11,15,19,23-Hexamethyltetracosa-2,6,10,14,18,22-hexaenyl)-4,5-dihydroxybenzoic acid	3-(3,7,11,15,19,23-Hexamethyltetracosa-2,6,10,14,18,22-hexaenyl)-4,5-二羟基苯甲酸	Benzene and substituted derivatives	苯及其衍生物	Benzene and substituted derivatives	苯及其衍生物	527.38	562.402	[M+H-2H2O]+	C37H54O4	3	392396	513785	478113	689578	475589	569588	557861	352331	379419	313463	263512	502670	351000	233357	395315	438208	420413	264676	362102	269760	326410	-	-	194172	-	-	-
MEDP0111	3-(4-Hydroxyphenyl)-Propionic Acid	3-(4-羟苯基)丙酸	Benzene and substituted derivatives	苯及其衍生物	Phenolic acids	酚酸类	167.1	166.063	[M+H]+	C9H10O3	1	269626	254167	290824	201983	242571	188783	212097	183825	147699	245724	231253	265312	162842	169634	192630	210466	154921	217368	206054	216846	165789	C01744	HMDB0002199	10394	501-97-3	32980	4148
MEDP0765	3-(Methylthio)-1-propanol	甲硫基丙醇	Alcohol and amines	醇、胺类	Alcohols	醇类	107	106.045	[M+H]+	C4H10OS	2	701859	775985	835314	633263	494043	497622	508259	411844	295620	451184	523885	603364	394676	471971	698315	772048	394313	430994	543989	451920	477342	-	HMDB0031716	10448	505-10-2	49019	-
MEDP2361	3-(imidazol-4-yl)propionic acid	3-(咪唑-4-基)丙酸	Heterocyclic compounds	杂环化合物	Heterocyclic compounds	杂环化合物	141.1	140.059	[M+H]+	C6H8N2O2	1	199563	151506	173445	155382	180866	142930	160163	184288	262111	241064	126730	170654	205363	177003	240403	163708	196647	163535	201747	147749	182078	C20522	HMDB0002271	70630	1074-59-5	73087	6585
MEDN1246	3-(pyrazol-1-yl)-L-alanine	3-(吡唑-1-基)-L-丙氨酸	Amino acid and Its metabolites	氨基酸及其代谢物	Amino acid derivatives	氨基酸衍生物	154.1	155.069	[M-H]-	C6H9N3O2	2	1.07528e+06	701239	893450	870289	793304	718732	769079	747116	735493	619757	745725	680136	738359	736796	678642	668055	655873	905433	761827	812668	783394	C01162	-	151491	2734-48-7	-	-
MW0119390	3-Amino-2-oxazolidone	3-氨基-2-恶唑烷酮	Aldehyde,Ketones,Esters	醛、酮、酯类	Ketones	酮类	120.079	102.043	[M+NH4]+	C3H6N2O2	2	1.42582e+06	1.33848e+06	1.31432e+06	1.33106e+06	1.24223e+06	1.21604e+06	1.07252e+06	1.11306e+06	1.13889e+06	1.10964e+06	1.24739e+06	1.16304e+06	1.16128e+06	1.14321e+06	1.17228e+06	1.10773e+06	1.29519e+06	1.17357e+06	1.14331e+06	1.17664e+06	1.18048e+06	-	HMDB0060739	65725	80-65-9	-	-
MEDP1723	3-Amino-2-piperidinone	3-氨基哌啶-2-酮	Heterocyclic compounds	杂环化合物	Heterocyclic compounds	杂环化合物	115.1	114.079	[M+H]+	C5H10N2O	2	533210	508576	779741	565219	484313	335573	642899	499287	292213	377899	279579	380733	308453	407496	365124	298429	317826	328836	360873	392212	454267	-	HMDB0000323	5200225	1892-22-4	76341	5312
MW0142811	3-Amino-6H-dibenzo[b,d]pyran-6-one	3-氨基-6H-二苯并[b,d]吡喃-6-酮	Benzene and substituted derivatives	苯及其衍生物	Benzene and substituted derivatives	苯及其衍生物	270.076	211.063	[M+CH3COO]-	C13H9NO2	3	155082	176234	159821	154896	178974	221717	152785	197590	110680	137720	104225	70023.5	89805.4	55613.4	62901	33384.8	28468.7	20024.2	128701	111195	115719	-	-	249674	6967-04-0	-	-
MEDP2104	3-Aminoquinoline	3-氨基喹啉	Benzene and substituted derivatives	苯及其衍生物	Benzene and substituted derivatives	苯及其衍生物	145.1	144.069	[M+H]+	C9H8N2	2	3.5418e+06	3.32456e+06	3.70517e+06	3.46169e+06	3.22074e+06	3.1222e+06	2.93587e+06	2.84122e+06	3.0127e+06	3.18941e+06	3.88381e+06	2.94087e+06	2.53341e+06	2.90266e+06	3.05573e+06	2.16341e+06	3.07507e+06	3.41087e+06	3.11396e+06	3.12635e+06	3.37028e+06	C09183	HMDB0036827	11375	580-17-6	9053	-
MEDP1132	3-Carboxypropyltrimethylammonium	3-羧丙基三甲基铵	Organic acid and Its derivatives	有机酸及其衍生物	Organic acid and Its derivatives	有机酸及其衍生物	146.1	145.11	[M+H]+	C7H15NO2	1	177050	108769	194692	120657	88241.1	94401.7	82907.9	109846	103246	127708	142688	92454.5	81020.6	102533	125269	93331.1	92552.1	114334	99515.5	68074.5	102157	D83216	-	22620	6249-56-5	-	-
MEDP0669	3-Chloroaniline	3-氯苯胺	Benzene and substituted derivatives	苯及其衍生物	Benzene and substituted derivatives	苯及其衍生物	128.1	127.019	[M+H]+	C6H6ClN	1	2.24422e+07	2.32181e+07	2.18523e+07	2.35812e+07	2.02555e+07	2.14125e+07	2.12164e+07	1.95889e+07	2.00373e+07	1.86996e+07	1.92635e+07	2.23453e+07	21257318	2.02692e+07	1.99078e+07	1.9548e+07	1.86702e+07	1.9063e+07	1.97847e+07	1.99501e+07	2.0217e+07	-	-	7932	108-42-9	-	-
MEDN0833	3-Dehydroshikimate	3-脱氢莽草酸	Organic acid and Its derivatives	有机酸及其衍生物	Organic acid and Its derivatives	有机酸及其衍生物	171	172.037	[M-H]-	C7H8O5	2	89153.4	107785	166920	169957	253290	110894	229234	148249	210542	235662	130481	218813	137552	182210	368815	300320	165301	60020	54885.5	61982.7	64498.5	C02637	HMDB0000390	439774	2922-42-1	-	5379
MEDN1906	3-Epideoxycholic acid	3-表去氧胆酸	Bile acids	胆汁酸	Bile acids	胆汁酸	391.3	392.293	[M-H]-	C24H40O4	1	12763.3	231473	55021.7	136202	121799	578298	208223	220357	151092	263859	237976	109136	42336.6	79330	160542	23282	37187.5	102769	170261	162247	160319	C20865	HMDB0000438	160530	570-63-8	88098	5427
MEDP2347	3-Guanidinopropionic acid	3-胍基丙酸	Organic acid and Its derivatives	有机酸及其衍生物	Organic acid and Its derivatives	有机酸及其衍生物	132.1	131.069	[M+H]+	C4H9N3O2	1	839551	515075	846449	528645	544660	657248	564455	491061	1.27616e+06	983810	647007	400565	472450	427310	1.13755e+06	419073	585212	562233	594276	370485	380707	C03065	HMDB0013222	67701	353-09-3	15968	-
MEDN2094	3-Hydroxy-2-methylbutanoic acid	2-甲基-3-羟基丁酸	Organic acid and Its derivatives	有机酸及其衍生物	Organic acid and Its derivatives	有机酸及其衍生物	117.1	118.13	[M-H]-	C5H10O3	1	333481	421549	419702	258801	285953	285253	245053	172376	183441	218220	304568	448750	290106	235018	331982	261793	316601	206863	316241	293742	307252	-	HMDB0000354	160471	473-86-9	37051	3786
MEDN0290	3-Hydroxy-3-Methyl Butyric Acid	3-羟基-3-甲基丁酸	Organic acid and Its derivatives	有机酸及其衍生物	Organic acid and Its derivatives	有机酸及其衍生物	117.1	118.063	[M-H]-	C5H10O3	1	1437996	1.65643e+06	1.4909e+06	4.20656e+06	2.45964e+06	3.51284e+06	2.37969e+06	3.26541e+06	1.67378e+06	1.50019e+06	1.16556e+06	3.42235e+06	3.09835e+06	2.81136e+06	2.35684e+06	2.32269e+06	2.18201e+06	1.89039e+06	2.57975e+06	2.3655e+06	3.12863e+06	C20827	HMDB0000754	69362	625-08-1	37084	5722
MEDN0025	3-Hydroxy-3-Methylpentane-1,5-Dioic Acid	3-羟基-3-甲基谷氨酸	Amino acid and Its metabolites	氨基酸及其代谢物	Amino acid derivatives	氨基酸衍生物	161	162.053	[M-H]-	C6H10O5	2	183174	266920	196105	159035	149056	251680	127740	142256	165164	124139	127646	201000	196171	126653	149756	159984	173712	224479	161453	163991	159154	C03761	HMDB0000355	1662	503-49-1	16831	5344
MEDN2103	3-Hydroxy-L-phenylalanine	3-羟基-L-苯丙氨酸	Amino acid and Its metabolites	氨基酸及其代谢物	Amino acid derivatives	氨基酸衍生物	180.1	181.074	[M-H]-	C9H11NO3	1	1.76828e+06	1.59754e+06	1.62646e+06	1.60407e+06	1.75501e+06	1.7155e+06	1.48815e+06	1.6208e+06	1.46023e+06	1.23293e+06	1.38583e+06	1.03128e+06	970728	1.61319e+06	1.48499e+06	976432	1.10378e+06	1.06731e+06	1.3698e+06	1.26555e+06	1.27046e+06	C20807	-	6950578	587-33-7	-	-
MW0004047	3-Hydroxybenzoic acid	间羟基苯甲酸	Benzene and substituted derivatives	苯及其衍生物	Benzene and substituted derivatives	苯及其衍生物	172.994	138.032	[M+Cl]-	C7H6O3	1	1.76184e+07	1.54394e+07	1.52845e+07	1.68764e+07	1.55176e+07	1.58449e+07	1.58557e+07	1.49857e+07	1.59653e+07	1.37541e+07	1.36978e+07	1.58802e+07	1.5228e+07	1.61229e+07	1.67594e+07	1.36977e+07	1.57068e+07	1.34797e+07	1.436e+07	1.42273e+07	1.60645e+07	C00587	HMDB0002466	7420	-	30764	6690
MEDN1493*065	3-Hydroxybutanoic acid	3-羟基丁酸	Organic acid and Its derivatives	有机酸及其衍生物	Organic acid and Its derivatives	有机酸及其衍生物	103	104.047	[M-H]-	C4H8O3	1	8.45819e+06	1.05239e+07	1.36366e+07	5.14232e+06	6.43231e+06	1.48893e+07	6.02413e+06	1.08214e+07	1.54869e+07	7.22096e+06	1.08179e+07	3.04022e+07	1.34349e+07	1.92465e+07	1.83533e+07	1.22915e+07	2.72632e+07	2.22051e+07	1.73244e+07	1.43872e+07	1.47438e+07	C01089	HMDB0000011	441	300-85-6	17066	-
MEDN1504	3-Hydroxycinnamic acid	3-羟基肉桂酸	Organic acid and Its derivatives	有机酸及其衍生物	Organic acid and Its derivatives	有机酸及其衍生物	163	164.047	[M-H]-	C9H8O3	2	165359	160505	169469	165852	175553	163179	159825	160992	164032	159453	153549	163030	167093	163000	153687	166908	154757	160580	155287	144284	159040	C12621	HMDB0001713	637541	14755-02-3	32357	305
MEDN0820*019	3-Hydroxyglutaric acid	3-羟基戊二酸	Organic acid and Its derivatives	有机酸及其衍生物	Organic acid and Its derivatives	有机酸及其衍生物	147	148.037	[M-H]-	C5H8O5	2	111011	169650	139040	146838	122379	214719	80963.5	132630	129765	66624.1	86943.1	105079	125210	78049.3	120826	108890	88264	147596	116018	121922	112544	-	HMDB0000428	181976	638-18-6	-	5417
MEDP0379*132	3-Hydroxyhippuric Acid	3-羟基马尿酸	Amino acid and Its metabolites	氨基酸及其代谢物	Amino acid derivatives	氨基酸衍生物	196.1	195.053	[M+H]+	C9H9NO4	1	99225.1	110700	88717.4	76862.3	59633.8	42804	39324.5	47455.7	58100.3	64251.5	63149.5	115186	50864.7	63844.2	94873.1	106126	123742	82055.8	50782.4	60024.7	66867.5	-	HMDB0006116	450268	1637-75-8	70824	-
MEDP2769	3-Hydroxylidocaine	3-羟基利多卡因	Others	其他	Medicine	药物	251.2	250.168	[M+H]+	C14H22N2O2	2	875836	1.14806e+06	871866	799910	830096	916631	448907	602989	513808	604815	358100	716936	491891	1.07684e+06	766289	859484	1.09537e+06	456534	960236	965483	785408	-	-	161824	34604-55-2	-	-
MEDN1009	3-Hydroxyphenylacetic acid	3-羟基苯乙酸	Organic acid and Its derivatives	有机酸及其衍生物	Organic acid and Its derivatives	有机酸及其衍生物	151	152.047	[M-H]-	C8H8O3	1	54561.1	43646.9	47261.8	41664	39809.3	30963.9	38394.1	37232.9	27737.1	78460.5	59823.9	66923.3	46350.7	41598.5	45708.2	54927.8	57032	41296.8	46959.7	44667.6	45488.8	C05593	HMDB0000440	12122	621-37-4	17445	5429
MEDP1898	3-Hydroxyphenylurea	3-羟基苯基脲	Benzene and substituted derivatives	苯及其衍生物	Benzene and substituted derivatives	苯及其衍生物	153.1	152.059	[M+H]+	C7H8N2O2	2	1.50985e+06	1.41184e+06	1.45407e+06	1.50228e+06	1.34971e+06	1.33349e+06	1.29809e+06	1.18802e+06	1.28544e+06	1.3914e+06	1.22945e+06	1.19482e+06	1.34013e+06	1.44265e+06	1.40033e+06	1.29826e+06	1.38439e+06	1.15068e+06	1.28651e+06	1.44989e+06	1.25777e+06	-	-	12796	701-82-6	-	-
MEDP2752	3-Indole carboxylic acid glucuronide	3-吲哚羧酸葡糖苷酸	Heterocyclic compounds	杂环化合物	Indole and Its derivatives	吲哚及其衍生物	338.1	337.08	[M+H]+	C15H15NO8	2	5.09571e+06	927421	1.26119e+06	2.05992e+06	1.59567e+06	357729	1.65351e+06	1.32768e+06	928242	2.34701e+06	1.93732e+06	2.02015e+06	1.87433e+06	1.07513e+06	1.37413e+06	368481	841214	456577	1.51966e+06	1.44283e+06	1.4854e+06	-	HMDB0013189	53481645	-	68486	-
MW0119640	3-Indoleacetonitrile	3-吲哚乙腈	Heterocyclic compounds	杂环化合物	Indole and Its derivatives	吲哚及其衍生物	203.082	156.069	[M+HCOO+2H]+	C10H8N2	1	8.45076e+06	7.92895e+06	8.61764e+06	9.58438e+06	8.74798e+06	8.43894e+06	7.96749e+06	7.65996e+06	8.83942e+06	8.16792e+06	9.50631e+06	8.7432e+06	7.75457e+06	7.66111e+06	9.07978e+06	7.14666e+06	8.41413e+06	7.88362e+06	8.15376e+06	7.71453e+06	7.82938e+06	C02938	HMDB0006524	351795	771-51-7	17566	-
MEDN0551	3-Indoleacrylic acid	3-吲哚丙烯酸	Organic acid and Its derivatives	有机酸及其衍生物	Organic acid and Its derivatives	有机酸及其衍生物	186.1	187.063	[M-H]-	C11H9NO2	1	92113.2	89610.6	99477.3	84880.8	88939.2	110919	79271.7	71429.3	60478.2	165592	102617	99316.3	101266	51442.1	58691.3	43350.9	40217.7	32501	76424.1	72185.1	73327.1	C21283	HMDB0000734	5375048	1204-06-4	90333	5702
MEDP0270	3-Indolebutyric Acid	吲哚-3-丁酸	Heterocyclic compounds	杂环化合物	Indole and Its derivatives	吲哚及其衍生物	204.1	203.095	[M+H]+	C12H13NO2	1	4.1119e+06	3.94002e+06	3.75959e+06	3.93912e+06	3.52266e+06	3.97261e+06	3.47042e+06	3.33506e+06	3.46962e+06	3.08525e+06	3.42562e+06	3.66584e+06	4.16816e+06	3.72569e+06	3.92155e+06	3.3411e+06	3.27156e+06	3.40632e+06	3.39484e+06	3.42227e+06	3.44427e+06	C11284	HMDB0002096	8617	133-32-4	33070	6485
MEDP0271	3-Indolepropionic Acid	吲哚-3-丙酸	Heterocyclic compounds	杂环化合物	Indole and Its derivatives	吲哚及其衍生物	190.1	189.079	[M+H]+	C11H11NO2	1	2.61055e+06	2.95925e+06	2.40637e+06	2.71127e+06	2.50984e+06	3.87986e+06	2.41033e+06	3.32967e+06	1.58539e+06	2.66093e+06	1.74759e+06	1.36213e+06	1.42719e+06	781923	855189	563126	383591	213074	1.66838e+06	1.84369e+06	1.74558e+06	C22236	HMDB0002302	3744	830-96-6	43580	6602
MEDP1495	3-Methoxyphenylacetic acid	3-甲氧基苯乙酸	Organic acid and Its derivatives	有机酸及其衍生物	Organic acid and Its derivatives	有机酸及其衍生物	167.1	166.063	[M+H]+	C9H10O3	2	96777.4	92476.6	74016.3	33653.1	49795.9	91713.4	67580.2	55567	34470.6	87364.4	96043.8	139161	101052	79186.5	88321.6	107461	104286	98463.3	80846.4	95874.2	85899.8	-	HMDB0059969	15719	1798-09-0	-	-
MEDP0894	3-Methoxytyramine	3-甲氧基酪胺	Benzene and substituted derivatives	苯及其衍生物	Phenolics	苯酚类	168.1	167.095	[M+H]+	C9H13NO2	2	125937	71863.5	130191	127455	119257	115224	121216	124897	116810	37115.7	126763	128990	118912	114495	42212.1	58088.7	82162	106527	103039	111188	74622.2	C05587	HMDB0000022	1669	1477-68-5	742324	5094
ZINC34614967	3-Methyl-2-butenyl beta-D-glucopyranoside	（2R，3S，4S，5R，6R)-2-(羟甲基)-6-(3-甲基丁-2-烯氧基）恶烷-3，4，5-三醇	Alcohol and amines	醇、胺类	Alcohols	醇类	229.11	248.126	[M-H2O-H]-	C11H20O6	2	231134	1.09813e+06	120777	274414	180854	2.37081e+06	193607	484000	265322	132354	248526	385578	1.70442e+06	177235	192711	289854	309029	1.98347e+06	349210	344962	346182	-	-	11043085	-	-	-
MW0014163	3-Methyl-5-pentyl-2-furanpentadecanoic acid	-	Organic acid and Its derivatives	有机酸及其衍生物	Organic acid and Its derivatives	有机酸及其衍生物	451.344	392.329	[M+CH3COO]-	C25H44O3	3	4962.2	4986.49	4609.73	5148.77	5075.9	7475.49	4836.28	5730.68	5904.08	4932.44	4565.47	4620.86	6334.55	5893.59	5451.38	5780.02	6138.87	5750.29	4008.14	6070.68	6350.1	-	HMDB0112082	131819623	116627-44-2	-	-
MEDN0294	3-Methylcrotonyl Glycine	3-甲基-丁烯酰基-L-甘氨酸	Organic acid and Its derivatives	有机酸及其衍生物	Organic acid and Its derivatives	有机酸及其衍生物	156.1	157.074	[M-H]-	C7H11NO3	2	159148	160347	139443	169814	168803	181325	110495	163873	127079	86893.2	116685	147837	64482.5	244615	158684	196190	352446	156442	158508	169241	194109	C20828	HMDB0000459	169485	33008-07-0	68499	5447
MEDN0854	3-Methylglutaric acid	3-甲基戊二酸	Organic acid and Its derivatives	有机酸及其衍生物	Organic acid and Its derivatives	有机酸及其衍生物	145.1	146.058	[M-H]-	C6H10O4	1	125707	132215	106919	156928	116083	214031	111573	149677	129607	116539	119148	128580	185304	118861	96929.7	120818	120999	182740	111419	103742	111807	-	HMDB0000858	73917	1501-27-5	86396	5821
MEDP2524	3-Methylthiopropylamine	3-甲基硫代丙胺	Alcohol and amines	醇、胺类	Amines	胺类	106.1	105.061	[M+H]+	C4H11NS	2	49187.9	43219	21248.5	37837.1	48023.7	50280.2	48982.9	33805.1	32788.7	45383.2	30530.5	54080.6	55038.5	28004.3	26940.8	28368.5	42487.2	48481.2	31509.7	31873.1	34769.6	C03354	-	77743	4104-45-4	-	-
MW0112901	3-O-Caffeoyl-1-O-methylquinic acid	3-O-Caffeoyl-1-O-甲基奎宁酸	Organic acid and Its derivatives	有机酸及其衍生物	Organic acid and Its derivatives	有机酸及其衍生物	367.107	368.111	[M-H]-	C17H20O9	3	49685	46934.6	49003.5	45774.6	41836.3	35922.5	41227.3	39655.8	41122.2	44795.2	41470.1	41700.5	39530.3	42090.3	40922.9	42065.2	40197.6	42661	40122.6	41826.5	40375.4	-	HMDB0039959	131752768	-	-	-
MW0112907	3-O-Feruloylquinic acid	3-O-阿魏酰奎宁酸	Organic acid and Its derivatives	有机酸及其衍生物	Organic acid and Its derivatives	有机酸及其衍生物	367.107	368.111	[M-H]-	C17H20O9	2	5421300	965199	5256970	6947160	894470	5722760	1.13736e+06	734469	4002140	373541	5417835	6010950	7116915	744186	308697	283628	3297755	2872010	4809905	5236225	3152860	C02572	HMDB0030669	9799386	62929-69-5	-	-
MW0014216	3-O-Protocatechuoylceanothic acid	3-O-原儿茶酰鲸蜡酸	Organic acid and Its derivatives	有机酸及其衍生物	Organic acid and Its derivatives	有机酸及其衍生物	621.335	622.351	[M-H]-	C37H50O8	3	45538	33906.1	38995.7	47521.4	36113.5	40934.5	42951.6	32211	33366.3	34435.2	33476	37192.3	45249.1	36102.2	38042.4	38247.2	39784	31068.9	30927.9	36482.1	38163.9	-	HMDB0029625	85245649	-	-	-
MEDN2346	3-Oxocholic acid	3-氧代胆酸	Bile acids	胆汁酸	Bile acids	胆汁酸	405.3	406.272	[M-H]-	C24H38O5	2	245718	268740	644956	225213	284906	402795	555874	221807	165642	119392	231477	293711	407979	523700	290731	452351	588513	101132	366422	292341	321977	-	HMDB0000502	5283956	2304-89-4	88108	5488
MEDN2252	3-Oxodecanoic acid	3-氧代癸酸	Organic acid and Its derivatives	有机酸及其衍生物	Organic acid and Its derivatives	有机酸及其衍生物	226.1	186.126	[M-H+CH3CN]-	C10H18O3	2	285672	375082	284727	212144	202050	257691	128750	303924	355373	73182.7	97074	133656	191102	218585	257814	222583	239055	276240	232265	216947	234120	-	HMDB0010724	5282982	13283-92-6	37157	-
MEDN2272	3-Oxostearic acid	3-氧硬脂酸	Organic acid and Its derivatives	有机酸及其衍生物	Organic acid and Its derivatives	有机酸及其衍生物	297.2	298.251	[M-H]-	C18H34O3	2	102901	523550	84995.6	93927.2	94562.1	368706	101266	196410	175929	76841.3	151039	166759	516242	70068.7	79077.5	106661	149544	277700	145164	172005	162315	-	-	5283005	16694-29-4	-	-
MEDN1206	3-Sulfocatechol	3-磺基邻苯二酚	Benzene and substituted derivatives	苯及其衍生物	Phenolics	苯酚类	189	189.994	[M-H]-	C6H6O5S	1	1.0016e+07	8.70012e+06	1.13868e+07	2720495	2.69488e+06	3.94924e+06	1.54959e+06	2.32561e+06	1.77442e+06	1.29387e+07	5.14952e+06	1.32192e+07	1.0941e+07	4.51122e+06	1.03144e+07	1.2122e+07	8.56763e+06	1.06356e+07	7.1379e+06	7.21832e+06	7.13399e+06	C06336	-	440983	35857-70-6	-	-
MEDN0841*068	3-Ureidopropionate	3-脲基丙酸	Organic acid and Its derivatives	有机酸及其衍生物	Organic acid and Its derivatives	有机酸及其衍生物	131	132.054	[M-H]-	C4H8N2O3	1	417691	415312	388606	415608	351867	444127	337664	351646	279849	316467	320532	407748	392485	394169	336747	326512	383217	322852	322171	287155	293960	C02642	-	111	462-88-4	-	-
MW0138520	3-[(2S,3R,4S,5R,6S)-4,5-dihydroxy-6-(hydroxymethyl)-3-[(2S,3S,4R,5R,6S)-3,4,5-trihydroxy-6-methyloxan-2-yl]oxyoxan-2-yl]oxy-5,7-dihydroxy-2-(4-hydroxy-3-methoxyphenyl)chromen-4-one	-	Flavonoids	黄酮	Flavonoid	黄酮	624.16	624.169	[M+]+	C28H32O16	2	104068	103281	115750	89364.2	120253	104256	94855.2	109407	103215	94465.4	103235	111583	116548	99779.8	95847.5	81672.5	94302.6	102983	114013	78785	89901.8	-	HMDB0037745	139031044	-	-	-
MW0111253	3-[(4,5-dihydro-1H-imidazol-3-ium-2-ylmethyl)(4-methylphenyl)amino]phenolate	3-[(4,5-dihydro-1H-imidazol-3-ium-2-ylmethyl)(4-methylphenyl)amino]phenolate	Benzene and substituted derivatives	苯及其衍生物	Benzene and substituted derivatives	苯及其衍生物	601.266	281.153	[2M+K]+	C17H19N3O	2	231418	225289	329751	108335	53755.2	114592	132436	282252	111949	68639.6	48584.6	60113.8	69350.9	283232	131225	80795.4	66002.5	83331.3	187140	132303	180670	-	HMDB0014830	4920903	-	8081	-
MW0123286	3-[(E)-3-(4-methoxyphenyl)prop-2-enoyl]-4-phenyl-1H-quinolin-2-one	3-[(E)-3-(4-methoxyphenyl)prop-2-enoyl]-4-phenyl-1H-quinolin-2-one	Others	其他	Medicine	药物	433.134	381.136	[M+Cl+NH3]-	C25H19NO3	2	159393	146013	194954	180940	168888	163203	179097	183101	171884	163158	154828	141345	129514	170590	153923	153953	148673	134358	141472	157243	157051	-	-	72193861	-	-	-
MW0132897	3-[3,4-dihydroxy-5-(2,3,4,5-tetrahydroxybenzoyloxy)benzoyloxy]-4,5-dihydroxybenzoic acid	3-[3，4-二羟基-5-(2，3，4，5-四羟基苯甲酰氧基）苯甲酰氧基]-4，5-二羟基苯甲酸	Organic acid and Its derivatives	有机酸及其衍生物	Organic acid and Its derivatives	有机酸及其衍生物	526.989	490.038	[M+K-2H]-	C21H14O14	3	1.09954e+06	1.25211e+06	1.31951e+06	1.51766e+06	1.3979e+06	1.59167e+06	1.23333e+06	1.02083e+06	734442	1.17063e+06	1.47177e+06	1.47284e+06	2.31461e+06	1.22753e+06	1.6338e+06	1.08497e+06	1.8317e+06	1.86021e+06	1.59846e+06	2.20849e+06	1.46631e+06	-	HMDB0128308	131834648	-	-	-
MW0014037	3-hexanoyl-NBD Cholesterol	3-己酰基-NBD胆固醇	Hormones and hormone related compounds	激素及激素相关物质	Hormones and hormone related compounds	激素及激素相关物质	661.445	662.441	[M-H]-	C39H58N4O5	2	1.43753e+06	3.4006e+06	3.47298e+06	1.7278e+06	2.90539e+06	1.7189e+06	1.38416e+06	2.16164e+06	3.5749e+06	1.81304e+06	1.64717e+06	1.80138e+06	740151	3.0178e+06	1.03653e+06	1.24308e+06	1.31702e+06	1.71539e+06	1.08456e+06	1.97054e+06	1.72314e+06	-	-	57370056	201731-19-3	-	-
MW0133166	3-methoxy-5-[7-methoxy-3-methyl-5-(prop-1-en-1-yl)-2,3-dihydro-1-benzofuran-2-yl]benzene-1,2-diol	3-(2，5-二羟基-4-甲氧基苯基）丙-2-烯酸	Others	其他	Others	其他	341.143	342.147	[M-H]-	C20H22O5	3	371118	160059	338162	466304	390066	348342	168743	316501	123238	300165	120640	339957	407313	343448	222428	102727	245718	121763	306282	358418	361603	-	HMDB0130863	131836611	-	-	-
MEDP2018	3-phenylbutyric acid	3-苯基丁酸	Organic acid and Its derivatives	有机酸及其衍生物	Organic acid and Its derivatives	有机酸及其衍生物	165.1	164.084	[M+H]+	C10H12O2	2	87379.5	179097	97665.9	136507	94952	153524	69799.5	75094.3	64193.6	86970.1	69816	132360	141714	83791	76305.9	96887.6	88022	123930	55143.8	61205.2	51693	-	HMDB0001955	20724	4593-90-2	-	6399
MW0102960	3Alpha,7Alpha,12Alpha-trihydroxy-5Beta-cholestan-26-oic acid	-	Bile acids	胆汁酸	Bile acids	胆汁酸	449.328	450.335	[M-H]-	C27H46O5	2	55027.6	60811.2	55666	93489.8	92906.8	116221	95403	93169.6	78618.2	151292	105082	206600	72815	76683.6	64788.2	84393.8	41205.1	50568.1	101240	109235	92351.6	-	HMDB0000601	122312	547-98-8	18402	5577
MW0119372	3alpha,4,5,7alpha-Tetrahydro-5-hydroxy-1H-isoindole-1,3(2H)-dione	3alpha,4,5,7alpha-Tetrahydro-5-hydroxy-1H-isoindole-1,3(2H)-dione	Heterocyclic compounds	杂环化合物	Indole and Its derivatives	吲哚及其衍生物	236.054	167.058	[M+Na+HCOOH]+	C8H9NO3	2	3.5904e+06	3.55799e+06	3.44828e+06	2.83711e+06	3.14803e+06	3.11568e+06	3.09776e+06	2.99847e+06	2.6378e+06	3.01014e+06	2.91628e+06	2.44369e+06	2.91532e+06	2.88284e+06	2.82844e+06	2.7317e+06	2.32782e+06	3.00451e+06	2.60397e+06	3.0253e+06	2.90618e+06	-	HMDB0034887	130791563	-	-	-
MW0013931	3alpha-Acetomethoxy-11alpha-oxo-12-ursen-24-oic acid	3alpha-乙酰甲氧基-11alpha-oxo-12-ursen-24-oic酸	Organic acid and Its derivatives	有机酸及其衍生物	Organic acid and Its derivatives	有机酸及其衍生物	527.38	526.366	[M+H]+	C33H50O5	3	1.36261e+06	1.34072e+06	1.25859e+06	1.08477e+06	647976	1.29007e+06	873667	1.07976e+06	985436	923046	427347	1.16714e+06	839846	809094	953491	1.01079e+06	1.12316e+06	800006	752942	816459	953953	-	HMDB0036673	131752030	17019-95-3	-	-
MW0143259	4'-Apo-beta-carotenal	4'-载脂蛋白-β-胡萝卜素	Others	其他	Carotenoids	类胡萝卜素	482.357	482.355	[M+]+	C35H46O	3	1.59605e+07	1.42875e+07	1.77181e+07	1.02352e+07	12631279	1.25744e+07	9.89595e+06	1.15746e+07	1.13881e+07	1.21166e+07	1.1519e+07	1.15907e+07	8.99063e+06	6.85815e+06	1.16165e+07	1.23356e+07	1.2241e+07	1.02188e+07	9.41059e+06	9.28338e+06	9.33303e+06	C19892	-	44224033	-	-	-
MW0133689	4'-Hydroxywarfarin	4-羟基-3-[1-(4-羟基苯基)-3-氧代丁基]-2H-铬-2-酮	Heterocyclic compounds	杂环化合物	Heterocyclic compounds	杂环化合物	305.083	324.1	[M-H2O-H]-	C19H16O5	2	7.58404e+06	8.05071e+06	7.70293e+06	7.89174e+06	7.81079e+06	7.42097e+06	7.83947e+06	7.7963e+06	7.51004e+06	7.14475e+06	7.64829e+06	8.16482e+06	7627095	8.01429e+06	7.28701e+06	7.3002e+06	7.45636e+06	7.24058e+06	7.74582e+06	7.49132e+06	7.58554e+06	-	HMDB0140989	54682146	24579-14-4	-	-
MW0143170	4,21-Dehydrocorynantheine aldehyde	4,21-脱氢corynantheine 醛	Aldehyde,Ketones,Esters	醛、酮、酯类	Aldehydes	醛类	403.173	351.171	[M+Cl+NH3]-	C21H23N2O3+	3	38433.2	64589.3	64710.6	62784.8	31235.1	71502.3	46175.6	77479.4	100032	57682.8	47515.1	115818	33099.9	63972.7	83046.1	62561.2	73792.7	112534	91572	60636.6	97716.5	C11679	-	11953961	85925-15-1	-	-
MEDN1771	4,4'-Dihydroxybenzophenone	4,4'-二羟基二苯甲酮	Benzene and substituted derivatives	苯及其衍生物	Benzene and substituted derivatives	苯及其衍生物	213.1	214.063	[M-H]-	C13H10O3	2	118771	113016	106731	103098	106731	112756	111147	103941	103777	102897	114720	106348	106331	104975	104405	110723	112955	106501	132533	115314	105551	C14220	-	69150	611-99-4	-	-
MEDL01922	4,6-Dihydroxyquinoline	4,6-二羟基喹啉	Alkaloids	生物碱	Quinoline alkaloids	喹啉类生物碱	162.053	161.048	[M+H]+	C9H7NO2	1	381693	404241	390800	378847	355590	368630	337116	327799	298708	292962	314037	319170	357320	307603	333510	317986	348554	325666	299172	284459	290835	C05639	HMDB0004077	440738	3517-61-1	28799	-
MW0133259	4-(2,4-Dihydroxyphenyl)-2-[3-[3-(2,4-dihydroxyphenyl)propanoyl]-2,6-dihydroxyphenyl]-6-methyl-7-oxabicyclo[4.1.0]heptane-3-carboxylic acid	4-(2，4-二羟基苯基)-2-{3-[3-(2，4-二羟基苯基）丙酰基]-2，6-二羟基苯基}-6-甲基-7-氧杂双环[4.1.0]庚烷-3-羧酸	Organic acid and Its derivatives	有机酸及其衍生物	Organic acid and Its derivatives	有机酸及其衍生物	536.167	536.168	[M+]+	C29H28O10	3	85796.6	91381.7	101219	92605.8	93739.9	94228.3	84689.9	71125.5	71934.9	73021	77449.1	77278.3	70619.3	72563.8	73603.1	70408.1	70193.7	70525.6	69007.7	73381.5	75087.6	-	HMDB0126483	131832900	-	-	-
MEDP2211	4-(4-Hydroxyaniline)-6,7-Dimethoxyquinazoline-JANEX-1	4-(4-羟基苯胺)-6,7-二甲氧基喹唑啉-JANEX-1	Benzene and substituted derivatives	苯及其衍生物	Benzene and substituted derivatives	苯及其衍生物	298.1	297.111	[M+H]+	C16H15N3O3	1	338792	314041	388839	290899	255036	309219	338835	307093	285019	268300	252238	300846	363609	273386	320305	286443	395523	289964	431359	292700	359982	-	-	3794	202475-60-3	-	-
MW0009478	4-(5H-Dibenzo[a,d]cyclohepten-5-ylidene)-1-[4-(2H-tetrazol-5-yl)butyl]-piperidine	4-(5H-二苯并[a,d]环庚烯-5-亚基)-1-[4-(2H-四唑-5-基)丁基]-哌啶	Benzene and substituted derivatives	苯及其衍生物	Benzene and substituted derivatives	苯及其衍生物	397.229	397.227	[M+]+	C25H27N5	2	213855	214303	221408	184494	175902	197914	225112	198295	183475	137208	144145	161993	209809	184388	195592	174062	153219	149135	167363	177294	136924	-	HMDB0248686	11741525	-	-	-
MEDP2100	4-(Aminomethyl)indole	4-(氨甲基)吲哚	Heterocyclic compounds	杂环化合物	Indole and Its derivatives	吲哚及其衍生物	147.1	146.084	[M+H]+	C9H10N2	1	1.48281e+06	1.51568e+06	1.68656e+06	1.75343e+06	1.55012e+06	1.72224e+06	1.67877e+06	1.77465e+06	1.60915e+06	1.49705e+06	1.37405e+06	1.61374e+06	1.63437e+06	1.51523e+06	1.8631e+06	1.47259e+06	1.85008e+06	1.73461e+06	1.49993e+06	1.49282e+06	1.51828e+06	-	-	280302	3468-18-6	-	-
MEDP2647	4-(Hydroxyamino)quinoline 1-oxide	4-（羟基氨基）喹啉1-氧化物	Benzene and substituted derivatives	苯及其衍生物	Benzene and substituted derivatives	苯及其衍生物	177.1	176.059	[M+H]+	C9H8N2O2	2	65170.3	57921.9	55218.6	57628.8	66182.4	64808.3	61016.2	53944.4	54643.9	60554.2	63909.2	51553.2	47825.4	60322.9	55410.8	34285.9	53435	49610.6	48946	45513.7	46017.5	-	-	5360001	4637-56-3	-	-
MW0112958	4-(beta-D-glucosyloxy)benzoic acid	对羟基苯甲酸-葡萄糖	Organic acid and Its derivatives	有机酸及其衍生物	Organic acid and Its derivatives	有机酸及其衍生物	321.064	300.085	[M+Na-2H]-	C13H16O8	3	1.15779e+06	1.17183e+06	1.05729e+06	1.34859e+06	1.27695e+06	1.24554e+06	1.28131e+06	1.25906e+06	1.09508e+06	1.06507e+06	1.07315e+06	1.4155e+06	1.25859e+06	1.13631e+06	1.17169e+06	1.20855e+06	1.10213e+06	1.15263e+06	1.24747e+06	1.13506e+06	1.08568e+06	C03993	-	440186	-	-	-
MEDN2026	4-Acetylaminobenzoic acid	4-乙酰氨基苯甲酸	Organic acid and Its derivatives	有机酸及其衍生物	Organic acid and Its derivatives	有机酸及其衍生物	178.1	179.058	[M-H]-	C9H9NO3	1	6.079e+06	4.5734e+06	5.5244e+06	3.15174e+06	3.28066e+06	3.05126e+06	2.25366e+06	2.02746e+06	1.58364e+06	9.67492e+06	8.18487e+06	6.74699e+06	9.97035e+06	4.73049e+06	9.04072e+06	2.88069e+06	4.85129e+06	4.05938e+06	5.01052e+06	5.14221e+06	5.20179e+06	-	-	19266	556-08-1	-	-
MEDN2173	4-Acetylbutyric acid	4-乙酰丁酸	Organic acid and Its derivatives	有机酸及其衍生物	Organic acid and Its derivatives	有机酸及其衍生物	129.1	130.14	[M-H]-	C6H10O3	1	20221.7	45881.5	19827.9	18407.5	20737.8	52827.6	17540.2	50240.4	25751.8	15096.7	23037.5	29043.4	54392.4	30241.1	16331.9	22990.2	22010.3	44085.8	18459.4	19130.1	20692.4	C02129	HMDB0061881	18407	448671	15888	-
MEDP2527	4-Amino-3-hydroxybutyric acid	4-氨基-3-羟基丁酸	Others	其他	Medicine	药物	120.1	119.058	[M+H]+	C4H9NO3	1	153420	233540	115287	73087	148351	143342	140436	70883.4	78187.2	101710	84468.9	88866.8	91700	69510	111715	58900.5	119676	74789.1	86231.5	82839.7	87083.5	C03678	-	2149	924-49-2	-	-
MEDP2364	4-Amino-5-hydroxymethyl-2-methylpyrimidine	4-氨基-5-羟基甲基-2-甲基嘧啶	Heterocyclic compounds	杂环化合物	Heterocyclic compounds	杂环化合物	140.1	139.075	[M+H]+	C6H9N3O	2	2.10257e+06	293640	1671425	3598235	163430	2759825	131735	3057480	753660	547725	783825	2203590	967892	2009080	1136185	2676595	1931345	1467525	1867165	2540805	2625655	C01279	HMDB0247327	777	73-67-6	-	-
MEDP2342	4-Aminomethylpyrimidine	4-氨基甲基嘧啶	Heterocyclic compounds	杂环化合物	Heterocyclic compounds	杂环化合物	110.1	109.064	[M+H]+	C5H7N3	1	122196	134497	143679	98091.8	125229	107662	111806	69077	60929.8	120055	79585	34380.1	97254.5	67421.1	58980.2	102488	89299.1	54203.6	53334.2	92641	97637.3	-	-	12933348	45588-79-2	-	-
MW0117575	4-Chloro-1H-indole-3-acetic acid	4-氯-1H-吲哚-3-乙酸	Organic acid and Its derivatives	有机酸及其衍生物	Organic acid and Its derivatives	有机酸及其衍生物	249.053	209.024	[M-H+CH3CN]-	C10H8ClNO2	2	75227.4	71934.3	64181.4	42699.8	76612.1	94897.4	66538.9	79767.8	49382.5	80038.1	56686.5	42198.3	48914.8	27652.3	32676.3	27320	7295.74	4420.37	52771.7	56652.1	54354.5	-	HMDB0032936	100413	2519-61-1	20339	-
MW0194331	4-Chloro-2-[(furan-2-ylmethyl)ammonio]-5-sulfamoylbenzoate	4-Chloro-2-[(furan-2-ylmethyl)ammonio]-5-sulfamoylbenzoate	Benzene and substituted derivatives	苯及其衍生物	Benzene and substituted derivatives	苯及其衍生物	389.022	330.008	[M+CH3COO]-	C12H11ClN2O5S	2	820244	782570	1.30659e+06	593689	571492	381752	535558	736330	727865	516266	486938	617959	788891	728087	1.04178e+06	621940	481302	418170	466364	530463	558240	-	HMDB0001933	118985385	-	47426	2981
MW0123196	4-Chloro-2-nitrobenzylalcohol	4-氯-2-硝基苄醇	Heterocyclic compounds	杂环化合物	Heterocyclic compounds	杂环化合物	524.268	523.268	[M+H]+	C29H37N3O6	2	4.22168e+06	4.9479e+06	4.39791e+06	4.92236e+06	3.18414e+06	2.84278e+06	3.72825e+06	2.31807e+06	2.65049e+06	766529	1.31256e+06	1.1919e+06	1.39027e+06	2.21456e+06	1.76728e+06	1.0784e+06	1.70114e+06	875386	2.25125e+06	1.71432e+06	1.58439e+06	-	HMDB0249542	1959	-	-	-
MW0009715	4-Chloro-5-sulfamoylanthranilic acid	4-氯-5-氨磺酰基邻氨基苯甲酸	Benzene and substituted derivatives	苯及其衍生物	Benzene and substituted derivatives	苯及其衍生物	248.976	249.982	[M-H]-	C7H7ClN2O4S	2	70596.8	51245.1	69912.8	56803.9	58620.4	48172.3	69038.7	55615.5	51958.6	226115	228954	348563	149220	126593	135168	194023	227657	228010	118488	125704	123960	-	HMDB0060761	76523	3086-91-7	-	-
MW0109045	4-Chloro-L-phenylalanine	对氯苯丙氨酸	Amino acid and Its metabolites	氨基酸及其代谢物	Amino acids	氨基酸	200.047	199.04	[M+H]+	C9H10ClNO2	1	3.85084e+07	3.6243e+07	3.54089e+07	3.98249e+07	3.82338e+07	3.66075e+07	3.60096e+07	3.6886e+07	3.69368e+07	3.52907e+07	3.45506e+07	3.84184e+07	3.46271e+07	3.9188e+07	3.64412e+07	3.36116e+07	3.85544e+07	3.5209e+07	3.32257e+07	3.48668e+07	35932350	-	HMDB0244605	736190	-	-	-
MW0004972	4-Fluoro-3-nitrobenzotrifluoride	4-Fluoro-3-nitrobenzotrifluoride	Benzene and substituted derivatives	苯及其衍生物	Benzene and substituted derivatives	苯及其衍生物	208.009	209.01	[M-H]-	C7H3F4NO2	2	1.66565e+06	1.63745e+06	1.63917e+06	1.80001e+06	1.59528e+06	1.6304e+06	1.75507e+06	1.69257e+06	1.741e+06	1.55955e+06	1.62029e+06	1.78859e+06	1.83762e+06	1.72203e+06	1.67338e+06	1.5693e+06	1.70826e+06	1.63768e+06	1.57771e+06	1.59556e+06	1.70525e+06	-	-	67778	367-86-2	-	-
MW0004982	4-Fluorobenzoic acid	4-氟苯甲酸酯	Benzene and substituted derivatives	苯及其衍生物	Benzene and substituted derivatives	苯及其衍生物	174.999	140.027	[M+Cl]-	C7H5FO2	2	1.07535e+06	1.08442e+06	1.08931e+06	1.15036e+06	1.06468e+06	1.10832e+06	1.07076e+06	1.09849e+06	1.0844e+06	1.13654e+06	1.15688e+06	1.17921e+06	1.13074e+06	1.19957e+06	1.09658e+06	1.19953e+06	1.13705e+06	1.11593e+06	1.04727e+06	1.09738e+06	1.15036e+06	C02371	HMDB0246425	9973	-	-	-
MEDP0296	4-Guanidinobutyric Acid	4-胍基丁酸	Organic acid and Its derivatives	有机酸及其衍生物	Organic acid and Its derivatives	有机酸及其衍生物	146.1	145.085	[M+H]+	C5H11N3O2	1	885613	814650	728506	734625	580097	834730	619705	571377	543954	485609	484225	638743	610349	425676	552130	643718	472982	363488	500678	613785	625111	C01035	HMDB0003464	500	463-00-3	15728	6938
MEDN0297	4-Hydroxy-2-Oxoglutaric Acid	4-羟基-2-酮戊二酸	Organic acid and Its derivatives	有机酸及其衍生物	Organic acid and Its derivatives	有机酸及其衍生物	161	162.016	[M-H]-	C5H6O6	2	275074	390526	374462	219136	258569	254446	185579	233678	230513	147074	201054	222594	279702	258491	260017	138906	158414	148121	201615	204550	224526	C01127	HMDB0002070	599	1187-99-1	30923	6471
MW0118781	4-Hydroxy-2-methylquinoline	2-甲基喹啉-4-醇	Heterocyclic compounds	杂环化合物	Heterocyclic compounds	杂环化合物	158.063	159.068	[M-H]-	C10H9NO	2	1.14381e+06	1.16146e+06	1.18461e+06	1.2329e+06	1.27127e+06	1.32916e+06	1.37736e+06	1386340	1.32683e+06	1.23441e+06	1.1389e+06	1.28567e+06	1.2133e+06	1.27629e+06	1.23705e+06	1.18992e+06	1.20641e+06	1.23858e+06	1.18988e+06	1.20806e+06	1.19703e+06	C21873	-	69089	607-67-0 | 5660-24-2	-	-
MEDN0128	4-Hydroxy-3-methoxybenzaldehyde	4-羟基-3-甲氧基苯甲醛	Benzene and substituted derivatives	苯及其衍生物	Phenolics	苯酚类	151	152.047	[M-H]-	C8H8O3	1	105822	116488	108674	307251	160996	165672	130030	154385	91616.4	113144	95294.5	197664	146358	151475	121721	117817	111985	112387	167526	180470	225300	C00755	HMDB0012308	1183	121-33-5	18346	-
MW0005059	4-Hydroxy-3-methoxycinnamaldehyde	松柏醛	Benzene and substituted derivatives	苯及其衍生物	Phenolics	苯酚类	242.078	178.063	[M+CH3CN+Na]+	C10H10O3	3	65344.7	68654.2	64288.1	74540	60277.1	64526.1	55135	61344.7	53409.6	70924.2	51869.2	70034.4	62268.4	54778	60841	54696.7	52730.3	48807.5	56800.7	57712	60992.8	C02666	HMDB0141782	5280536	20649-42-7	16547	-
MEDN1315	4-Hydroxy-3-methylbenzoic acid	4-羟基-3-甲基苯甲酸	Organic acid and Its derivatives	有机酸及其衍生物	Organic acid and Its derivatives	有机酸及其衍生物	151	152.047	[M-H]-	C8H8O3	1	78351.4	69723.7	68771.9	64195.7	60922.7	50918.9	51325	56684.4	65736.8	98408.6	88149.9	84351.9	64414	57020.6	65082.3	85465.4	80644.8	68309.3	72895.2	66481.6	68102	C21167	HMDB0004815	68138	499-76-3	85239	-
MEDP2703	4-Hydroxy-4-(pyridin-2-yl)butan-2-one	4-羟基-4-（吡啶-2-基）丁-2-酮	Heterocyclic compounds	杂环化合物	Pyridine and pyridine derivatives	吡啶及其衍生物	188.1	165.079	[M+Na]+	C9H11NO2	2	2.3102e+06	2.74972e+06	2.53144e+06	2.80332e+06	2.36442e+06	2.55777e+06	2.10446e+06	2.02227e+06	2.53534e+06	1.73625e+06	1.97071e+06	2.41438e+06	2.52671e+06	2.38407e+06	2.18854e+06	2.25468e+06	1.87652e+06	2.17802e+06	2.21474e+06	2.29844e+06	2.24854e+06	-	-	236022	6337-41-3	-	-
MEDN0410	4-Hydroxybenzaldehyde	4-羟基苯甲醛	Benzene and substituted derivatives	苯及其衍生物	Benzene and substituted derivatives	苯及其衍生物	121	122.037	[M-H]-	C7H6O2	1	1.62109e+06	1.11604e+06	1.55674e+06	1.82068e+06	1.12758e+06	1.05829e+06	1.08774e+06	1.40727e+06	1.39127e+06	1.52232e+06	1.87555e+06	1.29417e+06	520308	772677	589035	727508	1.03031e+06	1.38996e+06	1.21635e+06	1.16477e+06	1.19334e+06	C00633	HMDB0011718	126	123-08-0	17597	-
MEDN1909	4-Hydroxybenzoic Acid	4-羟基苯甲酸	Benzene and substituted derivatives	苯及其衍生物	Phenolic acids	酚酸类	137	138.032	[M-H]-	C7H6O3	1	952344	839186	1.03932e+06	980613	1.0438e+06	770965	631909	723654	616090	778412	820836	867363	685302	1.08993e+06	742799	867202	880268	752267	778587	726356	718805	C00156	HMDB0000500	135	99-96-7	30763	5486
MEDN0739	4-Hydroxybenzyl alcohol	4-羟基苯甲醇	Benzene and substituted derivatives	苯及其衍生物	Benzene and substituted derivatives	苯及其衍生物	123	124.052	[M-H]-	C7H8O2	1	110965	113845	118649	70168.2	69703.2	64842.9	54484.5	68431.9	52494.2	54444.4	60058.8	56145.6	46772.2	54471.8	52838.1	60707	56197.1	58128	78120.8	62002.9	69829	C17467	HMDB0011724	125	623-05-2	67410	-
MEDP2263	4-Hydroxydebrisoquine	4-羟基异喹	Benzene and substituted derivatives	苯及其衍生物	Benzene and substituted derivatives	苯及其衍生物	192.1	191.105	[M+H]+	C10H13N3O	2	111742	143420	130623	98515.4	106329	65351.4	91948.8	96346	27441.4	112207	39035.2	112161	62714.2	48228.2	46536.7	96463.6	62819.3	64185.6	126575	98696.9	116985	-	HMDB0006468	107669	59333-79-8	63800	-
MEDP1020*132	4-Hydroxyhippurate	4-羟基马尿酸	Amino acid and Its metabolites	氨基酸及其代谢物	Amino acid derivatives	氨基酸衍生物	196.1	195.053	[M+H]+	C9H9NO4	1	99225.1	110700	88717.4	76862.3	59633.8	42804	39324.5	47455.7	58100.3	64251.5	63149.5	115186	50864.7	63844.2	94873.1	106126	123742	82055.8	50782.4	60024.7	66867.5	-	HMDB0013678	151012	2482-25-9	71018	-
MEDP1731	4-Hydroxynonenal	4-羟基壬烯醛	Aldehyde,Ketones,Esters	醛、酮、酯类	Aldehydes	醛类	157.1	156.115	[M+H]+	C9H16O2	2	22780	31853.4	38107	336359	333439	225644	34162.6	15493.3	17566.6	382013	292363	277884	39443.3	29282.1	11240.5	249691	321632	388961	181454	181166	206557	C21642	HMDB0004362	5283344	75899-68-2	58968	-
MEDN1740*009	4-Methylhexanoic acid	4-甲基己酸	Organic acid and Its derivatives	有机酸及其衍生物	Organic acid and Its derivatives	有机酸及其衍生物	129.1	130.099	[M-H]-	C7H14O2	2	105851	128300	89346.3	106477	113289	132524	56271.6	65966	90072.5	102559	101013	109965	100667	46996.6	101382	102622	103216	78889.8	107124	98839.2	73264	-	-	15271	1561-11-1	-	-
MEDN1404	4-Methylhippuric Acid	4-甲基马尿酸	Amino acid and Its metabolites	氨基酸及其代谢物	Amino acid derivatives	氨基酸衍生物	192.1	193.074	[M-H]-	C10H11NO3	1	5.88364e+06	5.86597e+06	5.33388e+06	5.01804e+06	4.93553e+06	4.73211e+06	4.70857e+06	4.26696e+06	4.74945e+06	4.49367e+06	4.5188e+06	4.60503e+06	4.59184e+06	5.00501e+06	4.34847e+06	4.51541e+06	4.35919e+06	4.70057e+06	4.964e+06	4.31027e+06	4.72513e+06	-	HMDB0013292	97479	27115-50-0	68552	-
MW0168613	4-Methylumbelliferyl glucuronide	4-甲基伞形酮葡糖苷酸；4-甲基伞形酮基葡萄糖醛酸苷	Heterocyclic compounds	杂环化合物	Heterocyclic compounds	杂环化合物	351.068	352.079	[M-H]-	C16H16O9	2	543437	498262	531381	557338	531567	525567	476077	504658	507515	597911	524022	642734	596863	590680	573207	551751	546914	561707	460799	511533	527347	C11584	HMDB0240464	91553	6160-80-1	-	-
MEDP0118	4-Pyridoxic Acid	4-吡哆酸	Heterocyclic compounds	杂环化合物	Pteridines and derivatives	蝶啶及其衍生物	184.1	183.053	[M+H]+	C8H9NO4	2	323685	512795	375563	274125	196525	101661	247721	225107	204314	295332	342247	469856	369574	259344	282133	286173	290641	250123	264646	288974	300883	C00847	HMDB0000017	6723	82-82-6	17405	239
MW0161358	4-[(1S)-1-hydroxyethyl]phenol	4-[(1S)-1-羟乙基]苯酚	Benzene and substituted derivatives	苯及其衍生物	Phenolics	苯酚类	223.046	138.068	[M+K+HCOOH]+	C8H10O2	3	238769	277893	259138	288103	313991	235902	315388	253862	169065	262779	272904	271817	248848	220564	280662	278537	145502	218534	164990	250592	268222	-	-	10866400	93781-59-0	-	-
MEDN0731*042	4-tert-Octylphenol	4-(1,1,3,3-四甲基丁基)苯酚	Benzene and substituted derivatives	苯及其衍生物	Phenolics	苯酚类	205.2	206.167	[M-H]-	C14H22O	2	245494	266214	254316	282660	282014	291276	310233	232860	189928	290549	226267	267763	283300	307336	306705	231359	216388	248414	190985	180857	187743	C14205	HMDB0013825	8814	140-66-9	-	-
MW0194055	4R-[2-Amino-6-(cyclopropylamino)-9H-purin-9-yl]-2-cyclopentene-1S-methanol	-	Nucleotide and Its metabolites	核苷酸及其代谢物	Nucleotide and Its metabolites	核苷酸及其代谢物	331.118	286.154	[M-H+2Na]+	C14H18N6O	2	468612	448397	445993	445863	480658	420689	421194	359573	321579	325042	372418	369417	317001	287598	298955	344028	381746	393293	370612	362144	363510	-	HMDB0015182	6328608	-	421707	-
MEDP0401	5'-Deoxy-5'-(Methylthio) Adenosine	5-脱氧-5-甲硫腺苷	Nucleotide and Its metabolites	核苷酸及其代谢物	Nucleotide and Its metabolites	核苷酸及其代谢物	298	297.09	[M+H]+	C11H15N5O3S	1	224097	100145	177095	111578	86486.4	158325	103219	117028	100853	77878.5	58141.2	109758	86845.6	190218	100571	99128	137545	139371	145863	105907	127414	C00170	HMDB0001173	439176	2457-80-9	17509	3425
MW0103407	5'-phosphoribosyl-N-formylglycinamide	5'-磷酸核糖基-N-甲酰甘氨酰胺	Nucleotide and Its metabolites	核苷酸及其代谢物	Nucleotide and Its metabolites	核苷酸及其代谢物	349.029	314.052	[M+Cl]-	C8H15N2O9P	3	194294	193943	339789	136763	118676	39422.9	92178.6	94832.2	96945.8	111809	77392.2	69386.1	88392.1	104895	266386	86338	45646.9	53569.1	65591.1	69423.1	75166.7	C04376	HMDB0001308	130805	349-34-8	-	-
MW0133854	5,12,14-trihydroxy-9-oxo-8,17-dioxatetracyclo[8.7.0.0(2),.0(1)(1),(1)]heptadeca-1(10),2(7),3,5,11(16),12,14-heptaen-13-yl acetate	-	Others	其他	Others	其他	387.028	342.038	[M+HCOO]-	C17H10O8	3	6.04804e+06	5.75398e+06	5.80881e+06	4.41257e+06	5.58579e+06	6.2878e+06	5.62449e+06	5.72114e+06	6.20886e+06	4.76711e+06	6.41934e+06	5.34797e+06	4.57857e+06	3.67156e+06	6.46797e+06	4.71567e+06	5.95623e+06	8.05279e+06	5.12542e+06	6.58767e+06	6.12183e+06	-	HMDB0128449	131834787	-	-	-
MEDN0777	5,6-DiHETrE	(±)5,6-二羟基-8Z,11Z,14Z-二十碳三烯酸	FA	脂肪酰类	Oxidized lipids	氧化脂质	337.2	338.246	[M-H]-	C20H34O4	2	28159.2	35636.7	30928.7	61520.4	54761.5	34356.4	54528.8	30738.7	28709.9	54932.7	35439.9	40606.7	40570.1	26326.1	39912.7	27869.4	11683.6	28783.2	39948.2	28192.3	39698.3	C14772	HMDB0002343	5283142	213382-49-1	63974	-
MEDN1022	5,6-Dimethylbenzimidazole	5,6-二甲基苯并咪唑	Heterocyclic compounds	杂环化合物	Heterocyclic compounds	杂环化合物	145.1	146.084	[M-H]-	C9H10N2	2	793878	812233	868537	769924	836774	820399	749594	741832	789542	807243	916916	799093	673031	806807	869816	673345	733674	780904	765968	800941	804276	C03114	HMDB0003701	675	582-60-5	15890	-
MW0014638	5,6-Epoxy-5,6-dihydro-10'-apo-b,y-carotene-3,10'-diol	5,6-Epoxy-5,6-dihydro-10'-apo-b,y-carotene-3,10'-diol	Alcohol and amines	醇、胺类	Alcohols	醇类	452.312	410.282	[M+CH3CN+H]+	C27H38O3	3	216329	216582	251576	178493	193422	184541	160090	119771	119474	98154.8	154915	179272	136825	127771	122173	159450	170827	117147	88997.9	96544.5	127135	-	HMDB0039021	131752517	68378-37-0	-	-
MW0134121	5,7-Dihydroxy-2-phenyl-6-[3,4,5-trihydroxy-6-(hydroxymethyl)oxan-2-yl]-8-(3,4,5-trihydroxyoxan-2-yl)chromen-4-one	5,7-二羟基-2-苯基-6-[3,4,5-三羟基-6-(羟甲基）氧代-2-基]-8-(3,4,5-三羟基氧基-2-基)-4H-铬-4-酮	Aldehyde,Ketones,Esters	醛、酮、酯类	Ketones	酮类	549.155	548.153	[M+H]+	C26H28O13	2	569571	659367	703256	651701	543039	395698	358561	474256	491015	573837	599235	754681	474696	499814	466004	380222	422729	414912	262575	505872	410398	-	HMDB0140256	44715843	185145-34-0	-	-
MW0054695	5,8,11-Eicosatrienoic acid	5,8,11-二十碳三烯酸	FA	脂肪酰类	FFA	游离脂肪酸	305.252	306.256	[M-H]-	C20H34O2	1	205817	353585	283483	159944	150848	136428	87557.1	116971	139587	101460	55987.8	94603.9	36161.5	49268.4	62325.2	92343.9	74875.7	107673	99407.2	81002.9	97463.9	C21938	HMDB0010378	5312531	20590-32-3	72865	-
MW0143490	5-(6-Hydroxy-2,5,7,8-tetramethyl-chroman-2-YL)-2-methyl-pentanoic acid	-	Organic acid and Its derivatives	有机酸及其衍生物	Organic acid and Its derivatives	有机酸及其衍生物	319.19	320.199	[M-H]-	C19H28O4	2	93618.6	107291	97587.9	108493	102601	73184.5	98454.3	83547.4	95441.7	117581	119773	163796	110049	88371.6	98335.6	92095.5	101300	124428	98357.7	113690	102663	-	-	45356845	7083-09-2	-	-
MW0143250	5-(Aminomethyl)-2-methylpyrimidin-4-amine	5-(氨基甲基)-2-甲基嘧啶-4-胺	Heterocyclic compounds	杂环化合物	Heterocyclic compounds	杂环化合物	223.063	138.091	[M+K+HCOOH]+	C6H10N4	3	248977368	208303575	214216388	2.22788e+08	2.14966e+08	2.41782e+08	2.02216e+08	1.97425e+08	2.03017e+08	1.7724e+08	1.638e+08	2.57492e+08	2.35678e+08	128245310	2.31362e+08	1.83822e+08	1.98946e+08	2.15044e+08	1.8218e+08	1.67026e+08	1.79578e+08	C20267	-	66762	-	-	-
MEDN2325	5-Acetylamino-6-formylamino-3-methyluracil	5-乙酰氨基-6-甲酰氨基-3-甲基尿嘧啶	Benzene and substituted derivatives	苯及其衍生物	Benzene and substituted derivatives	苯及其衍生物	225.1	226.07	[M-H]-	C8H10N4O4	2	246168	292199	287673	280265	246298	262486	240706	267911	287560	253969	299581	239159	198454	266028	298084	214580	208522	293840	226472	238183	267144	-	-	108214	85438-96-6	-	-
MEDP1949	5-Aminoimidazole ribonucleotide	5-氨基咪唑核糖核苷酸	Nucleotide and Its metabolites	核苷酸及其代谢物	Nucleotide and Its metabolites	核苷酸及其代谢物	296.1	295.056	[M+H]+	C8H14N3O7P	1	8.72752e+06	1.82644e+07	12312325	9.63907e+06	1.33274e+07	3.46231e+06	1.29428e+07	6.90774e+06	10839370	10487750	9135780	4.96496e+06	5.19699e+06	3.3158e+06	6233560	5.23701e+06	3.74369e+06	4.03823e+06	5.01676e+06	5.84739e+06	6.0609e+06	C03373	HMDB0001235	161500	25635-88-5	138560	6097
MEDP0297	5-Aminovaleric Acid	5-氨基戊酸	Amino acid and Its metabolites	氨基酸及其代谢物	Amino acid derivatives	氨基酸衍生物	118.2	117.079	[M+H]+	C5H11NO2	2	63536.9	60618.9	27228.2	29497.2	35649.8	17246.6	22289	21348.5	35396.9	28134.6	25415.3	14092.3	33340	61685	33581.3	44455.7	78360	18146.3	27315.2	29043.7	34487.7	C00431	HMDB0003355	138	660-88-8	15887	6902
MEDN1908	5-Carboxyvanillic Acid	5-羧香草酸	Organic acid and Its derivatives	有机酸及其衍生物	Organic acid and Its derivatives	有机酸及其衍生物	211	212.032	[M-H]-	C9H8O6	2	194430	181133	181274	171898	177835	171113	169011	164707	158485	148416	142144	138227	142309	145079	146930	140180	134157	143364	171020	140450	125430	C18338	-	16488	2134-91-0	-	-
MW0103397	5-Fluorouridine	5-氟尿苷	Nucleotide and Its metabolites	核苷酸及其代谢物	Nucleotide and Its metabolites	核苷酸及其代谢物	299.008	262.06	[M+K-2H]-	C9H11FN2O6	2	2.14927e+06	2.02856e+06	2.14221e+06	2.18668e+06	2.16053e+06	2.28515e+06	2.24011e+06	2.02573e+06	1.97714e+06	2.01122e+06	2.10365e+06	1.95294e+06	1.96631e+06	2.00208e+06	2.019e+06	1.88585e+06	2.00565e+06	1.96911e+06	2.12382e+06	2.0678e+06	1.90657e+06	C16633	HMDB0060396	9427	-	40154	-
MEDN0779	5-HETrE	5S-羟基-6E,8Z,11Z-二十碳三烯酸	FA	脂肪酰类	Oxidized lipids	氧化脂质	321.1	322.251	[M-H]-	C20H34O3	2	9574.78	9298.23	7127.64	22397.7	17096	9900.36	17562	9157.41	7731.98	12081	9313.95	620.832	8376.75	8012.82	7738.6	6507.65	5322.95	5706.37	8775.39	9332.05	10620.8	-	-	16759351	195061-94-0	-	-
MW0143316	5-Hydroxy-1-(4-hydroxy-3-methoxyphenyl)octan-3-one	5-Hydroxy-1-(4-hydroxy-3-methoxyphenyl)octan-3-one	Benzene and substituted derivatives	苯及其衍生物	Phenolics	苯酚类	265.146	266.152	[M-H]-	C15H22O4	2	192349	99379.3	192926	136615	116767	127399	72434.9	98366.7	88066.7	80620	62811.3	72989.3	105625	89798.3	150983	96001.4	74523	88681.3	99292.8	105722	96950.1	-	-	5317596	77398-90-4	-	-
MEDN1513	5-Hydroxy-2'-deoxyuridine	5-羟基-2'-脱氧尿苷	Nucleotide and Its metabolites	核苷酸及其代谢物	Nucleotide and Its metabolites	核苷酸及其代谢物	243.1	244.07	[M-H]-	C9H12N2O6	2	726195	487072	580592	692755	557755	699263	538919	596989	607096	1.13804e+06	950346	1.32126e+06	815084	827792	911981	899173	605290	1.02438e+06	786950	724182	820856	-	-	96622	5168-36-5	-	-
MEDN0432*011	5-Hydroxyhexanoic Acid	5-羟基己酸	Organic acid and Its derivatives	有机酸及其衍生物	Organic acid and Its derivatives	有机酸及其衍生物	131.1	132.079	[M-H]-	C6H12O3	2	1.37147e+06	1.61355e+06	1.7656e+06	1.51674e+06	1.4515e+06	1.91506e+06	931930	1.43613e+06	1.06698e+06	1.33377e+06	593665	716283	1.55848e+06	2.10229e+06	1.9692e+06	1.65315e+06	2.00698e+06	2.82885e+06	1.48287e+06	1.52044e+06	1.52116e+06	-	HMDB0000525	170748	185956-02-9	131434	5510
MEDN2281	5-Hydroxyindolepyruvate	5-羟基吲哚丙酮酸	Heterocyclic compounds	杂环化合物	Indole and Its derivatives	吲哚及其衍生物	218	219.053	[M-H]-	C11H9NO4	2	1.73131e+06	1.70653e+06	1.72152e+06	1.77243e+06	1.84245e+06	1.68319e+06	1.64242e+06	1.59168e+06	1.61091e+06	1.50665e+06	1.59331e+06	1.73968e+06	1.57902e+06	1.76332e+06	1.73049e+06	1.69769e+06	1.54009e+06	1.59295e+06	1.7093e+06	1.63382e+06	1.56923e+06	C05646	-	440742	-	-	-
MEDN2326	5-Hydroxyisourate	5-羟基异尿酸	Organic acid and Its derivatives	有机酸及其衍生物	Organic acid and Its derivatives	有机酸及其衍生物	183	184.023	[M-H]-	C5H4N4O4	2	9.85756e+06	9.52394e+06	1.18501e+07	7.42963e+06	7.15659e+06	6.36326e+06	7.65616e+06	8530328	8.907e+06	6.52262e+06	6.42785e+06	7.74766e+06	8.54081e+06	9.11966e+06	9.5598e+06	7.67808e+06	6.28914e+06	6.73208e+06	7.44678e+06	7.26182e+06	7.44595e+06	C11821	HMDB0030097	250388	6960-30-1	18072	-
MEDN0146	5-Hydroxymethyluracil	5-羟甲基尿嘧啶	Nucleotide and Its metabolites	核苷酸及其代谢物	Nucleotide and Its metabolites	核苷酸及其代谢物	141	142.038	[M-H]-	C5H6N2O3	2	134945	91620.7	121828	100901	107506	98205.9	75603.1	92721.8	97650.5	131668	171177	119656	94213.2	110265	119049	126199	107840	144283	115209	88625	112495	C03088	HMDB0000469	78168	4433-40-3	16964	5456
MW0103401	5-Iodo-7-beta-D-ribofuranosyl-7H-pyrrolo[2,3-d]pyrimidin-4-amine	-	Nucleotide and Its metabolites	核苷酸及其代谢物	Nucleotide and Its metabolites	核苷酸及其代谢物	802.027	391.998	[2M+NH4]+	C11H13IN4O4	2	44333.8	34407.9	35223.8	27167.1	25017.6	31025.5	29820	29079	32715.9	25364.5	26770.3	25538.1	26983.8	18323.6	34017.3	19606.9	34727.4	24633.2	14038.9	25226.5	18568.7	-	-	35028380	-	-	-
MEDP1476	5-Methoxytryptamine	5-甲氧基色胺	Alcohol and amines	醇、胺类	Amines	胺类	191	190.111	[M+H]+	C11H14N2O	2	299415	252967	342358	307124	250289	282548	281961	247923	267800	134575	325498	295185	174844	281199	237647	220601	285635	235426	264265	271430	290831	C05659	HMDB0004095	1833	608-07-1	2089	7015
MW0113245	5-Methyl-2,3-hexanedione	5-甲基-2,3-己二酮	Aldehyde,Ketones,Esters	醛、酮、酯类	Ketones	酮类	279.158	128.084	[2M+Na]+	C7H12O2	3	666006	662710	531829	657059	588123	410627	581276	564872	533589	600630	608759	562286	558770	565978	621659	468744	551283	654160	552799	515088	521177	-	HMDB0031593	26204	13706-86-0	-	-
MEDP1736	5-Methylcytidine	5-甲基胞苷	Nucleotide and Its metabolites	核苷酸及其代谢物	Nucleotide and Its metabolites	核苷酸及其代谢物	258.1	257.101	[M+H]+	C10H15N3O5	1	307000	283620	193745	387195	104466	276940	340410	327045	108611	128350	110834	377170	145860	135199	146614	290300	123042	124570	175445	176276	135964	-	HMDB0000982	92918	2140-61-6	20607	5919
MEDN0147	5-Methylcytosine	5-甲基胞嘧啶	Nucleotide and Its metabolites	核苷酸及其代谢物	Nucleotide and Its metabolites	核苷酸及其代谢物	124.1	125.059	[M-H]-	C5H7N3O	1	1.01084e+06	837360	798427	871479	721247	811976	674705	679403	728127	672945	586064	541304	597635	782026	708639	774978	738674	815640	748545	740820	669728	C02376	HMDB0002894	65040	554-01-8	27551	3247
MW0113261	5-O-Methylembelin	5-O-甲基香豆素	Aldehyde,Ketones,Esters	醛、酮、酯类	Ketones	酮类	307.192	308.199	[M-H]-	C18H28O4	3	3.66558e+06	3.65137e+06	3.51234e+06	3.46248e+06	2.42396e+06	3.65865e+06	2.75658e+06	3.83933e+06	4.58455e+06	2.84527e+06	2.48008e+06	3.42011e+06	3.88181e+06	2.65746e+06	5.08359e+06	4.20743e+06	3.80589e+06	4.95704e+06	3.91847e+06	3.76143e+06	3.09634e+06	C10373	HMDB0040867	171489	56005-10-8	65842	-
MW0143686	5-Oxoavermectin''1a'' aglycone	5-Oxoavermectin''1a''苷元	Aldehyde,Ketones,Esters	醛、酮、酯类	Ketones	酮类	581.324	582.319	[M-H]-	C34H46O8	3	108766	93790.1	108785	30577.4	95985.9	42839.6	74688.4	51337.1	30010	23391.7	33148.2	43237.7	72519.4	27266	42231.3	37799.5	67150.2	49922.1	53021.7	41069.1	60582.2	-	-	11953988	-	-	-
MEDP0036	5-Oxoproline	5-氧化脯氨酸	Amino acid and Its metabolites	氨基酸及其代谢物	Amino acid derivatives	氨基酸衍生物	130	129.043	[M+H]+	C5H7NO3	1	6.47901e+06	7.14916e+06	4.23742e+06	6.84846e+06	5.52543e+06	6.40463e+06	6.12391e+06	5.68883e+06	5757455	2.63009e+06	5046210	5.82566e+06	6.14748e+06	4.57435e+06	6.09172e+06	5.09073e+06	4.86413e+06	5.05232e+06	4.75356e+06	6.51931e+06	5.15449e+06	C02237	HMDB0000805	499	149-87-1	-	-
MEDN1514	5-hydroxyindole-2-carboxylic acid	5-羟基-2-吲哚羧酸	Heterocyclic compounds	杂环化合物	Indole and Its derivatives	吲哚及其衍生物	176	177.043	[M-H]-	C9H7NO3	2	13296.4	19065.3	16757.3	20961.8	20619.5	21967.2	32761	24037.1	26792	10712.9	11105.2	24093.1	14121.6	26301.7	31703.4	24378.2	24749.1	19644	20087.8	20146	22086.5	-	-	88958	21598-06-1	-	-
MW0013213	5Z,8Z,11Z,14Z-Eicosatetraenedioic acid	20-羧基花生四烯酸	FA	脂肪酰类	FFA	游离脂肪酸	333.206	334.214	[M-H]-	C20H30O4	1	162075	166204	243194	159397	148895	102232	96338	110428	142347	99609.1	153082	131896	108654	95834.1	93626.3	114202	104714	92092.9	131450	119028	136502	-	-	6437827	79551-84-1	-	-
MW0143797	6'''-hydroxyneomycin C	6'''-羟基新霉素C	Heterocyclic compounds	杂环化合物	Heterocyclic compounds	杂环化合物	636.263	615.296	[M+Na-2H]-	C23H45N5O14	3	550582	575786	493787	488292	275413	58466.7	119205	227777	291596	375376	234541	403083	316872	470247	377903	281319	223746	507888	333155	431694	485748	C17588	-	46173951	-	-	-
MW0143886	6'-Oxogentamicin X2	6'-氧代庆大霉素 X2	Heterocyclic compounds	杂环化合物	Heterocyclic compounds	杂环化合物	499.244	480.243	[M+F]-	C19H36N4O10	3	2.79179e+06	2.16183e+06	2.61227e+06	2.82882e+06	2.9626e+06	1.74924e+06	2.70412e+06	2.46152e+06	1.80032e+06	1.34665e+06	1.30182e+06	1.35742e+06	2.75384e+06	1.86192e+06	1.59141e+06	1.63011e+06	1.06318e+06	1.23455e+06	1.94445e+06	1.79131e+06	1.90835e+06	C21267	-	121231426	-	-	-
MEDN1858	6,6'-Dihydroxy-5,5'-dimethoxybiphenyl-3,3'-dicarboxylic acid	6,6'-二羟基-5,5'-二甲氧基联苯-3,3'-二羧酸	Benzene and substituted derivatives	苯及其衍生物	Benzene and substituted derivatives	苯及其衍生物	333.1	334.069	[M-H]-	C16H14O8	2	30753	33135.4	35790.6	39001.1	36323.6	36496.6	33384.3	30293.7	31983.6	32915.3	33649.3	34533.2	33457.5	31480.9	34947.4	29045.5	30250.2	33435.4	32507	33728.8	31923.1	C18347	-	16487	2134-90-9	-	-
MEDP0298*114	6-Aminocaproic Acid	6-氨基己酸	Amino acid and Its metabolites	氨基酸及其代谢物	Amino acid derivatives	氨基酸衍生物	132.1	131.095	[M+H]+	C6H13NO2	1	447881	465266	317695	397478	452576	359885	392161	376177	371616	329067	391248	287556	337432	293231	348501	281921	396268	340953	312666	405365	331941	C02378	HMDB0001901	564	60-32-2	16586	-
MEDP2303	6-Diazo-5-oxo-L-norleucine	6-重氮-5-氧代-L-去甲亮氨酸	Amino acid and Its metabolites	氨基酸及其代谢物	Amino acid derivatives	氨基酸衍生物	172.1	171.064	[M+H]+	C6H9N3O3	2	41560.8	34816.4	61685	44886.5	56685	62344.9	32731.1	30756.1	37405	46546.8	48424.9	44886.5	39900.5	34068.1	49852.5	46546.8	24927.5	42374	50015	44053.8	42393.5	-	-	9087	157-03-9	-	-
MEDP0526	6-Dimethylaminopurine	6-二甲基氨基嘌呤	Nucleotide and Its metabolites	核苷酸及其代谢物	Nucleotide and Its metabolites	核苷酸及其代谢物	164.1	163.086	[M+H]+	C7H9N5	2	277257	139717	360611	277591	106532	327412	101875	342289	320943	252366	101584	152576	429065	209791	321557	55215.6	93720.6	119941	163470	148549	152063	-	HMDB0000473	3134	938-55-6	60281	5460
MW0015027	6-Hydroxy-4-nonadecanone	6-Hydroxy-4-nonadecanone	FA	脂肪酰类	Others	其他	297.279	298.287	[M-H]-	C19H38O2	3	228891	1.0339e+06	157800	185557	200091	1.04087e+06	244517	531894	371785	185340	376378	367741	1.32729e+06	193788	200093	305845	353522	713720	366874	385707	361935	-	HMDB0035675	101056953	-	-	-
MW0136702	6-Hydroxyflavanone	6-羟基黄烷酮	Aldehyde,Ketones,Esters	醛、酮、酯类	Ketones	酮类	258.117	240.079	[M+NH4]+	C15H12O3	2	49983.9	39265.2	36482.2	112219	98950.6	38101.5	31035.8	30308.7	23750.5	68175.2	65053.6	36970.5	32360.3	28965.5	24230	64354.2	52152.1	85018.8	67704.4	64261.4	67400.6	-	-	2734580	4250-77-5	-	-
MW0136745	6-Methylcoumarin	6-甲基香豆素	Heterocyclic compounds	杂环化合物	Heterocyclic compounds	杂环化合物	202.085	160.052	[M+CH3CN+H]+	C10H8O2	1	5.52517e+06	5.31077e+06	5.13068e+06	5.54895e+06	5.24486e+06	5.04222e+06	4.80884e+06	4.79364e+06	4.86248e+06	4.72665e+06	4.92232e+06	5.1954e+06	4.20953e+06	4.69197e+06	4.57586e+06	4.63848e+06	4.30841e+06	4.57145e+06	4.50661e+06	4.53765e+06	4.60681e+06	-	HMDB0032394	7092	92-48-8	563586	-
MEDP0821	6-Methylnicotinamide	6-甲基烟酰胺	Heterocyclic compounds	杂环化合物	Pteridines and derivatives	蝶啶及其衍生物	137.1	136.064	[M+H]+	C7H8N2O	1	128915	83791.5	157480	63968.6	113143	81834.2	80455.6	109767	82170.1	135978	120704	140386	120358	72341.9	102996	134481	164670	129611	72468.7	120686	102692	-	HMDB0013704	96351	6960-22-1	88954	-
MEDP2691	6-Methylthiopurine 5'-monophosphate ribonucleotide	6-甲基硫嘌呤5′-单磷酸核糖核苷酸	Nucleotide and Its metabolites	核苷酸及其代谢物	Nucleotide and Its metabolites	核苷酸及其代谢物	420.1	378.04	[M+CH3CN+H]+	C11H15N4O7PS	2	1.38591e+06	1.41133e+06	1.54135e+06	1.49422e+06	1.2204e+06	1.25295e+06	1.55149e+06	1.28345e+06	1.21256e+06	1.521e+06	1.67589e+06	1.03615e+06	1.16863e+06	1.21188e+06	1.48678e+06	967317	897021	922242	774187	1.31139e+06	1.22419e+06	-	HMDB0060414	10091038	7021-52-5	80609	-
MW0153388	6-O-alpha-D-mannopyranosyl-alpha-D-mannopyranose	甘露二糖	Carbohydrates and Its metabolites	碳水化合物及其代谢物	Sugars	糖类	307.095	342.116	[M+H-2H2O]+	C12H22O11	3	323500	290468	317553	265958	266054	259796	268883	263348	278738	239186	256862	207493	245063	230288	211706	224212	226679	241651	237016	282044	271822	C01728	-	439557	-	-	-
MEDP1073*124	6-O-methylguanine	6-O-甲基鸟嘌呤	Nucleotide and Its metabolites	核苷酸及其代谢物	Nucleotide and Its metabolites	核苷酸及其代谢物	166.1	165.065	[M+H]+	C6H7N5O	1	1.07841e+06	811484	867275	668586	687582	767367	767351	765213	751317	1.01229e+06	1.16294e+06	1.29645e+06	880641	758638	1.16558e+06	1.18177e+06	1.23407e+06	980108	711988	966665	927022	-	-	65275	20535-83-5	-	-
MW0113556	6-[5-(2-{[2-(3,4-dimethoxyphenyl)ethyl]-C-hydroxycarbonimidoyl}eth-1-en-1-yl)-2-methoxyphenoxy]-3,4,5-trihydroxyoxane-2-carboxylic acid	N-[2-(3,4-二甲氧基苯基）乙基]-3-[4-甲氧基-3-(磺氧基）苯基]丙-2-亚氨基甲酸	Benzene and substituted derivatives	苯及其衍生物	Benzene and substituted derivatives	苯及其衍生物	532.177	533.19	[M-H]-	C26H31NO11	3	17003.4	18386.1	17273.5	15380.2	15092.7	11855.8	12995.2	12157.1	14272.7	15109.6	10965.4	14268.9	13390.4	12803.9	13708.3	14256.4	12698.3	13266.2	17619.7	13699.9	13726.4	-	HMDB0135493	131839070	-	-	-
MEDP2368	6-aminonicotinamide	6-氨基烟酰胺	Nucleotide and Its metabolites	核苷酸及其代谢物	Nucleotide and Its metabolites	核苷酸及其代谢物	138.1	137.059	[M+H]+	C6H7N3O	1	118015	72314.3	107124	49916	43933.7	74424.9	43035.3	49012.3	54456.3	70799.2	51680	55345.1	78360	103375	49009.6	40828.6	50806.5	66685	56685	68980.9	32674.9	-	-	9500	329-89-5	-	-
MEDN0611	6β-hydroxytestosterone	6-β-羟基睾酮	Hormones and hormone related compounds	激素及激素相关物质	Hormones and hormone related compounds	激素及激素相关物质	303.2	304.204	[M-H]-	C19H28O3	2	6511.34	4866.92	6376.53	5767.26	9034.03	5002.62	3956.08	8687.89	4329.28	6200.83	9672	7807.92	5271.25	5725.67	8024.66	7413.09	4944.43	6506.02	8986.95	10923.3	5640.7	C14497	HMDB0006259	65543	62-99-7	34477	-
MW0015106	7(14)-Bisabolene-2,3,10,11-tetrol	7(14)-红没药烯-2,3,10,11-四醇	Alcohol and amines	醇、胺类	Alcohols	醇类	271.192	272.199	[M-H]-	C15H28O4	3	156032	1.11767e+06	96555.8	179557	116775	2.15995e+06	209102	333532	195708	90356	185516	242049	1.58023e+06	130359	100195	224710	206590	1.71538e+06	251675	240239	261590	-	HMDB0035918	73816843	122470-42-2	-	-
MW0015111	7-(6-Oct-1-enyl-2,3-diazabicyclo[2.2.1]hept-2-en-5-yl)hept-5-enoic acid	7-(6-Oct-1-enyl-2,3-diazabicyclo[2.2.1]hept-2-en-5-yl)hept-5-enoic acid	Others	其他	Others	其他	417.218	332.246	[M+K+HCOOH]+	C20H32N2O2	2	1.8738e+06	3.51869e+06	2.02623e+06	2.01865e+06	3.90906e+06	3.57518e+06	1.57967e+06	1.70521e+06	2.18114e+06	1.55371e+06	1.56378e+06	1.36975e+06	2.14735e+06	2.53351e+06	2.7258e+06	1.39893e+06	1.98533e+06	1.97009e+06	2.26362e+06	2.18209e+06	1.78758e+06	-	-	53394200	-	-	-
MEDP1960	7-(alpha-D-glucosyl)-N(6)-isopentenyladenine	7-（α-D-葡萄糖基）-N（6）-异戊烯基亚丁	Nucleotide and Its metabolites	核苷酸及其代谢物	Nucleotide and Its metabolites	核苷酸及其代谢物	366.2	365.17	[M+H]+	C16H23N5O5	1	54456.3	43019.6	29676.8	25412.6	32036.9	32582	20505.7	85030	47067.4	15431	49916	44455.7	46270.6	42261.2	31346.8	40828.6	78360	71924.7	49921.5	98370	75025	-	-	25202675	-	-	-
MW0137080	7-Hydroxyflavanone	7-羟基黄烷酮	Aldehyde,Ketones,Esters	醛、酮、酯类	Ketones	酮类	239.062	240.079	[M-H]-	C15H12O3	2	1.52529e+07	1.30017e+07	1.20027e+07	1.67106e+07	15959275	1.72227e+07	1.24576e+07	1.24468e+07	1.20801e+07	1.11382e+07	8.8212e+06	1.70589e+07	1.26078e+07	1.46286e+07	1.43945e+07	1.43459e+07	1.38149e+07	1.16038e+07	1.32838e+07	1.42285e+07	1.45432e+07	-	-	1890	6515-36-2 | 41680-08-4	-	-
MW0137085	7-Hydroxywarfarin	7-羟基华法林	Heterocyclic compounds	杂环化合物	Heterocyclic compounds	杂环化合物	307.096	324.1	[M+H-H2O]+	C19H16O5	2	2.22225e+07	2.11362e+07	2.06967e+07	2.09657e+07	2.00676e+07	1.87281e+07	1.94009e+07	1.89556e+07	1.76492e+07	1.70657e+07	1.71841e+07	1.83518e+07	1.81657e+07	1.68476e+07	1.73501e+07	1.73358e+07	1.73813e+07	1.62759e+07	1.7893e+07	1.78929e+07	1.77388e+07	-	HMDB0140988	54682507	17834-03-6	-	-
MEDP1072*159	7-Methylguanosine	7-甲基鸟苷	Nucleotide and Its metabolites	核苷酸及其代谢物	Nucleotide and Its metabolites	核苷酸及其代谢物	298.1	297.107	[M+H]+	C11H15N5O5	1	379091	329962	346664	272149	293566	359846	258583	258352	267200	325401	391934	499833	401226	306211	412322	377423	414880	383245	345117	286963	394800	-	HMDB0001107	135445750	20244-86-4	20794	6008
MEDN1025*034	7-Methyluric Acid	7-甲基尿酸	Amino acid and Its metabolites	氨基酸及其代谢物	Amino acid derivatives	氨基酸衍生物	181	182.044	[M-H]-	C6H6N4O3	2	138841	89974.9	97656.3	3.78762e+06	4.22506e+06	2.34531e+06	76380.3	296702	105787	6.33408e+06	5.02398e+06	4.045e+06	49476.9	391638	95242.6	4.1218e+06	4.1542e+06	5.7675e+06	3.05874e+06	2.78108e+06	3.09885e+06	C16355	HMDB0011107	69160	612-37-3	149744	-
MW0122340	7-[3-(Dimethylamino)propoxy]-6-Methoxy-2-(4-Methyl-1,4-Diazepan-1-Yl)-N-(1-Methylpiperidin-4-Yl)quinazolin-4-Amine	-	Heterocyclic compounds	杂环化合物	Heterocyclic compounds	杂环化合物	450.332	485.348	[M+H-2H2O]+	C26H43N7O2	2	341081	246083	261249	221363	215452	228746	248569	233534	363598	355278	344527	376899	174434	165115	261078	262783	147415	263149	256567	245187	253594	-	-	44251522	-	-	-
MEDN0824	7-ketodeoxycholic acid	7-酮基-3α,12α-二羟基胆烷酸	Hormones and hormone related compounds	激素及激素相关物质	Hormones and hormone related compounds	激素及激素相关物质	405.3	406.272	[M-H]-	C24H38O5	1	7112.39	6489.65	24565	5619.45	7548.43	11389.9	21816.8	3733.07	4120.95	1457.45	4221.65	7431.63	13376.7	19485.3	8215.79	15350.7	23541.9	2713.72	9232.79	7913.5	10176.8	C04643	HMDB0000391	188292	911-40-0	16390	5380
MW0015176	7alpha-Hydroxytestosterone	7α-羟基睾酮	Hormones and hormone related compounds	激素及激素相关物质	Hormones and hormone related compounds	激素及激素相关物质	304.21	304.204	[M+]+	C19H28O3	2	265581	380033	286272	325196	299048	329220	233210	276717	324477	151933	152586	245465	128728	193170	148975	165778	240059	242425	305752	230558	273439	C05291	HMDB0003956	65541	62-83-9	-	-
MEDN1422	8(S)-HETrE	8-羟基-9E,11Z,14Z-十八碳三烯酸	FA	脂肪酰类	Oxidized lipids	氧化脂质	321.2	322.251	[M-H]-	C20H34O3	2	160966	224141	214965	165208	183054	93079.6	102877	101851	99240.3	175518	80820	57312.4	67526	85662.6	46579.3	81078.3	69564.9	68320.8	121246	125851	122531	-	-	53394269	889573-69-7	-	-
MEDN0494	8,15-Dihete	8,15-二羟基二十碳四烯酸	FA	脂肪酰类	FFA	游离脂肪酸	335.2	336.23	[M-H]-	C20H32O4	1	1.65513e+06	1.9267e+06	1.56509e+06	1.69851e+06	1.34775e+06	1.1576e+06	1.56166e+06	1.77514e+06	1.39012e+06	1.40957e+06	1.23224e+06	1.20845e+06	1.22291e+06	1.02082e+06	1.35601e+06	1.31722e+06	825168	1.0016e+06	1.45277e+06	1.70558e+06	1.46012e+06	-	HMDB0010219	53480358	80234-65-7	88456	-
MW0015313	8-Geranylumbelliferone	8-香叶藤酮	Benzene and substituted derivatives	苯及其衍生物	Benzene and substituted derivatives	苯及其衍生物	297.156	298.157	[M-H]-	C19H22O3	2	80283.9	131974	70457.1	90753	82432	83735.7	90544	89335.7	117404	55193.3	97148.8	66659.8	130178	58467.7	125296	123949	75389.4	153625	70030.7	141630	77109.4	C21495	-	71694409	23660-05-1	-	-
MEDN1442	8-HDoHE	8-羟基-4Z,6E,10Z,13Z,16Z,19Z-二十二碳六烯酸	FA	脂肪酰类	Oxidized lipids	氧化脂质	343.2	344.235	[M-H]-	C22H32O3	1	695304	1.12875e+06	985240	702553	829066	501137	520934	576836	664239	462977	482677	530629	245832	445357	418525	500709	478687	532514	690104	647449	553411	-	HMDB0060051	11976798	90780-54-4	-	-
MEDN0150	8-Hydroxyguanosine	8-羟基鸟苷	Nucleotide and Its metabolites	核苷酸及其代谢物	Nucleotide and Its metabolites	核苷酸及其代谢物	298.1	299.087	[M-H]-	C10H13N5O6	1	47588.6	45589.7	46104	85614	57656.5	77193.6	50454.5	81668.5	45438.1	65023.1	49313	69519.9	63494.3	56799.3	55126	46158.4	66414.3	39565	61128.3	50584.6	60353.6	-	HMDB0002044	65131	3868-31-3	1177182	-
MW0015358	8-Methylnonanoic acid	8-甲基壬酸	FA	脂肪酰类	Oxidized lipids	氧化脂质	171.14	172.146	[M-H]-	C10H20O2	2	557478	764534	749535	542277	857356	1002072	1.95324e+06	854079	544368	1.27429e+06	1.74915e+06	1.02139e+06	1.05392e+06	1.1555e+06	1.63709e+06	1.1627e+06	753891	1.04363e+06	972069	1.04934e+06	964460	-	-	111470	5963-14-4 | 26403-17-8	-	-
MEDN1815	8-iso Prostaglandin E1	8-异前列腺素E1	FA	脂肪酰类	Oxidized lipids	氧化脂质	353.2	354.241	[M-H]-	C20H34O5	1	20626.2	21743.3	20810.6	18016.2	21594.8	18092.5	25170.8	18827.4	18427.3	16937.9	18108.4	21587.6	17503.2	19049.6	17198.8	14176.4	16477.3	17422.9	19250.8	20472.8	15718.4	-	HMDB0004686	5283212	21003-46-3	-	-
MW0015377	9(10)-EpOME	-	FA	脂肪酰类	Oxidized lipids	氧化脂质	295.23	296.235	[M-H]-	C18H32O3	3	1.20607e+06	2.10198e+06	1.15231e+06	1.17136e+06	1.05104e+06	2.3415e+06	1.0399e+06	1.43709e+06	1.22598e+06	870295	1.32166e+06	1.83369e+06	2.26683e+06	1.04468e+06	1.12055e+06	1.30238e+06	1.27562e+06	1.80235e+06	1.29805e+06	1.16389e+06	1.09632e+06	-	HMDB0004701	5316080	16833-56-0	34494	-
MEDN1426	9(S),12(S),13(S)-TriHOME	9,12,13-三羟基-十八碳单烯酸	FA	脂肪酰类	Oxidized lipids	氧化脂质	329.2	330.241	[M-H]-	C18H34O5	1	239397	222093	161231	149558	104458	100337	79637.6	76922.8	90258.9	208329	240087	115797	109165	69164.1	78683.1	109312	165472	92666.4	127700	130687	124875	C14833	HMDB0004708	9858729	97134-11-7	34506	-
MEDN1144	9(S)-HODE	（9S，10E，12Z）-9-羟基十八碳-10,12-二烯酸	FA	脂肪酰类	Oxidized lipids	氧化脂质	295.1	296.235	[M-H]-	C18H32O3	1	95713.2	131911	103790	256525	158565	171603	79380.5	124884	97739.8	160182	245609	107235	77974	84464.9	81992	91404.1	93760.8	108422	141464	124088	132977	C14767	-	5312830	73543-67-6	-	-
MEDN0376	9,10-DiHOME	(±)9,10-二羟基-12Z-十八碳烯酸	FA	脂肪酰类	Oxidized lipids	氧化脂质	313.2	314.246	[M-H]-	C18H34O4	2	602541	794223	560577	748493	697426	488672	572687	881151	673222	566043	603139	577808	642420	408330	538561	571798	495811	456566	607327	624689	595978	C14828	HMDB0004704	9966640	-	-	-
MEDN0783	9,10-EpOME	(±)9,10-环氧-12Z-十八碳烯酸	FA	脂肪酰类	Oxidized lipids	氧化脂质	295.2	296.235	[M-H]-	C18H32O3	1	85585.3	102907	83637.8	236706	138619	130531	58357.6	82116.5	63712.4	144464	239711	98255.3	58886.3	58209.9	42111.1	76994.7	97461.5	121787	109244	89361.9	99975	-	-	12097313	61949-82-4	-	-
MEDN2319	9,10-Epoxy-18-hydroxyoctadecanoic acid	9,10-环氧-18-羟基十八酸	FA	脂肪酰类	Oxidized lipids	氧化脂质	313.2	314.246	[M-H]-	C18H34O4	2	534551	812720	507420	754852	714726	544182	613893	833031	722569	590202	713141	671461	638215	404677	590682	583484	530495	533068	653245	636435	607689	-	-	9818312	3233-92-9	-	-
MW0015258	9,10-Epoxystearic acid	顺-9,10-环氧硬脂酸	FA	脂肪酰类	FFA	游离脂肪酸	297.245	298.251	[M-H]-	C18H34O3	2	364628	1.65867e+06	189977	331129	200323	1.76102e+06	295889	816091	568562	235902	475309	626130	2.38092e+06	248314	226958	470722	452029	1.39994e+06	451651	495523	456193	C19418	HMDB0247617	15868	-	-	-
MW0005909	9,10-Phenanthrenequinone	9,10-菲二烯	Benzene and substituted derivatives	苯及其衍生物	Benzene and substituted derivatives	苯及其衍生物	253.018	208.052	[M-H+2Na]+	C14H8O2	2	6.18527e+06	5.94222e+06	5.37587e+06	5.79305e+06	5.02225e+06	5.14297e+06	5.20984e+06	4.96242e+06	4.80049e+06	4.52194e+06	4.60502e+06	5.11322e+06	5.18946e+06	4.80939e+06	4.77559e+06	4.86767e+06	4.76246e+06	4.61075e+06	5.03757e+06	4.8199e+06	5.07136e+06	C03243	-	6763	-	-	-
MEDN1854	9,10-dihydroxystearic acid	9,10-二羟基硬脂酸	FA	脂肪酰类	FFA	游离脂肪酸	315.3	316.261	[M-H]-	C18H36O4	2	55314.8	66484	63217.9	87045.4	62640.5	61998.6	68880	93103.4	59483.8	58646.1	60636.1	90550.6	96758.8	52889.4	57989.7	71712.1	60175.3	35771.5	71104.7	62269.6	68444.9	C19622	-	89377	120-87-6	-	-
MW0144118	9,12-Octadecadiynoic acid	9,12-十八碳二烯酸	FA	脂肪酰类	Oxidized lipids	氧化脂质	294.242	276.209	[M+NH4]+	C18H28O2	2	1.68386e+06	1.54269e+06	1.607e+06	1.56783e+06	1.53087e+06	1.4197e+06	1.41354e+06	1.32091e+06	1.25858e+06	1.39451e+06	1.27284e+06	1.3705e+06	1.38879e+06	1.34416e+06	1.2914e+06	1.29652e+06	1.28873e+06	1.39769e+06	1.26036e+06	1.38504e+06	1.29975e+06	-	HMDB0247623	1931	-	-	-
MW0123124	9-Amino-1,2,3,4-tetrahydroacridine bis 1,7-heptylene dihydrochloride	9-氨基-1,2,3,4-四氢吖啶双1,7-庚烯二盐酸盐	Heterocyclic compounds	杂环化合物	Heterocyclic compounds	杂环化合物	510.355	564.279	[M+NH4]+	C33H42Cl2N4	2	1.14519e+07	9.86955e+06	8.42418e+06	8.3986e+06	8.21848e+06	1.19812e+07	8.09215e+06	7.9723e+06	7.71042e+06	6.23835e+06	6.80156e+06	6.5978e+06	6.45423e+06	4.79601e+06	6.80715e+06	6.41449e+06	6.81739e+06	5.63752e+06	6.00842e+06	5.77957e+06	7.60555e+06	-	-	9959612	224445-12-9	-	-
MEDN0784	9-oxoODE	9-氧代-10E,12Z-十八碳二烯酸	FA	脂肪酰类	Oxidized lipids	氧化脂质	293	294.219	[M-H]-	C18H30O3	2	51686.6	50519.9	39672.6	136369	108841	86489.7	39985.9	27439.2	28540.1	115446	142939	45346.5	35991.2	29809.5	24609.9	39589.2	91780.8	93655.6	98654.6	53340	77402.1	C14766	HMDB0004669	9839084	54232-59-6	72842	-
MW0017099	9s,13r-12-Oxophytodienoic Acid	9s,13r-12-氧代植物二烯酸	FA	脂肪酰类	Oxidized lipids	氧化脂质	351.217	292.204	[M+CH3COO]-	C18H28O3	2	2.1602e+06	6.4835e+06	1.50827e+06	2.34656e+06	1.90809e+06	6.46599e+06	2.36869e+06	4.63471e+06	2.89288e+06	1.47891e+06	3.61037e+06	2.98831e+06	8.85682e+06	1.65241e+06	2.07983e+06	2.30516e+06	2.74288e+06	3.84878e+06	2.74627e+06	2.4845e+06	2.88729e+06	-	-	14037063	71606-07-0 | 67204-66-4	-	-
MEDN0398	AA	花生四烯酸	FA	脂肪酰类	FFA	游离脂肪酸	303.2	304.24	[M-H]-	C20H32O2	1	2.01478e+07	1.95974e+07	2.08969e+07	1.93868e+07	1.9678e+07	1.50806e+07	2.3562e+07	2.19796e+07	2.18256e+07	2.11674e+07	2.38956e+07	2.27984e+07	2.62612e+07	2.48809e+07	1.87674e+07	2.53759e+07	1.84651e+07	2.25085e+07	2.25101e+07	2.61855e+07	2.1865e+07	C00219	HMDB0001043	444899	506-32-1	15843	193
MW0015520	Abiraterone acetate	醋酸阿比特龙	Aldehyde,Ketones,Esters	醛、酮、酯类	Esters	酯类	374.25	391.251	[M+H-H2O]+	C26H33NO2	2	191191	73170.4	133940	151657	117136	270294	171975	114729	94658.9	40811.3	115255	79433.2	105431	133822	103275	162491	80069.9	7166.39	123545	117287	139294	-	-	9821849	154229-18-2	-	-
MW0005923	Aceclofenac	醋氯芬酸	Benzene and substituted derivatives	苯及其衍生物	Benzene and substituted derivatives	苯及其衍生物	376.017	353.022	[M+Na]+	C16H13Cl2NO4	2	3.50228e+06	3.36622e+06	2.9611e+06	3.27223e+06	2.85549e+06	2.94478e+06	3.14704e+06	2.75449e+06	2.9017e+06	2.55981e+06	2.77857e+06	3.26443e+06	3.14051e+06	2.91558e+06	2.56738e+06	2.62247e+06	2.79909e+06	2.55693e+06	3.29126e+06	2.74367e+06	3.09785e+06	-	HMDB0247893	71771	-	-	-
MW0122717	Acepromazine	乙酰丙嗪	Heterocyclic compounds	杂环化合物	Heterocyclic compounds	杂环化合物	327.151	326.145	[M+H]+	C19H22N2OS	2	160889	107101	97881.5	199436	204817	151578	144833	129053	94534.1	104093	65751.3	21627.7	59800.5	51467.7	82001.1	64610.3	103227	85578.2	95657.7	75205.3	83308.2	-	HMDB0015552	6077	61-00-7	44932	-
MEDN1606	Acetanilide	乙酰苯胺	Benzene and substituted derivatives	苯及其衍生物	Benzene and substituted derivatives	苯及其衍生物	134.1	135.068	[M-H]-	C8H9NO	2	260235	283562	260230	316409	298290	302609	292889	285643	303985	303439	283443	286372	289429	284772	288959	291523	279114	289155	240959	292402	283205	C07565	HMDB0001250	904	103-84-4	28884	6107
MW0107224	Acetic acid trans-2-hepten-1-YL ester	乙酸 trans-2-hepten-1-YL 酯	Aldehyde,Ketones,Esters	醛、酮、酯类	Esters	酯类	208.115	156.115	[M+Cl+NH3]-	C9H16O2	3	337834	373778	422304	346705	394268	440838	402195	414396	413973	316661	316685	384671	385007	386709	431485	385907	347464	408613	310234	370567	382521	-	HMDB0032307	5363203	16939-73-4	-	-
MEDP1002	Acetylcholine	乙酰胆碱	Alcohol and amines	醇、胺类	Polyamines	多胺	146.1	145.11	[M+H]+	C7H15NO2	1	779498	682089	694832	829816	516480	794970	420008	672153	579330	533300	514188	504132	502482	432438	448879	498832	381092	478984	448636	494925	507530	C08201	HMDB0000895	187	60-31-1	15355	57
MW0105422	Acetylhomoserine	乙酰高丝氨酸	Amino acid and Its metabolites	氨基酸及其代谢物	Amino acid derivatives	氨基酸衍生物	321.132	161.069	[2M-H]-	C6H11NO4	3	380648	693451	478562	361036	339598	477830	254060	586465	544079	273125	392230	907089	477766	409813	583741	498473	601500	733167	511034	530784	526959	-	HMDB0029423	528	7540-67-2	7671	-
MEDN1518	Acetylvaline	乙酰缬氨酸	Amino acid and Its metabolites	氨基酸及其代谢物	Amino acid derivatives	氨基酸衍生物	158.1	159.09	[M-H]-	C7H13NO3	2	259414	288144	244668	229488	259321	205164	171405	193859	199219	220603	243630	260450	224982	228368	234830	212894	271739	270977	232820	237073	222993	-	HMDB0011757	66789	96-81-1	-	-
MW0005966	Acitretin	阿维A	Organic acid and Its derivatives	有机酸及其衍生物	Organic acid and Its derivatives	有机酸及其衍生物	325.187	326.188	[M-H]-	C21H26O3	2	6.07357e+06	7.18227e+06	7.64607e+06	8.38061e+06	7.8042e+06	8.03967e+06	8.69239e+06	7.27024e+06	7.88107e+06	7.73912e+06	7.59429e+06	7.26531e+06	8.00832e+06	7.38618e+06	8.09385e+06	6.98978e+06	7.62429e+06	7.35338e+06	5.7859e+06	6.79112e+06	6.18551e+06	-	HMDB0014602	5284513	55079-83-9	50173	-
MEDP0159	Adenine	腺嘌呤	Nucleotide and Its metabolites	核苷酸及其代谢物	Nucleotide and Its metabolites	核苷酸及其代谢物	136.1	135.055	[M+H]+	C5H5N5	1	1.14223e+06	1.45615e+06	1.17272e+06	1.24448e+06	1.39332e+06	1.25528e+06	1.37797e+06	1.05848e+06	804250	582024	1289145	658706	610375	887667	1477630	510399	846162	636459	657498	755739	931369	C00147	HMDB0000034	190	73-24-5	16708	85
MEDN0299	Adipic Acid	己二酸	Organic acid and Its derivatives	有机酸及其衍生物	Organic acid and Its derivatives	有机酸及其衍生物	145.1	146.058	[M-H]-	C6H10O4	2	325321	687484	352858	325642	297875	1.32553e+06	230204	347172	246653	206752	248103	309085	804740	190886	199123	249332	323106	1.21642e+06	229253	255023	258163	C06104	HMDB0000448	196	124-04-9	30832	115
MW0015604	Aginoside progenin	绞股蓝原素	Heterocyclic compounds	杂环化合物	Heterocyclic compounds	杂环化合物	755.422	772.425	[M+H-H2O]+	C39H64O15	3	358658	698469	752944	271506	252302	208278	154161	232103	305453	149109	63216.2	127999	34011.1	116839	46012.5	110967	85510.1	166363	116474	115200	79724.6	-	HMDB0034595	14187140	-	-	-
MEDP1741	Agmatine	胍基丁胺	Alcohol and amines	醇、胺类	Polyamines	多胺	131.1	130.122	[M+H]+	C5H14N4	1	1.36887e+07	9.32491e+06	1.06495e+07	1.21754e+07	1.2762e+07	1.26328e+07	1.14877e+07	1.25975e+07	1.23843e+07	9.05062e+06	8.59428e+06	6.78679e+06	6.20432e+06	7.89277e+06	1.13919e+07	9.17945e+06	1.05374e+07	7.39065e+06	8.65714e+06	1.16677e+07	1.09983e+07	C00179	HMDB0001432	199	306-60-5	17431	3523
MW0015605	Agnuside	阿格努赛德	Benzene and substituted derivatives	苯及其衍生物	Phenolics	苯酚类	449.147	466.148	[M+H-H2O]+	C22H26O11	2	961345	1.93075e+06	1.23404e+06	923053	918879	1.40123e+06	606349	1.21951e+06	1.40876e+06	762628	707098	1.80954e+06	887873	748396	1.1171e+06	793081	830794	1.03149e+06	639887	990657	729322	C09765	HMDB0036561	442416	11027-63-7	-	-
MW0137302	Aklavin	阿克拉文	Heterocyclic compounds	杂环化合物	Heterocyclic compounds	杂环化合物	609.256	569.226	[M-H+CH3CN]-	C30H35NO10	3	57534.7	59014.3	41242.4	109300	88355.6	69829.2	40811.7	98161.7	42612.2	33909.9	25251.3	49519.5	73535.6	111562	62784.8	64699.9	123772	128218	63169.2	95090.9	88878.2	C18634	-	149755	60504-57-6 | 66676-88-8	-	-
MW0144476	Ala-Arg-Leu-Glu-Ala	-	Amino acid and Its metabolites	氨基酸及其代谢物	Small Peptide	小肽	558.318	558.313	[M+]+	C23H42N8O8	2	320349	318127	194688	326754	173741	201735	152557	112225	196998	215587	212539	344393	200824	211523	203524	317926	283039	261940	195513	165361	187009	-	-	-	-	-	-
MW0144506	Ala-Asn-Val-Asp	-	Amino acid and Its metabolites	氨基酸及其代谢物	Small Peptide	小肽	416.18	417.186	[M-H]-	C16H27N5O8	2	928822	623899	282141	993713	699072	717777	665798	544584	981422	1.90315e+06	882042	829097	754057	811319	541239	570405	974708	1.08766e+06	809616	764883	808591	-	-	-	-	-	-
MEDN1925	Ala-Glu	丙氨酸-谷氨酸	Amino acid and Its metabolites	氨基酸及其代谢物	Small Peptide	小肽	217.1	218.09	[M-H]-	C8H14N2O5	2	63247.7	31908	47147.3	70352.4	69391.5	53264.6	51497.3	46608.6	35826.2	49811.2	62693.6	38869.1	64039.5	34668.6	53266.3	33849.8	34122.6	56385.4	54382.7	63654.4	66601	C20958	HMDB0028686	128841	13187-90-1	61565	-
MEDP0087*136	Ala-Lys	L-丙氨酰-赖氨酸	Amino acid and Its metabolites	氨基酸及其代谢物	Amino acid derivatives	氨基酸衍生物	218.1	217.14	[M+H]+	C9H19N3O3	1	656977	584485	783453	469845	309901	525214	375333	450750	459841	538632	603512	787766	679989	547638	678295	566379	636941	431042	522155	488283	513482	-	HMDB0028692	7016106	6366-77-4	132403	-
MW0144834	Ala-Nap-OH	-	Amino acid and Its metabolites	氨基酸及其代谢物	Small Peptide	小肽	441.128	394.116	[M+HCOO+2H]+	C21H18N2O6	2	2.34509e+06	2468961	2.55701e+06	2.26184e+06	2.02728e+06	1.95453e+06	1.73298e+06	1.72598e+06	1.6616e+06	1.7754e+06	1.85324e+06	1.78303e+06	1.86046e+06	2.13835e+06	1.85889e+06	1.82341e+06	1.56992e+06	1.76871e+06	1.88773e+06	1.7429e+06	1.81674e+06	-	-	10056243	-	-	-
MEDP1742	Ala-Phe	L-丙氨酰-L-苯丙氨酸	Amino acid and Its metabolites	氨基酸及其代谢物	Small Peptide	小肽	237.1	236.116	[M+H]+	C12H16N2O3	2	132015	158697	121673	254912	177389	181329	169191	157494	221293	228088	243780	241181	174837	111585	174218	129005	149644	145192	161401	177876	194349	-	HMDB0028694	96814	3061-90-3	73807	-
MEDP2365	Ala-Pro	丙氨酸-脯氨酸	Amino acid and Its metabolites	氨基酸及其代谢物	Small Peptide	小肽	187.1	186.1	[M+H]+	C8H14N2O3	1	1.34883e+06	1.23553e+06	1.42642e+06	1.1977e+06	1.27208e+06	1.06937e+06	1.172e+06	1.17728e+06	1.1059e+06	1.31804e+06	1.12691e+06	1.13774e+06	1.13275e+06	1.33873e+06	1.19985e+06	1.31225e+06	1.28449e+06	1.11879e+06	1.23035e+06	1.24818e+06	1.18191e+06	-	HMDB0028695	83525	13485-59-1	73393	-
MW0144735	Ala-Ser-Ser-Thr-Lys	-	Amino acid and Its metabolites	氨基酸及其代谢物	Small Peptide	小肽	493.266	492.254	[M+H]+	C19H36N6O9	2	65965.5	57992.1	77701.2	67490.6	37460.1	65437	50733.8	49999.3	62264	52565.6	64213.7	56543.8	67835.3	56925.2	55824.7	47077.2	51038.1	52314.4	38917	62831.4	49545.9	-	-	-	-	-	-
MW0144745	Ala-Thr-His	L-丙氨酰-L-苏氨酰-L-组氨酸	Amino acid and Its metabolites	氨基酸及其代谢物	Small Peptide	小肽	369.186	327.154	[M+CH3CN+H]+	C13H21N5O5	2	70965.8	63559.2	53922.2	65474	79185.8	57981.7	62037.8	60089.6	51510.4	50897.6	41457.6	49968.6	47107.8	57672.6	57052.7	65350.6	67149.4	52844.2	58699.6	48032.2	39752.9	-	-	145453678	-	-	-
MW0144747	Ala-Thr-Ile-Lys	-	Amino acid and Its metabolites	氨基酸及其代谢物	Small Peptide	小肽	432.28	431.274	[M+H]+	C19H37N5O6	2	187968	139610	150472	385458	229048	196760	184568	267724	135373	150572	209884	358998	175169	422825	410272	203870	213533	191630	115911	103533	133366	-	-	-	-	-	-
MW0144790	Ala-Val-Asn-Asp	-	Amino acid and Its metabolites	氨基酸及其代谢物	Small Peptide	小肽	418.193	417.186	[M+H]+	C16H27N5O8	2	1.41308e+06	1.01422e+06	417803	1.4975e+06	1.11727e+06	1.10388e+06	972693	930486	1.40881e+06	2.7085e+06	1.33549e+06	1.23347e+06	1.10281e+06	991672	791344	841159	1.62137e+06	1.45442e+06	1.00212e+06	1.11562e+06	1.10801e+06	-	-	-	-	-	-
MEDN2101*032	Aldehydo-D-altrose	（2S，3R，4R，5R）-2,3,4,5,6-五羟基己醛	Carbohydrates and Its metabolites	碳水化合物及其代谢物	Sugars	糖类	179.1	180.064	[M-H]-	C6H12O6	2	281775	270062	281517	329997	199294	279574	323301	347836	946475	220938	283338	243778	166391	301136	567800	206871	158064	185373	310049	247065	310008	-	-	94780	1990-29-0	-	-
MEDN1476	Allantoic acid	尿囊酸	Amino acid and Its metabolites	氨基酸及其代谢物	Amino acid derivatives	氨基酸衍生物	175	176.054	[M-H]-	C4H8N4O4	2	5340.8	14448.6	8097.36	13885.9	9179.73	11369.3	10860.9	10987.6	7497.88	15005	23868.3	22101.5	12120.8	13497.6	12580.2	15121.3	11466.2	12630.1	19767.5	6777.17	16059.5	C00499	HMDB0001209	203	99-16-1	30837	343
MEDN0032	Allantoin	尿囊素	Organic acid and Its derivatives	有机酸及其衍生物	Organic acid and Its derivatives	有机酸及其衍生物	157	158.044	[M-H]-	C4H6N4O3	2	6.93879e+06	6.1172e+06	6.31524e+06	6.95881e+06	7.64049e+06	7.95538e+06	6.56192e+06	7.10974e+06	6.74222e+06	7.8799e+06	7.42773e+06	8.59802e+06	7.9775e+06	7.98585e+06	8.23175e+06	8.60571e+06	8.56909e+06	9.36462e+06	7.99648e+06	7.85674e+06	7.82342e+06	C01551	HMDB0000462	204	97-59-6	15676	89
MW0122783	Aloxistatin	阿洛司他汀	Heterocyclic compounds	杂环化合物	Heterocyclic compounds	杂环化合物	685.439	342.215	[2M+H]+	C17H30N2O5	2	238624	152217	130876	179322	105183	169869	65862.9	102378	131804	59338.4	87471.4	28881.7	47919.2	30143.9	29914.7	23732.7	37607.6	34418	91409.5	43656.9	56338.4	C76913	-	65663	88321-09-9	-	-
MW0110905	Altretamine	奥曲他明	Alcohol and amines	醇、胺类	Amines	胺类	228.195	210.159	[M+NH4]+	C9H18N6	2	1.63401e+06	1.45935e+06	1.71659e+06	1.47628e+06	1.21036e+06	1.24876e+06	1.4542e+06	1.44598e+06	1.38974e+06	1.14299e+06	1.2447e+06	1.29766e+06	1.38436e+06	1.46098e+06	1.46863e+06	1.14802e+06	1.27045e+06	1.07447e+06	1.66129e+06	1.5265e+06	1.75332e+06	-	HMDB0014631	2123	645-05-6	24564	-
MEDN0478	Aminomalonic Acid	氨基丙二酸	Organic acid and Its derivatives	有机酸及其衍生物	Organic acid and Its derivatives	有机酸及其衍生物	118	119.022	[M-H]-	C3H5NO4	2	774328	772153	693919	587080	645468	725959	436699	535140	456499	489230	437980	555234	441281	420871	455017	489247	472343	517315	596110	493472	506592	C00872	HMDB0001147	100714	1068-84-4	17475	-
MEDP2349	Ammeline	三聚氰酸二酰胺	Heterocyclic compounds	杂环化合物	Heterocyclic compounds	杂环化合物	128.1	127.049	[M+H]+	C3H5N5O	2	309253	309286	215382	155090	281520	118390	293451	266288	253953	234694	111715	283809	252103	182433	275904	96705	259163	221325	228386	232856	215889	C08733	-	135408770	645-92-1	-	-
MEDP2059	Androstenediol	雄烯二醇	Hormones and hormone related compounds	激素及激素相关物质	Hormones and hormone related compounds	激素及激素相关物质	291.2	290.225	[M+H]+	C19H30O2	2	793479	941391	947887	851862	727939	852539	789813	858887	824643	639344	710217	706819	726466	742285	701683	767476	625603	654435	685054	805277	791513	C04295	HMDB0003818	10634	521-17-5	2710	6983
MW0015784	Androstenedione	雄烯二酮	Hormones and hormone related compounds	激素及激素相关物质	Hormones and hormone related compounds	激素及激素相关物质	321.169	286.193	[M+Cl]-	C19H26O2	3	211323	178479	160808	264896	232644	189551	216837	224533	170092	218047	219738	245565	264110	251234	257783	235944	213367	142929	174512	153577	161391	C00280	HMDB0000053	6128	-	16422	2795
MW0137358	Angelicin	异补骨脂素	Heterocyclic compounds	杂环化合物	Heterocyclic compounds	杂环化合物	255.026	186.032	[M+Na+HCOOH]+	C11H6O3	1	3.42759e+06	3.24635e+06	3.16426e+06	2.96867e+06	2.68857e+06	2.59541e+06	2.56833e+06	2.35911e+06	2.55146e+06	2.44936e+06	2.49822e+06	2.68845e+06	2.6823e+06	2.62971e+06	2.73963e+06	2.4014e+06	2.30695e+06	2.27249e+06	2.82111e+06	2.3917e+06	2.60509e+06	C09060	HMDB0033930	10658	523-50-2	28928	-
MEDP1644	Aniline	苯胺	Alcohol and amines	醇、胺类	Amines	胺类	94.1	93.0578	[M+H]+	C6H7N	1	400905	148612	379488	198024	282502	322921	406864	161488	369546	449320	952498	1.14304e+06	756274	725084	885179	367267	974623	387771	611469	615849	610897	C00292	HMDB0003012	6115	62-53-3	17296	489
MW0015798	Annocherin A	番荔枝素A	Aldehyde,Ketones,Esters	醛、酮、酯类	Esters	酯类	406.274	406.272	[M-]-	C24H38O5	3	26588.5	17264.7	24612.9	17268	17422.2	22417.4	19839.8	20507.6	25873.6	20538.1	20925.4	27489.3	20649.4	9456.05	19411.1	25005.3	15678.2	11710.9	16471.3	18056.2	16216.5	-	HMDB0033399	131751415	-	-	-
MEDN0649	Anthranilic acid	邻氨基苯甲酸	Benzene and substituted derivatives	苯及其衍生物	Phenolic acids	酚酸类	136	137.048	[M-H]-	C7H7NO2	2	138599	140627	150276	167964	228141	352585	253545	164366	186877	381846	371525	527011	389295	161747	228135	211021	195337	180411	235036	234230	236238	C00108	HMDB0001123	227	118-92-3	30754	6018
MW0145264	Arg-Arg-Phe	L-精氨酰-L-精氨酰-L-苯丙氨酸	Amino acid and Its metabolites	氨基酸及其代谢物	Small Peptide	小肽	478.293	477.281	[M+H]+	C21H35N9O4	2	1.28505e+07	12657763	8.23197e+06	1.10365e+07	3.82547e+06	9.88762e+06	2.76284e+06	5.87054e+06	2.68307e+06	4.52369e+06	1.72853e+06	2.11776e+06	4.14764e+06	4.01126e+06	2.84321e+06	4.17844e+06	3.62999e+06	4.3349e+06	4.43186e+06	4.09105e+06	2.74168e+06	-	-	52943436	-	-	-
MW0145270	Arg-Asn-Gln	L-精氨酰-L-天冬氨酰-L-谷氨酰胺	Amino acid and Its metabolites	氨基酸及其代谢物	Small Peptide	小肽	833.429	416.213	[2M+H]+	C15H28N8O6	2	7378.17	7787.73	18800.9	63236.7	182818	21357.4	20723.1	8699.56	19848.7	308429	17923.1	11948.1	9855.09	22382.6	16422.4	16664.5	70539.8	72226.3	42904.5	37210	29645.4	-	-	145453743	-	-	-
MW0145280	Arg-Asn-Leu-Phe-Gly	-	Amino acid and Its metabolites	氨基酸及其代谢物	Small Peptide	小肽	690.294	605.329	[M+K+HCOOH]+	C27H43N9O7	2	67336	49282.4	51512.9	57835	13397.6	41474	29285.7	33851	27677.4	14591.8	10980.6	27515.1	27373.4	33316.6	12387.9	18007.8	10672.2	25268.5	21595.3	31045.8	19161.2	-	-	-	-	-	-
MW0145316	Arg-Cys-Ser	L-精氨酰-L-半胱氨酰-L-丝氨酸	Amino acid and Its metabolites	氨基酸及其代谢物	Small Peptide	小肽	365.163	364.153	[M+H]+	C12H24N6O5S1	2	147091	256320	95021.7	81909.7	43838.7	82693.9	39864.7	82274.4	42997.7	8229.52	2810.46	4277.39	4955.02	6755.27	8964.25	13095.5	22162.2	7985.64	31009.3	41427.7	28921.8	-	-	145453784	-	-	-
MEDP2558*139	Arg-Gly	L-精氨酸-L-甘氨酸	Amino acid and Its metabolites	氨基酸及其代谢物	Small Peptide	小肽	232.1	231.133	[M+H]+	C8H17N5O3	2	34106.7	33386.9	37670.8	39743.3	25400.5	26769.2	37068.7	97573.6	38869.3	42154.8	57559.3	17880	36386.6	110153	52400.7	67633.6	23154.1	98765.5	32608.6	38558.3	50603.5	-	HMDB0028709	142765	108347-93-9	-	-
MW0145390	Arg-Ile-Glu-Asp	-	Amino acid and Its metabolites	氨基酸及其代谢物	Small Peptide	小肽	531.273	531.265	[M+]+	C21H37N7O9	2	134026	180073	97336.4	133180	152977	190270	98929	33549.2	25968.3	9154.86	13880.2	11876.7	11658.2	11292.1	10482.4	14598.7	15416.1	16841.2	9661.78	11950.2	11796	-	-	-	-	-	-
MW0145418	Arg-Leu-Leu-Asn-Asn	-	Amino acid and Its metabolites	氨基酸及其代谢物	Small Peptide	小肽	628.358	628.366	[M+]+	C26H48N10O8	2	1.79446e+06	1.34772e+06	1.19653e+06	3.5408e+06	1.78221e+06	1.75768e+06	2.33617e+06	1.21814e+06	1.39178e+06	832517	593247	754883	935079	630942	1.08366e+06	1.37288e+06	511761	215311	1.07675e+06	1.44674e+06	596779	-	-	-	-	-	-
MEDN1914	Arg-Pro	L-精氨酸-L-脯氨酸	Amino acid and Its metabolites	氨基酸及其代谢物	Small Peptide	小肽	270.2	271.164	[M-H]-	C11H21N5O3	2	39824.9	28549.5	37844.2	32853.7	29761.8	35188.6	32200.2	36516.4	42491.5	21907.3	25553.1	29276.4	39211.7	26547.8	29545	26053.2	13279.7	20574.6	21577.7	24558.3	27892.8	-	HMDB0028717	151003	2418-69-1	141419	-
MW0145499	Arg-Ser-Lys-Arg	-	Amino acid and Its metabolites	氨基酸及其代谢物	Small Peptide	小肽	546.355	545.34	[M+H]+	C21H43N11O6	2	1.35958e+07	1.23376e+07	1.18321e+07	1.60244e+07	1.51846e+07	1.14831e+07	7.97716e+06	9.59738e+06	9.65687e+06	7.19154e+06	6.07315e+06	1.12635e+07	1.18231e+07	7.44497e+06	9.60589e+06	8.68722e+06	4.04399e+06	8.29022e+06	7.18435e+06	6328479	7.43039e+06	-	-	-	-	-	-
MW0145509	Arg-Thr-Ala-Arg	-	Amino acid and Its metabolites	氨基酸及其代谢物	Small Peptide	小肽	520.332	502.298	[M+NH4]+	C19H38N10O6	2	247558	152744	255135	414593	238223	195406	194860	270863	104398	192823	207027	482930	237523	512071	359760	186152	175305	237924	131748	124169	153550	-	-	-	-	-	-
MW0145522	Arg-Thr-Lys-Arg	-	Amino acid and Its metabolites	氨基酸及其代谢物	Small Peptide	小肽	560.371	559.355	[M+H]+	C22H45N11O6	2	5.19596e+07	2.1228e+07	6.17057e+07	7.58502e+07	6.27618e+07	7.17321e+07	6.98372e+07	5.58729e+07	5.37106e+07	4.18541e+07	3.744e+07	4.0421e+07	4.75778e+07	4.53864e+07	3.86239e+07	4.14357e+07	3.50186e+07	3.89764e+07	3.65503e+07	3.34591e+07	3.0879e+07	-	-	-	-	-	-
MW0145537	Arg-Tyr-Asn-Glu	-	Amino acid and Its metabolites	氨基酸及其代谢物	Small Peptide	小肽	580.261	580.261	[M+]+	C24H36N8O9	2	407816	329539	320204	416881	277108	361728	302118	574154	156715	120575	168771	112503	172369	136832	179676	109259	159298	135793	146944	141733	145612	-	-	-	-	-	-
MEDN1938	Arg-Val	精氨酸-缬氨酸	Amino acid and Its metabolites	氨基酸及其代谢物	Small Peptide	小肽	272.2	273.18	[M-H]-	C11H23N5O3	2	5005	33377.3	24417.5	24032.6	26056.8	36310.7	29103.5	38982.6	37432.3	36889	28211.3	20121.5	10005	41694.6	56421	40691	22963.1	23452.8	21363.8	23240.4	34187.9	-	HMDB0028722	6992654	2896-20-0	73823	-
MW0137420	Artonin C	青蒿素C	Heterocyclic compounds	杂环化合物	Heterocyclic compounds	杂环化合物	678.241	678.246	[M+]+	C40H38O10	3	18436.8	21598.7	17493.7	23119	17746	19697.3	20250.7	15403.7	16693	15958.7	19029.8	11457.9	17090.9	18167.3	12001	17230.1	16902.5	16467	24899.1	21400.3	11687	-	HMDB0035964	14681571	128553-97-9	-	-
MW0015942	Asiatic acid	亚洲酸	Organic acid and Its derivatives	有机酸及其衍生物	Organic acid and Its derivatives	有机酸及其衍生物	523.308	488.35	[M+Cl]-	C30H48O5	2	470237	377337	347903	453782	501348	375333	343279	276479	313284	367288	302268	402723	388038	348998	441110	501464	455591	309884	342889	408074	379554	C08617	-	119034	464-92-6	-	-
MW0145679	Asn-Arg-Phe-Lys	-	Amino acid and Its metabolites	氨基酸及其代谢物	Small Peptide	小肽	562.312	563.318	[M-H]-	C25H41N9O6	2	740277	826865	715852	848944	803997	756554	634083	566331	500604	518877	521102	560941	643649	826428	650630	1.15577e+06	983257	917248	966430	724751	920889	-	-	-	-	-	-
MW0145692	Asn-Asn-Phe-Ser-Lys	-	Amino acid and Its metabolites	氨基酸及其代谢物	Small Peptide	小肽	608.289	608.292	[M+]+	C26H40N8O9	2	96891.3	188645	153862	180685	115025	197539	83945.3	57261.4	45976	35164.2	27332.6	35586.5	30736.7	25907.2	55626.3	45481.7	43981.5	34242.2	48708.9	43389.1	24897.2	-	-	-	-	-	-
MEDN1922	Asn-Glu	L-天冬酰胺-L-谷氨酸	Amino acid and Its metabolites	氨基酸及其代谢物	Small Peptide	小肽	260.1	261.096	[M-H]-	C9H15N3O6	2	47828.7	41385.7	62701.4	50726.1	42480.9	14858.7	45194.8	28869.3	51186.6	16118.5	33787.5	21861.4	41804	50714.8	20797.1	20800.4	56730.5	40517.8	74596.4	59981.5	51342.7	-	HMDB0028730	7019991	20917-58-2	73824	-
MW0145798	Asn-Ile-Thr-Glu	-	Amino acid and Its metabolites	氨基酸及其代谢物	Small Peptide	小肽	534.236	475.228	[M+CH3COO]-	C19H33N5O9	2	290114	312525	177156	174415	249814	249405	112501	234620	109145	206404	126055	159706	195455	209939	136379	178601	208274	244958	143800	191134	267313	-	-	-	-	-	-
MW0145833	Asn-Lys-Leu-Arg	-	Amino acid and Its metabolites	氨基酸及其代谢物	Small Peptide	小肽	547.374	529.334	[M+NH4]+	C22H43N9O6	2	605772	491703	533317	503510	571410	358844	380984	410653	233578	191411	164388	194805	364984	492469	163986	212567	166017	343117	286434	230699	285715	-	-	-	-	-	-
MW0145924	Asn-Tyr-Arg-Asp	-	Amino acid and Its metabolites	氨基酸及其代谢物	Small Peptide	小肽	565.237	566.245	[M-H]-	C23H34N8O9	2	49114.5	58988	98732.9	83363.7	174475	117188	65044.1	83828	86910.2	52188.7	101390	63326.6	34906.6	26276.7	136675	43388.4	74304.1	123818	94868.3	54383.9	75076.9	-	-	-	-	-	-
MW0145998	Asn-TyrMe-OH	-	Amino acid and Its metabolites	氨基酸及其代谢物	Small Peptide	小肽	459.151	417.117	[M+CH3CN+H]+	C19H19N3O8	2	1.02824e+06	1.08919e+06	1.08109e+06	991883	889121	980059	855433	882033	885474	832655	876929	968829	916195	866829	849781	868685	856974	751376	893318	837354	895554	-	-	-	-	-	-
MW0145959	Asn-Val-Phe-Lys	-	Amino acid and Its metabolites	氨基酸及其代谢物	Small Peptide	小肽	507.297	506.285	[M+H]+	C24H38N6O6	2	156800	148551	168224	154761	117136	144577	163071	128782	89322.8	33317.1	50418.8	51592.6	60582.3	69441.1	51651.1	54420.8	34431.9	63828.9	49411.2	33146.1	40099.6	-	-	-	-	-	-
MW0146009	Asp-Ala-Lys-Arg	-	Amino acid and Its metabolites	氨基酸及其代谢物	Small Peptide	小肽	487.269	488.271	[M-H]-	C19H36N8O7	2	121133	283397	166256	89074.5	143413	271959	60008.4	61830.3	53528.2	34320	66854.1	50921.9	81349.4	92291	84011	50496.1	23956.6	35606.3	90180.1	87764.5	82216.5	-	-	-	-	-	-
MW0146018	Asp-Arg-Asn-Lys	-	Amino acid and Its metabolites	氨基酸及其代谢物	Small Peptide	小肽	531.277	531.277	[M+]+	C20H37N9O8	2	149570	114210	172353	170206	257672	204119	241192	400787	340069	318003	908162	610860	447805	338497	334824	436387	484659	405346	333322	363050	357655	-	-	-	-	-	-
MEDN1933	Asp-Gly	天冬氨酸-甘氨酸	Amino acid and Its metabolites	氨基酸及其代谢物	Small Peptide	小肽	189.1	190.15	[M-H]-	C6H10N2O5	2	21010.5	11083.3	23384.3	18475.3	10431.8	17125.3	21420.8	26375.1	18730.3	17942.1	16589.3	25832	30048.5	15233.4	16285.8	19748.6	9345.11	23715.4	18999.9	25840.1	22591.9	-	-	151148	3790-51-0	-	-
MEDP2438*147	Asp-Ile	天冬酰胺-异亮氨酸	Amino acid and Its metabolites	氨基酸及其代谢物	Small Peptide	小肽	247.1	246.12	[M+H]+	C10H18N2O5	1	372425	359283	124027	503311	319664	186219	142159	210115	374195	370684	186883	191605	136837	126003	114324	96947	162377	329808	194491	223901	214925	-	-	21845165	-	-	-
MW0146147	Asp-Ile-His-Arg	-	Amino acid and Its metabolites	氨基酸及其代谢物	Small Peptide	小肽	538.264	539.282	[M-H]-	C22H37N9O7	2	25406.5	33420.8	24660.6	54161.2	65149.6	41177.3	33412.6	64479.6	50057.3	27271.1	54641.5	77163.8	55669.5	48425.2	78058.8	45529.4	56459.1	86170.9	46586.5	54114.6	54128.5	-	-	-	-	-	-
MEDN2001	Asp-Leu	天冬氨酸-亮氨酸	Amino acid and Its metabolites	氨基酸及其代谢物	Small Peptide	小肽	245.1	246.122	[M-H]-	C10H18N2O5	1	90200.2	117416	38877.3	152107	92458.6	60888	51861.8	61564.6	116813	129142	60828.2	63122.6	44972.8	47802.3	38493.3	28824.8	53494.1	97959.3	66855.2	71884	72677.8	-	-	6992367	3062-14-4	-	-
MW0146364	Asp-Nap-OH	-	Amino acid and Its metabolites	氨基酸及其代谢物	Small Peptide	小肽	439.113	438.106	[M+H]+	C22H18N2O8	2	723823	814645	663082	761780	757106	696938	699801	657612	641844	666411	665286	784440	693214	690054	649452	614404	708766	737007	795307	767994	750915	-	-	-	-	-	-
MEDP0037	Asp-Phe	L-冬胺基乙酸-L-苯丙胺基乙酸	Amino acid and Its metabolites	氨基酸及其代谢物	Small Peptide	小肽	281.3	280.106	[M+H]+	C13H16N2O5	2	125905	86636.7	57017.8	116460	80616.9	12721.7	44266.5	42428.7	85012.5	60619.7	55833.4	52242.1	52193.8	38664.6	40522.8	40552	56763.2	70078.8	65036.6	54303.6	63322.8	-	HMDB0000706	93078	13433-09-5	73830	5674
MW0146362	Aspartylmethionine	Asp Met	Amino acid and Its metabolites	氨基酸及其代谢物	Small Peptide	小肽	263.068	264.078	[M-H]-	C9H16N2O5S	2	458525	285135	309196	285302	273677	262448	269061	290606	296634	274831	267445	267651	282580	299127	309298	406378	251364	272959	294705	252124	268297	-	HMDB0028759	21488123	-	-	-
MW0113946	Asperuloside	曲霉甙	Others	其他	Others	其他	473.133	414.116	[M+CH3COO]-	C18H22O11	3	740102	751448	653822	626504	628760	694701	582106	621681	553943	559102	654667	568726	664615	616199	650996	577392	520945	651658	712048	547397	614123	C09769	-	84298	14259-45-1	-	-
MEDP1744	Astaxanthin	虾青素	Others	其他	Others	其他	597	596.387	[M+H]+	C40H52O4	2	1.04922e+07	1.3753e+07	1.21787e+07	9.22287e+06	1.63403e+07	8.88648e+06	1.03626e+07	9.50438e+06	8.47631e+06	7.93639e+06	8.32462e+06	8.9706e+06	8.96729e+06	8.44984e+06	8.03101e+06	9.62039e+06	6.89674e+06	5.10253e+06	4.87311e+06	7.28911e+06	6.01814e+06	C08580	HMDB0002204	5281224	472-61-7	40968	3671
MW0137430	Astilbin	落新妇苷	Heterocyclic compounds	杂环化合物	Heterocyclic compounds	杂环化合物	497.133	450.116	[M+HCOO+2H]+	C21H22O11	2	76519.5	87503.4	89186	68604.7	54476.4	65723.3	58073.7	101465	62191.9	18241.3	26566	21784.9	55126.1	39095.1	27713.7	10499.5	23074	19353.4	48449.9	48743.5	44194.8	C17449	HMDB0033850	119258	29838-67-3	38200	-
MW0137438	Atrovirisidone	阿托韦西酮	Aldehyde,Ketones,Esters	醛、酮、酯类	Ketones	酮类	425.166	426.168	[M-H]-	C24H26O7	3	43964.6	28723.2	26352.4	68284.5	61418.9	51537.6	69963.3	30002.9	36405.4	39028.5	36476.7	16623.7	45471.4	37155.5	35102.2	24517.3	17576.8	29834.5	25120.5	29646.6	35780.9	-	HMDB0036982	10342405	-	-	-
MW0015996	Aucubin	奥库宾	Steroids	甾体	Steroid	甾体	362.14	346.126	[M+NH4-2H]-	C15H22O9	2	8035.95	11144.7	9644.93	9887.01	5536.56	7132.15	5617.78	5230	4161.82	13476.1	17227.8	16306	18757.9	8453.9	13710.5	9209.29	11477.3	10188	10770	9016.35	10456.4	C09771	-	91458	479-98-1	-	-
MEDN0300	Azelaic Acid	壬二酸	Organic acid and Its derivatives	有机酸及其衍生物	Organic acid and Its derivatives	有机酸及其衍生物	187.1	188.105	[M-H]-	C9H16O4	1	3.46293e+06	4.92902e+06	3.43483e+06	3.24332e+06	3.20029e+06	7.52549e+06	2.61159e+06	3.48625e+06	2.53473e+06	2.89504e+06	4.30501e+06	4.179e+06	5.67886e+06	2.78764e+06	2.99203e+06	3.43989e+06	3.89167e+06	6.99801e+06	3.23022e+06	3.04561e+06	3.31017e+06	C08261	HMDB0000784	2266	123-99-9	48131	5750
MEDP2753	Azelaoyl PAF	壬二酰PAF	FA	脂肪酰类	Others	其他	652.4	651.448	[M+H]+	C33H66NO9P	2	136234	121537	194207	326810	150886	172419	149567	241696	124855	134832	213084	419070	169953	537288	240290	167642	141717	271319	110703	114276	102909	-	-	17757205	354583-69-0	-	-
MW0125286	BIX 01294 Trihydrochloride	BIX 01294 三盐酸盐	Benzene and substituted derivatives	苯及其衍生物	Benzene and substituted derivatives	苯及其衍生物	508.34	600.233	[M+NH4]+	C28H41Cl3N6O2	2	4.56125e+06	2.38628e+06	2.70449e+06	3.14329e+06	2.5918e+06	1.44718e+06	2.95743e+06	1.62937e+06	1.27593e+06	1.48253e+06	819787	837219	2.1208e+06	1.53919e+06	920022	1.19984e+06	1.2046e+06	907421	1.58834e+06	1.73981e+06	1.61457e+06	-	-	46945860	-	-	-
MW0146871	BROMO-3-HYDROXY-4-(SUCCIN-2-YL)-CARYOLANE-LACTONE	-	Others	其他	Others	其他	397.095	400.107	[M-H]-	C19H27BrO4	2	769801	1.2848e+06	1.00974e+06	775787	963872	1.06134e+06	1.15418e+06	923875	1.13792e+06	1.09756e+06	1.09925e+06	1.00353e+06	990104	1.08867e+06	856767	988663	852196	970461	1.01141e+06	925176	1.24965e+06	-	-	-	-	-	-
MW0146516	Bacteriochlorophyll	细菌叶绿素	Others	其他	Others	其他	910.553	910.546	[M+]+	C55H74MgN4O6	3	211412	108516	164689	127919	132715	44444.6	58060	30658.9	21475.3	11747.7	3330.33	25472.5	5069.28	10618.8	8867.32	5994.97	16466.9	24654.5	17850.6	34932.9	16436.3	C11242	-	11953947	17499-98-8	-	-
MEDN1649	Barbital	巴比妥	Heterocyclic compounds	杂环化合物	Heterocyclic compounds	杂环化合物	183.1	184.085	[M-H]-	C8H12N2O3	1	1.25257e+07	1.2342e+07	1.26809e+07	1.32834e+07	1.26195e+07	1.27424e+07	1.29716e+07	1.242e+07	1.27022e+07	1.28066e+07	1.19149e+07	1.34236e+07	1.29849e+07	1.31027e+07	1.26345e+07	1.28432e+07	1.3626e+07	1.30132e+07	1.23949e+07	1.1888e+07	1.23183e+07	D01740	HMDB0062202	2294	57-44-3	-	-
MEDP0729	Barbituric acid	巴比妥酸	Heterocyclic compounds	杂环化合物	Heterocyclic compounds	杂环化合物	129	128.022	[M+H]+	C4H4N2O3	1	3.6686e+06	4.2752e+06	3.21509e+06	2657915	2.29878e+06	2.20136e+06	2.24172e+06	2.68263e+06	2.54965e+06	2.08729e+06	1615785	1892495	2.46181e+06	2.36996e+06	2.41353e+06	2656215	2301790	2.08331e+06	2517055	3076210	2.55352e+06	C00813	HMDB0041833	6211	67-52-7	16294	-
MW0115063	Bardoxolone methyl	甲基巴多索隆	Organic acid and Its derivatives	有机酸及其衍生物	Organic acid and Its derivatives	有机酸及其衍生物	506.323	505.319	[M+H]+	C32H43NO4	2	394069	351947	253308	295491	262491	123323	119648	154735	101629	96611.8	40234.5	64591.9	110447	107518	98027.8	79205.8	83159.7	84096.9	114970	162269	117021	-	-	400769	218600-53-4	-	-
MW0146556	Bellendine	贝伦丁	Heterocyclic compounds	杂环化合物	Heterocyclic compounds	杂环化合物	204.102	205.11	[M-H]-	C12H15NO2	3	891394	944762	943892	987294	962184	983054	1.01517e+06	1.00364e+06	957068	873896	836744	989442	941426	909473	876406	881301	854480	849580	873416	854986	925083	C10846	-	442996	32152-73-1	-	-
MW0123028	Bendamustine hydrochloride	盐酸苯达莫司汀	Others	其他	Medicine	药物	402.096	393.078	[M+HCOO]-	C16H22Cl3N3O2	2	30846.6	35247.6	38571.8	36057.9	44574.6	35650	40393.9	35402.7	39610.6	30265.6	31609.5	33663.9	36027.7	39361.8	33983.5	33188.3	34269.6	29550.9	30588.1	35233.7	32662.4	-	-	77082	3543-75-7 | 97832-05-8	-	-
MEDP1033	Benzaldehyde	苯甲醛	Benzene and substituted derivatives	苯及其衍生物	Benzene and substituted derivatives	苯及其衍生物	107	106.042	[M+H]+	C7H6O	1	9.37383e+06	8.68148e+06	8.36238e+06	8.07226e+06	8.0549e+06	7.60737e+06	7.17488e+06	7.66113e+06	7.63533e+06	7.14824e+06	7.61224e+06	7.9444e+06	7.00531e+06	7.21282e+06	7.21352e+06	6.85369e+06	8.00202e+06	7.35711e+06	7.13006e+06	7.39864e+06	7.49408e+06	C00261	HMDB0006115	240	100-52-7	17169	-
MW0006166	Benzamidine	苯甲脒	Benzene and substituted derivatives	苯及其衍生物	Benzene and substituted derivatives	苯及其衍生物	167.085	120.069	[M+HCOO+2H]+	C7H8N2	2	3.42289e+06	3.15873e+06	3.12776e+06	3.23364e+06	2.84802e+06	3.22824e+06	3.13634e+06	2.47338e+06	3.05723e+06	2.48485e+06	2.55156e+06	3.05897e+06	2.7138e+06	3.30871e+06	2.49806e+06	2.49136e+06	2.37093e+06	2.67057e+06	2.17913e+06	2.75879e+06	2.79073e+06	C01784	HMDB0248970	2332	618-39-3	-	-
MW0006241	Benzobicyclon	苯并双环	Benzene and substituted derivatives	苯及其衍生物	Benzene and substituted derivatives	苯及其衍生物	445.044	446.041	[M-H]-	C22H19ClO4S2	3	202406	276339	430005	382887	306495	371593	404374	394421	397767	258998	334440	266549	304480	371907	372012	341930	282184	278763	365263	411117	359329	C18536	-	11236201	156963-66-5	-	-
MEDN0085	Benzoylformic Acid	苯乙醛酸	Benzene and substituted derivatives	苯及其衍生物	Phenolic acids	酚酸类	149	150.032	[M-H]-	C8H6O3	1	108483	52327.9	123209	121083	134086	104503	90149.9	121233	110487	125680	138979	169906	97321.4	109605	100714	119816	129617	106687	113216	111796	105578	C02137	HMDB0001587	11915	611-73-4	18280	-
MW0106502	Benzyl n-[(2s)-4-methyl-1-[[(2r)-4-methyl-1-[[(2s)-4-methyl-1-oxopentan-2-yl]amino]-1-oxopentan-2-yl]amino]-1-oxopentan-2-yl]carbamate	苄基 n-[(2s)-4-methyl-1-[[(2r)-4-methyl-1-[[(2s)-4-methyl-1-oxopentan-2-yl]amino]-1-oxopentan -2-基]氨基]-1-氧代戊烷-2-基]氨基甲酸酯	Organic acid and Its derivatives	有机酸及其衍生物	Organic acid and Its derivatives	有机酸及其衍生物	476.309	475.305	[M+H]+	C26H41N3O5	2	1.38099e+06	1.07633e+06	1.40515e+06	1.19095e+06	1.26645e+06	937286	821689	951656	720709	634292	600748	547720	654695	455035	610987	674039	575181	453122	686761	621859	692714	-	-	45103781	-	-	-
MEDP0039	Betaine	甜菜碱	Others	其他	Others	其他	118.1	117.079	[M+H]+	C5H11NO2	1	7908790	3.7219e+06	4.51813e+06	3.34057e+06	3.53313e+06	2.73265e+06	3.15224e+06	2.85501e+06	3.41965e+06	2.31863e+06	2.2989e+06	2.52621e+06	2.89549e+06	2.49951e+06	2.243e+06	2.76734e+06	2.53066e+06	2.68145e+06	2.60968e+06	2.98837e+06	2.84658e+06	C00719	HMDB0000043	247	107-43-7	17750	287
MEDP0363	Biopterin	生物蝶呤	Heterocyclic compounds	杂环化合物	Pteridines and derivatives	蝶啶及其衍生物	238.1	237.086	[M+H]+	C9H11N5O3	1	146728	128484	155828	117796	125305	122548	146559	155171	133721	100188	99062.8	171573	115599	197781	177148	131378	130490	93196.8	129141	139792	115170	C06313	HMDB0000468	445040	22150-76-1	63931	247
MEDP0143	Biotin	D-生物素	CoEnzyme and vitamins	辅酶和维生素	CoEnzyme and vitamins	辅酶和维生素	245.1	244.088	[M+H]+	C10H16N2O3S	2	238004	159479	252546	208319	138417	192967	204866	175453	214387	305057	224248	460167	246260	147234	220614	160035	196784	207040	190342	197608	217172	C00120	HMDB0000030	171548	58-85-5	15956	243
MEDP1196	Biotinamide	生物素酰胺	Alcohol and amines	醇、胺类	Polyamines	多胺	244.1	243.104	[M+H]+	C10H17N3O2S	2	187435	161906	247801	137589	118102	105412	93895.9	110803	117809	96004	91230.2	128394	89213.2	98845.1	77918.3	91170	109415	132978	145288	123110	161957	C01893	HMDB0001458	5006	6929-42-6	16615	6255
MW0159646	Boric acid	硼酸	Others	其他	Others	其他	80.0469	62.0175	[M+NH4]+	H3BO3	3	2.46096e+07	2.49354e+07	2.38972e+07	2.41917e+07	2.50177e+07	22375112	2.34231e+07	2.19183e+07	2.27481e+07	2.25784e+07	2.35687e+07	2.18491e+07	2.13675e+07	2.03162e+07	2.2164e+07	2.08986e+07	2.2464e+07	2.0748e+07	2.17658e+07	2.20734e+07	2.23682e+07	C12486	HMDB35731	-	10043-35-3	33118	-
MW0146866	Brevianamide F	Brevianamide F；环（L-Trp-L-Pro）	Alcohol and amines	醇、胺类	Amines	胺类	306.118	283.132	[M+Na]+	C16H17N3O2	3	21066.1	15640.5	17391.9	73310.3	73326.7	36827.3	15772	15662.8	17493.6	117978	96500.1	74624.9	17942.9	20384.6	17534.7	51469.1	91911.1	85172.3	76075	60367.3	70251.9	C20563	-	181567	38136-70-8	-	-
MW0006430	Buprenorphine	丁丙诺啡	Benzene and substituted derivatives	苯及其衍生物	Benzene and substituted derivatives	苯及其衍生物	466.294	467.304	[M-H]-	C29H41NO4	2	1.07424e+06	1.02418e+06	957013	835239	713991	1.15309e+06	519268	741970	519593	707289	421077	773402	743461	1.01261e+06	844327	990932	1.10744e+06	795177	836259	854671	858506	C08007	HMDB0015057	644073	52485-79-7	3216	-
MW0006431	Butacaine	布他卡因	Benzene and substituted derivatives	苯及其衍生物	Benzene and substituted derivatives	苯及其衍生物	365.248	306.231	[M+CH3COO]-	C18H30N2O2	2	219323	273250	308701	323576	321409	334728	337681	298605	236786	255776	232115	225634	237878	228719	205428	230609	221404	212762	259569	262321	236226	-	-	2480	149-16-6	-	-
MW0016252	Butaprost (free acid form)	布他前列素（游离酸形式）	Hormones and hormone related compounds	激素及激素相关物质	Hormones and hormone related compounds	激素及激素相关物质	453.289	394.272	[M+CH3COO]-	C23H38O5	2	14677.9	23712.2	35423.1	13049.5	20592.2	19071.8	9552.96	7532.59	6050.75	45340.2	29106.2	83180.6	15383.9	4479.54	6992.63	8551.17	2770.42	3844.46	17647.1	20946.9	19980.7	-	-	25886893	433219-55-7	-	-
MW0154731	C25H50NO6P	C25H50NO6P	Organic acid and Its derivatives	有机酸及其衍生物	Phosphoric acids	磷酸类化合物	477.359	491.338	[M+]+	C25H50NO6P	2	1.17934e+06	832898	1.00696e+06	712039	799617	698678	880963	838415	705122	713849	543769	518502	442304	538936	653222	597786	940097	563936	648155	553976	597857	-	-	21668182	-	-	-
MEDP2280	CCT-018159	CCT-018159	Benzene and substituted derivatives	苯及其衍生物	Benzene and substituted derivatives	苯及其衍生物	353.2	352.142	[M+H]+	C20H20N2O4	2	1.25699e+07	1.15937e+07	1.20464e+07	1.19181e+07	1.19092e+07	1.00622e+07	1.0601e+07	1.13903e+07	1.10301e+07	1.04902e+07	1.03573e+07	1.07576e+07	9.76753e+06	1.05126e+07	1.0597e+07	1.00955e+07	1.02635e+07	1.0136e+07	1.18368e+07	1.10531e+07	1.10997e+07	-	-	984170	171009-07-7	-	-
MEDN1648	CMPentylF	3-羧基-4-甲基-5-戊基-2-呋喃丙酸	Organic acid and Its derivatives	有机酸及其衍生物	Organic acid and Its derivatives	有机酸及其衍生物	267.1	268.136	[M-H]-	C12H20N4OS	1	16533.6	23780.9	18243.3	11212.7	15090.9	12772.3	9906.41	13980.2	18193.7	23039.4	16245.3	26848.6	12040.2	12250.6	12812.7	20988.1	19414.2	15038.4	15019.4	15481.4	18884.1	C19107	-	194501	73248-95-0	-	-
MW0002432	CP 47,497-C8-homolog C-8-hydroxy metabolite	CP 47,497-C8-同系物 C-8-羟基代谢物	Benzene and substituted derivatives	苯及其衍生物	Benzene and substituted derivatives	苯及其衍生物	329.251	348.266	[M-H2O-H]-	C22H36O3	2	148385	147651	193433	200480	218963	104804	167565	202455	218205	144644	221471	146184	182839	251689	190935	141566	145211	158284	174282	211773	210949	-	-	95566196	-	-	-
MW0000158	Cabergoline	卡麦角林	Alkaloids	生物碱	Alkaloids	生物碱	452.308	451.295	[M+H]+	C26H37N5O2	2	343402	161792	101376	427762	193232	74577.6	140577	134625	79930.3	144875	61586.2	80324.1	141178	39839.4	71805.9	94590.9	102577	70090	125357	114656	156042	C08187	HMDB0014393	54746	81409-90-7	3286	-
MW0127098	Cadusafos	卡杜萨福斯	Others	其他	Others	其他	269.089	270.088	[M-H]-	C10H23O2PS2	3	5.62431e+06	6.32615e+06	5.95381e+06	7.48505e+06	6.37004e+06	7.88948e+06	7.37844e+06	7.85864e+06	7.67583e+06	7.75445e+06	7.92621e+06	9.00567e+06	7.58456e+06	7.70983e+06	4.85119e+06	6.74296e+06	7.62064e+06	7.49022e+06	6.87531e+06	7.54337e+06	8.28894e+06	C18395	-	91752	95465-99-9 | 103735-82-6	-	-
MEDN0301	Caffeic Acid	咖啡酸	Organic acid and Its derivatives	有机酸及其衍生物	Organic acid and Its derivatives	有机酸及其衍生物	179	180.042	[M-H]-	C9H8O4	2	71163.2	74024.4	91606.7	88761.3	80969.1	81021.9	67706.9	82381.8	78783.7	151856	218401	388952	151910	130753	220186	368395	345502	438832	173976	164070	156843	C01481	HMDB0001964	1549111	331-39-5	16433	-
MEDP1646	Caldine	3,3'-二氨基二丙胺	Alcohol and amines	醇、胺类	Amines	胺类	132.2	131.142	[M+H]+	C6H17N3	2	41680	121725	50015	73355	131735	75025	113385	56685	68553.9	128395	71125	88365	83365	54531.8	84500.3	71690	138405	21675	38345	48345	26675	C03375	-	5942	56-18-8	-	-
MW0016351	Cannabidiol dimethyl ether	卡那比二醇二甲醚	Benzene and substituted derivatives	苯及其衍生物	Benzene and substituted derivatives	苯及其衍生物	702.534	342.256	[2M+NH4]+	C23H34O2	2	83234.8	65108.7	153295	34529.5	72842.2	95135.8	72071.1	75697.5	42763.3	106663	88373.9	109764	22586.5	86654.8	112160	119038	90951.2	61293	147927	49177.1	129650	-	-	3081957	1242-67-7	-	-
MW0106105	Carbamic acid	氨基甲酸	Organic acid and Its derivatives	有机酸及其衍生物	Organic acid and Its derivatives	有机酸及其衍生物	123.042	61.0164	[2M+H]+	CH3NO2	3	1.20589e+07	1.05384e+07	1.01081e+07	5.90986e+06	5.51901e+06	5.49901e+06	6.3772e+06	6.68551e+06	6.22369e+06	7.3232e+06	5.72654e+06	7.09471e+06	6.52981e+06	7.9093e+06	7.03094e+06	7.77497e+06	6.46517e+06	6.7321e+06	6.81234e+06	6.79144e+06	6.81152e+06	C01563	HMDB0003551	277	463-77-4	28616	6950
MEDN0615*014	Carbamoyl phosphate	氨基甲酸酯磷酸酯	Organic acid and Its derivatives	有机酸及其衍生物	Phosphoric acids	磷酸类化合物	140	140.983	[M-H]-	CH4NO5P	2	102493	127602	91571.7	174581	68869.8	190076	86481.2	164804	191477	140991	49738.1	87244	97754.1	136677	75271	108607	94489.4	169214	161014	145883	163747	C00169	HMDB0001096	278	590-55-6	17672	6002
MEDN2334	Carbenoxolone	甘珀酸	Others	其他	Medicine	药物	569.3	570.356	[M-H]-	C34H50O7	2	5525.59	6057.62	8899.43	7682.63	3543.18	8513.86	8459.61	9608.9	2396.59	4232.18	16355.8	4457.37	1087.04	9451.73	3629.6	4922.27	5285.29	1204.87	6165.15	6764.1	6457.99	-	-	636403	5697-56-3	-	-
MEDP1419	Carnitine C10:0	肉碱 C10:0	FA	脂肪酰类	CAR	酰基肉碱	316.2	315.241	[M+H]+	C17H33NO4	1	372290	303108	303880	159942	159238	189145	136280	218579	175440	140175	164655	236647	190766	146499	120555	170956	195415	190549	134862	148722	154671	-	-	10245190	1492-27-9	-	-
MEDP1518	Carnitine C10:1	肉碱 C10:1	FA	脂肪酰类	CAR	酰基肉碱	314.2	313.225	[M+H]+	C17H31NO4	1	64980	120567	48617	38863.1	27390.3	42071.1	35419.4	37073.2	31850.2	50612.7	46808.2	70060.8	31422.2	34143.4	27377.8	33191.1	48608.4	29839.8	40393.5	44216.6	43323.8	-	-	71464497	98930-66-6	-	-
MEDP1418	Carnitine C11:1	肉碱 C11:1	FA	脂肪酰类	CAR	酰基肉碱	328.2	327.241	[M+H]+	C18H33NO4	1	19866.5	25687.9	22033.2	13484.5	16191.4	14752.2	16381.3	15921.8	16490	58527.6	60520	100086	27665.4	31571.2	21081.1	20366.2	25317.9	34278.9	25437	45215.1	29315.4	-	-	-	-	-	-
MEDP1410	Carnitine C11:DC	肉碱 C11:DC	FA	脂肪酰类	CAR	酰基肉碱	360.3	359.231	[M+H]+	C18H33NO6	1	80240.5	151847	143148	134903	117040	147669	90253.9	124134	121484	51024.7	42814.1	138999	56793.5	77384.1	57635.1	75960.6	52789.2	92193.9	102626	110493	100529	-	-	-	-	-	-
MEDP1409	Carnitine C12-OH	肉碱 C12-OH	FA	脂肪酰类	CAR	酰基肉碱	360.3	359.267	[M+H]+	C19H37NO5	1	80240.5	151847	143148	134903	117040	147669	90253.9	124134	121484	51024.7	42814.1	138999	56793.5	77384.1	57635.1	75960.6	52789.2	92193.9	102626	110493	100529	-	-	-	-	-	-
MEDP1084	Carnitine C12:0	肉碱 C12:0	FA	脂肪酰类	CAR	酰基肉碱	344.3	343.272	[M+H]+	C19H37NO4	1	7618.32	23964.5	18327.2	5066.73	7681.77	17429.3	10287.8	9567.57	24576.6	16918.2	28804	76897.3	20273.6	15433.4	36627.1	20223.4	38729.2	60156.2	24501.3	28738.9	27432.2	-	-	168381	25518-54-1	-	-
MEDP1414	Carnitine C12:1	肉碱 C12:1	FA	脂肪酰类	CAR	酰基肉碱	342.3	341.257	[M+H]+	C19H35NO4	1	185129	267686	151185	117514	89669.3	116429	108811	133623	125941	181655	224743	369302	130251	117348	157118	127386	146364	196144	157416	156972	156476	-	-	-	-	-	-
MEDP1402	Carnitine C14:1-OH	肉碱 C14:1-OH	FA	脂肪酰类	CAR	酰基肉碱	386.3	385.283	[M+H]+	C21H39NO5	1	25540.2	12481.4	16686.6	29602.1	7582.27	22670.9	22851.6	15543.7	15836.8	6930.76	16123.7	31830.8	9717.24	17579	20321.1	18198.1	22246.7	15604.6	26384.1	25940.7	25490.6	-	-	-	-	-	-
MEDP1529	Carnitine C14:2:DC	肉碱 C14:2:DC	FA	脂肪酰类	CAR	酰基肉碱	398.3	397.246	[M+H]+	C21H35NO6	1	2.8368e+06	3.88392e+06	2.40597e+06	1.01609e+06	759343	866419	687686	838778	823324	994288	897271	2.29354e+06	1.23406e+06	1.10735e+06	2.36153e+06	2.01556e+06	1.2178e+06	2.96691e+06	1.58315e+06	1.506e+06	1.63029e+06	-	-	-	-	-	-
MEDP1390	Carnitine C18:1	肉碱 C18:1	FA	脂肪酰类	CAR	酰基肉碱	426.4	425.351	[M+H]+	C25H47NO4	1	200998	288861	256125	188223	79440.5	77511.7	85645.3	76768.4	83344.4	71555.9	86644.5	167345	109566	139803	191070	200027	99683.3	218923	139005	91285.7	97875.1	-	-	-	-	-	-
MEDP1387	Carnitine C19:2	肉碱 C19:2	FA	脂肪酰类	CAR	酰基肉碱	438.4	437.351	[M+H]+	C26H47NO4	2	62009.2	64006.4	44579.1	42503.4	69445.2	72036.2	77562	40576.2	88656.7	41092.3	83142.9	80752.7	41043.3	60477.2	51476	45540	54701	6020.48	38010.3	36283.7	66492	-	-	-	-	-	-
MEDP1380	Carnitine C20:1	肉碱 C20:1	FA	脂肪酰类	CAR	酰基肉碱	454.4	453.382	[M+H]+	C27H51NO4	1	86068.1	104980	94245	72405.8	55931.8	155756	62146.8	81065.4	79668	72929.9	41622.6	71450.5	33913.2	59126.3	40195.9	54931.9	54101	75375.9	50623.4	73730.8	55501.2	-	-	-	-	-	-
MEDP0510	Carnitine C2:0	乙酰肉碱	FA	脂肪酰类	CAR	酰基肉碱	204.1	203.116	[M+H]+	C9H17NO4	1	1.89994e+07	1.89636e+07	26734480	1.51806e+07	1.41997e+07	1.76486e+07	1.45926e+07	1.62016e+07	1.93288e+07	1.3432e+07	1.559e+07	1.93343e+07	1.64483e+07	1.91211e+07	1.79753e+07	1.68389e+07	1.92478e+07	18075718	1.66838e+07	1.5564e+07	1.53897e+07	C02571	HMDB0000201	1	14992-62-2	57589	-
MEDP1665	Carnitine C3:0	丙酰肉碱	FA	脂肪酰类	CAR	酰基肉碱	218.1	217.131	[M+H]+	C10H19NO4	1	3.30074e+07	2.78107e+07	4.10364e+07	1.86422e+07	1.91304e+07	2.39062e+07	1.91775e+07	2.16869e+07	2.16312e+07	2.57508e+07	3.13477e+07	3.22453e+07	3.17409e+07	2.21517e+07	2.90054e+07	2.62877e+07	2.39481e+07	1.85557e+07	2.3853e+07	2.45818e+07	2.51632e+07	C03017	HMDB0000824	107738	17298-37-2	28867	5787
MEDP2813	Carnitine C4-OH	肉碱 C4-OH	FA	脂肪酰类	CAR	酰基肉碱	248.2	247.142	[M+H]+	C11H21NO5	2	3.33159e+06	2.91085e+06	11130630	6627440	2.03467e+06	5745310	2.17467e+06	7632640	11669715	4264595	3217620	7453505	7769770	9160635	9879785	7516705	8377860	9128675	7766255	5818185	6207455	C02301	-	53481617	-	-	-
MEDP1442*140	Carnitine C4:0	肉碱 C4:0	FA	脂肪酰类	CAR	酰基肉碱	232.2	231.147	[M+H]+	C11H21NO4	1	3.76439e+07	2.88638e+07	3.69552e+07	2.81691e+07	2.68192e+07	2.53047e+07	2.57535e+07	2.26752e+07	2.521e+07	2.42e+07	2.8596e+07	23242589	2.46707e+07	2.35743e+07	2.0831e+07	1.81533e+07	1.88711e+07	1.38525e+07	2.71032e+07	2.4333e+07	2.57287e+07	-	HMDB0002013	-	-	21949	6436
MEDP1434	Carnitine C4:DC	肉碱 C4:DC	FA	脂肪酰类	CAR	酰基肉碱	262.1	261.121	[M+H]+	C11H19NO6	2	581349	393973	474669	428027	408925	345629	300736	299046	290895	226850	229023	213500	258575	330498	256413	229041	288630	270610	271625	324428	325375	-	-	-	-	-	-
MEDP1440*146	Carnitine C5:0	肉碱-C5:0	FA	脂肪酰类	CAR	酰基肉碱	246.2	245.163	[M+H]+	C12H23NO4	1	8.2708e+06	7.91389e+06	8.5565e+06	4.08226e+06	3.74785e+06	3.55727e+06	3.4274e+06	3.8673e+06	4.25244e+06	3.7507e+06	4.18237e+06	5.973e+06	3.70389e+06	4.0202e+06	3.74078e+06	3.58341e+06	5.54855e+06	4.83286e+06	5.92708e+06	4.65438e+06	6.02434e+06	-	-	-	-	-	-
MEDP1441	Carnitine C5:1	肉碱 C5:1	FA	脂肪酰类	CAR	酰基肉碱	244.2	243.147	[M+H]+	C12H21NO4	1	235102	217326	260574	144913	109911	133610	140040	202738	154823	163837	93958.2	207285	140046	143232	126109	140102	154251	192420	192309	175294	199925	-	HMDB0002366	-	-	85520	-
MEDP2816	Carnitine C6-2OH	肉碱 C6-2OH	FA	脂肪酰类	CAR	酰基肉碱	290.2	289.153	[M+H]+	C13H23NO6	2	112181	147607	119865	94089.5	107731	77006.8	121952	101618	76837.6	75070.6	84002.4	286967	111035	155620	171841	242227	181440	245883	141165	129297	155861	C02301	HMDB0000552	128145	102673-95-0	70857	5536
MEDP1289	Carnitine C6:0	肉碱 C6:0	FA	脂肪酰类	CAR	酰基肉碱	260.2	259.178	[M+H]+	C13H25NO4	1	1.41832e+06	1.7285e+06	1.18989e+06	873177	792481	718621	678652	873816	1.0632e+06	674842	877063	1.65775e+06	1.04008e+06	1.06405e+06	1.13113e+06	913244	1.55474e+06	1.40961e+06	1.37361e+06	1.04127e+06	1.37999e+06	-	HMDB0000705	6426853	6418-78-6	70749	5673
MEDP1438	Carnitine C6:1	肉碱 C6:1	FA	脂肪酰类	CAR	酰基肉碱	258.2	257.163	[M+H]+	C13H23NO4	2	54547.1	92383.1	48810.2	50541	35444.5	45994.5	32278.3	39629	38898.3	80281	94115.8	75392.7	28279.6	34180.1	39159.7	36284.6	43524.4	55737.4	44855.6	48068.2	46052.7	-	HMDB0013161	-	-	-	-
MEDP1422	Carnitine C8-OH	肉碱 C8-OH	FA	脂肪酰类	CAR	酰基肉碱	304.2	303.205	[M+H]+	C15H29NO5	1	255443	362692	280967	316119	290395	328869	232437	271210	353240	141962	150095	221180	121380	186155	129840	156212	235924	237304	293854	219203	273727	-	-	86583357	-	-	-
MEDP1427	Carnitine C8:0	肉碱 C8:0	FA	脂肪酰类	CAR	酰基肉碱	288.1	287.21	[M+H]+	C15H29NO4	1	195239	194612	144717	104280	80072.6	88136.7	68140.6	102485	104178	72827.3	90684.6	116615	97898.3	93918.7	95020.5	76923.7	114687	104538	97233.3	100330	102024	-	-	123701	3671-77-0	-	-
MEDP0577*140	Carnitine isoC4:0	异丁酰肉碱	FA	脂肪酰类	CAR	酰基肉碱	232.1	231.147	[M+H]+	C11H21NO4	1	3.76439e+07	2.88638e+07	3.69552e+07	2.81691e+07	2.68192e+07	2.53047e+07	2.57535e+07	2.26752e+07	2.521e+07	2.42e+07	2.8596e+07	23242589	2.46707e+07	2.35743e+07	2.0831e+07	1.81533e+07	1.88711e+07	1.38525e+07	2.71032e+07	2.4333e+07	2.57287e+07	-	HMDB0000736	10177002	25518-49-4	84838	5704
MEDP1433	Carnitine ph-C1	肉碱 ph-C1	FA	脂肪酰类	CAR	酰基肉碱	266.1	265.131	[M+H]+	C14H19NO4	2	62144.2	77934.7	61548.8	80155.1	67523.3	64701.6	70034.8	75360	71467.3	61702.6	52909.1	56839.6	72143.8	40972.8	55269.8	33914.2	37054	44028.5	76674.3	61454.5	77274.1	-	-	129022	105450-08-6	-	-
MEDP0618*146	Carnitine-2-methyl-C4	2-甲基丁酰肉碱	FA	脂肪酰类	CAR	酰基肉碱	246.2	245.163	[M+H]+	C12H23NO4	1	8.2708e+06	7.91389e+06	8.5565e+06	4.08226e+06	3.74785e+06	3.55727e+06	3.4274e+06	3.8673e+06	4.25244e+06	3.7507e+06	4.18237e+06	5.973e+06	3.70389e+06	4.0202e+06	3.74078e+06	3.58341e+06	5.54855e+06	4.83286e+06	5.92708e+06	4.65438e+06	6.02434e+06	-	HMDB0000378	6426901	31023-25-3	73026	5367
MEDP1901	Carnitine C9:1-OH	肉碱C9:1-OH	FA	脂肪酰类	CAR	酰基肉碱	310.2	309.194	[M+H]+	C17H27NO4	1	64039.6	68331.6	36455.6	18197.1	13374.8	16366.8	43249.1	31360.1	27758.4	74948	26967.3	43034.9	18831.8	47983.7	31002	24476.9	6880.72	21501.2	36536.7	17734	27757.1	D00432	HMDB0015334	-	-	127570	-
MW0062181	Celestrol methyl ester	-	Terpenoids	萜类	Triterpene	三萜	463.286	464.293	[M-H]-	C30H40O4	3	9.77377e+06	6.72986e+06	5.95837e+06	9.27085e+06	1.08168e+07	7.23361e+06	7.27173e+06	6.70702e+06	7.09671e+06	9.31876e+06	5.75133e+06	1.52881e+07	1.51466e+07	8.6964e+06	1.04397e+07	1.24294e+07	1.39192e+07	7.14148e+06	1.14287e+07	7.27277e+06	7.00273e+06	-	-	10004662	-	-	-
MW0147318	Cellobiono-1,5-lactone	纤维二糖酸内酯	Aldehyde,Ketones,Esters	醛、酮、酯类	Esters	酯类	375.076	340.101	[M+Cl]-	C12H20O11	3	133263	138823	137032	136117	120657	131216	143309	142406	136654	119733	115831	106048	145183	154052	141562	121881	112650	111071	110025	116291	129081	C01093	-	99211	52762-22-8	-	-
MW0147323	Cellotetraose	纤维四糖	Carbohydrates and Its metabolites	碳水化合物及其代谢物	Sugars	糖类	682.247	666.222	[M+NH4-2H]-	C24H42O21	3	23076.1	22279.4	11778.6	32107.8	9323.97	5917.82	45719.3	30489.5	28422.2	71650.8	13696.3	24825.5	35143.5	24989.7	47227.4	9333.73	15762.1	16934.6	33339.9	51771.5	78441.6	C02013	-	439626	38819-01-1	-	-
MW0000175	Cepharadione B	千金藤二酮B	Alkaloids	生物碱	Alkaloids	生物碱	320.094	321.1	[M-H]-	C19H15NO4	3	765862	801356	812866	809561	854542	779155	827372	811200	827179	728493	746904	781253	808747	857387	876400	749819	757762	732188	754934	810289	780564	-	HMDB0030391	189151	55610-02-1	503150	-
MW0017011	Ceramidetrihexoside	神经酰胺三己糖苷	Steroids	甾体	Steroid	甾体	932.51	868.478	[M+CH3CN+Na]+	C40H72N2O18	3	250662	206910	226980	200790	227301	166590	217562	149698	243452	187615	252650	181182	178101	210598	135405	206479	170023	188233	215055	181293	125347	-	HMDB0062485	73427341	-	-	-
MW0147336	Cerberin	赛伯林	Heterocyclic compounds	杂环化合物	Heterocyclic compounds	杂环化合物	576.332	576.33	[M-]-	C32H48O9	3	24054.9	33843.4	44700.4	38929.4	85401.3	69227.2	42980.8	63527.7	96603.9	83526.5	104610	86422.9	25463.2	42059.3	85468.5	37100.2	61184.9	29767.3	52812.3	49954	97978.4	C19984	-	10031063	25633-33-4	-	-
MW0006532	Chlorbromuron	氯溴隆	Benzene and substituted derivatives	苯及其衍生物	Benzene and substituted derivatives	苯及其衍生物	292.967	293.959	[M+H]+	C9H10BrClN2O2	2	1.13752e+06	981188	921776	942549	936517	897200	721683	817805	743603	884062	732968	677383	996399	815864	881009	801717	844926	830075	945427	819329	880835	-	-	25912	13360-45-7	-	-
MW0110953	Chlormequat	灭虫灵	Others	其他	Others	其他	186.099	122.074	[M+CH3CN+Na]+	C5H13ClN+	2	2.82804e+06	2.8391e+06	2.73407e+06	2.9204e+06	2.45681e+06	2.88635e+06	2.85208e+06	2.59709e+06	2.29827e+06	2.502e+06	2.65386e+06	2.48904e+06	2.5781e+06	2.52666e+06	2.57512e+06	2.31987e+06	2.506e+06	2.61184e+06	2.64104e+06	2.53173e+06	2.67696e+06	C18585	-	13837	7003-89-6	-	-
MW0114068	Chloromethyl methyl ether	氯甲基甲醚	Others	其他	Others	其他	81.0154	80.0029	[M+H]+	C2H5ClO	3	5.48933e+06	3.90806e+06	3.60906e+06	3.18772e+06	4.23151e+06	3.44532e+06	4.1538e+06	3.17228e+06	3.27277e+06	3.11443e+06	3.28811e+06	4.72737e+06	3.10035e+06	4.35786e+06	2.96127e+06	3.13357e+06	4.46892e+06	3.0379e+06	3.09336e+06	3.14361e+06	2.98561e+06	C19160	HMDB0031332	7864	107-30-2	-	-
MEDP0428	Cholesterol	胆固醇	Hormones and hormone related compounds	激素及激素相关物质	Hormones and hormone related compounds	激素及激素相关物质	387.1	386.355	[M+H]+	C27H46O	2	199089	267764	202942	344828	315721	264167	279300	245432	224126	313207	177728	199276	184353	119283	193301	284863	262038	237775	250484	244393	221691	C00187	HMDB0000067	11025495	57-88-5	16113	-
MEDN1723*077	Cholic acid	胆酸	Bile acids	胆汁酸	Bile acids	胆汁酸	407.3	408.288	[M-H]-	C24H40O5	1	3.83248e+06	1.65935e+06	3.78536e+06	2.82382e+06	2.60009e+06	5.80318e+06	4.07017e+06	2.55207e+06	2.35093e+06	958683	2.31052e+06	1.456e+06	2.95779e+06	3.01087e+06	2.82429e+06	4.02268e+06	2.41041e+06	952008	2.45828e+06	2.6243e+06	2.60481e+06	C00695	-	221493	81-25-4	-	-
MEDP0125	Choline	胆碱	Tryptamines,Cholines,Pigments	色胺、胆碱、色素	Cholines	胆碱类	104.1	104.108	[M]+	C5H14NO+	1	1.64692e+06	1.53795e+06	1.58122e+06	1.49649e+06	1.40251e+06	1.32512e+06	1.29104e+06	1.46984e+06	1.02336e+06	1.07007e+06	1.33384e+06	1.54124e+06	1.66248e+06	1.57691e+06	1.40853e+06	1.3225e+06	1.41887e+06	1.20018e+06	1.37376e+06	1.42023e+06	1.54533e+06	C00114	HMDB0000097	305	62-49-7	15354	56
MW0106148	Chorismic acid	分支酸	Organic acid and Its derivatives	有机酸及其衍生物	Organic acid and Its derivatives	有机酸及其衍生物	261.01	226.048	[M+Cl]-	C10H10O6	3	22456.1	14387.6	23617.5	130313	75124.8	35296.9	14236.8	32468.4	14255.2	290973	439537	557508	48919.4	409495	78004.9	1.28069e+06	932256	895620	378123	362576	360678	C00251	HMDB0012199	12039	617-12-9	17333	-
MEDN2285	Chrysin-7-O-glucuronide	白杨素-7-O-葡糖苷酸	Benzene and substituted derivatives	苯及其衍生物	Benzene and substituted derivatives	苯及其衍生物	429.1	430.09	[M-H]-	C21H18O10	2	11103.4	15223.6	14881.2	11240.6	7388.24	13534.9	3701.54	15145.9	8230.48	17254.2	19956.3	26929	10165.5	5829.84	15561.1	15575.1	11756.9	14307.1	10064.4	13091.3	11495.2	-	-	14135335	35775-49-6	-	-
MEDP1288	Chrysophanol	Chrysophanol	Benzene and substituted derivatives	苯及其衍生物	Benzene and substituted derivatives	苯及其衍生物	255.1	254.058	[M+H]+	C15H10O4	2	95997.5	80290.1	94893.8	51570.6	41202.3	76529.3	17376.1	64596.2	39581.7	76335.4	73731	92878.4	56522.5	29270.7	73951.6	98716.6	71577	70233.8	78095.1	70444.3	82246.9	C10315	HMDB0030670	10208	481-74-3	3687	-
MEDN1964	Cis-ACCP	顺式-ACCP	Organic acid and Its derivatives	有机酸及其衍生物	Phosphoric acids	磷酸类化合物	221.1	222.077	[M-H]-	C7H15N2O4P	2	6670	5005	5005	9846.22	12766.1	13296.1	4860.96	2002.71	4437.22	12763.1	12158.1	10307.1	6304.68	3280.68	7440.16	13619.9	16789.4	17836.4	5332	9532.76	6670	-	-	11333527	777075-44-2	-	-
MW0143727	Citco	奇科	Benzene and substituted derivatives	苯及其衍生物	Benzene and substituted derivatives	苯及其衍生物	434.982	436.974	[M-]-	C19H12Cl3N3OS	3	122033	96941.2	103723	78005.5	68016.6	41786.9	61103.4	62858.3	46407.9	63062.5	35401.4	60765.4	72211.9	55383.8	71207.2	89474.4	69209	49986.8	111260	78012.4	69031.9	-	-	9600409	338404-52-7	-	-
MEDN0206*019	Citramalic Acid	柠苹酸	Organic acid and Its derivatives	有机酸及其衍生物	Organic acid and Its derivatives	有机酸及其衍生物	147	148.1	[M-H]-	C5H8O5	2	111011	169650	139040	146838	122379	214719	80963.5	132630	129765	66624.1	86943.1	105079	125210	78049.3	120826	108890	88264	147596	116018	121922	112544	C00815	HMDB0000426	1081	597-44-4	15584	5415
MEDN0198*036	Citric Acid	柠檬酸	Organic acid and Its derivatives	有机酸及其衍生物	Organic acid and Its derivatives	有机酸及其衍生物	191	192.027	[M-H]-	C6H8O7	1	82630.4	254742	210046	239704	304906	605588	220159	344921	500104	142691	174243	273856	167693	168666	165378	180985	209408	433043	236265	234598	331555	C00158	HMDB0000094	311	77-92-9	30769	124
MW0006635	Clozapine	氯氮平	Heterocyclic compounds	杂环化合物	Heterocyclic compounds	杂环化合物	395.123	326.13	[M+Na+HCOOH]+	C18H19ClN4	1	1.89344e+06	2.06747e+06	1.81495e+06	1.72111e+06	1.63392e+06	1.7782e+06	1.59258e+06	1.61666e+06	1.46342e+06	1.67477e+06	1.44515e+06	1.60485e+06	1.61764e+06	1.43518e+06	1.52931e+06	1.46072e+06	1.51171e+06	1.50787e+06	1.54693e+06	1.51037e+06	1.74423e+06	C06924	HMDB0014507	135398737	5786-21-0	3766	-
MEDP2756	Cocamidopropyl betaine	椰油酰胺甜菜碱	FA	脂肪酰类	Others	其他	343.3	342.288	[M+H]+	C19H38N2O3	2	580423	625932	562637	613624	721277	779138	715927	528833	530960	408627	482894	546609	677403	487154	421149	675673	1.6628e+06	529557	598298	531978	552408	-	-	20280	61789-40-0	-	-
MEDP1010	Coenzyme-II (β-NADP)	辅酶 II(β-NADP)	CoEnzyme and vitamins	辅酶和维生素	CoEnzyme and vitamins	辅酶和维生素	744	743.075	[M+H]+	C21H28N7O17P3	2	14677.1	15005	3340	11670	11843.1	14684.6	10716.1	26675	4900.9	35010	35010	1670	33340	20005	26675	1683.04	26675	15005	10005	6670	10005	C00006	HMDB0000217	5885	53-59-8	18009	5227
MW0142659	Combretum caffrum	咖啡豆	Organic acid and Its derivatives	有机酸及其衍生物	Organic acid and Its derivatives	有机酸及其衍生物	343.049	344.053	[M-H]-	C17H12O8	3	4.02096e+06	4.08862e+06	4.33042e+06	3.30456e+06	3.60715e+06	3.91243e+06	3.87493e+06	4.51493e+06	4.43917e+06	2.89895e+06	3.79612e+06	3.55293e+06	4.05924e+06	4.12509e+06	4.02276e+06	3.52518e+06	3.13363e+06	3.26672e+06	4.63556e+06	4.25681e+06	3.97254e+06	C10836	-	5281860	1617-49-8 | 5145-53-9	-	-
MW0168969	Conessine	甜菜	Heterocyclic compounds	杂环化合物	Heterocyclic compounds	杂环化合物	420.341	356.319	[M+CH3CN+Na]+	C24H40N2	2	2.89992e+06	2.34938e+06	2.65251e+06	3.10305e+06	2.24364e+06	2.22583e+06	2.52919e+06	2.11884e+06	2.67131e+06	2.18412e+06	2.22426e+06	2.51045e+06	2.44833e+06	2.35158e+06	1.95103e+06	2.50445e+06	2.57954e+06	2.3555e+06	2.37174e+06	2.1433e+06	1.87255e+06	C06545	-	441082	546-06-5	-	-
MEDP2223	Cork-oximate	软木肟酸	Organic acid and Its derivatives	有机酸及其衍生物	Organic acid and Its derivatives	有机酸及其衍生物	205.1	204.111	[M+H]+	C8H16N2O4	2	123795	104075	111561	99006	85806.6	91191.5	91232.2	88901.6	94364.1	104404	119059	76206.8	186035	92710	102699	98229.6	103573	92154.6	117906	120486	112019	-	-	5173	38937-66-5	-	-
MEDP1638	Cortexolone	脱氧可的松	Hormones and hormone related compounds	激素及激素相关物质	Hormones and hormone related compounds	激素及激素相关物质	347.2	346.214	[M+H]+	C21H30O4	1	88606.9	148920	237870	269387	246774	316822	227114	166181	288627	66107.3	199553	279781	114550	108955	259910	50128.3	89644.9	149542	187515	195322	169800	C05488	HMDB0000015	440707	152-58-9	28324	5088
MEDP1639	Corticosterone	皮质甾酮/皮质酮	Hormones and hormone related compounds	激素及激素相关物质	Hormones and hormone related compounds	激素及激素相关物质	347.2	346.214	[M+H]+	C21H30O4	1	368321	641368	1.05675e+06	1.32042e+06	1.18426e+06	1.29831e+06	970150	768672	1.3273e+06	265258	953741	1.1446e+06	420612	496163	832520	232826	478161	726081	669649	708481	688406	C02140	HMDB0001547	5753	50-22-6	16827	6314
MW0000421	Corynanthine	柯南碱	Nucleotide and Its metabolites	核苷酸及其代谢物	Nucleotide and Its metabolites	核苷酸及其代谢物	353.187	354.194	[M-H]-	C21H26N2O3	2	1.75911e+06	2.17944e+06	1.50885e+06	2.27274e+06	1.44773e+06	1.44778e+06	1.57124e+06	2.51643e+06	1.40445e+06	1.26311e+06	1.62183e+06	963245	1.46586e+06	815990	940546	1.08044e+06	1.06236e+06	512034	1.19683e+06	1.02553e+06	1.01808e+06	-	-	92766	483-10-3	-	-
MW0006652	Coutaric acid	香豆酸	Organic acid and Its derivatives	有机酸及其衍生物	Organic acid and Its derivatives	有机酸及其衍生物	338.084	296.053	[M+CH3CN+H]+	C13H12O8	3	4.24687e+06	714752	1.19015e+06	2.04529e+06	1.47203e+06	327397	1.51144e+06	987021	891066	2.02533e+06	1.70072e+06	1.76441e+06	1.21101e+06	893969	1.16696e+06	342367	625845	453764	1.36442e+06	1.28509e+06	1.42428e+06	-	HMDB0029225	57517924	27174-07-8	-	-
MEDP1006	Creatine	肌酸	Organic acid and Its derivatives	有机酸及其衍生物	Organic acid and Its derivatives	有机酸及其衍生物	132.1	131.07	[M+H]+	C4H9N3O2	1	99866	161295	134448	102224	146631	100668	99677.3	65020	94332.6	61514.8	121064	102997	147033	84448.6	108529	92786.3	65931.5	88857.3	73119.2	77916.9	86700	C00300	HMDB0000064	586	57-00-1	16919	7
MEDP1161	Creatine phosphate	磷酸肌酸钠	Nucleotide and Its metabolites	核苷酸及其代谢物	Nucleotide and Its metabolites	核苷酸及其代谢物	212	211.036	[M+H]+	C4H10N3O5P	2	52643.5	158425	36879.6	95035	96705	140075	115050	168440	63350	20877.7	52838.5	79847.7	66237.3	71682	82599.1	203485	131604	73494.2	96705	133400	76690	C02305	HMDB0001511	587	24655	17287	6288
MEDP0305	Creatinine	肌酸酐	Organic acid and Its derivatives	有机酸及其衍生物	Organic acid and Its derivatives	有机酸及其衍生物	114.1	113.059	[M+H]+	C4H7N3O	1	80025	69408.4	101710	87936	78056	73408	98879.6	88365	126730	115050	106710	110996	64900.9	100040	136735	122089	103375	106710	75025	88365	52067.8	C00791	HMDB0000562	588	60-27-5	16737	8
MEDN2060	Creatinolfosfate	1-(2-羟乙基)-1-甲基胍磷酸二氢酯	Organic acid and Its derivatives	有机酸及其衍生物	Phosphoric acids	磷酸类化合物	196	197.057	[M-H]-	C4H12N3O4P	2	145545	153438	134630	155766	111124	142652	171878	144980	128224	127376	112559	140417	149302	136893	124452	152657	190195	179294	162475	150645	157034	D07162	-	23342	6903-79-3	-	-
MW0147865	Cucurbitacin I	葫芦素Ⅰ	Aldehyde,Ketones,Esters	醛、酮、酯类	Ketones	酮类	556.336	514.293	[M+CH3CN+H]+	C30H42O7	2	65229.3	188608	79614.3	77847.2	228298	102806	140666	94077.7	47347.9	54798	21947.9	29022.4	70568.1	39899.2	34738.9	31828.5	23946.1	51812.7	86310.2	101994	71479.7	C08800	-	5281321	2222-07-3 | 28580-39-4	-	-
MW0049085	Curcumol	姜黄素	Alcohol and amines	醇、胺类	Alcohols	醇类	237.185	236.178	[M+H]+	C15H24O2	2	1.87176e+06	1.92123e+06	1.97037e+06	2.00653e+06	1.92973e+06	1.8143e+06	1.75987e+06	1.66964e+06	1.53751e+06	1.46083e+06	1.56562e+06	1.86814e+06	1.73844e+06	1.76002e+06	1.51559e+06	1.67624e+06	1.54112e+06	1.61225e+06	1.58917e+06	1.75062e+06	1.85663e+06	-	HMDB0038122	14240392	4871-97-0	-	-
MEDN0589	Cyclamic acid	甜蜜素	Organic acid and Its derivatives	有机酸及其衍生物	Organic acid and Its derivatives	有机酸及其衍生物	178.1	179.062	[M-H]-	C6H13NO3S	2	31384	41373.8	40838	29442.6	29070.2	19187.9	21045.2	25039.2	25860.9	41240.9	34067.1	40795.6	31037.6	22032	32383.1	27548.9	37204.5	22744.5	29396.6	29782	32843.4	C02824	HMDB0031340	7533	100-88-9	15964	-
MEDP2428	Cyclo(Ala-Pro)	环(丙氨酸-脯氨酸)	Amino acid and Its metabolites	氨基酸及其代谢物	Small Peptide	小肽	169.1	168.09	[M+H]+	C8H12N2O2	2	108736	77981.3	107121	94627.9	99158.8	93147	75737.5	77869.3	65973.2	97983.7	109309	99859.3	63616.8	70250.8	79788.7	89277.5	76047.1	81497.8	67729.7	88544.1	85989	-	-	13879951	36357-32-1	-	-
MEDP1923	Cyclo(Phe-Glu)	环(苯丙氨酸-谷氨酸)	Amino acid and Its metabolites	氨基酸及其代谢物	Small Peptide	小肽	277.1	276.111	[M+H]+	C14H16N2O4	2	84062.9	79580.6	84287.4	65221.9	68366.5	71387	53708.4	49857.2	59980.4	54614.7	64017.7	59892.8	46107.8	52998.1	52676.8	54659	57487.1	64750.2	59302.7	64716.5	70652.3	-	-	-	-	-	-
MEDP2479*143	Cyclo(Phe-Pro)	环(L-苯丙氨酸-L-脯氨酸)	Amino acid and Its metabolites	氨基酸及其代谢物	Small Peptide	小肽	245.1	244.121	[M+H]+	C14H16N2O2	1	434397	536644	542533	392270	299763	221604	250310	272493	285602	214049	174639	211800	213611	289553	224386	252389	304273	212846	312909	268326	277985	-	-	99895	14705-60-3	-	-
MEDP1926*143	Cyclo(Pro-Phe)	环(脯氨酸-苯丙氨酸)	Amino acid and Its metabolites	氨基酸及其代谢物	Small Peptide	小肽	245.1	244.121	[M+H]+	C14H16N2O2	2	434397	536644	542533	392270	299763	221604	250310	272493	285602	214049	174639	211800	213611	289553	224386	252389	304273	212846	312909	268326	277985	C11847	-	443440	3705-26-8	-	-
MEDP1928	Cyclo(Pro-Val)	环(脯氨酸-缬氨酸)	Amino acid and Its metabolites	氨基酸及其代谢物	Small Peptide	小肽	197.1	196.121	[M+H]+	C10H16N2O2	2	42036.1	41562.7	54793.6	39941.5	42208.7	48070.3	34939.6	34506.5	34416.1	39215.2	44878.3	51180.1	41098.7	44028.2	41075.7	42850.1	39461.2	35129.9	49229.4	45693.3	53651.3	-	-	-	5654-87-5	-	-
MEDP2326	Cyclocreatine	环肌酸	Nucleotide and Its metabolites	核苷酸及其代谢物	Nucleotide and Its metabolites	核苷酸及其代谢物	144.1	143.069	[M+H]+	C5H9N3O2	2	7.2652e+06	5.84401e+06	7.53099e+06	4.28369e+06	1.86452e+06	1.97513e+06	4.41452e+06	3.83758e+06	6.21975e+06	2.5802e+06	4.49853e+06	6.4704e+06	6.77304e+06	6.27005e+06	2220515	4.6798e+06	6.46903e+06	2.31763e+06	5.76828e+06	6.67364e+06	6.58716e+06	-	-	2896	35404-50-3	-	-
MEDP2528	Cycloleucine	环亮氨酸	Amino acid and Its metabolites	氨基酸及其代谢物	Amino acid derivatives	氨基酸衍生物	130.1	129.078	[M+H]+	C6H11NO2	1	1.26989e+07	6.39326e+06	1.253e+07	1.03235e+07	1.14307e+07	8.88726e+06	9.82884e+06	9.53526e+06	1.13249e+07	1.04875e+07	9.42946e+06	8.98615e+06	1.06223e+07	1.15114e+07	1.12845e+07	1.01646e+07	1.08211e+07	1.10712e+07	9.37696e+06	1.21895e+07	1.01393e+07	C03969	HMDB0062225	2901	52-52-8	40547	-
MW0006679	Cyclopentolate	环戊醇	Benzene and substituted derivatives	苯及其衍生物	Benzene and substituted derivatives	苯及其衍生物	274.175	291.183	[M+H-H2O]+	C17H25NO3	2	135877	93839.6	106539	614922	639081	554142	123185	124887	93855.1	848661	735133	623769	55399.5	146539	77390.1	573890	756682	1.07383e+06	523311	481458	561641	C06932	HMDB0015114	2905	512-15-2	4024	-
MEDP1933*117	Cyclopentylglycine	环戊基甘氨酸	Amino acid and Its metabolites	氨基酸及其代谢物	Amino acid derivatives	氨基酸衍生物	144.1	143.095	[M+H]+	C7H13NO2	2	348658	295653	428055	412444	298416	304913	259146	236994	211606	274827	213934	307624	182507	242812	301587	218472	281235	192683	225718	229358	252682	-	-	314101	2521-84-8	-	-
MW0110973	Cymoxanil	嘧菌胺	Alcohol and amines	醇、胺类	Amines	胺类	274.993	198.075	[M-H+2K]+	C7H10N4O3	2	211250	176720	165676	139338	177773	112195	133610	149645	116453	102774	91135.3	107073	118623	106972	85076.2	99418.7	107895	78325.2	140916	152869	132131	C18498	-	5364079	57966-95-7 | 166900-80-7	-	-
MEDP1748	Cyromazine	环丙氨嗪	Heterocyclic compounds	杂环化合物	Heterocyclic compounds	杂环化合物	167.1	166.097	[M+H]+	C6H10N6	1	412249	384347	318327	271540	347808	276120	231547	274067	259632	304250	195780	344616	291903	245293	247201	311273	253550	249738	237550	309317	210039	C14147	HMDB0029862	47866	66215-27-8	30260	-
MEDN1910	Cys-Pro	L-半胱氨酸-L-脯氨酸	Amino acid and Its metabolites	氨基酸及其代谢物	Small Peptide	小肽	217.1	218.073	[M-H]-	C8H14N2O3S	2	2.91273e+06	4.24303e+06	4.70832e+06	4.94196e+06	4.86235e+06	3.47694e+06	7.33709e+06	6.71734e+06	5.89251e+06	7.81525e+06	7.72815e+06	6.11957e+06	3.50416e+06	6.33688e+06	3.78921e+06	6.20343e+06	6.53584e+06	524799	2.20675e+06	2.0826e+06	2.40257e+06	-	-	3037777	-	-	-
MEDN0822	Cysteine-glutathione disulfide	半胱氨酸二硫化谷胱甘肽	Amino acid and Its metabolites	氨基酸及其代谢物	Small Peptide	小肽	425.1	426.088	[M-H]-	C13H22N4O8S2	2	147770	167941	99986.7	136551	274181	78847	52381.1	270582	73766.7	24150.8	6670	6670	36561	316002	7267.14	40301.8	22133.3	88082.5	89000.6	91211.2	75986.1	-	HMDB0000656	53477713	13081-14-6	143243	5628
MEDP1295	Cytarabine	阿糖胞苷	Nucleotide and Its metabolites	核苷酸及其代谢物	Nucleotide and Its metabolites	核苷酸及其代谢物	244.1	243.086	[M+H]+	C9H13N3O5	1	140842	162969	169827	211716	162825	77491	65256.8	113438	86080.4	158437	114125	95732.8	57773.4	103934	147270	111855	116659	166608	90905.4	104746	84321.1	C02961	HMDB0015122	6253	147-94-4	28680	-
MEDP0163	Cytidine	胞苷	Nucleotide and Its metabolites	核苷酸及其代谢物	Nucleotide and Its metabolites	核苷酸及其代谢物	244.1	243.086	[M+H]+	C9H13N3O5	1	309715	230789	306081	217618	200530	198861	218065	247936	245369	147067	191572	276059	178797	291633	169785	224630	285087	353232	177962	275183	251567	C00475	HMDB0000089	6175	65-46-3	17562	3376
MEDP1749	Cytidine 5'-diphosphate	胞苷5'-二磷酸	Nucleotide and Its metabolites	核苷酸及其代谢物	Nucleotide and Its metabolites	核苷酸及其代谢物	427	403.018	[M+Na]+	C9H15N3O11P2	2	29428115	47974595	2.44755e+07	40628745	62756000	32088710	61428070	45904145	3.30434e+07	3.15807e+07	3.51915e+07	51162050	36817490	45317105	2.87399e+07	40099770	51677225	2.63664e+06	14831625	13463305	18039395	C00112	-	6132	63-38-7	-	-
MEDN0156	Cytidine-5-Monophosphate	胞苷-5-单磷酸	Nucleotide and Its metabolites	核苷酸及其代谢物	Nucleotide and Its metabolites	核苷酸及其代谢物	322	323.052	[M-H]-	C9H14N3O8P	2	17109.4	32752.1	14920.5	14919.1	12582.4	17272.1	13791.5	17901.8	17405.6	19920.5	19626.9	20827.4	11839.8	16608.9	19126.6	14601.2	14796.8	12990.4	10672.1	17785.2	19394.6	C00055	HMDB0000095	6131	63-37-6	17361	5143
MEDN1613	Cytochalasin H	细胞松弛素H	Hormones and hormone related compounds	激素及激素相关物质	Hormones and hormone related compounds	激素及激素相关物质	474.3	493.283	[M-H2O-H]-	C30H39NO5	2	22074.9	43556.8	14349.1	25409	39540.2	32494.9	20537.2	16342.1	31452.8	15416.4	15647.1	32899.6	23434.7	25876.7	39264.9	16554.2	21423.4	19432.5	28931.7	21391.2	23374.3	-	-	6434468	53760-19-3	-	-
MW0000212	Cytochalasin Opho	细胞松弛素 Opho	Hormones and hormone related compounds	激素及激素相关物质	Hormones and hormone related compounds	激素及激素相关物质	450.263	451.272	[M-H]-	C28H37NO4	3	1.195e+06	589272	480162	1.0673e+06	816282	294281	304259	412956	316926	409826	252884	191957	476021	333920	337060	406293	222695	182563	422715	456774	461383	-	HMDB0035366	6442846	108050-26-6	-	-
MW0000209	Cytochalasin e	细胞松弛素e	Benzene and substituted derivatives	苯及其衍生物	Benzene and substituted derivatives	苯及其衍生物	534.19	495.226	[M+K]+	C28H33NO7	2	73427.4	81307.1	47927.4	63480.9	77967.8	69696.6	49184.3	54602.1	60629.1	56613.7	104206	97707.3	71048.9	101341	90270.5	43129.7	85807	73049.3	54862.2	66343.2	58318.4	-	-	5458385	36011-19-5	-	-
MEDP1011*162	D-(+)-sucrose	D-(+)-蔗糖	Carbohydrates and Its metabolites	碳水化合物及其代谢物	Sugars	糖类	325.1	342.116	[M-H2O+H]+	C12H22O11	1	43345	30010	41680	60020	35010	53350	26886.5	41680	60020	76690	28340	71690	101710	58350	63350	14516.5	28340	19052.4	31768.5	48345	65020	C00089	HMDB0000258	5988	57-50-1	-	-
MEDP2529	D-Alloisoleucine	别异亮氨酸	Amino acid and Its metabolites	氨基酸及其代谢物	Amino acids	氨基酸	132.1	131.095	[M+H]+	C6H13NO2	1	420921	446291	472307	560432	442944	493601	428838	448035	409014	341381	449084	380540	371113	467438	456001	386865	474240	383051	345327	419244	390001	C21092	-	94206	1509-35-9	-	-
MEDN1762*032	D-Allose	D-阿洛糖	Carbohydrates and Its metabolites	碳水化合物及其代谢物	Sugars	糖类	179.1	180.16	[M-H]-	C6H12O6	2	281775	270062	281517	329997	199294	279574	323301	347836	946475	220938	283338	243778	166391	301136	567800	206871	158064	185373	310049	247065	310008	-	-	439507	2595-97-3	-	-
MEDN0228*020	D-Arabinose	D-阿拉伯糖	Carbohydrates and Its metabolites	碳水化合物及其代谢物	Sugars	糖类	149	150.053	[M-H]-	C5H10O5	2	267031	215682	244952	270266	218106	248765	223667	250504	211426	236036	229023	277860	265019	208157	256863	258515	266011	213496	323680	283113	235580	-	HMDB0029942	66308	147-81-9	46983	-
MEDN1614*044	D-Arabinose 5-phosphate	D-阿拉伯糖5-磷酸	Carbohydrates and Its metabolites	碳水化合物及其代谢物	Phosphate sugars	磷酸糖	229	230.019	[M-H]-	C5H11O8P	2	316573	418204	552414	601098	655517	895796	755614	779331	485176	586283	899412	835064	904659	747801	788137	925033	545994	936663	745037	805549	814571	C01112	HMDB0011734	188324	13137-52-5	16241	-
MEDN0211*022	D-Arabitol	阿拉伯糖醇	Carbohydrates and Its metabolites	碳水化合物及其代谢物	Sugar alcohols	糖醇	151.1	152.069	[M-H]-	C5H12O5	2	8617.31	11238.2	23340	11670	17785.7	28340	17772.3	29425.5	25484.6	23340	5031.35	23235.2	5448.02	17766.2	6427.21	13568	12112.6	21401.5	31675	10937	31675	C01904	HMDB0000568	827	488-82-4	18333	5551
MEDN0226	D-Erythronolactone	(3R,4R)-D-赤酮酸内酯	Aldehyde,Ketones,Esters	醛、酮、酯类	Esters	酯类	117	118.027	[M-H]-	C4H6O4	1	3.75216e+06	3.20566e+06	3.5673e+06	4.02125e+06	3.79106e+06	4.11241e+06	3.7266e+06	3.49752e+06	3.69958e+06	3.65372e+06	3.8694e+06	4.0405e+06	4.42255e+06	3.85091e+06	3.8462e+06	3.77166e+06	3.97585e+06	3.8772e+06	4.00429e+06	3.85612e+06	4.2457e+06	-	HMDB0000349	5325915	15667-21-7	87625	5338
MEDP0224*128	D-Fructose	D-果糖	Carbohydrates and Its metabolites	碳水化合物及其代谢物	Sugars	糖类	181	180.063	[M+H]+	C6H12O6	1	4.80045e+06	1966825	6.06703e+06	5.73231e+06	2036125	4.80541e+06	14442810	6.22203e+06	6.27557e+06	6.33199e+06	6.47693e+06	7.01704e+06	4.21139e+06	5.4163e+06	5.4882e+06	5.20941e+06	8.14765e+06	312776	2.44126e+06	2.38549e+06	2.17516e+06	C10906	HMDB0062538	5984	57-48-7	48095	-
MEDN0463	D-Fructose 6-Phosphate-Disodium Salt	D-果糖-6-磷酸二钠盐	Carbohydrates and Its metabolites	碳水化合物及其代谢物	Phosphate sugars	磷酸糖	259	304.1	[M-2Na+H]-	C6H11Na2O9P	2	867224	1.77474e+06	1.0417e+06	2.01835e+06	1.28756e+06	2.07221e+06	1.51539e+06	1.94441e+06	2.25369e+06	870430	759364	1.03534e+06	1.32258e+06	1.50673e+06	884143	1.05554e+06	900970	1.86017e+06	1.96197e+06	1.61119e+06	1.65493e+06	-	-	22812950	26177-86-6	-	-
MEDN0485	D-Fructose-1,6-Biphosphate-Trisodium Salt	D-果糖-1,6 -二磷酸三钠盐	Carbohydrates and Its metabolites	碳水化合物及其代谢物	Phosphate sugars	磷酸糖	358	380.996	[M-Na]-	C6H16NaO13P2	2	34352	71029	31186.4	69850.1	70533.4	88122.3	48915.1	51960.6	45166.4	57647.1	58092.1	73916.2	38367.8	76163.1	38685.2	58821.7	77311.6	81507.5	65074.5	46063.8	80653.2	-	-	134128035	81028-91-3	-	-
MEDN1532	D-Galacturonic Acid	半乳糖醛酸	Carbohydrates and Its metabolites	碳水化合物及其代谢物	Sugar acids	糖酸	193	194.043	[M-H]-	C6H10O7	2	288185	266139	294162	369511	302507	289544	267957	229737	266467	215817	302757	300357	301957	251026	332206	264061	259195	193999	220547	219572	176737	C00333	HMDB0002545	439215	685-73-4	47962	6713
MEDP0236	D-Gluconic Acid	葡萄糖酸	Carbohydrates and Its metabolites	碳水化合物及其代谢物	Sugar acids	糖酸	197.1	196.058	[M+H]+	C6H12O7	2	122088	46556.7	53182.8	98997.8	20250.2	139845	63230.1	57746.7	47228.2	143286	61675.8	50982.8	65405.3	108758	161790	84727	104296	57347.4	104005	130434	135355	C00257	HMDB0000625	10690	526-95-4	33198	345
MEDN0220*032	D-Glucose	D-葡萄糖	Carbohydrates and Its metabolites	碳水化合物及其代谢物	Sugars	糖类	179.1	180.063	[M-H]-	C6H12O6	1	281775	270062	281517	329997	199294	279574	323301	347836	946475	220938	283338	243778	166391	301136	567800	206871	158064	185373	310049	247065	310008	C00031	HMDB0000122	5793	50-99-7	4167	133
MEDN0227*049	D-Glucose 6-Phosphate	D-葡萄糖-6-磷酸	Carbohydrates and Its metabolites	碳水化合物及其代谢物	Phosphate sugars	磷酸糖	259	260.03	[M-H]-	C6H13O9P	2	1.04827e+06	1.75604e+06	1.01625e+06	2.34966e+06	1.34524e+06	2.77382e+06	1.67994e+06	1.69241e+06	2.3499e+06	857966	709774	1.21832e+06	1.12474e+06	1.62096e+06	727715	668368	1.1069e+06	2.41378e+06	1.93875e+06	1.67728e+06	1.93616e+06	C00092	HMDB0001401	439958	56-73-5	4170	145
MEDP0002	D-Homocysteine	D-高半胱氨酸	Amino acid and Its metabolites	氨基酸及其代谢物	Amino acids	氨基酸	136	135.035	[M+H]+	C4H9NO2S	1	305739	236870	333730	261325	218497	201679	233530	241667	198475	200145	220175	163656	150833	204028	213961	211074	245215	157732	208120	219953	176780	C00155	HMDB0000742	778	454-29-5	17588	3256
MW0169366	D-Kynurenine	犬尿氨酸	Amino acid and Its metabolites	氨基酸及其代谢物	Amino acid derivatives	氨基酸衍生物	209.091	208.085	[M+H]+	C10H12N2O3	1	586859	371186	610471	521188	434421	476393	631039	549823	667094	1.64297e+06	2.07889e+06	2.53598e+06	1.58924e+06	1.54344e+06	1.97957e+06	1.50493e+06	2.13124e+06	1.76003e+06	1.21021e+06	1.20354e+06	1.19821e+06	C01718	HMDB0250769	846	-	-	-
MEDN1011*035	D-Mannitol	D-甘露醇	Carbohydrates and Its metabolites	碳水化合物及其代谢物	Sugar alcohols	糖醇	181.1	182.079	[M-H]-	C6H14O6	2	59753.6	18195.9	44484.8	45363	22182.3	28983.2	41680	25218.5	20335.3	28917.6	46680	45010	19221	36675	76843.1	81110.7	26675	46680	53498.1	50015	37523.3	C00392	HMDB0000765	6251	69-65-8	16899	142
MEDP0227*128	D-Mannose	D-甘露糖	Carbohydrates and Its metabolites	碳水化合物及其代谢物	Sugars	糖类	181	180.063	[M+H]+	C6H12O6	1	4.80045e+06	1966825	6.06703e+06	5.73231e+06	2036125	4.80541e+06	14442810	6.22203e+06	6.27557e+06	6.33199e+06	6.47693e+06	7.01704e+06	4.21139e+06	5.4163e+06	5.4882e+06	5.20941e+06	8.14765e+06	312776	2.44126e+06	2.38549e+06	2.17516e+06	C00159	HMDB0000169	18950	3458-28-4	4208	-
MEDN1221*049	D-Mannose 6-phosphate	D-甘露糖6-磷酸	Carbohydrates and Its metabolites	碳水化合物及其代谢物	Phosphate sugars	磷酸糖	259	260.03	[M-H]-	C6H13O9P	2	1.04827e+06	1.75604e+06	1.01625e+06	2.34966e+06	1.34524e+06	2.77382e+06	1.67994e+06	1.69241e+06	2.3499e+06	857966	709774	1.21832e+06	1.12474e+06	1.62096e+06	727715	668368	1.1069e+06	2.41378e+06	1.93875e+06	1.67728e+06	1.93616e+06	C00275	-	65127	3672-15-9	-	-
MEDP0228*168	D-Melezitose	D-松三糖	Carbohydrates and Its metabolites	碳水化合物及其代谢物	Sugars	糖类	505.2	504.169	[M+H]+	C18H32O16	2	38345	30484.7	11504.4	13974.1	30487.2	15142.6	11539.3	13962.7	21675	11670	15005	26290.9	41680	15615.8	21675	9037.95	26675	25005	5753.44	12570	9254.59	C08243	HMDB0011730	92817	597-12-6	6731	-
MEDP2003	D-Ornithine	D-鸟氨酸	Amino acid and Its metabolites	氨基酸及其代谢物	Amino acids	氨基酸	133.1	132.09	[M+H]+	C5H12N2O2	1	3.85531e+06	3.15733e+06	5.15018e+06	3.30647e+06	2.61284e+06	2.14242e+06	2.81643e+06	2.92819e+06	3.41802e+06	3.00986e+06	2.87137e+06	2.58935e+06	2.81437e+06	3.15835e+06	2.57243e+06	1.98446e+06	2.02982e+06	2.26873e+06	2.92414e+06	2.64183e+06	2.79017e+06	C00515	-	71082	348-66-3	-	-
MEDN0213*035	D-Sorbitol	D-山梨糖醇	Carbohydrates and Its metabolites	碳水化合物及其代谢物	Sugar alcohols	糖醇	181.1	182.079	[M-H]-	C6H14O6	2	59753.6	18195.9	44484.8	45363	22182.3	28983.2	41680	25218.5	20335.3	28917.6	46680	45010	19221	36675	76843.1	81110.7	26675	46680	53498.1	50015	37523.3	C00794	HMDB0000247	5780	50-70-4	-	-
MEDN1534	D-Tagatose	D-塔格糖	Carbohydrates and Its metabolites	碳水化合物及其代谢物	Sugars	糖类	179.1	180.063	[M-H]-	C6H12O6	1	2.08069e+06	1.47852e+06	1.49278e+06	1.565e+06	1.68303e+06	1.34236e+06	1.50109e+06	1.57275e+06	1.42792e+06	1.46015e+06	1.40459e+06	1.37353e+06	1.36588e+06	1.43338e+06	1.49835e+06	1.35335e+06	1.22444e+06	1.31517e+06	1.56861e+06	1.36315e+06	1.39077e+06	C00795	HMDB0003418	439312	87-81-0	49092	-
MEDN1761*032	D-Talose	D-塔罗糖	Carbohydrates and Its metabolites	碳水化合物及其代谢物	Sugars	糖类	179.1	180.16	[M-H]-	C6H12O6	2	281775	270062	281517	329997	199294	279574	323301	347836	946475	220938	283338	243778	166391	301136	567800	206871	158064	185373	310049	247065	310008	-	-	99459	2595-98-4	-	-
MEDN0224*056	D-Trehalose	D-海藻糖	Carbohydrates and Its metabolites	碳水化合物及其代谢物	Sugars	糖类	341.1	342.116	[M-H]-	C12H22O11	2	586847	632560	473732	671157	771976	664857	573080	635976	575960	627694	573940	608686	706825	620412	761012	854953	755103	659931	650436	661361	619006	C01083	HMDB0000975	7427	99-20-7	16551	5913
MW0107967	D-Tyrosine	L-酪氨酸	Amino acid and Its metabolites	氨基酸及其代谢物	Amino acids	氨基酸	204.062	181.074	[M+Na]+	C9H11NO3	3	1.03732e+08	1.06474e+08	1.08836e+08	7.15264e+07	8.82384e+07	8.97767e+07	8.2939e+07	8.89848e+07	1.03291e+08	8.09423e+07	8.67572e+07	1.13381e+08	9.11345e+07	9.81627e+07	1.01966e+08	8.36951e+07	1.04346e+08	1.00636e+08	9.06445e+07	137155225	8.86241e+07	C01536	HMDB0250803	1153	-	-	-
MW0148803	D-Urobilin	D-尿胆素	Heterocyclic compounds	杂环化合物	Heterocyclic compounds	杂环化合物	606.319	588.295	[M+NH4]+	C33H40N4O6	3	275068	271657	118072	664978	1.05027e+06	389174	225069	128596	162912	1.78476e+06	211973	318536	220930	214948	126979	264944	1.25287e+06	569889	360037	381743	352851	C05795	HMDB0004161	5280820	3947-38-4	36378	-
MEDN0225*020	D-Xylose	D-木糖	Carbohydrates and Its metabolites	碳水化合物及其代谢物	Sugars	糖类	149	150.053	[M-H]-	C5H10O5	2	267031	215682	244952	270266	218106	248765	223667	250504	211426	236036	229023	277860	265019	208157	256863	258515	266011	213496	323680	283113	235580	C00181	HMDB0000098	135191	58-86-6	53455	314
MEDN0657*044	D-Xylulose 5-phosphate	D-木酮糖-5-磷酸	Carbohydrates and Its metabolites	碳水化合物及其代谢物	Phosphate sugars	磷酸糖	229	230.019	[M-H]-	C5H11O8P	2	316573	418204	552414	601098	655517	895796	755614	779331	485176	586283	899412	835064	904659	747801	788137	925033	545994	936663	745037	805549	814571	C00231	HMDB0000868	439190	4212-65-1	16332	5829
MW0148132	D-alanyl-D-serine	D-丙氨酰-D-丝氨酸	Amino acid and Its metabolites	氨基酸及其代谢物	Small Peptide	小肽	391.129	176.08	[2M+K]+	C6H12N2O4	3	388086	349693	295271	314813	285423	296818	327840	291819	254344	276798	269049	293400	289223	159352	188201	277835	275884	260527	266749	280930	264200	C19719	-	1549439	1115-50-0	-	-
FDATN01519	D-phenylalanine	D-苯丙氨酸	Amino acid and Its metabolites	氨基酸及其代谢物	Amino acids	氨基酸	166.085	165.079	[M+H]+	C9H11NO2	1	1.85058e+07	17168304	1.72634e+07	1.61354e+07	1.6392e+07	1.53506e+07	1.53287e+07	1.47477e+07	1.50966e+07	1.48879e+07	1.50556e+07	1.5583e+07	1.44362e+07	1.52948e+07	1.52685e+07	1.37752e+07	1.61678e+07	1.49587e+07	1.4364e+07	1.47973e+07	1.38103e+07	C02265	-	71567	673-06-3	-	-
MEDN1935	D-ribonate lithium salt	D-核糖酸	Carbohydrates and Its metabolites	碳水化合物及其代谢物	Sugars	糖类	165	166.13	[M-H]-	C5H10O6	2	150917	70188.1	113163	108427	75624.8	137379	109981	134219	127094	68936	155615	138044	112355	79455.5	122105	72095.9	115253	87725.5	126592	127378	160362	C01685	HMDB0000867	5460677	642-98-8	21077	3290
MEDN0541	DL-3,4-Dihydroxyphenyl glycol	DL-3,4-二羟基苯基二醇	Benzene and substituted derivatives	苯及其衍生物	Benzene and substituted derivatives	苯及其衍生物	169.1	170.058	[M-H]-	C8H10O4	2	79379.4	90059.8	64655	60072.1	58429	99926.8	42172.6	61047	39976.9	55006.5	71590.4	67103.7	90158.3	45398.7	40821.5	62199.6	60834	102293	57433	57014.4	61425.4	C05576	HMDB0000318	5307	28822-73-3	1387	5307
MW0107655	DL-Arginine	DL-精氨酸	Amino acid and Its metabolites	氨基酸及其代谢物	Amino acids	氨基酸	175.118	174.112	[M+H]+	C6H14N4O2	1	1.6984e+07	1.45056e+07	1.14088e+07	1.38785e+07	1.15703e+07	1.21069e+07	9.24107e+06	1.5328e+07	1.25343e+07	1.02617e+07	1.26803e+07	9.74725e+06	9.49118e+06	9.49078e+06	1.22655e+07	1.17037e+07	1.43404e+07	1.24207e+07	1.18974e+07	1.28225e+07	1.01808e+07	C02385	HMDB0251511	232	-	-	-
MEDP0523	DL-Carnitine	DL-肉碱	FA	脂肪酰类	CAR	酰基肉碱	162.1	161.105	[M+H]+	C7H15NO3	1	1.47781e+06	1.61766e+06	992739	1.11483e+06	1.73507e+06	904927	1.67372e+06	1.1174e+06	859297	777180	762372	776708	871234	871117	774887	1.03947e+06	748021	586392	975939	960245	963014	C00318	HMDB0000062	2724480	541-15-1	16347	52
MEDP0752*114	DL-Leucine	DL-亮氨酸	Amino acid and Its metabolites	氨基酸及其代谢物	Amino acids	氨基酸	132.1	131.095	[M+H]+	C6H13NO2	1	447881	465266	317695	397478	452576	359885	392161	376177	371616	329067	391248	287556	337432	293231	348501	281921	396268	340953	312666	405365	331941	C00123	HMDB0062203	857	328-39-2	-	-
MEDN1763	DL-O-tyrosine	DL-邻酪氨酸	Amino acid and Its metabolites	氨基酸及其代谢物	Amino acid derivatives	氨基酸衍生物	180.1	181.074	[M-H]-	C9H11NO3	1	889970	896322	882011	901973	787470	820260	759313	778577	846195	783654	807455	967607	773816	822695	849190	869561	887249	873625	797633	809732	849077	-	HMDB0006050	91482	2370-61-8	91038	-
MEDN2050	Daidzein	黄豆苷元	Benzene and substituted derivatives	苯及其衍生物	Benzene and substituted derivatives	苯及其衍生物	313.1	254.058	[M-H]-	C15H10O4	1	435165	242626	219427	2.36372e+06	1.45281e+06	1.01433e+06	524829	1.41737e+06	395299	297820	332548	1.4537e+06	1.15391e+06	727447	947074	436998	731524	718510	935448	697364	1.29696e+06	C10208	HMDB0003312	5281708	486-66-8	28197	-
MW0063695	Daminozide	氨基叠氮化物	FA	脂肪酰类	Others	其他	197.033	160.085	[M+K-2H]-	C6H12N2O3	2	6.18755e+06	5.35852e+06	5.5104e+06	5.79989e+06	5.59895e+06	5.57042e+06	5.45741e+06	5.50412e+06	5.50634e+06	6.03496e+06	5.73275e+06	5.69579e+06	5.41817e+06	3.01141e+06	5.24615e+06	5.56438e+06	5.42592e+06	5.41e+06	5.72167e+06	5.34884e+06	5.63564e+06	-	-	15331	1596-84-5	-	-
MW0106796	Dapt	DAPT	Amino acid and Its metabolites	氨基酸及其代谢物	Amino acid derivatives	氨基酸衍生物	431.189	432.186	[M-H]-	C23H26F2N2O4	2	143287	159135	148662	178855	186380	178523	191516	195470	167351	114714	125963	140269	168333	152339	142602	151631	137768	134997	147751	151212	144446	-	-	5311272	208255-80-5	-	-
MW0123493	Dauricine	茼蒿碱	Heterocyclic compounds	杂环化合物	Heterocyclic compounds	杂环化合物	624.322	624.32	[M+]+	C38H44N2O6	3	1.85854e+06	561496	1.12183e+06	704813	355517	1.04683e+06	504952	1.62155e+06	1.00231e+06	1.05167e+06	977299	1.72058e+06	764641	1.04573e+06	1.75607e+06	642560	1.08904e+06	1.28575e+06	810276	636741	547653	-	-	24721429	524-17-4	-	-
MEDP2024	Dehydroascorbic acid	L-脱氢抗坏血酸	Organic acid and Its derivatives	有机酸及其衍生物	Organic acid and Its derivatives	有机酸及其衍生物	175	174.016	[M+H]+	C6H6O6	2	62120.9	83435.3	52109.8	49667.8	95937.8	48653.3	65494.4	58625.1	53390.2	47379.5	51275.6	50322.1	64314	63159.1	63702.9	37455.4	59426.1	55356.1	69973.6	54554.3	48854.7	C05422	HMDB0001264	440667	490-83-5	17242	342
MW0137885	Dehydrocarpaine II	脱氢芸香碱 II	Heterocyclic compounds	杂环化合物	Heterocyclic compounds	杂环化合物	473.328	474.346	[M-H]-	C28H46N2O4	3	48593.6	72838.9	90811.9	59803.1	89051.2	158271	47611.4	78734.9	50322.5	56892.9	71881.6	117546	70821.2	81938.7	44255.8	58217	66459.1	24290.7	96336.2	68537.7	81954.4	-	HMDB0030273	131750992	-	-	-
MW0148220	Delcorine	德尔科林	Heterocyclic compounds	杂环化合物	Heterocyclic compounds	杂环化合物	478.293	479.288	[M-H]-	C26H41NO7	3	2.91984e+07	1.59588e+07	1.44848e+07	2.51183e+07	2.58175e+07	8.53855e+06	1.45677e+07	1.17261e+07	9.28526e+06	9.57902e+06	4.76899e+06	6.24562e+06	1.36871e+07	8.88617e+06	9.72384e+06	9.37595e+06	7.19473e+06	6.49144e+06	1.1696e+07	1.23726e+07	1.18526e+07	C08675	-	441724	52358-55-1	-	-
MW0137925	Demoxepam	去氧西泮	Benzene and substituted derivatives	苯及其衍生物	Phenolics	苯酚类	287.066	286.051	[M+H]+	C15H11ClN2O2	2	25489.6	57285.8	18027.9	68391.8	14650.3	30182.5	32505.5	5595.27	11437.4	21046.1	124638	106724	47674.1	30037.1	9964.31	32849.5	48105	16254	194369	174252	186597	-	HMDB0041867	13756	963-39-3	-	-
MEDN1899	Deoxycholic acid	脱氧胆酸	Bile acids	胆汁酸	Bile acids	胆汁酸	391.3	392.293	[M-H]-	C24H40O4	1	408626	571495	672726	869803	1.00738e+06	2.56055e+06	977453	982484	693160	856135	711149	602841	530198	634365	369191	159952	125258	200727	745635	665624	805941	C04483	HMDB0000626	222528	302-95-4	28834	265
MEDP0403	Deoxycytidine	2'-脱氧胞苷	Nucleotide and Its metabolites	核苷酸及其代谢物	Nucleotide and Its metabolites	核苷酸及其代谢物	228	227.091	[M+H]+	C9H13N3O4	1	193470	175115	99459.4	87332.1	68355	301990	61172	120055	109616	131153	84305	131735	51631	108380	124358	168440	60741.3	136735	105045	131735	98370	C00881	HMDB0000014	13711	951-77-9	15698	3367
MW0006725	Deoxynojirimycin Tetrabenzyl Ether	脱氧野尻霉素四苄醚	Benzene and substituted derivatives	苯及其衍生物	Benzene and substituted derivatives	苯及其衍生物	523.267	523.272	[M+]+	C34H37NO4	2	1.22602e+06	696654	776062	969338	783129	505180	635551	443875	366958	233921	157027	182982	275456	288277	229717	296528	215549	251379	233899	253414	321729	-	-	11027759	69567-11-9	-	-
MW0103526	Deoxyuridine triphosphate	2'-脱氧尿苷-5'-三磷酸	Nucleotide and Its metabolites	核苷酸及其代谢物	Nucleotide and Its metabolites	核苷酸及其代谢物	490.964	467.974	[M+Na]+	C9H15N2O14P3	2	5165375	273600	10972345	1411970	894422	1223570	733389	1835085	14787345	9580305	10090500	827400	3004710	3736735	8910475	1499525	3064290	5934510	3.13356e+06	2212055	1.7898e+06	C00460	HMDB0001191	65070	1173-82-6	17625	6069
MW0006730	Desacetyl-nitazoxanide	噻唑烷	Benzene and substituted derivatives	苯及其衍生物	Benzene and substituted derivatives	苯及其衍生物	317.005	265.016	[M+Cl+NH3]-	C10H7N3O4S	2	23130.6	26668.1	30734	28077.5	27944.3	21835.1	23093.2	29884.2	26568.1	17582.1	23928.2	31122.5	19463.1	20088	19933	20463.7	20487.8	22783.7	22523.5	23195.8	23617.2	-	HMDB0060597	394397	-	-	-
MW0123567	Desloratadine	地氯雷他定	Heterocyclic compounds	杂环化合物	Heterocyclic compounds	杂环化合物	379.128	310.124	[M+Na+HCOOH]+	C19H19ClN2	1	57122.1	53332.9	44521	62948.1	54455.9	64122.4	49148.9	55046	45211	44183.1	48005.2	50678.3	51002.4	61951.3	50894.7	49017.3	45994.9	43369	47059.1	42060.1	45119.6	-	HMDB0015102	124087	100643-71-8	291342	-
MW0125729	Desmethylclomipramine	去甲氯米帕明	Heterocyclic compounds	杂环化合物	Heterocyclic compounds	杂环化合物	301.142	300.139	[M+H]+	C18H21ClN2	2	98774.8	144686	101216	53135.5	88921.5	50817.2	29418	85109.3	92025.8	35963	52053.9	49043.9	25024.3	33036.8	23310.6	32032.4	47467.6	52144.4	45808	46706.2	53749	-	HMDB0060947	622606	303-48-0	124969	-
MW0049235	Desogestrel	去氧孕烯	Alcohol and amines	醇、胺类	Alcohols	醇类	352.267	310.23	[M+CH3CN+H]+	C22H30O	3	172871	131235	187920	132460	121609	157839	149719	169035	166914	164099	126745	96330.7	132268	114463	111495	123009	139468	154188	122660	157103	130998	C07629	HMDB0014449	40973	54024-22-5	4453	-
MW0148399	Diacetyl-10-gingerdiol	-	Heterocyclic compounds	杂环化合物	Heterocyclic compounds	杂环化合物	473.227	436.282	[M+K-2H]-	C25H40O6	2	2.97309e+06	3.87963e+06	4.82337e+06	4.12391e+06	4.08116e+06	4.28105e+06	4.7742e+06	3.37635e+06	3.48468e+06	3.41173e+06	3.72848e+06	4.4369e+06	4.04066e+06	3.80535e+06	4.22338e+06	3.53927e+06	3.25783e+06	3.41659e+06	4.56434e+06	3.73849e+06	3.52095e+06	-	-	-	-	-	-
MW0148400	Diacetyl-8-gingerdiol	-	Heterocyclic compounds	杂环化合物	Heterocyclic compounds	杂环化合物	407.245	408.251	[M-H]-	C23H36O6	2	2801.07	1846.2	7931.67	11929.3	9353.69	10328.9	8864.74	7828.87	15668.3	8410.95	17278.3	30658.7	5448.02	7514.16	5424.69	6892.24	10690.9	7699.9	9609.12	10687.4	10415.3	-	-	-	-	-	-
MW0112781	Dibenz(b,f)(1,4)oxazepine-10(11H)-carboxylic acid, 8-chloro-, 2-(1-oxo-3-(4-pyridinyl)propyl)hydrazide, monohydrochloride	二苯并(b,f)(1,4)oxazepine-10(11H)-羧酸，8-氯-，2-(1-氧代-3-(4-吡啶基)丙基)酰肼，单盐酸盐	Benzene and substituted derivatives	苯及其衍生物	Benzene and substituted derivatives	苯及其衍生物	423.119	458.091	[M+H]+	C22H20Cl2N4O3	2	1.26108e+06	1.17549e+06	1.30352e+06	1.1842e+06	1.06012e+06	1.28786e+06	953031	1.03675e+06	1.06924e+06	941197	979300	1.17086e+06	1.03222e+06	1.17966e+06	1.14922e+06	1.15531e+06	1.01693e+06	1.19768e+06	1.04851e+06	1.02104e+06	1.037e+06	-	-	132748	146033-02-5	-	-
MW0148443	Dichloroarcyriaflavin A	二氯环黄素A	Heterocyclic compounds	杂环化合物	Heterocyclic compounds	杂环化合物	373.993	393.007	[M-H2O-H]-	C20H9Cl2N3O2	3	128019	128738	130530	132963	130895	117168	123446	121407	130967	116254	108745	132960	154630	140285	142852	120814	127364	119719	113525	118140	133872	C19699	-	5480817	-	-	-
MW0006785	Dichlorophen	二氯酚	Benzene and substituted derivatives	苯及其衍生物	Benzene and substituted derivatives	苯及其衍生物	266.997	268.006	[M-H]-	C13H10Cl2O2	2	162643	181347	167275	442170	285395	330040	229017	319977	185026	242911	167964	368181	318491	295144	285429	211845	260231	203420	285551	276934	333650	C14292	HMDB0251200	3037	-	-	-
MW0137947	Dicumarol	双香豆素	Heterocyclic compounds	杂环化合物	Heterocyclic compounds	杂环化合物	335.058	336.063	[M-H]-	C19H12O6	2	169142	159264	149554	193253	171368	162820	168794	176177	170797	170711	174906	205936	193978	188280	188379	191227	182154	199204	162106	181009	173186	C00796	HMDB0014411	54676038	66-76-2	4513	-
MW0110992	Dicyclohexylamine	二环己胺	Alcohol and amines	醇、胺类	Amines	胺类	228.195	181.183	[M+HCOO+2H]+	C12H23N	2	97278.3	137441	136358	138400	201158	192964	109235	113129	44189.7	19546.4	28542.9	56000.6	28944	44824.9	27221.8	44387.1	62514.5	25957.5	76673.2	101416	93608.7	C14686	HMDB0251214	7582	-	-	-
MEDP1470	Diethyl-2-methyl-3-oxosuccinate	草酰丙酸二乙酯	Aldehyde,Ketones,Esters	醛、酮、酯类	Aldehydes	醛类	203	202.084	[M+H]+	C9H14O5	2	81808.1	68646.8	59998.1	60087.6	57645.9	76772.8	60533.8	72558.9	50301.3	59179.4	47824.7	74992.6	64687.3	48872.5	59345.4	55650.3	60753.4	64072.2	59395.8	66015.8	78076.7	C04067	HMDB0032306	97750	759-65-9	16879	-
MEDP2323	Diethyl-phosphate	磷酸二乙酯	Aldehyde,Ketones,Esters	醛、酮、酯类	Esters	酯类	155	154.039	[M+H]+	C4H11O4P	1	561110	398895	624705	427310	529320	671585	693355	452390	228520	487505	738580	718480	817345	499210	800580	772090	525975	480815	582860	631400	604620	C06608	HMDB0012209	654	598-02-7	27708	-
MEDN1707	Dihydrocaffeic acid	3,4-二羟苯基丙酸	Organic acid and Its derivatives	有机酸及其衍生物	Organic acid and Its derivatives	有机酸及其衍生物	181.1	182.058	[M-H]-	C9H10O4	2	33132.6	28196.1	41782.9	55196.5	70504.6	72505.1	69900	39907	46204.7	73699.5	56370.3	55863.1	41793.4	38702.9	23326.3	38324.5	52526	17443.5	43336.5	47210.7	41711.4	C10447	HMDB0000423	348154	1078-61-1	48400	5412
MEDN1814	Dihydrodaidzein	二氢黄豆苷元	Benzene and substituted derivatives	苯及其衍生物	Benzene and substituted derivatives	苯及其衍生物	255.1	256.074	[M-H]-	C15H12O4	2	44488.7	58488.4	66138.9	24014	20018.3	29547.8	8535.23	15944	13294.1	30647.9	15473.9	21988.9	27195.2	19586	35647.4	36362.8	42082.4	31715.9	28388.2	28511.6	27725.2	-	HMDB0005760	176907	17238-05-0	75842	-
MEDN1152	Dihydrolanosterol	二氢羊毛甾醇	Hormones and hormone related compounds	激素及激素相关物质	Hormones and hormone related compounds	激素及激素相关物质	427.4	428.402	[M-H]-	C30H52O	2	11188.2	8508.24	10568.6	12848.4	12614.1	14991.7	18401.6	12673.1	7812.43	11029	11225.5	11377.3	11310.8	10278.9	10998.8	15505.2	10175.3	11678.9	11213.3	12342.5	12071.6	C05109	HMDB0006839	440560	79-62-9	28113	-
MW0006864	Dimethyl phthalate	邻苯二甲酸二甲酯	Benzene and substituted derivatives	苯及其衍生物	Benzene and substituted derivatives	苯及其衍生物	195.065	194.058	[M+H]+	C10H10O4	2	1.05206e+06	642198	783885	507760	664770	319715	679166	385049	329565	462606	488384	343448	838363	337851	705102	667493	581981	323301	863545	807309	689788	C11233	HMDB0251388	8554	-	-	-
MW0127456	Dimethyl sulfoxide	二甲基亚砜	Others	其他	Others	其他	79.02	78.0139	[M+H]+	C2H6OS	2	5.31229e+07	5.7024e+07	5.22178e+07	5.45651e+07	5.79072e+07	5.23117e+07	5.3735e+07	4.82843e+07	4.85498e+07	5.01845e+07	4.82607e+07	4.66393e+07	4.95017e+07	4.68216e+07	4.93818e+07	4.66766e+07	4.90119e+07	4.74655e+07	4.86022e+07	4.95786e+07	4.88556e+07	C11143	HMDB0002151	679	67-68-5	28262	3985
MEDN1533*012	Dimethylmalonic acid	二甲基丙二酸	Organic acid and Its derivatives	有机酸及其衍生物	Organic acid and Its derivatives	有机酸及其衍生物	131	132.042	[M-H]-	C5H8O4	2	417691	415312	388606	415608	351867	444127	337664	351646	279849	316467	320532	407748	392485	394169	336747	326512	383217	322852	322171	287155	293960	-	HMDB0002001	11686	595-46-0	111517	6425
MW0148595	Discodermolide	Discodermolide	Alcohol and amines	醇、胺类	Amines	胺类	576.402	593.393	[M+H-H2O]+	C33H55NO8	3	202165	617773	409519	160879	536637	626490	472031	442858	322966	253589	247668	218396	233524	166289	186738	212652	218415	277162	187420	194042	191503	-	-	643668	127943-53-7	-	-
MEDP0307	Dl-2-Aminooctanoic Acid	DL-2-氨基辛酸	Organic acid and Its derivatives	有机酸及其衍生物	Organic acid and Its derivatives	有机酸及其衍生物	160.1	159.126	[M+H]+	C8H17NO2	2	73906.2	58214	58501.2	43486.8	42291.7	56073.1	49325.1	46938.9	38309.8	45214.7	32232.5	52667.2	58263.4	48272.7	68322.2	57708.2	46342.9	55181.3	44943	47518.1	43513.5	-	HMDB0000991	69522	644-90-6	75145	5923
MW0014354	Docosa-7,10,13,16,19-pentaen-4-ynoic acid	4,5-脱氢二十二碳六烯酸	Organic acid and Its derivatives	有机酸及其衍生物	Organic acid and Its derivatives	有机酸及其衍生物	675.433	326.225	[2M+Na]+	C22H30O2	2	85162.8	39134.9	45989	44233.6	71192.1	81015.1	30934	39865.8	36795.6	22485.2	15829.3	15211.3	21031.4	31326.4	36193.3	23801.8	10672.7	23447.8	21989.8	20394.7	21255	-	-	57370067	-	-	-
MEDN1832	Docosahexaenoic Acid Glycine	二十二碳六烯酸甘氨酸	FA	脂肪酰类	Others	其他	384.3	385.262	[M-H]-	C24H35NO3	2	25227.1	30399.5	29357.8	27828.6	27305.8	27508.6	28356.5	28637.7	22056	24610.2	40245.4	35973.1	33267.5	47299.7	39000	48209.3	28091.5	39844.8	29359.4	32334.4	31527	-	-	53393963	132850-40-9	-	-
MEDN0311	Dodecanedioic Acid	十二烷二酸	FA	脂肪酰类	FFA	游离脂肪酸	229.1	230.152	[M-H]-	C12H22O4	1	501481	2.51273e+06	326263	567719	419068	5.51306e+06	438874	1.15388e+06	582748	294154	545363	854705	3.95921e+06	406970	422287	688520	728766	4.59001e+06	798929	743353	856682	C02678	HMDB0000623	12736	693-23-2	4676	5596
MW0123754	Doramapimod	多拉马莫德	Heterocyclic compounds	杂环化合物	Heterocyclic compounds	杂环化合物	528.308	527.29	[M+H]+	C31H37N5O3	2	257968	218886	141404	159425	139065	124638	111404	83433	64910.8	38043.9	14437.4	28042.4	52613.8	75009.2	35536.6	53418.5	40020.2	42890.9	81490.1	81118.4	82942.6	-	HMDB0251587	156422	-	-	-
MW0114363	Dronedarone	决奈达隆	Aldehyde,Ketones,Esters	醛、酮、酯类	Ketones	酮类	556.302	556.297	[M+]+	C31H44N2O5S	2	166847	239496	63405.3	462403	150088	102939	35641.1	33943.1	60394.9	254938	94201	56367.7	45227	44678.4	19959.6	49226.2	101669	87921.9	61228.6	81026	83254.1	D02537	HMDB0251621	208898	141626-36-0	-	-
MW0114365	Droperidol	氟哌利多	Alcohol and amines	醇、胺类	Alcohols	醇类	378.159	379.17	[M-H]-	C22H22FN3O2	2	16435	7017.49	8907.86	8785.04	15180	8572.44	12094.5	12346	20874.3	13632.8	12784.5	9150.3	11457.5	16341.4	13103.7	10913.1	18485.3	8098.73	11334.6	14679	14168.8	-	HMDB0014593	3168	548-73-2	4717	-
MW0052493	Drospirenone	屈螺酮	Aldehyde,Ketones,Esters	醛、酮、酯类	Ketones	酮类	367.222	366.219	[M+H]+	C24H30O3	3	1.00071e+06	1.72298e+06	1.29609e+06	853509	984644	485193	443680	553316	409854	162125	127911	89856.6	78062.6	206732	128834	112729	95964.5	107928	213990	212495	282595	-	HMDB0015467	68873	67392-87-4	50838	-
MEDN0120*035	Dulcitol	己六醇	Carbohydrates and Its metabolites	碳水化合物及其代谢物	Sugar alcohols	糖醇	181.1	182.079	[M-H]-	C6H14O6	2	59753.6	18195.9	44484.8	45363	22182.3	28983.2	41680	25218.5	20335.3	28917.6	46680	45010	19221	36675	76843.1	81110.7	26675	46680	53498.1	50015	37523.3	C01697	HMDB0000107	11850	608-66-2	16813	5148
MW0052505	Ecdysone	蜕皮激素	Organic acid and Its derivatives	有机酸及其衍生物	Organic acid and Its derivatives	有机酸及其衍生物	464.311	464.314	[M+]+	C27H44O6	2	2.00077e+06	1.9071e+06	2.40295e+06	1.34895e+06	1.46234e+06	1.31432e+06	1.33366e+06	1.18372e+06	1.33382e+06	819652	929697	1.28389e+06	752323	888373	888946	983414	1.1238e+06	1.10144e+06	981557	912611	999381	C00477	-	19212	3604-87-3	-	-
MEDP2375	Ectoine	(S)-2-甲基-3,4,5,6-四氢嘧啶-4-羧酸	Heterocyclic compounds	杂环化合物	Heterocyclic compounds	杂环化合物	143.1	142.074	[M+H]+	C6H10N2O2	2	467435	459701	477470	172536	240374	299595	183066	135662	205155	345400	536010	267815	265250	111715	219799	149432	233530	281950	253565	175078	179343	C06231	-	126041	96702-03-3	-	-
ZINC2561231	Edultin	埃杜尔廷	Heterocyclic compounds	杂环化合物	Heterocyclic compounds	杂环化合物	367.121	386.137	[M-H2O-H]-	C21H22O7	3	37118.9	38376.9	37508.7	72989	59370	64165.6	53704.5	42208.3	33423	41548.9	32986.1	31273.2	33259.3	27632.4	34887.7	30563.4	24544.3	32003.5	35982.5	34287.6	30220	-	HMDB0030601	5317013	15591-75-0	-	-
MEDP1130	Eicosa-8,11,14-trien-5-ynoic acid	5,6-脱氢花生四烯酸	FA	脂肪酰类	Oxidized lipids	氧化脂质	301.22	302.225	[M-H]-	C20H30O2	1	17055.6	21276.8	16242.6	13514.9	16908.9	13594.3	23511.7	21528.8	18614.5	18065.2	24128.2	22703	21661.3	24883.7	19635.7	22640	13600.4	20638.1	17323	22882.5	20584.1	-	-	6443815	58688-54-3	-	-
MEDN2298	Elenaic acid	榄香醇酸	Organic acid and Its derivatives	有机酸及其衍生物	Organic acid and Its derivatives	有机酸及其衍生物	241	242.079	[M-H]-	C11H14O6	2	7232.26	10725.9	4560.23	34770.1	18090.4	27720.9	14734.2	21517.1	8736.36	5242.99	2393.23	24152	20173.2	19114.3	17553.3	12342.8	14357.9	7768.87	20349.4	17796.4	25896.7	-	HMDB0040429	169607	34422-12-3	-	-
MW0123822	Enrofloxacin	恩诺沙星	Heterocyclic compounds	杂环化合物	Heterocyclic compounds	杂环化合物	404.167	359.165	[M+HCOO]-	C19H22FN3O3	2	24388.2	21686.3	29213.8	24823.6	28689.3	20224.3	20245.6	17863.7	16927.8	24659.3	14452.4	14946.4	10245.8	15575	15393.8	12008	20173.9	21454.6	22349.4	19732	18397.5	D02473	HMDB0029861	71188	93106-60-6	35720	-
FDATN00061	Entecavir hydrate	Entecavir Hydrate	Others	其他	Medicine	药物	344.227	295.128	[M-2H+3Na]+	C12H17N5O4	1	90067.8	61775	81983.2	162991	89723.8	64243.4	74082.1	115887	49726.8	69617.3	79224.8	161826	65291.1	167697	143748	62839.1	100554	78311.4	55487.4	53523.2	53798.5	-	-	135526609	209216-23-9	-	-
MW0169901	Epipodophyllotoxin, 4'-demethyl-, 9-(4,6-O-2-thenylidene-beta-D-glucopyranoside)	表鬼臼毒素, 4'-demethyl-, 9-(4,6-O-2-thenylidene-beta-D-glucopyranoside)	Benzene and substituted derivatives	苯及其衍生物	Benzene and substituted derivatives	苯及其衍生物	656.153	656.156	[M+]+	C32H32O13S	2	4539.01	4965.12	11311.6	6266.65	12732.1	9714.69	13174.6	10472.2	9628.13	7172.65	11883.4	13865.3	10333.3	8215.16	3458.7	9557.68	15130	8852.48	6462.87	12146.7	12629.8	-	HMDB0014587	5396	-	75988	-
MW0000246	Ergocornine	麦角碱	Alkaloids	生物碱	Alkaloids	生物碱	560.297	561.295	[M-H]-	C31H39N5O5	2	1.15486e+06	691940	810352	786142	554397	545316	603490	718393	393420	297395	297894	416233	876063	578445	261746	303775	427561	468804	616404	637480	672147	C09162	-	73453	564-36-3	-	-
MW0000250	Ergosine	麦角新碱	Alkaloids	生物碱	Alkaloids	生物碱	548.273	547.279	[M+H]+	C30H37N5O5	2	1.41932e+07	8.223e+06	1.21205e+07	1.34757e+07	1.04492e+07	1.44251e+07	5.06565e+06	9.63141e+06	5.71895e+06	3.6151e+06	1.55275e+06	5.54855e+06	7.54189e+06	1.02304e+07	4.79081e+06	8.23119e+06	1.05872e+07	9.22458e+06	6.167e+06	6.87646e+06	9.31434e+06	C09167	-	105137	561-94-4	-	-
MW0114405	Erythritol	赤藓糖醇	Carbohydrates and Its metabolites	碳水化合物及其代谢物	Carbohydrates and Its metabolites	碳水化合物及其代谢物	121.046	122.058	[M-H]-	C4H10O4	1	1.63448e+07	1.50746e+07	1.54108e+07	1.68065e+07	1.61567e+07	14899696	1.53282e+07	1.52742e+07	1.53694e+07	1.51944e+07	15163021	1.562e+07	1.55237e+07	1.55629e+07	1.48081e+07	1.47637e+07	1.36401e+07	1.47451e+07	16775004	1.48586e+07	1.58018e+07	C00503	HMDB0002994	222285	149-32-6	17113	140
MEDN1129*006	Erythrose	赤藓糖	Carbohydrates and Its metabolites	碳水化合物及其代谢物	Sugars	糖类	119	120.042	[M-H]-	C4H8O4	1	111674	108323	111156	90477.8	90485.2	79290.9	68472.3	87673.3	68465	38163.7	33113.7	43875.7	81151.1	95479.6	87982.4	75395.6	71597.1	75369.7	71471	55839.6	85448.8	C01796	HMDB0002649	94176	583-50-6	23956	289
MW0006996	Esprocarb	埃斯普罗卡	Benzene and substituted derivatives	苯及其衍生物	Benzene and substituted derivatives	苯及其衍生物	248.147	265.15	[M+H-H2O]+	C15H23NOS	2	214400	342292	353959	143934	232722	285156	286996	321701	298857	275378	367447	274197	424602	218866	286574	307509	322626	263050	320742	332125	261851	-	-	91740	85785-20-2	-	-
MW0052653	Estradiol acetate	醋酸雌二醇	Aldehyde,Ketones,Esters	醛、酮、酯类	Esters	酯类	295.162	314.188	[M-H2O-H]-	C20H26O3	2	59180.9	61054.5	55976.9	58281.9	59587.3	54530.1	62524.1	55079.7	61969.4	51335.1	48328.9	55908.2	66606.7	59856.1	65168.3	60869.1	54045.5	57113.9	60932.6	53854	58416.8	-	-	9818306	4245-41-4	-	-
MEDN2295	Estradiol cypionate	环己酸雌二醇	Hormones and hormone related compounds	激素及激素相关物质	Hormones and hormone related compounds	激素及激素相关物质	395.2	396.266	[M-H]-	C26H36O3	2	30940.6	34425.7	29549.2	31165.3	28585.6	32392.5	30570.7	29531.5	18264.2	17465.9	20984.1	35685.7	26542.1	37418.5	24186	36722	18887.9	16383.5	34747.8	34190.9	36329.2	-	-	9403	313-06-4	-	-
MW0149018	Estradiol-3-sulfate	雌二醇-17β-3-硫酸酯	Organic acid and Its derivatives	有机酸及其衍生物	Sulfonic acids	磺酸类化合物	351.137	352.134	[M-H]-	C18H24O5S	3	35272.3	25050.2	28215.8	37000.6	36796.6	17371.7	35141.7	39600.2	34549.4	30580.9	36254.3	42043.5	29607.1	34168.9	35737	34151.6	38356.6	19786.7	21845.8	30408	28735.2	C08357	HMDB0004448	66416	481-96-9	4866	-
MEDN1484	Ethionamide	乙硫酰胺	Heterocyclic compounds	杂环化合物	Pteridines and derivatives	蝶啶及其衍生物	165	166.056	[M-H]-	C8H10N2S	2	3.15425e+06	3.43675e+06	3.10212e+06	1.23414e+07	6.73471e+06	1.00726e+07	5.37578e+06	8.21688e+06	3.92256e+06	4.89845e+06	3.09023e+06	9.31262e+06	8.72603e+06	7.3649e+06	6.10317e+06	5.19037e+06	6.56883e+06	4.468e+06	6.12049e+06	6.8996e+06	7.66584e+06	C07665	HMDB0014747	2761171	536-33-4	4885	-
MW0010998	Ethyl fumarate	富马酸乙酯	Organic acid and Its derivatives	有机酸及其衍生物	Organic acid and Its derivatives	有机酸及其衍生物	179.004	144.042	[M+Cl]-	C6H8O4	2	644268	397009	344720	483364	371976	281131	298902	540522	520866	403753	362201	381279	376465	259825	308562	370877	317822	385846	377277	394490	376907	-	HMDB0040207	5358902	2459-05-4 | 3249-53-4	-	-
MEDN1895*012	Ethyl hydrogen malonate	丙二酸单乙酯	Aldehyde,Ketones,Esters	醛、酮、酯类	Esters	酯类	131	132.11	[M-H]-	C5H8O4	2	417691	415312	388606	415608	351867	444127	337664	351646	279849	316467	320532	407748	392485	394169	336747	326512	383217	322852	322171	287155	293960	-	HMDB0000576	70615	1071-46-1	-	5558
MEDP0658	Ethyl-dodecanoate	月桂酸乙酯	Alcohol and amines	醇、胺类	Amines	胺类	229.1	228.209	[M+H]+	C14H28O2	2	181886	160072	191321	156689	140035	124665	152434	139133	142885	110073	139957	158750	122695	146707	153370	156958	116191	132487	164198	187198	175600	D70267	HMDB0033788	7800	106-33-2	-	-
MEDN0413*068	Ethylmalonate	乙基丙二酸	Organic acid and Its derivatives	有机酸及其衍生物	Organic acid and Its derivatives	有机酸及其衍生物	131	132.042	[M-H]-	C5H8O4	2	417691	415312	388606	415608	351867	444127	337664	351646	279849	316467	320532	407748	392485	394169	336747	326512	383217	322852	322171	287155	293960	-	HMDB0000622	11756	601-75-2	741548	4180
MEDN0678	Ethylsalicylate	水杨酸乙酯	Organic acid and Its derivatives	有机酸及其衍生物	Organic acid and Its derivatives	有机酸及其衍生物	165.1	166.063	[M-H]-	C9H10O3	2	3.87724e+06	4.55993e+06	3.79223e+06	1.48626e+07	8.07066e+06	1.2603e+07	7.11599e+06	1.05464e+07	5.03929e+06	6.34968e+06	3.70688e+06	1.2378e+07	1.10848e+07	8.91057e+06	8.13668e+06	7.0976e+06	8.0411e+06	5.34529e+06	7.97367e+06	8.95013e+06	9.86279e+06	D70269	HMDB0029817	8365	118-61-6	-	-
MW0014896	Etiocholanolone	胆甾醇酮	Aldehyde,Ketones,Esters	醛、酮、酯类	Ketones	酮类	581.467	290.225	[2M+H]+	C19H30O2	2	3.99532e+06	4.13609e+06	2.91164e+06	3.92367e+06	4.05542e+06	5.72921e+06	2.8419e+06	3.08314e+06	1.1887e+06	2.97162e+06	1.99607e+06	1.97878e+06	2.66053e+06	2.79382e+06	2.92974e+06	2.24689e+06	1.93771e+06	2.03176e+06	2.70211e+06	2.71174e+06	3.36647e+06	C04373	HMDB0000490	5880	53-42-9	28195	5477
MW0007090	Etobenzanid	依托苯扎尼	Benzene and substituted derivatives	苯及其衍生物	Benzene and substituted derivatives	苯及其衍生物	378.016	339.043	[M+K]+	C16H15Cl2NO3	3	2.23249e+06	2.22112e+06	2.18099e+06	1.96995e+06	1.64047e+06	1.89362e+06	1.92054e+06	1.71864e+06	1.85052e+06	1.69092e+06	1.69165e+06	2.1066e+06	1.92946e+06	1.91952e+06	1.81659e+06	1.87503e+06	1.83687e+06	1.71533e+06	1.98623e+06	1.68812e+06	1.88104e+06	C18500	-	12771065	79540-50-4	-	-
MEDN2304	FAA(19:0)	FAA(19:0)	FA	脂肪酰类	FFA	游离脂肪酸	297.2	298.287	[M-H]-	C19H38O2	2	27718.1	78946.9	34759.7	387640	189608	169246	107074	180802	98240.2	57600.9	45899.6	284527	213085	212512	185160	112439	120415	96691.3	179385	199271	180778	-	HMDB0000772	12591	646-30-0	39246	5738
MEDN1688	FAHFA(8:0/10:0)	FAHFA(8:0/10:0)	FA	脂肪酰类	FFA	游离脂肪酸	313.2	314.246	[M-H]-	C18H34O4	2	16800.4	17440.6	17029.3	18714.1	12446.7	11241.9	12474.1	11137.5	10682.4	18453	17145.3	20629.4	12576.2	27925.1	18422.3	16941.3	11100.5	19330.1	13230.6	16060.2	15949.5	-	-	-	-	-	-
MEDN0385	FFA(12:0)	月桂酸	FA	脂肪酰类	FFA	游离脂肪酸	199.2	200.17	[M-H]-	C12H24O2	1	1.28109e+07	1.63023e+07	1.2484e+07	1.62112e+07	9.96708e+06	1.65507e+07	1.3186e+07	1.62787e+07	1.09927e+07	8.92592e+06	1.2608e+07	1.31511e+07	1.64276e+07	9.46308e+06	1.10309e+07	1.46496e+07	1.0208e+07	1.23809e+07	1.17555e+07	1.10988e+07	1.1443e+07	C02679	HMDB0000638	3893	143-07-7	30805	5611
MEDN0807	FFA(14:0)	十四烷酸	FA	脂肪酰类	FFA	游离脂肪酸	227.2	228.209	[M-H]-	C14H28O2	1	173245	189347	176783	206051	135248	152696	150520	191886	135852	140193	151516	177972	174253	142268	181947	170298	114923	157846	157327	158549	160776	C06424	HMDB0000806	11005	544-63-8	28875	196
MEDN2357	FFA(14:1)	（Z） -十二碳-9-烯酸	FA	脂肪酰类	FFA	游离脂肪酸	225.2	226.193	[M-H]-	C14H26O2	1	1.42915e+07	1.55198e+07	8.95489e+06	7.78497e+06	9.35095e+06	9.8628e+06	7.74011e+06	1.02755e+07	8.0888e+06	6.62236e+06	6.63785e+06	1.75602e+07	8.59272e+06	7.55045e+06	1.0924e+07	1.40581e+07	1.2217e+07	1.5255e+07	9.90756e+06	1.16552e+07	8.47016e+06	C08322	HMDB0002000	5281119	-	27781	6424
MEDN2354	FFA(15:0)	十五烷酸	FA	脂肪酰类	FFA	游离脂肪酸	241.2	242.225	[M-H]-	C15H30O2	1	5.51099e+06	6.84961e+06	5.98714e+06	5.11028e+06	4.55458e+06	5.79373e+06	4.69849e+06	5.63555e+06	3.59924e+06	5.54922e+06	5.13091e+06	5.67941e+06	4.38621e+06	5.04804e+06	5.96455e+06	5.26738e+06	4.86261e+06	5.20506e+06	5.9019e+06	5.93312e+06	5.81537e+06	C16537	HMDB0000826	13849	-	42504	5789
MEDN1159	FFA(15:1)	顺-1-十五烯酸	FA	脂肪酰类	FFA	游离脂肪酸	239.2	240.209	[M-H]-	C15H28O2	1	1.6542e+06	2.20701e+06	1.16907e+06	1.4114e+07	7.00748e+06	7.66676e+06	5.02239e+06	6.1153e+06	2.31977e+06	1.42436e+06	751499	1.08916e+07	9.52073e+06	8.36158e+06	5.93459e+06	4.22585e+06	3.71203e+06	1.9468e+06	5.65758e+06	7.08229e+06	8.95319e+06	-	-	5312411	84743-29-3	-	-
MEDN0381	FFA(16:0)	十六烷酸	FA	脂肪酰类	FFA	游离脂肪酸	255.2	256.24	[M-H]-	C16H32O2	1	1.05051e+06	1.15131e+06	1.02663e+06	985442	834134	885548	947951	969346	1.07937e+06	928223	996246	1.03618e+06	1.10892e+06	1.05847e+06	1.12541e+06	991464	826598	869575	1.0221e+06	974188	1.03194e+06	C00249	HMDB0000220	985	21096	15756	187
MEDN1805	FFA(16:1)	棕榈油酸	FA	脂肪酰类	FFA	游离脂肪酸	253.2	254.225	[M-H]-	C16H30O2	1	1.91336e+07	1.97615e+07	1.68577e+07	2.07289e+07	1.35054e+07	1.18171e+07	1.49401e+07	1.63598e+07	1.42954e+07	1.30468e+07	1.14611e+07	1.24927e+07	1.3953e+07	1.07057e+07	1.34545e+07	1.20419e+07	6.76217e+06	9.77938e+06	1.64728e+07	1.58292e+07	1.44337e+07	C08362	HMDB0003229	445638	373-49-9	28716	188
MEDN1490	FFA(16:2)	十六碳二烯酸	FA	脂肪酰类	FFA	游离脂肪酸	251.2	252.209	[M-H]-	C16H28O2	1	1.01301e+07	1.60194e+07	1.23272e+07	1.24215e+07	1.09725e+07	1.56573e+07	1.07604e+07	1.37872e+07	1.04215e+07	1.09552e+07	1.13632e+07	1.67207e+07	1.46487e+07	1.25473e+07	1.42197e+07	1.3258e+07	8.05407e+06	1.4351e+07	1.30217e+07	1.23641e+07	1.15797e+07	-	HMDB0000477	13932172	28290-73-5	86147	5464
MEDN2416	FFA(16:3)	十六碳三烯酸	FA	脂肪酰类	FFA	游离脂肪酸	249.2	250.193	[M-H]-	C16H26O2	2	5.1746e+06	7.04087e+06	6.05143e+06	4.41663e+06	4.87834e+06	4.87752e+06	5.31021e+06	6.09745e+06	6.24795e+06	5.18133e+06	5.44113e+06	8.83121e+06	7.88761e+06	6.64821e+06	7.86934e+06	8.28249e+06	5.04013e+06	7.79535e+06	6.70215e+06	6.57803e+06	5.77214e+06	-	-	52921838	-	-	-
MEDN1089	FFA(17:1)	1-顺-十七碳烯酸(17:1n7)	FA	脂肪酰类	FFA	游离脂肪酸	267.2	268.24	[M-H]-	C17H32O2	2	4.54945e+06	9.03141e+06	7.19645e+06	6.10874e+06	7.29842e+06	6.95724e+06	7.82342e+06	7.80977e+06	8.19952e+06	8.55718e+06	8.00971e+06	8.70436e+06	8.91592e+06	5.48924e+06	9.09526e+06	7.18406e+06	4.73063e+06	7.08483e+06	8.91499e+06	8.97172e+06	7.81544e+06	-	-	5312435	29743-97-3	-	-
MEDN2355	FFA(18:0)	硬脂酸	FA	脂肪酰类	FFA	游离脂肪酸	283.3	284.272	[M-H]-	C18H36O2	1	1.89066e+07	1.50468e+07	1.4835e+07	1.4594e+07	1.45369e+07	1.38384e+07	1.03403e+07	1.29925e+07	1.36052e+07	1.2236e+07	1.09915e+07	1.5451e+07	1.36652e+07	1.19352e+07	1.23499e+07	1.60345e+07	1.56107e+07	1.40934e+07	1.57191e+07	1.41903e+07	1.51042e+07	C01530	HMDB0000827	5281	-	28842	189
MEDN0383	FFA(18:2)	亚油酸	FA	脂肪酰类	FFA	游离脂肪酸	279.2	280.24	[M-H]-	C18H32O2	1	1.3763e+06	1.76391e+06	1.4666e+06	1.37677e+06	1.20913e+06	1.36365e+06	1.34133e+06	1.47725e+06	1.48469e+06	1.57451e+06	1.50346e+06	1.52842e+06	1.56509e+06	1.56181e+06	1.5545e+06	1.41229e+06	1.15106e+06	1.38653e+06	1.62391e+06	1.67457e+06	1.47296e+06	C01595	HMDB0000673	5280450	60-33-3	17351	191
MEDN0378*054	FFA(18:3)	γ-亚麻酸(C18:3)	FA	脂肪酰类	FFA	游离脂肪酸	277.2	278.22	[M-H]-	C18H30O2	1	1.17713e+06	1.5563e+06	1.38802e+06	1.21406e+06	1.01747e+06	1.49255e+06	1.0891e+06	1.33268e+06	1.25728e+06	1.55016e+06	1.61606e+06	1.8961e+06	1.80717e+06	1.60505e+06	1.91427e+06	1.95273e+06	1.35197e+06	2.02854e+06	1.60387e+06	1.58176e+06	1.53939e+06	C06426	HMDB0003073	5280933	506-26-3	28661	386
MEDN1069	FFA(18:4)	6,9,12,15-十八碳四烯酸	FA	脂肪酰类	FFA	游离脂肪酸	275.2	276.209	[M-H]-	C18H28O2	1	413762	609635	523907	431128	347478	586032	351897	468879	411936	528464	596255	793054	642792	460055	728476	823823	452554	835276	563648	552081	504967	C16300	-	5312508	20290-75-9	-	-
MEDN2415	FFA(19:2)	十九碳二烯酸	FA	脂肪酰类	FFA	游离脂肪酸	293.2	294.256	[M-H]-	C19H34O2	2	1.0232e+06	852656	1.05341e+06	1.04529e+06	811143	796688	1.00439e+06	1.09788e+06	925074	982024	1.04914e+06	644711	1.02354e+06	956683	970866	563387	527402	787167	1.09382e+06	944788	737900	-	-	52921851	-	-	-
MEDN0399	FFA(20:0)	花生酸	FA	脂肪酰类	FFA	游离脂肪酸	311.3	312.3	[M-H]-	C20H40O2	2	33045.8	28665.7	30861.5	27758.9	29246.3	25974.5	22284.4	31175.9	31209.7	36269	31058.2	40796.3	29338.4	29155.1	31805.2	37011	38004.5	43042.5	29498.8	28369.9	30971.8	C06425	HMDB0002212	10467	506-30-9	28822	401
MEDN1156	FFA(20:4)	8,11-二十碳二烯酸	FA	脂肪酰类	FFA	游离脂肪酸	303.2	304.24	[M-H]-	C20H32O2	1	5.35814e+06	4.81888e+06	5.22374e+06	4.56721e+06	4.88131e+06	3.731e+06	5.69386e+06	5.24023e+06	5.02182e+06	5.16497e+06	5.53181e+06	5.96395e+06	6.598e+06	6.55732e+06	5.99456e+06	5.90544e+06	4.36743e+06	5.40189e+06	5.48344e+06	6.23243e+06	5.36631e+06	-	-	1899	82073-91-4	-	-
MEDN2353	FFA(20:5)	二十碳五烯酸	FA	脂肪酰类	FFA	游离脂肪酸	301.2	302.22	[M-H]-	C20H30O2	2	5.13753e+06	6.28779e+06	6.39799e+06	5.27683e+06	5.87269e+06	4.11329e+06	4.04044e+06	4.36827e+06	5.45681e+06	3.74621e+06	3.55797e+06	3.89303e+06	2.31795e+06	3.41817e+06	3.20024e+06	3.29298e+06	3.20955e+06	3.72504e+06	4.11613e+06	4.33867e+06	4.13959e+06	C06428	HMDB0001999	446284	10417-94-4	28364	6423
MEDP1463	FFA(20:6)	二十碳六烯酸	FA	脂肪酰类	FFA	游离脂肪酸	301.2	300.208	[M+H]+	C20H28O2	1	177285	373471	251419	163973	149358	203735	122950	139391	174127	140212	117481	91374	72084	103068	76970.7	113486	97163.3	130663	127798	122873	120621	-	-	134759592	-	-	-
MEDN1608	FFA(22:4)	FFA(22:4)	FA	脂肪酰类	FFA	游离脂肪酸	331.3	332.272	[M-H]-	C22H36O2	1	1.52926e+07	1.73767e+07	1.57293e+07	2.0837e+07	1.7223e+07	1.53468e+07	2.42598e+07	2.29723e+07	1.7546e+07	1.68949e+07	2.11946e+07	1.82188e+07	2.41757e+07	2.4107e+07	2.42306e+07	2.05078e+07	1.38188e+07	1.58004e+07	1.83758e+07	1.95817e+07	1.98393e+07	C16527	HMDB0002226	5497181	28874-58-0	53487	6560
MEDN2361	FFA(22:5)	二十二碳五烯酸	FA	脂肪酰类	FFA	游离脂肪酸	329.2	330.256	[M-H]-	C22H34O2	2	2.39449e+06	2.42081e+06	3.18119e+06	3.60488e+06	3.25297e+06	1.90164e+06	3.98197e+06	3.61541e+06	3.03457e+06	2.47096e+06	3.10837e+06	2.03585e+06	2.85465e+06	3.58289e+06	3.0221e+06	2.8797e+06	1.98697e+06	1.999e+06	3.00235e+06	3.2595e+06	2.89205e+06	-	-	5282850	2234-74-4	-	-
MEDN1079	FFA(22:6)	(4E,7E,10Z,13E,16E,19E)-docosa-4,7,10,13,16,19-己烯酸	FA	脂肪酰类	FFA	游离脂肪酸	327.2	328.24	[M-H]-	C22H32O2	1	2.00679e+06	1.06875e+06	2.24745e+06	1.9891e+06	1.21392e+06	1.58374e+06	2.21403e+06	2.1326e+06	1.82597e+06	2.3445e+06	2.25705e+06	2.40939e+06	2.34118e+06	2.45309e+06	2.37293e+06	1.54813e+06	1.87871e+06	2.11915e+06	2.36821e+06	2.5132e+06	2.21566e+06	-	-	6442063	25167-62-8	-	-
MEDP1458	FFA(22:7)	二十二碳七烯酸	FA	脂肪酰类	FFA	游离脂肪酸	327.2	326.224	[M+H]+	C22H30O2	1	41617.5	24999.5	12848.8	37679.8	85724.1	129582	34533.1	41958.5	51084.5	140964	27897	48259.5	19380.9	20692.4	59492.8	31495.7	53799.6	61780.9	47905	27971.9	27457.3	-	-	-	-	-	-
MW0007127	Fenoxanil	非诺沙尼	Benzene and substituted derivatives	苯及其衍生物	Benzene and substituted derivatives	苯及其衍生物	657.146	328.075	[2M+H]+	C15H18Cl2N2O2	2	43988.3	26813.2	38660.9	34367.9	33406.4	31951.7	28358.2	31179.5	33396.5	35636	33378.3	36035.6	23634	28926.1	35253	28479.7	18873.3	30759.4	24695.3	30181.8	28406.9	C18519	-	11262655	115852-48-7	-	-
MW0124110	Fenpiclonil	芬匹克尼	Others	其他	Medicine	药物	234.977	235.991	[M-H]-	C11H6Cl2N2	3	286485	197725	175142	248596	230655	242674	251367	261854	161076	207697	286085	146899	146367	184602	159704	198891	168591	185341	282293	120160	138110	-	-	91724	74738-17-3	-	-
MW0007139	Fenson	芬森	Benzene and substituted derivatives	苯及其衍生物	Benzene and substituted derivatives	苯及其衍生物	574.953	267.996	[2M+K]+	C12H9ClO3S	2	1151305	339495	1819895	505339	383536	431875	210216	409954	2518750	1978655	1703465	327959	458362	654840	1641075	287193	663374	998741	1178190	646470	499509	C19030	HMDB0252223	6636	-	-	-
MEDN1630*038	Ferulic acid	阿魏酸	Organic acid and Its derivatives	有机酸及其衍生物	Organic acid and Its derivatives	有机酸及其衍生物	193.1	194.058	[M-H]-	C10H10O4	2	42409.3	46892.5	56338.4	35326.6	40727.8	47244.2	20496.2	27858.1	27404.7	39045.4	74930	53066.1	30976.8	31542.2	54470.6	57095	41718.3	56276.3	45169.3	45967.3	44362	C01494	HMDB0000954	445858	537-98-4	17620	4156
MW0124123	Flibanserin	氟班色林	Others	其他	Medicine	药物	389.155	390.167	[M-H]-	C20H21F3N4O	1	9.62373e+06	8.01165e+06	8.7886e+06	9.76372e+06	1.00954e+07	9.57447e+06	1.01896e+07	1.03846e+07	9.30412e+06	8.41332e+06	8.36217e+06	9.81063e+06	8.84116e+06	8.73292e+06	7.6848e+06	8.96007e+06	1.01356e+07	1.06316e+07	9.27619e+06	8.62789e+06	8.88222e+06	-	HMDB0252304	6918248	-	-	-
MW0052925	Fluorometholone	氟米龙	Aldehyde,Ketones,Esters	醛、酮、酯类	Ketones	酮类	443.158	376.205	[M-2H+3Na]+	C22H29FO4	1	335121	224189	182833	351920	191521	334550	288060	162079	299701	211903	226673	215509	262020	210510	130813	236243	239102	237780	246167	218642	309851	-	HMDB0014469	9878	426-13-1	31625	-
FDATN00047	Fluorouracil	氟尿嘧啶	Heterocyclic compounds	杂环化合物	Heterocyclic compounds	杂环化合物	130.022	130.018	[M+]+	C4H3FN2O2	2	6.47946e+06	6.21138e+06	5.42384e+06	6290231	5.54881e+06	5.66237e+06	5.56269e+06	5.1323e+06	5.08766e+06	5.1373e+06	4.62682e+06	5.8305e+06	5.57003e+06	5.71047e+06	5.61642e+06	4.85587e+06	4.73125e+06	5.07142e+06	5.11122e+06	5.13983e+06	5.17457e+06	C07649	HMDB0014684	3385	51-21-8	46345	-
MW0124140	Flupentixol	氟哌噻吨	Heterocyclic compounds	杂环化合物	Heterocyclic compounds	杂环化合物	435.17	434.164	[M+H]+	C23H25F3N2OS	2	348763	377390	443659	212616	252968	256158	232204	355780	207444	93240.8	92632.8	203942	125100	105536	112740	126606	116534	165356	83501.9	121323	87485.8	-	-	5281881	53772-82-0 | 2709-56-0	-	-
MW0106710	Foetidin	恶臭素	Heterocyclic compounds	杂环化合物	Heterocyclic compounds	杂环化合物	355.181	382.214	[M+Na]+	C24H30O4	2	84253.8	66365.9	75739.6	65264.6	50440.2	57665.9	85051.1	61411.8	37361.6	19566.9	19251.6	15389.3	12577	7911.22	21084.1	14293.8	9935.35	17631.1	21807.1	16241.3	18858.8	-	HMDB0033271	15945065	-	-	-
MW0114476	Formyl-5-hydroxykynurenamine	甲酰基-5-羟基犬尿素	Alcohol and amines	醇、胺类	Amines	胺类	439.159	208.085	[2M+Na]+	C10H12N2O3	3	81912.7	75681.3	84879.6	99895.6	75485.7	102476	81170.1	80808.6	80655.4	78047.9	140992	89086.9	65389.5	80757.6	98606.5	53480.2	73254.6	81957.4	78447.3	85328	92724	C05647	HMDB0012948	440743	958733-17-0	28736	-
MW0114480	Fructose-2,6-diphosphate	D-果糖-2,6-二磷酸	Organic acid and Its derivatives	有机酸及其衍生物	Organic acid and Its derivatives	有机酸及其衍生物	359.002	339.996	[M+F]-	C6H14O12P2	3	50967.9	45458.9	39537.4	38122.9	40468.3	38180.8	23999.4	28637.4	23638.9	22728.4	26034.4	19023	22273.8	25733.2	33106.5	23949	23190.5	24101.2	29554.1	28715	30533	C00665	HMDB0001047	105021	79082-92-1	28602	5964
MW0052941	Fucoxanthin	岩藻黄素	Heterocyclic compounds	杂环化合物	Heterocyclic compounds	杂环化合物	657.413	658.423	[M-H]-	C42H58O6	3	30969.2	241844	55641	20131.5	33884.3	11088.6	15511.8	16816	41079.5	8733.26	9543.82	10425.6	9258.52	15700.9	8078.55	15277.7	6519.93	23054.4	20562.8	20994.4	23142.3	C08596	HMDB0002741	5281239	3351-86-8	5186	3685
MEDN0490*005	Fumaric Acid	延胡索酸	Organic acid and Its derivatives	有机酸及其衍生物	Organic acid and Its derivatives	有机酸及其衍生物	115	116.011	[M-H]-	C4H4O4	2	66102	412138	31691.6	74307.1	265835	606899	156964	233130	221530	148899	162194	190561	332416	42363.3	128912	137226	161852	352353	240627	180431	220722	C00122	HMDB0000134	444972	110-17-8	18012	3242
MW0124176	Fumitremorgin C	福米特莫金 C	Heterocyclic compounds	杂环化合物	Heterocyclic compounds	杂环化合物	781.374	379.19	[2M+Na]+	C22H25N3O3	2	9546.67	10587.5	9465.7	11852.6	17375.7	23907.2	19391.5	23482	44502.8	21856.3	129104	66318.7	36058.1	37786.8	44822.7	44484	57094.7	49260.3	35306.8	31475.8	37296.6	-	HMDB0038642	403923	118974-02-0	72763	-
MEDN1227	Furfural diacetal	糠醛二乙缩醛	Others	其他	Others	其他	169.1	170.094	[M-H]-	C9H14O3	2	124672	34657.5	53014.1	399535	382185	227033	109076	135450	57647.4	766334	653354	460611	106242	163483	63586	332503	561702	759043	408249	418734	439232	C14280	-	83553	13529-27-6	-	-
MW0149388	Gal1-4[Fuc1-3]GlcNAcSp	-	Carbohydrates and Its metabolites	碳水化合物及其代谢物	Sugar derivatives	糖衍生物	599.249	598.233	[M+H]+	C22H38N4O15	2	151491	133765	158749	110449	110626	87604.5	106452	128592	88801.8	87673.4	99491.2	100777	82542.9	148034	111420	83365.3	83646.2	100320	115757	106406	129566	-	-	-	-	-	-
MEDN1538	GalactinolHydrate	肌醇半乳糖苷二水合物	Carbohydrates and Its metabolites	碳水化合物及其代谢物	Sugar alcohols	糖醇	341.1	342.116	[M-H]-	C12H22O11	2	18674	11774.3	23009.3	26845.8	24563.5	19264.8	11036	16848.3	8844.21	12130.1	20579.7	18689.1	30681.4	10506.8	16056.2	12290.2	15304.6	31039.1	25704	13135.1	15796.9	C01235	HMDB0005826	439451	3687-64-7	17505	-
MEDN1126*077	Gamma-Mercholic Acid	γ-鼠胆酸	Bile acids	胆汁酸	Bile acids	胆汁酸	407.3	408.288	[M-H]-	C24H40O5	1	3.83248e+06	1.65935e+06	3.78536e+06	2.82382e+06	2.60009e+06	5.80318e+06	4.07017e+06	2.55207e+06	2.35093e+06	958683	2.31052e+06	1.456e+06	2.95779e+06	3.01087e+06	2.82429e+06	4.02268e+06	2.41041e+06	952008	2.45828e+06	2.6243e+06	2.60481e+06	C17649	-	92805	547-75-1	-	-
MW0169213	Gangaleoidin	甘菊甙	Heterocyclic compounds	杂环化合物	Heterocyclic compounds	杂环化合物	412.014	412.012	[M-]-	C18H14Cl2O7	2	37973.9	33884.6	29358.8	38440.2	32864.3	31487.8	29655	32278.2	31103	23493.1	26689.7	32678	27833.9	27730.9	23776.8	29796.2	20318.6	26139.4	47086.7	35779.5	29230.7	-	-	4565183	55365-63-4	-	-
MW0053413	Ganoderic Acid C2	灵芝酸C2	FA	脂肪酰类	FFA	游离脂肪酸	518.323	518.324	[M+]+	C30H46O7	3	822380	1.91983e+06	375213	422875	592072	762724	812098	671129	624338	591868	438673	257554	278160	445549	562705	457822	575932	366933	261591	291697	245963	-	HMDB0035304	57396771	103773-62-2	-	-
MW0149467	Ganoderic acid A	灵芝酸A	Organic acid and Its derivatives	有机酸及其衍生物	Organic acid and Its derivatives	有机酸及其衍生物	556.322	516.309	[M-H+CH3CN]-	C30H44O7	2	210494	120441	276704	156670	349313	100796	189562	183451	133975	35275	91330.6	105167	224362	210457	124837	138607	90080.7	67629.7	112465	110506	104869	-	HMDB0034931	471002	81907-62-2	-	-
MW0053478	Geniposidic acid	京苷酸	Organic acid and Its derivatives	有机酸及其衍生物	Organic acid and Its derivatives	有机酸及其衍生物	409.09	374.121	[M+Cl]-	C16H22O10	2	105638	127633	113625	126026	112150	105719	108818	112621	117360	113315	121380	120917	107390	119232	113469	119612	113515	97855	104275	116357	123509	-	HMDB0034942	443354	27741-01-1	-	-
MEDP2740	Genistein-4'-glucuronide	染料木素-4'-葡糖醛酸	Benzene and substituted derivatives	苯及其衍生物	Benzene and substituted derivatives	苯及其衍生物	447.1	446.085	[M+H]+	C21H18O11	2	115766	172173	214630	129047	102075	175941	36947.9	128386	88656.2	183271	282400	291573	103527	48125.4	126086	188661	79044.5	117264	136347	152656	150379	-	-	45782816	245084-07-5	-	-
MEDP2064	Geranic acid	香叶酸	Organic acid and Its derivatives	有机酸及其衍生物	Organic acid and Its derivatives	有机酸及其衍生物	169.1	168.115	[M+H]+	C10H16O2	2	153755	192515	85152.7	86704.3	96900.6	59745.4	84449	96150.8	85501.9	65824.1	31365.6	59969.8	32084.6	57459.9	62632.7	67010.8	42878.2	40230.9	65012.6	77355.1	61170.2	C16461	HMDB0036103	5275520	459-80-3	-	-
MW0124247	Glafenine	格拉芬宁	Heterocyclic compounds	杂环化合物	Heterocyclic compounds	杂环化合物	355.082	372.088	[M+H-H2O]+	C19H17ClN2O4	2	574049	769660	618598	593475	597534	558276	685116	469229	607901	539787	371535	616927	465111	596005	512938	651329	545496	518752	569814	759632	700901	-	HMDB0252734	3474	-	-	-
MW0169224	Glimepiride	格列美脲	Amino acid and Its metabolites	氨基酸及其代谢物	polypeptide	多肽	491.236	490.225	[M+H]+	C24H34N4O5S	2	445105	414851	442319	525993	418656	478246	466636	349708	180842	257329	232209	143264	266596	249860	235174	246210	217624	233681	236046	266129	245858	C07669	HMDB0014367	3476	93479-97-1	5383	-
MEDP2542*133	Gln-Gly	L-谷氨酰胺-L-甘氨酸	Amino acid and Its metabolites	氨基酸及其代谢物	Small Peptide	小肽	204.1	203.09	[M+H]+	C7H13N3O4	2	1.11693e+06	1.34799e+06	1.14382e+06	951050	1.07701e+06	1.1659e+06	980327	1.01443e+06	1.00639e+06	753660	862396	1.317e+06	1.07652e+06	1.15393e+06	955301	932022	1.09584e+06	1.04718e+06	1.00287e+06	1.08738e+06	988480	-	HMDB0028797	6992691	2650-65-9	73848	-
MW0149758	Gln-Lys-Leu-Glu	谷酰氨-赖氨酸-亮氨酸-谷氨酸	Amino acid and Its metabolites	氨基酸及其代谢物	Small Peptide	小肽	534.319	516.291	[M+NH4]+	C22H40N6O8	2	163386	216496	104533	269273	234780	74864.2	70922.6	93148.6	53966.1	113722	116973	113187	95469.2	111246	59445	143167	108932	159263	99136.6	129606	101850	-	-	-	-	-	-
MW0149761	Gln-Lys-Phe-Arg	谷酰氨-赖氨酸-苯丙氨酸-精氨酸	Amino acid and Its metabolites	氨基酸及其代谢物	Small Peptide	小肽	576.33	577.334	[M-H]-	C26H43N9O6	2	241382	256777	250940	280951	98248	114833	158497	205478	110792	113298	59678	103524	137164	108622	98864.3	113684	43937.8	160750	141653	131433	167898	-	-	-	-	-	-
MW0149780	Gln-Phe-Ile-Lys	谷酰氨-苯丙氨酸-异亮氨酸-赖氨酸	Amino acid and Its metabolites	氨基酸及其代谢物	Small Peptide	小肽	534.321	534.317	[M+]+	C26H42N6O6	2	455563	377095	299515	300227	249197	94914.7	180467	149767	108549	214857	138132	271183	148287	199152	163841	253906	245543	289670	208684	194258	208866	-	-	-	-	-	-
MW0149931	Glu-Asn-Ile-Ile-Asp	谷氨酸-天门冬酰氨-异亮氨酸-异亮氨酸-天门冬氨酸	Amino acid and Its metabolites	氨基酸及其代谢物	Small Peptide	小肽	603.3	602.291	[M+H]+	C25H42N6O11	2	688879	471959	891011	385934	131428	589617	532151	458530	325718	364886	282028	429607	161765	263763	319140	269118	294295	245609	305437	117333	267402	-	-	-	-	-	-
MW0149933	Glu-Asn-Lys-Asp	谷氨酸-天门冬酰氨-赖氨酸-天门冬氨酸	Amino acid and Its metabolites	氨基酸及其代谢物	Small Peptide	小肽	505.227	504.218	[M+H]+	C19H32N6O10	2	289460	548570	199257	640267	462846	366186	350190	286941	375470	373125	456080	437990	379427	385748	346668	287007	567726	370962	292146	369477	347630	-	-	-	-	-	-
MEDN1478*053	Glu-Gln	L-谷氨酰-L-谷氨酰胺	Amino acid and Its metabolites	氨基酸及其代谢物	Small Peptide	小肽	274.1	275.112	[M-H]-	C10H17N3O6	2	84069.3	43686.7	46451.8	76393	103119	69933.3	75785.3	60865.2	60860.4	55410.4	81897.9	48295.9	113134	72743	71867.8	46468.3	57499.5	75936.5	66736.5	64477.7	72118.2	-	-	10171586	-	-	-
MEDP2355*135	Glu-Gly	谷氨酰-甘氨酸	Amino acid and Its metabolites	氨基酸及其代谢物	Small Peptide	小肽	205.1	204.07	[M+H]+	C7H12N2O5	1	592567	390367	451662	237293	434325	380499	306772	332456	352453	263190	270576	294587	339814	221253	507539	206843	351987	244748	330619	419860	463260	-	HMDB0028819	6427052	1948-29-4	73505	-
MW0150014	Glu-Gly-Lys-Tyr-Glu	谷氨酸-甘氨酸-赖氨酸-酪氨酸-谷氨酸	Amino acid and Its metabolites	氨基酸及其代谢物	Small Peptide	小肽	642.31	624.276	[M+NH4]+	C27H40N6O11	2	34701.9	14687.4	21488.6	23871.9	61532	54456.5	74000.8	52643.5	57973	69599.9	111845	137648	68677.7	58449.4	92942.4	81390.7	66948.4	74383.5	61617.6	62803.2	75496.8	-	-	-	-	-	-
MEDP2394*151	Glu-Ile	谷氨酸-异亮氨酸	Amino acid and Its metabolites	氨基酸及其代谢物	Small Peptide	小肽	261.1	260.137	[M+H]+	C11H20N2O5	2	73442	90206	51549	106056	51830.2	63391.3	50242.9	59038	82892	44910.7	42260.5	57869.8	21269.5	43156.6	28580.4	28832.3	38250.8	49581.9	50206.8	60901.8	52661.3	-	HMDB0028822	9813855	5879-22-1	-	-
MEDP1860	Glu-Leu	γ-谷氨酸-亮氨酸	Amino acid and Its metabolites	氨基酸及其代谢物	Small Peptide	小肽	261.1	260.137	[M+H]+	C11H20N2O5	1	6.23384e+06	4.78793e+06	6.14891e+06	3.27486e+06	4.22795e+06	2.70914e+06	3.61199e+06	3.60508e+06	3.59951e+06	2.21527e+06	2.80648e+06	2.62944e+06	3.25436e+06	3.05735e+06	2.45373e+06	2.45243e+06	2.92287e+06	3.05932e+06	2.93153e+06	2.99069e+06	3.44529e+06	-	HMDB0028823	4524287	2566-39-4	73506	-
MW0150074	Glu-Lys-His-Cys-Arg	谷氨酸-赖氨酸-组氨酸-半胱氨酸-精氨酸	Amino acid and Its metabolites	氨基酸及其代谢物	Small Peptide	小肽	672.322	671.317	[M+H]+	C26H45N11O8S	2	554776	225513	880077	675444	443474	413520	420507	500609	247231	302572	176480	250444	169956	296258	136705	224517	226446	267231	207770	218003	125087	-	-	-	-	-	-
MEDP2597*158	Glu-Phe	L-谷氨酸-L-苯丙氨酸	Amino acid and Its metabolites	氨基酸及其代谢物	Small Peptide	小肽	295.1	294.121	[M+H]+	C14H18N2O5	1	51008.6	50549.4	57847.7	40572.4	39687.2	43996.7	42018	43465.5	40035.9	55489.6	39051	36952.3	30522.1	46007.3	38031.9	46775.9	56776.2	49750.3	34499.8	35308.8	39221.6	-	HMDB0029156	18653118	20556-22-3	-	-
MEDP2514	Glu-Phe-Ala	谷氨酰苯-丙氨酸-丙氨酸	Amino acid and Its metabolites	氨基酸及其代谢物	Small Peptide	小肽	366.2	365.159	[M+H]+	C17H23N3O6	2	27637.7	30288.2	26307.4	34659.5	32608.7	21330.2	41264.9	33778.3	36815.4	33860.4	43986.3	31800.8	18959.4	34453.2	34649.2	15681.8	35278.8	29033.7	32350.4	23778	38666.6	-	-	-	-	-	-
MW0150112	Glu-Phe-Thr-Asp	谷氨酸-苯丙氨酸-苏氨酸-天门冬氨酸	Amino acid and Its metabolites	氨基酸及其代谢物	Small Peptide	小肽	511.202	510.196	[M+H]+	C22H30N4O10	2	443507	512834	556810	328052	348750	529753	250138	755533	308521	147142	222539	98957.4	198174	63376.7	188412	125475	79832.4	113953	163317	410144	293535	-	-	-	-	-	-
MW0150115	Glu-Phe-Tyr-Leu-Gly	谷氨酸-苯丙氨酸-酪氨酸-亮氨酸-甘氨酸	Amino acid and Its metabolites	氨基酸及其代谢物	Small Peptide	小肽	627.299	627.29	[M+]+	C31H41N5O9	2	215255	152976	388203	164085	150092	209777	298381	175238	223850	221154	14064.9	192675	153323	121263	90138.3	138628	121821	106984	125607	144910	107883	-	-	-	-	-	-
MEDP2348	Glu-Ser	谷氨酰-丝氨酸	Amino acid and Its metabolites	氨基酸及其代谢物	Small Peptide	小肽	235.1	234.08	[M+H]+	C8H14N2O6	2	34316.3	37048	49787.7	55483.5	53670.4	43278.7	42750.7	33335.2	17246.6	30010	53542.7	30571	45451	68595.8	33340	62018.5	48042.3	24497.2	60336.3	47960.3	19488.9	-	HMDB0028828	6995653	5875-38-7	73509	-
MW0150134	Glu-Ser-Arg-Asp	谷氨酸-丝氨酸-精氨酸-天门冬氨酸	Amino acid and Its metabolites	氨基酸及其代谢物	Small Peptide	小肽	505.211	505.213	[M+]+	C18H31N7O10	2	962212	1.52313e+06	1.44747e+06	880622	1.16365e+06	2.55086e+06	760174	862325	1.0973e+06	1.3088e+06	753463	855319	427735	511554	518115	597724	764884	913964	467942	633928	522440	-	-	-	-	-	-
MW0150138	Glu-Ser-Gln-Arg-Gln	谷氨酸-丝氨酸-谷酰胺-精氨酸-谷酰胺	Amino acid and Its metabolites	氨基酸及其代谢物	Small Peptide	小肽	646.307	646.303	[M+]+	C24H42N10O11	2	444878	497622	442342	545894	384697	482613	489178	444661	394683	321555	366443	455476	326441	412501	281720	344264	216816	214103	189300	366472	257576	-	-	-	-	-	-
MEDN1639	Glu-Thr	谷氨酸-苏氨酸	Amino acid and Its metabolites	氨基酸及其代谢物	Small Peptide	小肽	229.1	248.101	[M-H2O-H]-	C9H16N2O6	2	183169	194706	245018	104438	143906	179155	161760	215195	305725	169220	103920	452288	281801	353664	318973	232144	198882	191446	250572	254059	253563	-	HMDB0028829	6998031	6875-80-5	73510	-
MEDP1861	Glu-Tyr	谷氨酸-酪氨酸	Amino acid and Its metabolites	氨基酸及其代谢物	Small Peptide	小肽	311.1	310.116	[M+H]+	C14H18N2O6	1	407432	448624	618751	310760	312092	344664	242731	331838	283132	101935	157993	157908	156232	244456	216125	142566	158377	197411	252891	261270	264852	-	HMDB0028831	515717	3422-39-7	73513	-
MW0150185	Glu-Tyr-Asn-Lys	谷氨酸-酪氨酸-天门冬酰氨-赖氨酸	Amino acid and Its metabolites	氨基酸及其代谢物	Small Peptide	小肽	553.26	552.254	[M+H]+	C24H36N6O9	2	11889.9	10114.5	12575.1	15150.9	19341.1	19756.6	17190.8	35568.6	33141.4	30189.8	72342.7	69440.4	21438.9	23400.8	28030.7	43940.3	41514.2	30842.8	30690.9	38699.1	30273.9	-	-	-	-	-	-
MEDN1620	Glu-Val	谷氨酸-缬氨酸	Amino acid and Its metabolites	氨基酸及其代谢物	Small Peptide	小肽	245.1	246.122	[M-H]-	C10H18N2O5	2	2.40083e+06	2.30419e+06	2.6739e+06	1.22783e+06	1.72281e+06	1.03712e+06	1.41271e+06	1.52759e+06	1.9491e+06	508112	569811	639353	1.20788e+06	1.09546e+06	1.14155e+06	731780	911798	972640	1.4192e+06	1.33298e+06	1.28501e+06	-	HMDB0028832	6992567	1453453	68846	-
MW0150214	Glu-Val-Lys-Arg	谷氨酸-缬氨酸-赖氨酸-精氨酸	Amino acid and Its metabolites	氨基酸及其代谢物	Small Peptide	小肽	530.323	530.318	[M+]+	C22H42N8O7	2	48287.7	64412.6	100350	38041.7	50551.8	91995.3	52834.1	52447.8	29230.2	16227	36143.1	61374.2	17883.2	33891.7	30940.9	74525.3	68949.4	58156	68851.7	31687.7	62294.3	-	-	-	-	-	-
MEDN0314*012	Glutaric Acid	戊二酸	Organic acid and Its derivatives	有机酸及其衍生物	Organic acid and Its derivatives	有机酸及其衍生物	131	132.042	[M-H]-	C5H8O4	2	417691	415312	388606	415608	351867	444127	337664	351646	279849	316467	320532	407748	392485	394169	336747	326512	383217	322852	322171	287155	293960	C00489	HMDB0000661	743	110-94-1	17859	3254
MEDN0038	Glutathione Oxidized	氧化型谷胱甘肽	Amino acid and Its metabolites	氨基酸及其代谢物	Small Peptide	小肽	611.1	612.152	[M-H]-	C20H32N6O12S2	2	26976.5	31369.5	27480.3	25515.8	30461.2	49559.1	39731.7	28458.4	41705.5	37777.3	53482.9	29925.2	27993.2	41695.5	22405.4	36162.7	19623.1	50040.5	17461.3	22576.6	35330.7	-	-	65359	121-24-4	-	-
MEDP2559*139	Gly-Arg	L-甘氨酸-L-精氨酸	Amino acid and Its metabolites	氨基酸及其代谢物	Small Peptide	小肽	232.1	231.133	[M+H]+	C8H17N5O3	2	34106.7	33386.9	37670.8	39743.3	25400.5	26769.2	37068.7	97573.6	38869.3	42154.8	57559.3	17880	36386.6	110153	52400.7	67633.6	23154.1	98765.5	32608.6	38558.3	50603.5	-	-	6426706	18635-55-7	-	-
MEDP2313*133	Gly-Gln	L-甘氨酸-L-谷氨酰胺	Amino acid and Its metabolites	氨基酸及其代谢物	Small Peptide	小肽	204.1	203.091	[M+H]+	C7H13N3O4	2	1.11693e+06	1.34799e+06	1.14382e+06	951050	1.07701e+06	1.1659e+06	980327	1.01443e+06	1.00639e+06	753660	862396	1.317e+06	1.07652e+06	1.15393e+06	955301	932022	1.09584e+06	1.04718e+06	1.00287e+06	1.08738e+06	988480	-	-	123913	13115-71-4	-	-
MEDP2546*135	Gly-Glu	甘氨酸-谷氨酸	Amino acid and Its metabolites	氨基酸及其代谢物	Small Peptide	小肽	205.1	204.074	[M+H]+	C7H12N2O5	1	592567	390367	451662	237293	434325	380499	306772	332456	352453	263190	270576	294587	339814	221253	507539	206843	351987	244748	330619	419860	463260	-	-	99278	7412-78-4	-	-
MEDP1863	Gly-His	甘氨酸-组氨酸	Amino acid and Its metabolites	氨基酸及其代谢物	Small Peptide	小肽	195.1	212.091	[M-H2O+H]+	C8H12N4O3	2	21079.1	19773.6	16675	34931.5	10005	33158.3	20005	38816.1	43631.8	0	0	0	28389.9	23340	28340	41719.3	20005	31675	36999.2	23664.9	49325.1	-	HMDB0028843	417360	-	-	-
MEDP1790	Gly-Ile	L-甘氨酸-L-异亮氨酸	Amino acid and Its metabolites	氨基酸及其代谢物	Small Peptide	小肽	189.1	188.116	[M+H]+	C8H16N2O3	2	286940	270133	194532	411048	329230	303593	298067	331447	352127	246547	161412	230154	254668	212905	217098	198080	242656	302437	262100	287445	249603	-	HMDB0028844	88079	19461-38-2	-	-
MEDP0071	Gly-Leu	N-甘氨酰-L-亮氨酸	Amino acid and Its metabolites	氨基酸及其代谢物	Amino acid derivatives	氨基酸衍生物	189.1	188.116	[M+H]+	C8H16N2O3	2	414886	385731	168809	558993	375182	390888	326762	390254	406682	260339	184909	229149	248444	207045	213061	202732	251240	314742	298059	269038	278931	C02155	HMDB0000759	92843	869-19-2	73514	5727
MW0150398	Gly-Leu-Arg-Val-Phe	甘氨酸-亮氨酸-精氨酸-缬氨酸-苯丙氨酸	Amino acid and Its metabolites	氨基酸及其代谢物	Small Peptide	小肽	608.384	590.354	[M+NH4]+	C28H46N8O6	2	139859	112205	116791	172278	135736	98743.8	99868.7	171116	65038.9	75824	129674	285557	138521	323146	223001	128387	105354	160403	85537.5	66465	66715.6	-	-	-	-	-	-
MW0150401	Gly-Leu-Asp-Val-Trp	甘氨酸-亮氨酸-天门冬氨酸-缬氨酸-色氨酸	Amino acid and Its metabolites	氨基酸及其代谢物	Small Peptide	小肽	589.3	588.291	[M+H]+	C28H40N6O8	2	461233	422257	472436	467945	413888	437274	469734	367626	259345	185038	263402	186468	155024	232171	163189	150604	188668	180302	173307	206556	133324	-	-	-	-	-	-
MEDP2312*134	Gly-Lys	甘氨酸-赖氨酸	Amino acid and Its metabolites	氨基酸及其代谢物	Small Peptide	小肽	204.1	203.126	[M+H]+	C8H17N3O3	1	171775	201439	200465	345203	213101	375142	208262	332460	248903	132528	224666	317495	144686	191258	179475	212978	339106	188661	182851	280724	242242	-	-	3080576	997-62-6	-	-
MEDP0859	Gly-Phe	甘氨酰-苯丙氨酸	Amino acid and Its metabolites	氨基酸及其代谢物	Amino acid derivatives	氨基酸衍生物	223.2	222.1	[M+H]+	C11H14N2O3	1	830137	888184	624229	3.43996e+06	2.06403e+06	1.13027e+06	794073	1.41787e+06	1.6159e+06	341515	298256	560686	419628	298127	395875	492523	275945	934626	893004	915466	798080	-	HMDB0028848	92953	519077	-	-
MW0150464	Gly-Pro-Gln	甘氨酸-脯氨酸-谷酰胺	Amino acid and Its metabolites	氨基酸及其代谢物	Small Peptide	小肽	301.141	300.143	[M+H]+	C12H20N4O5	2	53575.5	71444.4	52527.9	60883.2	90048.5	20781	20040.1	8340	38050.5	22747.6	12359.4	19129.3	3766.82	18661.2	11646.5	3293.65	22754.7	37560.6	16656.5	8159.44	8760.41	-	-	91974831	-	-	-
MEDP1070	Gly-Val	甘氨酰-L-缬氨酸	Amino acid and Its metabolites	氨基酸及其代谢物	Small Peptide	小肽	175.1	174.1	[M+H]+	C7H14N2O3	2	178678	342036	174326	541849	498071	411895	208891	287883	198193	764184	671139	574618	228732	158493	317280	393746	543832	482354	402535	404904	179740	-	HMDB0028854	2724807	1963-21-9	73922	-
MEDL02760	Glyceraldehyde	甘油醛	Aldehyde,Ketones,Esters	醛、酮、酯类	Aldehydes	醛类	89.0262	90.0317	[M-H]-	C3H6O3	1	323818	352647	333166	305394	275986	253722	246013	272420	281077	274066	261068	291400	272824	232218	259894	266595	228356	249247	300708	258998	265189	C02154	HMDB0001051	751	56-82-6	5445	4176
MEDN1485	Glycerophospho-N-Arachidonoyl Ethanolamine	甘油磷酸-N-花生四烯酸乙醇胺	GP	甘油磷脂类	LPE	溶血磷脂酰乙醇胺	500.28	501.286	[M-H]-	C25H44NO7P	1	5.51429e+06	3.52482e+06	3.38925e+06	4.36157e+06	3.65511e+06	3.47218e+06	1.6184e+06	1.97813e+06	1.47844e+06	1.13184e+06	625116	1.24994e+06	3.14507e+06	3.7233e+06	1.64534e+06	2.49801e+06	2.1912e+06	3.11265e+06	3.1095e+06	2.33047e+06	3.00842e+06	-	-	71684654	201738-25-2	-	-
MW0053734	Glycerophospho-N-Palmitoyl Ethanolamine	甘油磷酸-N-棕榈酰乙醇胺	GP	甘油磷脂类	PE	磷脂酰乙醇胺	452.279	453.286	[M-H]-	C21H44NO7P	2	74550.8	40827.7	88947.8	45990.4	55242.5	146546	48127.8	75975.6	84225.7	140118	82090	188983	46989.1	54844.9	118215	123979	62493.7	78882.1	92396.2	87494.6	82674.1	-	-	53393933	100575-09-5	-	-
MW0114564	Glycolaldehyde	乙醇醛	Aldehyde,Ketones,Esters	醛、酮、酯类	Aldehydes	醛类	159.005	60.0211	[2M+K]+	C2H4O2	3	1.7645e+06	2.01342e+06	1.70132e+06	1.56696e+06	2.05027e+06	1.76379e+06	1.66363e+06	1.21866e+06	1.31044e+06	811516	945152	1.05412e+06	1.57809e+06	3.6525e+06	1.48567e+06	1.42384e+06	1.15856e+06	826977	3.00241e+06	3.26116e+06	1.19796e+06	C00266	HMDB0003344	756	141-46-8	17071	3205
MW0138304	Glyzaglabrin	格列扎拉布林	Heterocyclic compounds	杂环化合物	Heterocyclic compounds	杂环化合物	297.049	298.048	[M-H]-	C16H10O6	3	50586	92477.2	57572.2	410492	260396	268840	168631	222340	88838.2	76156.6	36641	330439	261084	295733	234807	182286	145147	80223.4	222018	248833	316040	-	HMDB0033859	5317777	65242-64-0	-	-
MEDP1763	Guanidine	胍	Alcohol and amines	醇、胺类	Polyamines	多胺	60.1	59.0483	[M+H]+	CH5N3	2	3026835	2.85221e+06	1.99631e+06	2.26477e+06	2.98224e+06	2.48059e+06	2.84492e+06	2.12507e+06	1.71534e+06	1.92821e+06	2.08554e+06	2.34422e+06	1.94925e+06	1.97691e+06	2.2221e+06	2.5353e+06	1.7229e+06	1.82166e+06	1.95199e+06	2.08665e+06	2.09443e+06	C17349	HMDB0001842	3520	18264	42820	6342
MEDN0316	Guanidinoethyl Sulfonate	眯基牛磺酸	Organic acid and Its derivatives	有机酸及其衍生物	Sulfonic acids	磺酸类化合物	166	167.037	[M-H]-	C3H9N3O3S	1	448169	365858	376350	327326	308495	260867	266116	611315	321324	317869	379658	359217	281876	331075	319021	358752	334583	390073	314557	314960	308279	C01959	HMDB0003584	68340	543-18-0	17228	6962
MEDP1276*121	Guanine	鸟嘌呤	Nucleotide and Its metabolites	核苷酸及其代谢物	Nucleotide and Its metabolites	核苷酸及其代谢物	152.1	151.049	[M+H]+	C5H5N5O	2	38766.9	64060.5	51680	56685	29834.9	63350.8	26646	21675	48345	63350	98370	22016.3	68355	23666.8	85030	61685	25696.8	20951.1	66685	44590.6	50015	C00242	HMDB0000132	764	73-40-5	16235	315
MW0124277	Gymnodimine	绞股蓝	Heterocyclic compounds	杂环化合物	Heterocyclic compounds	杂环化合物	506.328	507.335	[M-H]-	C32H45NO4	3	1.19248e+06	776857	842943	1.26125e+06	788765	521223	562662	681565	387823	291556	292390	215576	404076	541059	354649	366297	365568	318429	613684	638938	533886	C20025	HMDB0041430	11649137	173792-58-0	-	-
MW0007293	Haloxyfop	氟草胺	Benzene and substituted derivatives	苯及其衍生物	Benzene and substituted derivatives	苯及其衍生物	761.022	361.033	[2M+K]+	C15H11ClF3NO4	2	3.28217e+06	2.77417e+06	2.75032e+06	2.89311e+06	3.18713e+06	3.226e+06	2.60758e+06	2.05562e+06	2.04142e+06	2.00801e+06	2.36587e+06	2.26844e+06	1.93785e+06	2.01035e+06	1.72393e+06	1.80019e+06	2.0623e+06	2.02326e+06	1.57543e+06	2.33502e+06	2.23253e+06	C04871	HMDB0253047	50895	-	-	-
MW0114584	Heptaminol	庚胺醇	Alcohol and amines	醇、胺类	Alcohols	醇类	128.142	145.147	[M+H-H2O]+	C8H19NO	2	430930	413981	470057	423987	405481	382761	456564	428582	459523	366171	396437	340166	400777	382736	470066	335106	416378	326702	306517	375964	398458	-	HMDB0253104	3590	-	-	-
MEDP2458	Heptethylene-glycol	庚乙二烯乙二醇	Alcohol and amines	醇、胺类	Alcohols	醇类	327.2	326.194	[M+H]+	C14H30O8	2	91282.5	64774.9	102501	218763	112099	87242.7	96354.3	136214	63360.4	78521.9	138265	224119	95505.7	216143	196152	90890.7	94267	106205	62294.1	65692.7	71156.3	-	HMDB0061835	79718	5617-32-3	44748	-
MEDP1228	Heterodendrin	2-吡喃葡萄糖氧基-3-甲基丁腈	Others	其他	Others	其他	262.1	261.121	[M+H]+	C11H19NO6	2	3.15843e+06	2.37461e+06	2.59249e+06	2.37222e+06	1.87168e+06	2.02948e+06	2.024e+06	2.08891e+06	2.0488e+06	1.60459e+06	1.52799e+06	1.68244e+06	1.56781e+06	2.11073e+06	1.44179e+06	1.62106e+06	1.61741e+06	1.63717e+06	1.49643e+06	1.93531e+06	1.72045e+06	C08332	-	10530	66465-22-3	-	-
MEDN0658	Hexadecanedioic acid	十六烷二酸	FA	脂肪酰类	FFA	游离脂肪酸	285.2	286.214	[M-H]-	C16H30O4	1	758950	2.25665e+06	629248	684447	569873	4.00279e+06	601345	950177	961576	526722	703267	1.18613e+06	3.12602e+06	557562	636605	918558	788079	3.75347e+06	918986	915396	807948	C19615	HMDB0000672	10459	505-54-4	73722	5642
MEDP2068	Hexaethylene-glycol	六甘醇	Alcohol and amines	醇、胺类	Alcohols	醇类	283.2	282.168	[M+H]+	C12H26O7	2	143855	110978	158143	248740	178085	114609	135891	208137	97604.1	121002	162722	274541	137382	327367	284023	141013	155241	122351	113733	97577.5	97659	-	HMDB0061822	17472	2615-15-8	49793	-
MEDN0041	Hexanoyl Glycine	己酰甘氨酸	Amino acid and Its metabolites	氨基酸及其代谢物	Amino acid derivatives	氨基酸衍生物	172.1	173.105	[M-H]-	C8H15NO3	1	8.60259e+06	1.61801e+07	1.14528e+07	5.81019e+06	7.05161e+06	6.15048e+06	5.04702e+06	9.74421e+06	1.04347e+07	1.37308e+06	2.80745e+06	3.9778e+06	5.79341e+06	9.32224e+06	1.06164e+07	1.10468e+07	1.93989e+07	1.12379e+07	8.42824e+06	8.54942e+06	8.45903e+06	-	HMDB0000701	99463	24003-67-6	64390	5669
MEDP0315	Hippuric Acid	马尿酸	Organic acid and Its derivatives	有机酸及其衍生物	Organic acid and Its derivatives	有机酸及其衍生物	180.1	179.058	[M+H]+	C9H9NO3	1	2.26872e+06	1.72844e+06	2.05027e+06	1.15865e+06	1.26892e+06	1.12965e+06	1.01983e+06	854854	673299	3.22727e+06	3.12705e+06	2.21482e+06	3.44552e+06	1.53257e+06	3.10147e+06	1.10063e+06	1.8357e+06	1.48731e+06	1.92875e+06	1.82644e+06	1.78469e+06	C01586	HMDB0000714	464	495-69-2	18089	1301
MW0150928	His-Glu-Thr-Lys	组氨酸-谷氨酸-苏氨酸-赖氨酸	Amino acid and Its metabolites	氨基酸及其代谢物	Small Peptide	小肽	529.266	513.255	[M+NH4-2H]-	C21H35N7O8	2	129874	104089	160662	163165	243886	182452	256051	336092	345773	266907	744089	649102	328408	307213	358765	419730	523004	462676	326150	334547	327302	-	-	-	-	-	-
MW0150950	His-Gly-Val-Asp-Lys	组氨酸-甘氨酸-缬氨酸-天门冬氨酸-赖氨酸	Amino acid and Its metabolites	氨基酸及其代谢物	Small Peptide	小肽	554.271	554.281	[M+]+	C23H38N8O8	2	24816.4	58536.5	41252.5	48717.9	30350.4	11349.8	38663.6	32623	46597.1	30380.9	32061	39536.9	26299.6	11418.8	22665.9	35440.5	31352.6	11974.1	23935	41500.7	29352.1	-	-	-	-	-	-
MW0107269	His-Phe-Arg	组氨酸-苯丙氨酸-精氨酸	Amino acid and Its metabolites	氨基酸及其代谢物	Small Peptide	小肽	476.277	458.239	[M+NH4]+	C21H30N8O4	2	1.42124e+06	1.14919e+06	1.37528e+06	1.35724e+06	1.10866e+06	986053	745660	996359	778697	636437	716571	580242	667502	467856	562814	652828	538112	511165	707593	645605	761190	-	-	145455928	-	-	-
MW0151077	His-Ser-Gly	L-组氨酸-L-丝氨酸-甘氨酸	Amino acid and Its metabolites	氨基酸及其代谢物	Small Peptide	小肽	338.087	299.123	[M+K]+	C11H17N5O5	2	4.50009e+06	803020	1.12352e+06	1.89353e+06	1.32238e+06	287980	1.51404e+06	1.05621e+06	769170	2.00781e+06	1.65744e+06	1.62872e+06	1.49121e+06	909076	1.06577e+06	318851	677767	342670	1.36299e+06	1.27658e+06	1.3161e+06	-	-	145455955	-	-	-
MW0151098	His-Thr-Lys-Lys	L-组氨酸-L-苏氨酸-L-赖氨酸-L-赖氨酸	Amino acid and Its metabolites	氨基酸及其代谢物	Small Peptide	小肽	512.308	512.307	[M+]+	C22H40N8O6	2	373797	278984	167898	185422	334255	184816	223621	228351	56405.2	69156.4	109486	79913.4	64834.7	73932.1	113188	102854	90598.9	54792	89530.1	80026.8	105989	-	-	145455976	-	-	-
MW0151110	His-Trp-Asp-His-Leu	-	Amino acid and Its metabolites	氨基酸及其代谢物	Small Peptide	小肽	706.325	706.319	[M+]+	C33H42N10O8	2	185385	51831.2	62335.3	254955	106298	114508	71027.6	359418	177169	17446.5	47377.8	34978.2	121938	68581.7	78829.3	45923.4	12337.1	53350	158031	84826.5	76184.8	-	-	-	-	-	-
MEDP1029	Hispidol	(Z)-4',6-二羟基呋喃酮	Heterocyclic compounds	杂环化合物	Heterocyclic compounds	杂环化合物	255.1	254.058	[M+H]+	C15H10O4	2	44054.3	49818	53299.2	38155.5	13102.8	37944.9	10309.8	30088.1	21210	36914.8	45097.3	53912.2	23825.5	15163.5	41773	46923.6	42000	36477.5	32427.5	31854.7	35103.9	C08644	HMDB0033153	5281254	5786-54-9	5731	-
MEDP0047	Histamine	组胺	Alcohol and amines	醇、胺类	Polyamines	多胺	112.1	111.08	[M+H]+	C5H9N3	1	95604.1	140969	141740	40656.6	36895.1	20781.6	42274.4	30010	60020	68355	226850	67330.9	53350	60020	37390	44056.3	52347	70020	63149.8	70656.6	75025	C00388	HMDB0000870	774	51-45-6	18295	68
MW0151196	Homaline	霍马林	Heterocyclic compounds	杂环化合物	Heterocyclic compounds	杂环化合物	490.326	490.331	[M+]+	C30H42N4O2	3	654652	551689	688264	602067	565547	483935	434586	325426	268952	296074	398602	425445	374350	170477	240813	259538	267998	186214	242026	232921	298589	C10599	-	442860	20410-93-9	-	-
MEDN2023	Homovanillic Acid sulfate (sodium salt)	硫酸高香草酸（钠盐）	Organic acid and Its derivatives	有机酸及其衍生物	Organic acid and Its derivatives	有机酸及其衍生物	261	262.015	[M-H]-	C9H10O7S	1	40585.8	35175.4	35273.2	27978.3	29153.3	55537.7	15926	25240.2	23172.5	225610	221058	2.21639e+06	808411	396692	763580	2.89312e+06	913593	1.47053e+06	500902	510773	548522	-	HMDB0011719	29981063	38339-06-9	88405	-
MEDN1880	Hydroferulic acid	二氢阿魏酸	Organic acid and Its derivatives	有机酸及其衍生物	Organic acid and Its derivatives	有机酸及其衍生物	195.1	196.074	[M-H]-	C10H12O4	2	34608.7	25843.7	43682.1	27290.8	36763.3	45844.2	10046.6	19041.8	13921.5	26267.2	23687.8	146391	54377.9	78900.5	75016.6	181389	108271	120895	59708.7	57749.5	56621	-	-	14340	1135-23-5	-	-
MEDN1549	Hydroumbellic acid	氢化伞形酸	Benzene and substituted derivatives	苯及其衍生物	Phenolics	苯酚类	181.1	182.058	[M-H]-	C9H10O4	2	105515	186296	115716	100283	102096	372265	88452.6	100427	99504.8	77773.6	91081.8	99391.2	182243	75602.5	63038	69441.8	74643.3	380271	69025.2	63726.8	74853.8	-	HMDB0126386	96384	5631-68-5	-	-
MEDP0682	Hydroxyacetone	羟基丙酮	Aldehyde,Ketones,Esters	醛、酮、酯类	Ketones	酮类	75.1	74.0368	[M+H]+	C3H6O2	2	147108	255809	96705	313337	145399	81829.5	106710	205968	99317.8	160198	108380	131044	88365	104680	90035	117650	65002.6	186976	152207	154131	126730	C05235	HMDB0006961	8299	116-09-6	27957	-
MEDN0555	Hydroxyphenyllactic acid	羟苯基乳酸	Organic acid and Its derivatives	有机酸及其衍生物	Organic acid and Its derivatives	有机酸及其衍生物	181.1	182.058	[M-H]-	C9H10O4	2	200484	226950	252627	162438	164081	183523	139140	170315	156703	153332	159329	160291	123094	149515	149115	160610	163272	161146	130422	168875	168738	C03672	HMDB0000755	9378	306-23-0	17385	5723
MEDN1656	Hydroxypiperazic acid	羟基哌嗪酸	Heterocyclic compounds	杂环化合物	Heterocyclic compounds	杂环化合物	145.1	146.106	[M-H]-	C5H10N2O3	1	2.55899e+06	1.85515e+06	1.67589e+06	2.35555e+06	2.55757e+06	1.68616e+06	2.81841e+06	2.64868e+06	2.63699e+06	2.36244e+06	2.46408e+06	2.12948e+06	2.81147e+06	2.75017e+06	2.36797e+06	3.52191e+06	2.32951e+06	2.44254e+06	2.51627e+06	2.3387e+06	2.61714e+06	C00739	-	129859924	-	-	-
MW0107399	Hydroxyprolyl-Histidine	羟脯氨酰组氨酸	Amino acid and Its metabolites	氨基酸及其代谢物	Small Peptide	小肽	554.272	268.117	[2M+NH4]+	C11H16N4O4	3	24816.4	58536.5	41252.5	48717.9	30350.4	11349.8	38663.6	32623	46597.1	30380.9	32061	39536.9	26299.6	11418.8	22665.9	35440.5	31352.6	11974.1	23935	41500.7	29352.1	-	HMDB0028865	76895453	-	-	-
MEDP1060	Hydroxyquinoline	羟喹啉	Heterocyclic compounds	杂环化合物	Heterocyclic compounds	杂环化合物	146.1	145.053	[M+H]+	C9H7NO	1	1.42984e+07	1.47002e+07	1.55272e+07	1.50932e+07	1.37568e+07	1.40561e+07	1.3306e+07	1.20686e+07	1.45679e+07	1.56228e+07	1.73316e+07	1.16467e+07	1.00248e+07	1.33753e+07	1.54117e+07	1.0114e+07	1.30758e+07	1.40928e+07	1.12298e+07	1.1576e+07	1.15685e+07	C19434	-	1923	148-24-3	-	-
MEDP1988	Hydroxyurea	羟基脲	Others	其他	Others	其他	123	76.0273	[M+HCOO+2H]+	CH4N2O2	2	3347225	2220515	3323340	2208670	1364845	1939795	1127785	2076705	1669735	1348020	1573650	718424	1243745	1625900	1615785	1260560	1465845	1577020	1588820	1970205	1548375	C07044	HMDB0015140	3657	127-07-1	44423	-
MEDN0109	Hyodeoxycholic acid	猪去氧胆酸	Bile acids	胆汁酸	Bile acids	胆汁酸	391.3	392.293	[M-H]-	C24H40O4	1	127032	224460	175037	178282	175819	473297	147196	158311	196749	129648	164918	291121	109377	231736	138220	206331	144039	146610	166872	171128	189284	-	HMDB0000733	9963687	83-49-8	-	5701
MEDP2550	Hyp-Ser	L-羟脯氨酸-L-丝氨酸	Amino acid and Its metabolites	氨基酸及其代谢物	Small Peptide	小肽	219.1	218.09	[M+H]+	C8H14N2O5	2	714630	484784	365814	611525	499187	268590	901099	368268	594319	343807	475897	332060	512200	246885	246095	825676	724922	216976	375983	358790	332386	-	-	-	-	-	-
MEDN2117	Hyp-Thr	L-羟脯氨酸-L-苏氨酸	Amino acid and Its metabolites	氨基酸及其代谢物	Small Peptide	小肽	231.1	232.106	[M-H]-	C9H16N2O5	2	107582	168440	155762	161456	110186	119004	184725	168243	103183	78485.8	64871.4	68066.9	65448.6	63585.3	110184	107918	113131	118279	163580	100252	115205	-	-	-	-	-	-
MEDP2607	Hyp-Trp	L-羟脯氨酸-L-色氨酸	Amino acid and Its metabolites	氨基酸及其代谢物	Small Peptide	小肽	318.1	317.138	[M+H]+	C16H19N3O4	2	77549.3	93975.7	66156.7	72820.5	41893.1	23994.2	64795.1	54254.6	50259.9	33567.9	22877.8	28462.4	54007.8	54233	64962.1	62309.6	38787.7	25629.7	65254.3	63722	67051.1	-	-	-	-	-	-
MEDP1197	Hypotaurocyamine	下金胺	Alcohol and amines	醇、胺类	Polyamines	多胺	152	151.042	[M+H]+	C3H9N3O2S	2	100050	108719	105856	92421.4	53408.6	137535	80294.6	93841.9	76041.1	124911	145984	155576	69522.1	119360	143066	141671	163199	119256	118801	99126.1	106531	C02419	-	11062553	1119-54-6	-	-
MEDP0170	Hypoxanthine	次黄嘌呤	Nucleotide and Its metabolites	核苷酸及其代谢物	Nucleotide and Its metabolites	核苷酸及其代谢物	137	136.039	[M+H]+	C5H4N4O	1	133880	124441	197599	76885.4	136607	86810.1	56215.2	103674	62391.5	115278	137236	98647.6	107138	121219	147567	123208	155394	104838	91193.1	94845.6	94675.8	C00262	HMDB0000157	790	68-94-0	17368	83
MW0127492	Iberin	3-甲基亚磺酰基丙基异硫氰酸酯	Aldehyde,Ketones,Esters	醛、酮、酯类	Esters	酯类	210.02	163.013	[M+HCOO+2H]+	C5H9NOS2	2	986712	996457	945395	994475	855454	893992	951796	906534	866480	791116	848462	951046	880071	888858	858665	862913	913257	873758	946326	856730	941933	-	HMDB0006095	10455	505-44-2	89494	-
MW0138431	Ibuprofen	布洛芬	Heterocyclic compounds	杂环化合物	Heterocyclic compounds	杂环化合物	265.147	206.131	[M+CH3COO]-	C13H18O2	2	8908.92	1659.49	2700.74	97558.9	68280.7	35721	10276.7	7416.99	2720.43	48681.2	32417.8	73543.4	8039.34	8356.12	6573.07	48257.7	49842.9	56574.5	21817.4	31859	19620.2	C01588	HMDB0001925	3672	15687-27-1	5855	572
MW0151294	Icacine	伊卡辛	Heterocyclic compounds	杂环化合物	Heterocyclic compounds	杂环化合物	404.206	405.215	[M-H]-	C22H31NO6	3	2.23638e+06	3.00412e+06	2.93672e+06	2.15205e+06	3.20095e+06	2.15072e+06	2.25045e+06	2.04233e+06	2.81499e+06	1.89653e+06	2.16713e+06	1.92353e+06	1.40276e+06	2.40696e+06	1.92112e+06	2.24358e+06	1.99428e+06	2.32745e+06	2.25775e+06	2.24377e+06	2.63372e+06	C08690	-	441739	64999-57-1	-	-
MW0143501	Icosa-5,14-dienoic acid	二十碳五，14-二烯酸	Organic acid and Its derivatives	有机酸及其衍生物	Organic acid and Its derivatives	有机酸及其衍生物	329.241	308.272	[M+Na-2H]-	C20H36O2	2	305591	325120	426979	429760	503567	244923	660565	565483	452201	371325	401170	293327	510583	721196	380818	376543	311293	326268	379127	514232	458848	-	-	53394695	122055-58-7	-	-
MW0124371	Ifosfamide	异环磷酰胺	Alcohol and amines	醇、胺类	Amines	胺类	344.984	260.025	[M+K+HCOOH]+	C7H15Cl2N2O2P	2	7239540	16378445	12599235	15783050	17030510	7490370	9135780	16878920	14409685	18345085	13291550	14789190	11973475	8889200	10145910	13373745	20370270	1580390	4642825	5047935	6756640	C07047	HMDB0015312	3690	3778-73-2	5864	-
MW0151329	Ile-Arg-His-Asp	-	Amino acid and Its metabolites	氨基酸及其代谢物	Small Peptide	小肽	540.278	539.282	[M+H]+	C22H37N9O7	2	60968.7	67930.9	49065.2	90788.8	180122	73063	53023.3	149414	120285	32466.8	137671	164929	150215	123036	140090	110508	141630	197473	106327	114924	111575	-	-	-	-	-	-
MEDP2570*145	Ile-Asn	L-异亮氨酸-L-天冬酰胺	Amino acid and Its metabolites	氨基酸及其代谢物	Small Peptide	小肽	246.1	245.137	[M+H]+	C10H19N3O4	2	363041	295584	282935	315053	263367	240708	230455	200061	288901	256744	292472	208264	252360	238614	267210	172830	195430	168562	175546	225732	207082	-	-	4414300	59652-59-4	-	-
MEDP1935*147	Ile-Asp	异亮氨酰-天冬氨酸	Amino acid and Its metabolites	氨基酸及其代谢物	Small Peptide	小肽	247.1	246.121	[M+H]+	C10H18N2O5	1	372425	359283	124027	503311	319664	186219	142159	210115	374195	370684	186883	191605	136837	126003	114324	96947	162377	329808	194491	223901	214925	-	HMDB0028903	14304554	-	-	-
MW0151370	Ile-Asp-Lys-Lys	-	Amino acid and Its metabolites	氨基酸及其代谢物	Small Peptide	小肽	501.301	502.311	[M-H]-	C22H42N6O7	2	49580.5	51731	58876.9	36435	35473.9	27907.4	29142.3	49645.2	56174.6	9119.88	33808.1	32127.2	23965.1	31473.6	28369.7	18044.3	29288	28381.8	34945.7	41235.6	39363.3	-	-	-	-	-	-
MW0151391	Ile-Gln-Asn-Glu	-	Amino acid and Its metabolites	氨基酸及其代谢物	Small Peptide	小肽	501.247	502.239	[M-H]-	C20H34N6O9	2	21038.8	89276.4	40259.2	22070.8	27090.1	33357.5	12158	60080.2	61063.7	17569.1	28826.5	171258	54358.1	33163.7	79341.9	43408.5	72824.6	105739	53421.7	61786	50945.9	-	-	-	-	-	-
MEDP2392*151	Ile-Glu	异亮氨酸-谷氨酸	Amino acid and Its metabolites	氨基酸及其代谢物	Small Peptide	小肽	261.1	260.137	[M+H]+	C11H20N2O5	2	73442	90206	51549	106056	51830.2	63391.3	50242.9	59038	82892	44910.7	42260.5	57869.8	21269.5	43156.6	28580.4	28832.3	38250.8	49581.9	50206.8	60901.8	52661.3	-	-	7009625	42516-53-0	-	-
MW0151417	Ile-Glu-His-Lys	-	Amino acid and Its metabolites	氨基酸及其代谢物	Small Peptide	小肽	526.292	525.291	[M+H]+	C23H39N7O7	2	7.46647e+06	8.85439e+06	3.77936e+06	7.85373e+06	3.77055e+06	5.83378e+06	1.99726e+06	3.67479e+06	2.30617e+06	2.37462e+06	826740	3.6242e+06	3.84153e+06	2.8566e+06	1.76522e+06	2.54856e+06	4.08655e+06	5.23925e+06	4.58591e+06	3.20414e+06	3.63415e+06	-	-	-	-	-	-
MW0151420	Ile-Glu-Leu-Lys	-	Amino acid and Its metabolites	氨基酸及其代谢物	Small Peptide	小肽	540.276	501.316	[M+K]+	C23H43N5O7	2	41541.7	44420.5	41397.4	93276.2	49145.4	59463.7	54967.9	45561.9	45590	24405.5	44472.5	33431.2	24638.4	23664.4	29063.2	43202.8	50621.2	40357.4	39582.7	40753.2	39433.8	-	-	-	-	-	-
MW0151445	Ile-His-Arg-Arg	-	Amino acid and Its metabolites	氨基酸及其代谢物	Small Peptide	小肽	580.347	580.356	[M+]+	C24H44N12O5	2	149217	160077	196030	152226	12795	151067	79919.6	185553	141115	19169.2	108953	52041.4	56470.6	102739	70126.9	45227.6	49440	57646.7	79572.3	92752.5	95101.9	-	-	-	-	-	-
MW0151447	Ile-His-Asn-Glu	-	Amino acid and Its metabolites	氨基酸及其代谢物	Small Peptide	小肽	510.237	511.239	[M-H]-	C21H33N7O8	2	896023	610954	451256	634719	626846	612948	310579	391297	492199	379739	532872	463165	517614	672780	463078	702732	629193	577353	527796	589210	669822	-	-	-	-	-	-
MW0151493	Ile-Leu-Leu-Gly-Ala	-	Amino acid and Its metabolites	氨基酸及其代谢物	Small Peptide	小肽	485.319	485.321	[M+]+	C23H43N5O6	2	86794.2	164576	151685	143795	84082.6	140251	69885	62736	29989.1	11144.5	13284.5	8464.85	22625.9	6676.38	7989.62	11052.4	7011.9	11341.6	12846.5	16183.9	8761.86	-	-	-	-	-	-
MEDP1871	Ile-Met	异亮氨酸-甲硫氨酸	Amino acid and Its metabolites	氨基酸及其代谢物	Small Peptide	小肽	263.1	262.135	[M+H]+	C11H22N2O3S1	2	94245.9	76500.8	78771	60647.5	61856.4	34377.7	55401.7	49909.7	54677.4	27745.4	49335.8	30120	46849.2	46903.2	39889.6	40448.6	48674.3	48289.8	78171.4	61908.5	60541.6	-	HMDB0028913	7020106	42384-14-5	-	-
MW0151682	Ile-Nap-OH	-	Amino acid and Its metabolites	氨基酸及其代谢物	Small Peptide	小肽	495.177	436.163	[M+CH3COO]-	C24H24N2O6	2	16036.7	11858.9	15215.3	14791.4	15063.1	15187.5	9975.5	12003	11270.1	8732.91	10811.6	15987.7	11988	12811.3	10783.1	14685	12131.8	12583	11970.8	10983.7	10569.7	-	-	-	-	-	-
MW0151533	Ile-Phe-Ala-Gly-Lys	-	Amino acid and Its metabolites	氨基酸及其代谢物	Small Peptide	小肽	534.326	534.317	[M+]+	C26H42N6O6	2	3.95027e+06	3.81173e+06	3.49374e+06	3.59729e+06	3.089e+06	3.2696e+06	2.94415e+06	2.66554e+06	2.80574e+06	1.93431e+06	2.2249e+06	2.34538e+06	2.23381e+06	2.08614e+06	2.49451e+06	2.8264e+06	2.3311e+06	1.83396e+06	2.39478e+06	2.30725e+06	2.0967e+06	-	-	-	-	-	-
MW0151537	Ile-Phe-Asp-Arg	-	Amino acid and Its metabolites	氨基酸及其代谢物	Small Peptide	小肽	550.293	549.291	[M+H]+	C25H39N7O7	2	395576	287667	279972	567491	257797	287730	155841	392634	127537	80953.6	47447.6	70801	142307	267533	89367.3	155295	175705	209617	214018	204004	184726	-	-	-	-	-	-
MW0151553	Ile-Phe-Val-Lys	-	Amino acid and Its metabolites	氨基酸及其代谢物	Small Peptide	小肽	564.332	505.326	[M+CH3COO]-	C26H43N5O5	2	177060	189314	307007	129044	276022	147463	150419	154748	104743	102806	87206.5	125502	169475	151922	164781	205740	75077.9	122718	203490	158645	186593	-	-	-	-	-	-
MEDP2387	Ile-Ser	异亮氨酸-丝氨酸	Amino acid and Its metabolites	氨基酸及其代谢物	Small Peptide	小肽	219.1	218.127	[M+H]+	C9H18N2O4	2	964267	729026	1.04003e+06	514469	631216	705330	676801	611564	632832	812226	847240	824406	846806	624368	890079	656112	672113	550220	754692	752203	723552	-	-	7021816	6403-14-1	-	-
MW0151584	Ile-Ser-Thr-Glu	-	Amino acid and Its metabolites	氨基酸及其代谢物	Small Peptide	小肽	507.235	448.217	[M+CH3COO]-	C18H32N4O9	2	1.79959e+07	1.67712e+07	1.53843e+07	2.66441e+07	2.92034e+07	1.18867e+07	2.10995e+07	1.57157e+07	1.16813e+07	1.07857e+07	7.66982e+06	9.03885e+06	8.32425e+06	1.42754e+07	1.3164e+07	1.25065e+07	8.64531e+06	9.95232e+06	1.43879e+07	1.50104e+07	13508213	-	-	-	-	-	-
MEDP2395*142	Ile-Thr	异亮氨酸-苏氨酸	Amino acid and Its metabolites	氨基酸及其代谢物	Small Peptide	小肽	233.2	232.14	[M+H]+	C10H20N2O4	2	291472	212726	314860	164436	166844	105527	138053	169531	311393	0	0	0	200336	89286.8	156674	102524	261910	154202	172319	139985	163823	-	HMDB0028917	18218220	59652-61-8	-	-
MW0151620	Ile-Tyr-Arg-Glu	-	Amino acid and Its metabolites	氨基酸及其代谢物	Small Peptide	小肽	578.288	579.302	[M-H]-	C26H41N7O8	2	1.01789e+07	1.80644e+07	8.8888e+06	1.23273e+07	2.03009e+07	6.20723e+06	1.06585e+07	6.00956e+06	3.31349e+06	6.18714e+06	4.73975e+06	5.30695e+06	1.14127e+07	5.58017e+06	7.54932e+06	1.27998e+07	5.67031e+06	2.22062e+06	6.76519e+06	8.96201e+06	4.16433e+06	-	-	-	-	-	-
MW0151632	Ile-Tyr-Phe-Glu	-	Amino acid and Its metabolites	氨基酸及其代谢物	Small Peptide	小肽	570.255	570.269	[M+]+	C29H38N4O8	2	3.47282e+06	2.41163e+06	1.65966e+06	2.11247e+06	1.91878e+06	3.44749e+06	1.3026e+06	2.18597e+06	1.41979e+06	824278	461827	1.40659e+06	1.43708e+06	1.76768e+06	976002	1.52351e+06	1.88998e+06	2.14264e+06	1.47241e+06	1.13038e+06	1.16968e+06	-	-	-	-	-	-
MW0151650	Ile-Val-Leu-Glu	-	Amino acid and Its metabolites	氨基酸及其代谢物	Small Peptide	小肽	473.299	472.29	[M+H]+	C22H40N4O7	2	130644	128555	140416	115173	92585.1	122201	129050	103576	109162	86853.6	77846.8	126341	89940	101025	109316	86615.4	93443.9	106073	98659.1	91002.6	110795	-	-	-	-	-	-
MEDP0425	Imidazoleacetic acid	咪唑乙酸	Heterocyclic compounds	杂环化合物	Indole and Its derivatives	吲哚及其衍生物	127.1	126.043	[M+H]+	C5H6N2O2	1	190015	253493	180962	255667	260163	231164	272330	165920	229104	244644	272509	263417	225954	145922	176085	242746	222727	198215	235681	257649	162165	C02835	HMDB0002024	96215	645-65-8	16974	6445
MW0001335	Imidocarb	咪唑威	Benzene and substituted derivatives	苯及其衍生物	Benzene and substituted derivatives	苯及其衍生物	393.144	348.17	[M-H+2Na]+	C19H20N6O	2	34953.4	36799.4	52201.8	45985.7	30747.1	39182.6	33887.4	45052.7	39572.1	38522.1	39560.4	43391	41001.9	30629	41219.1	40880.7	31285.5	44158	35390.6	45269.1	33324.6	-	-	21389	27885-92-3 | 5318-76-3	-	-
MEDN1056	Iminodiacetic acid	亚氨基二乙酸	Organic acid and Its derivatives	有机酸及其衍生物	Organic acid and Its derivatives	有机酸及其衍生物	132	133.037	[M-H]-	C4H7NO4	2	1.1753e+06	884461	716160	802748	782948	938753	700349	774539	964197	1.15871e+06	970678	948314	572649	945893	774940	876469	1.17837e+06	1.09848e+06	1.04395e+06	999986	903393	C19911	HMDB0011753	8897	142-73-4	24786	-
MEDP0453	Indole	吲哚	Heterocyclic compounds	杂环化合物	Indole and Its derivatives	吲哚及其衍生物	118	117.058	[M+H]+	C8H7N	1	8.31245e+06	8.06382e+06	8.12611e+06	8.04127e+06	7.74188e+06	7.43413e+06	7.22908e+06	6.52978e+06	6.97235e+06	6.8465e+06	7.73368e+06	6.71615e+06	6.31664e+06	6.64875e+06	7.48491e+06	5.96922e+06	6.86205e+06	6.51412e+06	6.78073e+06	6.64802e+06	6.83234e+06	C00463	HMDB0000738	798	120-72-9	16881	286
MEDN0562	Indole 3-carbinol	吲哚-3-甲醇	Heterocyclic compounds	杂环化合物	Indole and Its derivatives	吲哚及其衍生物	146.1	147.068	[M-H]-	C9H9NO	1	6.03621e+06	6.40135e+06	7.84579e+06	6.84491e+06	8.31414e+06	8.20294e+06	6.21911e+06	6.78471e+06	5.81654e+06	6.25837e+06	6.00334e+06	6.12652e+06	5.80173e+06	7.13394e+06	6.06805e+06	6.07922e+06	5.31064e+06	5.91613e+06	6.20722e+06	6.21687e+06	6.24511e+06	-	HMDB0005785	3712	700-06-1	24814	-
MEDP0274	Indole-2-Carboxylic Acid	2-吲哚甲酸	Heterocyclic compounds	杂环化合物	Indole and Its derivatives	吲哚及其衍生物	162.1	161.048	[M+H]+	C9H7NO2	1	94093	85820.5	118019	83574.3	74826.6	59649.5	76228.6	59026.6	80261	74178.1	72380	92133.4	74868.4	72037.8	76869.2	76299.6	70313.1	79365.3	73840.9	76242.4	72098.5	-	HMDB0002285	72899	1477-50-5	130363	6593
MEDP0276	Indole-3-Carboxaldehyde	吲哚-3-甲醛	Heterocyclic compounds	杂环化合物	Indole and Its derivatives	吲哚及其衍生物	146.1	145.053	[M+H]+	C9H7NO	1	3.52119e+06	3.78727e+06	3.65187e+06	3.81131e+06	3.57988e+06	3.47304e+06	3.30162e+06	3.20527e+06	3.0406e+06	3.21692e+06	3246523	3.39534e+06	3.17233e+06	3.72514e+06	3.12275e+06	2.98238e+06	3.17806e+06	3.09324e+06	3.53233e+06	3.19923e+06	3.38439e+06	C08493	HMDB0029737	10256	487-89-8	343043	-
MEDP0529	Indole-3-acetamide	吲哚-3-乙酰胺	Heterocyclic compounds	杂环化合物	Indole and Its derivatives	吲哚及其衍生物	175.1	174.079	[M+H]+	C10H10N2O	1	516493	598297	435996	729955	774628	682895	397475	433967	509925	860562	873879	748200	308782	443776	429191	585831	745882	733018	672405	635452	594249	C02693	HMDB0029739	397	879-37-8	16031	-
MEDN1150	Indole-3-carboxylic acid	吲哚-3-羧酸	Heterocyclic compounds	杂环化合物	Indole and Its derivatives	吲哚及其衍生物	160	161.048	[M-H]-	C9H7NO2	1	58456.5	53888.3	56372.1	62326.5	48842	56991.5	47802.8	52044.7	48634	64738.8	76351.5	51723	44419.3	50125.3	59485.3	59286	68482.9	52515.5	52558.3	60928	61773.6	C19837	HMDB0003320	69867	771-50-6	24809	3795
MEDP2686	Indole-3-glyoxal	吲哚-3-乙二醛	Heterocyclic compounds	杂环化合物	Indole and Its derivatives	吲哚及其衍生物	347.1	173.048	[2M+H]+	C10H7NO2	2	657430	644574	743316	726223	604180	631524	589460	544231	556314	508162	548214	547246	561411	574886	556296	542861	506638	609730	542947	577472	572295	-	-	13284402	7269-72-9	-	-
MEDN0523	Indole-3-lactic acid	3-吲哚-乳酸	Heterocyclic compounds	杂环化合物	Indole and Its derivatives	吲哚及其衍生物	204.1	205.074	[M-H]-	C11H11NO3	1	809774	830667	926174	1.17845e+06	1.44841e+06	1.42415e+06	1.43663e+06	1.41857e+06	1.42299e+06	1.0865e+06	1.24751e+06	1.81003e+06	1.31053e+06	1.37901e+06	1.38295e+06	1.47704e+06	1.23262e+06	1.42106e+06	696097	1.27517e+06	1.19907e+06	C02043	HMDB0000671	92904	1821-52-9	24813	5641
MEDN0656	Indoleacetaldehyde	吲哚乙醛	Heterocyclic compounds	杂环化合物	Indole and Its derivatives	吲哚及其衍生物	158.1	159.068	[M-H]-	C10H9NO	1	6.91121e+06	7.49619e+06	7.54123e+06	7.23845e+06	7.06845e+06	7.15246e+06	6.90057e+06	7.06541e+06	7.31229e+06	7.3646e+06	8.05378e+06	6.92744e+06	6.09538e+06	7.01836e+06	7.76828e+06	6.01409e+06	6.46467e+06	7.14831e+06	6.65813e+06	7.15582e+06	7.08013e+06	C00637	HMDB0001190	800	2591-98-2	18086	6068
MW0140318	Indolmycenic acid	（2S，3R)-2-羟基-3-(吲哚-3-基）丁酸酯;吲哚甲酸酯	Heterocyclic compounds	杂环化合物	Indole and Its derivatives	吲哚及其衍生物	220.094	219.09	[M+H]+	C12H13NO3	3	3.91872e+06	2.73587e+06	2.69441e+06	2.72735e+06	2.53316e+06	2.64036e+06	2.57759e+06	2.48871e+06	3.10033e+06	2.35001e+06	2.8799e+06	3.20187e+06	2.40738e+06	2.37758e+06	2.34279e+06	2.93381e+06	2.30277e+06	2.19778e+06	2.59616e+06	2.46272e+06	2.38263e+06	C21288	-	12310812	-	-	-
MEDN0621	Indoxylsulfuric acid	吲哚硫酸	Heterocyclic compounds	杂环化合物	Indole and Its derivatives	吲哚及其衍生物	212	213.01	[M-H]-	C8H7NO4S	1	658792	702867	693298	808663	1.31921e+06	2.6088e+06	1.5786e+06	842397	1.09546e+06	2.57128e+06	2.59162e+06	4.04548e+06	2.88333e+06	746983	1.31703e+06	1.10177e+06	916865	932904	1.45292e+06	1.40302e+06	1.36978e+06	-	HMDB0000682	10258	487-94-5	43355	524
MW0151748	Inegerrenine	伊格瑞宁	Benzene and substituted derivatives	苯及其衍生物	Benzene and substituted derivatives	苯及其衍生物	534.321	534.321	[M+]+	C31H42N4O4	3	163386	216496	104533	269273	234780	74864.2	70922.6	93148.6	53966.1	113722	116973	113187	95469.2	111246	59445	143167	108932	159263	99136.6	129606	101850	-	-	5476103	18067-39-5	-	-
MEDN1553	Inosine diphosphate	次黄嘌呤苷二磷酸	Nucleotide and Its metabolites	核苷酸及其代谢物	Nucleotide and Its metabolites	核苷酸及其代谢物	445	428.013	[M-H+H2O]-	C10H14N4O11P2	2	34607.7	41081	43248.4	42581.2	37136	25300.5	32438.7	32434.5	26200.9	20999.8	22497.8	31901.3	39398.8	38389.3	47582.3	19475.5	6670	27043.4	29742.5	31914.5	31955.4	C00104	HMDB0003335	135398651	81012-88-6	17808	6892
MEDP2266	Inositol 1,3,4-trisphosphate	肌醇 1,3,4-三磷酸	Organic acid and Its derivatives	有机酸及其衍生物	Phosphoric acids	磷酸类化合物	421	419.962	[M+H]+	C6H15O15P3	2	2.18382e+06	1.74447e+06	1.50521e+06	1.48276e+06	1.84352e+06	1.51117e+06	1.50672e+06	1.81372e+06	1.75182e+06	1.55509e+06	1.62411e+06	1.32036e+06	1.57609e+06	1.49248e+06	1.52159e+06	1.59592e+06	1.54425e+06	1.41565e+06	1.14049e+06	1.48074e+06	1.48938e+06	C01243	HMDB0001143	439455	98102-63-7	18228	6035
MW0151760	Ipodate	碘泊酸	Organic acid and Its derivatives	有机酸及其衍生物	Organic acid and Its derivatives	有机酸及其衍生物	596.815	597.811	[M-H]-	C12H13I3N2O2	3	231398	327955	245224	283878	210588	300127	307555	242021	309648	272316	247608	240489	257208	302022	199638	230451	206902	300314	250041	248167	289704	-	HMDB0253566	5241	-	-	-
MEDN1621*036	Isocitric acid	异柠檬酸	Organic acid and Its derivatives	有机酸及其衍生物	Organic acid and Its derivatives	有机酸及其衍生物	191	192.027	[M-H]-	C6H8O7	2	82630.4	254742	210046	239704	304906	605588	220159	344921	500104	142691	174243	273856	167693	168666	165378	180985	209408	433043	236265	234598	331555	C00311	HMDB0000193	1198	320-77-4	30887	3328
MEDP1501	Isocytosine	异胞嘧啶	Nucleotide and Its metabolites	核苷酸及其代谢物	Nucleotide and Its metabolites	核苷酸及其代谢物	112	111.043	[M+H]+	C4H5N3O	1	513488	475667	694972	266545	238104	370737	285903	318950	316638	522630	442360	297054	395555	452251	404240	269294	514265	375577	244440	462420	363622	-	-	66950	108-53-2	-	-
MEDN2153*038	Isoferulic acid	(E)-3-(3-羟基-4-甲氧基苯基)丙烯酸	Benzene and substituted derivatives	苯及其衍生物	Benzene and substituted derivatives	苯及其衍生物	193.1	194.058	[M-H]-	C10H10O4	2	42409.3	46892.5	56338.4	35326.6	40727.8	47244.2	20496.2	27858.1	27404.7	39045.4	74930	53066.1	30976.8	31542.2	54470.6	57095	41718.3	56276.3	45169.3	45967.3	44362	C10470	HMDB0000955	736186	25522-33-2	27794	5901
MEDN1714	Isokaurenoic acid	异贝壳杉烯酸	Organic acid and Its derivatives	有机酸及其衍生物	Organic acid and Its derivatives	有机酸及其衍生物	301.2	302.225	[M-H]-	C20H30O2	2	909308	812304	820239	797245	817017	758977	979797	1.04963e+06	1.02296e+06	886798	1.00128e+06	919538	1.06249e+06	962227	937448	1.03992e+06	717429	963529	1.16398e+06	1.1782e+06	1.17368e+06	C11874	-	73062	6730-83-2	-	-
MEDP0627	Isonicotinic acid	异烟酸	Organic acid and Its derivatives	有机酸及其衍生物	Organic acid and Its derivatives	有机酸及其衍生物	124	123.032	[M+H]+	C6H5NO2	2	4.21247e+06	3.75367e+06	3.3234e+06	2.08919e+06	1.97525e+06	2.19018e+06	2.50966e+06	2.7007e+06	2.24808e+06	2.39065e+06	2.10527e+06	2.35237e+06	2.17508e+06	2.58007e+06	2.17009e+06	2.54494e+06	2.21673e+06	2.37177e+06	2.27258e+06	2.46245e+06	2.52962e+06	C07446	HMDB0060665	5922	55-22-1	6032	-
MEDP1469	Isoprenaline	盐酸异丙肾上腺素	Hormones and hormone related compounds	激素及激素相关物质	Hormones and hormone related compounds	激素及激素相关物质	212.1	211.121	[M+H]+	C11H17NO3	2	336893	368815	259043	256536	214735	235567	224262	204596	351847	284978	299153	223880	320923	269075	283953	223868	263934	351729	349263	214726	226382	C07056	-	3779	7683-59-2	-	-
MEDN2292	Isopropyl 3-(3,4-dihydroxyphenyl)-2-hydroxypropanoate	3-(3,4-二羟基苯基)-2-羟基丙酸异丙酯	Benzene and substituted derivatives	苯及其衍生物	Benzene and substituted derivatives	苯及其衍生物	239.1	240.1	[M-H]-	C12H16O5	2	783483	581142	764707	609082	123881	573162	572062	533326	642854	587103	588988	653753	122550	575384	213430	600105	573088	603007	683712	672873	643075	-	-	44234503	-	-	-
MW0010608	Isosinomenine A	异青藤碱A	Lignans and Coumarins	木脂素和香豆素	Lignans	木脂素	622.311	622.304	[M+]+	C38H42N2O6	2	702237	918378	675617	658173	631914	604234	489233	549233	503425	400013	363509	405737	501076	345032	346996	336875	293781	263636	317777	408429	246608	C17060	HMDB0030174	5422	477-57-6	397244	-
MEDP0384	Isoxanthopterin	異黃喋呤	Heterocyclic compounds	杂环化合物	Pteridines and derivatives	蝶啶及其衍生物	180	179.044	[M+H]+	C6H5N5O2	2	32832.7	34213.9	38345	33659.3	25435.8	42047	22397.1	6670	28222.6	38422.3	28238.1	46104.1	31074.3	30135.1	40346.4	30099.9	35584.4	34579.2	19218.9	20498.5	27005.5	C03975	HMDB0000704	10729	529-69-1	16713	5672
MW0124528	Janthitrem E	-	Heterocyclic compounds	杂环化合物	Heterocyclic compounds	杂环化合物	602.349	603.356	[M-H]-	C37H49NO6	3	829620	1.69326e+06	2.27134e+06	2.22974e+06	4.04376e+06	894039	1.37557e+06	1.9447e+06	1.08043e+06	601078	772242	591500	793520	1.22352e+06	936225	1.22447e+06	738540	1.07248e+06	1.2967e+06	1.11011e+06	2.03783e+06	-	HMDB0030529	10348646	90986-50-8	-	-
MW0124530	Janthitrem G	Janthitrem G	Heterocyclic compounds	杂环化合物	Heterocyclic compounds	杂环化合物	628.364	629.372	[M-H]-	C39H51NO6	3	124582	82687.2	129938	97894.4	226724	39781.8	168036	172689	45000.2	38828.7	17096.3	31420.1	55576.8	86007.1	37466.7	59209.6	43323.5	59891	75835.3	60319.3	85692.3	-	HMDB0030531	10394234	90986-51-9	-	-
MW0054217	KOdiA-PC	KOdia-PC	GP	甘油磷脂类	PC	磷脂酰胆碱	662.367	663.375	[M-H]-	C32H58NO11P	2	67091.5	35870.6	70497.3	32864.5	120736	56357.1	82853.9	52879.6	16774.5	25443.1	29332.2	42022.4	85798.3	55921.9	63125.2	52022.4	61489.7	26000	55059.2	52131.7	40951.7	-	-	91885957	439904-33-3	-	-
MW0114670	Kanamycin	卡那霉素	Heterocyclic compounds	杂环化合物	Heterocyclic compounds	杂环化合物	483.234	484.238	[M-H]-	C18H36N4O11	2	361868	294671	326116	45579.8	392640	211959	260911	232378	85757.4	200217	622329	65958.7	258781	288817	176373	524370	38915.1	369741	389001	276847	280022	C01822	HMDB0015303	6032	-	17630	-
MW0054198	Karpoxanthin	卡波黄质	Heterocyclic compounds	杂环化合物	Heterocyclic compounds	杂环化合物	601.428	602.434	[M-H]-	C40H58O4	3	15209.3	21095.8	14789.4	17590.5	13448.4	13776.3	14410.3	21670.8	14737.9	23628.6	18504.5	13832.7	22039.5	17061	26772.8	24646.1	7748.37	15162.7	19536.5	21816.9	19559.5	-	HMDB0034977	23258401	99664-48-9	-	-
MW0112794	Keto-Deoxy-Nonulonic acid	酮脱氧壬酸	Organic acid and Its derivatives	有机酸及其衍生物	Organic acid and Its derivatives	有机酸及其衍生物	337.074	268.079	[M+Na+HCOOH]+	C9H16O9	3	524192	474572	387472	359735	196291	299402	137558	219249	164522	114211	99339.2	96021.7	153645	172880	118904	170799	91569.2	184397	167701	172826	181465	C20934	-	13991616	153666-19-4	-	-
MEDN1155	Ketoleucine	4-甲基-2-氧代戊酸	Organic acid and Its derivatives	有机酸及其衍生物	Organic acid and Its derivatives	有机酸及其衍生物	129.1	130.063	[M-H]-	C6H10O3	1	31351.5	37147.6	37459.1	32879.6	34424.8	30526.5	24513.1	28533.7	32454.2	23397.5	26979.9	25625.3	35269.7	41173.3	28600.2	27294.9	25941.9	21792.6	29638.7	27872.9	28248	C00233	HMDB0000695	70	816-66-0	48430	5663
MEDP1076*162	Kojibiose	曲二糖	Others	其他	Others	其他	325.1	342.116	[M-H2O+H]+	C12H22O11	2	43345	30010	41680	60020	35010	53350	26886.5	41680	60020	76690	28340	71690	101710	58350	63350	14516.5	28340	19052.4	31768.5	48345	65020	C19632	HMDB0011742	164939	2140-29-6	33020	-
MEDN0323	Kynurenic Acid	犬尿酸	Amino acid and Its metabolites	氨基酸及其代谢物	Amino acid derivatives	氨基酸衍生物	188	189.043	[M-H]-	C10H7NO3	2	982158	921074	895348	372682	442934	199069	320770	403278	385159	608408	489472	566283	388244	420370	528382	647490	796612	436881	516831	521796	546537	C01717	HMDB0000715	3845	492-27-3	18344	5683
MEDP0430*123	L-2-Aminoadipate	L-2-氨基己二酸	Organic acid and Its derivatives	有机酸及其衍生物	Organic acid and Its derivatives	有机酸及其衍生物	162.1	161.069	[M+H]+	C6H11NO4	1	197338	233553	267002	304314	164810	238872	211667	241602	82593.6	147072	84816.4	221511	157002	102538	143433	146107	206064	76212.5	173543	124363	176138	C00956	HMDB0000510	92136	1118-90-7	37024	5496
MEDN1235	L-2-amino-6-oximelic acid	L-2-氨基-6-氧庚二酸	Organic acid and Its derivatives	有机酸及其衍生物	Organic acid and Its derivatives	有机酸及其衍生物	188.1	189.064	[M-H]-	C7H11NO5	2	112365	92024	102825	77071.7	87811	81848.9	68791.6	66870.1	70092.2	78296.8	73715.7	55291.8	44425.6	66186.1	62263	48779.2	55734	37765.7	70548.8	59671.1	59347.2	C03871	-	194695	75650-93-0	-	-
MEDP0013*102	L-Alanine	L-丙氨酸	Amino acid and Its metabolites	氨基酸及其代谢物	Amino acids	氨基酸	90	89.048	[M+H]+	C3H7NO2	1	1.0245e+06	1.0015e+06	1.11062e+06	1.03956e+06	1.08675e+06	860587	998682	959595	831491	933660	932089	834581	997942	948126	1.07515e+06	911803	957857	821057	861120	998684	975388	C00041	HMDB0000161	5950	56-41-7	16977	-
MW0152085	L-Alanyl-gamma-D-glutamyl-L-lysine	L-丙氨酰-γ-D-谷氨酰-L-赖氨酸; L-丙氨酸-γ-D-Glu-L-赖氨酸	Amino acid and Its metabolites	氨基酸及其代谢物	Small Peptide	小肽	386.197	346.185	[M-H+CH3CN]-	C14H26N4O6	3	96599.4	91025	101084	111930	113786	90873.8	125896	105020	92301.3	92480.7	100122	92338.4	92170.1	96260.2	99738.8	118584	101083	105264	97807.4	108788	94025.6	C21160	-	42609676	-	-	-
MEDP1750*112	L-Allothreonine	L-别苏氨酸	Amino acid and Its metabolites	氨基酸及其代谢物	Amino acid derivatives	氨基酸衍生物	120.1	119.058	[M+H]+	C4H9NO3	1	840935	1.12938e+06	807068	978355	1.58152e+06	612480	1.42044e+06	914600	690000	595095	558587	787175	493589	603178	607926	751985	690614	724347	1184915	995135	544068	C05519	HMDB0004041	99289	28954-12-3	28718	7007
MEDP0010	L-Arginine	L-精氨酸	Amino acid and Its metabolites	氨基酸及其代谢物	Amino acids	氨基酸	175	174.112	[M+H]+	C6H14N4O2	1	1.77032e+06	1619155	804470	1.22586e+06	1.0019e+06	1388405	853784	1.18462e+06	1.28983e+06	1.20422e+06	1.39414e+06	813990	797230	984421	1.19578e+06	1.10996e+06	1213485	1.10523e+06	1.15064e+06	1171470	1.16387e+06	C00062	HMDB0000517	6322	74-79-3	16467	5502
MEDP0239	L-Ascorbate	抗坏血酸	CoEnzyme and vitamins	辅酶和维生素	CoEnzyme and vitamins	辅酶和维生素	177	176.032	[M+H]+	C6H8O6	2	2.99713e+06	3.00345e+06	3.36377e+06	3.23554e+06	3.31277e+06	3.05564e+06	3.15831e+06	3.03076e+06	2.59654e+06	3.47917e+06	3.21981e+06	3.02483e+06	2.999e+06	2.98103e+06	3.0743e+06	2.64028e+06	2.58158e+06	2.42895e+06	2.54493e+06	2.61547e+06	2.52576e+06	C00072	HMDB0000044	54670067	50-81-7	29073	3753
MEDN1558	L-Ascorbyl 6-palmitate	L-抗坏血酸6-棕榈酸酯	Aldehyde,Ketones,Esters	醛、酮、酯类	Esters	酯类	413.3	414.262	[M-H]-	C22H38O7	2	47280.6	49003.8	45236.8	28156.4	53845.3	67167.6	61514.2	35285.4	58181.5	53823.8	45965.9	48516.2	48634.9	57276.9	45836.7	51026.4	60371.6	52683.1	45401.4	48935.2	50955.3	D02412	HMDB0039883	54680660	137-66-6	-	-
MEDP0049	L-Asparagine Anhydrous	L-天冬酰胺	Amino acid and Its metabolites	氨基酸及其代谢物	Amino acids	氨基酸	133.1	132.054	[M+H]+	C4H8N2O3	1	223999	170178	236683	227823	175516	283186	155918	204466	152012	221685	165476	251027	125842	184879	189500	282885	178648	206272	241957	195715	184889	C00152	HMDB0000168	6267	70-47-3	17196	14
MEDP0014*116	L-Aspartic Acid	L-天冬氨酸	Amino acid and Its metabolites	氨基酸及其代谢物	Amino acids	氨基酸	134.1	133.038	[M+H]+	C4H7NO4	2	798180	405716	925211	963694	405103	1.13493e+06	345877	965719	618915	333730	948797	947727	759600	1.09546e+06	439698	1.01546e+06	1.22276e+06	1.16779e+06	920541	467727	548190	C00049	HMDB0000191	5960	56-84-8	17053	5206
MEDN0010	L-Citrulline	L-瓜氨酸	Amino acid and Its metabolites	氨基酸及其代谢物	Amino acids	氨基酸	174.1	175.096	[M-H]-	C6H13N3O3	1	3.03852e+06	2.63248e+06	2.75699e+06	2.26284e+06	3.10422e+06	1.89257e+06	2.11935e+06	2.04439e+06	1.72116e+06	3.09681e+06	2.89568e+06	2.38988e+06	2.47977e+06	2.6029e+06	3.50318e+06	3.10885e+06	2.8118e+06	2.53163e+06	2.61668e+06	2.56252e+06	2.4799e+06	C00327	HMDB0000904	9750	372-75-8	16349	16
MEDP0051	L-Cystathionine	L-胱硫醚	Amino acid and Its metabolites	氨基酸及其代谢物	Amino acid derivatives	氨基酸衍生物	223	222.067	[M+H]+	C7H14N2O4S	2	165914	208485	173692	150386	175120	178420	181290	150393	170765	115808	157193	156222	153920	115908	158157	152953	141655	96182.2	94954.8	215165	139708	C02291	HMDB0000099	439258	56-88-2	17482	39
MEDP0052	L-Cysteine	L-半胱氨酸	Amino acid and Its metabolites	氨基酸及其代谢物	Amino acids	氨基酸	122	121.02	[M+H]+	C3H7NO2S	1	562207	825725	601347	464705	442516	819020	745285	451915	534876	449108	488414	386202	450791	421755	421880	438179	456249	479130	419161	444611	451931	C00097	HMDB0000574	5862	52-90-4	17561	5556
MEDP0007	L-Cystine	L-胱氨酸	Amino acid and Its metabolites	氨基酸及其代谢物	Amino acids	氨基酸	241	240.024	[M+H]+	C6H12N2O4S2	2	70020	64068.3	40010	79981.5	68649.7	63534.2	36675	71700.2	36675	13618.2	6670	21776.2	30848	115918	28134.6	32660.2	19373.3	67290.7	45378.5	60809.5	92739.2	C00491	HMDB0000192	67678	56-89-3	16283	5207
MEDP0321	L-Dihydroorotic Acid	L-氢化乳清酸	Organic acid and Its derivatives	有机酸及其衍生物	Organic acid and Its derivatives	有机酸及其衍生物	159	158.033	[M+H]+	C5H6N2O4	1	2.03379e+06	4.90488e+06	3.73443e+06	3.62975e+06	4.7991e+06	2.35716e+06	4.92564e+06	3.81282e+06	5.09294e+06	4.76378e+06	4.29937e+06	3.21764e+06	2.2041e+06	3.29529e+06	4.38502e+06	3.12035e+06	5.0219e+06	184438	1530215	1400125	1445425	C00337	HMDB0003349	439216	5988-19-2	17025	6899
MEDP0053	L-Dopa	L-多巴	Amino acid and Its metabolites	氨基酸及其代谢物	Amino acid derivatives	氨基酸衍生物	198.1	197.069	[M+H]+	C9H11NO4	2	306129	273517	134933	206640	481823	271307	250005	260808	251509	161824	149319	208973	78966.4	147169	112707	176619	132097	193780	160787	230186	254519	C00355	HMDB0000181	6047	59-92-7	15765	42
MEDN0570*006	L-Erythrulose	L-赤藓酮糖	Carbohydrates and Its metabolites	碳水化合物及其代谢物	Sugars	糖类	119	120.042	[M-H]-	C4H8O4	2	111674	108323	111156	90477.8	90485.2	79290.9	68472.3	87673.3	68465	38163.7	33113.7	43875.7	81151.1	95479.6	87982.4	75395.6	71597.1	75369.7	71471	55839.6	85448.8	C02045	HMDB0006293	5460032	533-50-6	27913	-
MEDN0231	L-Fucose	L-岩藻糖	Carbohydrates and Its metabolites	碳水化合物及其代谢物	Sugars	糖类	163.1	164.069	[M-H]-	C6H12O5	2	97405.4	126484	113446	68784.4	93484.4	143843	91441.7	126892	160780	100458	93367.3	245689	175037	207105	202375	129409	176403	163067	122986	144831	132200	C01019	HMDB0000174	17106	2438-80-4	2181	268
MEDP0016	L-Glutamic Acid	L-谷氨酸	Amino acid and Its metabolites	氨基酸及其代谢物	Amino acids	氨基酸	148.1	147.053	[M+H]+	C5H9NO4	1	6.122e+06	7.21243e+06	7.24837e+06	4.18279e+06	4.9984e+06	4.81707e+06	3.98795e+06	4.12207e+06	4.88248e+06	4.54089e+06	4.16992e+06	4.21757e+06	3.16093e+06	3.8312e+06	3.28534e+06	3.95186e+06	3.91144e+06	3.97634e+06	3.6515e+06	5.40588e+06	4.25805e+06	C00025	HMDB0000148	33032	56-86-0	16015	5174
MEDP0054	L-Glutamine	L-谷氨酰胺	Amino acid and Its metabolites	氨基酸及其代谢物	Amino acids	氨基酸	147.1	146.069	[M+H]+	C5H10N2O3	1	3.83248e+07	3.10947e+07	3.12783e+07	2.5957e+07	2.39829e+07	2.52782e+07	2.2459e+07	3.16187e+07	2.37003e+07	2.43197e+07	2.44407e+07	2.81508e+07	2.71253e+07	2.94953e+07	2.45027e+07	3.11641e+07	3.28306e+07	3.05697e+07	2.45671e+07	3.14266e+07	2.68824e+07	C00064	HMDB0000641	5961	56-85-9	18050	5614
MEDP0006	L-Glycine	甘氨酸	Amino acid and Its metabolites	氨基酸及其代谢物	Amino acids	氨基酸	76	75.032	[M+H]+	C2H5NO2	1	26400.8	24050.1	21123.8	21123.8	31675	23340	10409.2	29042	20210	21121.2	15846.8	22878.9	38345	15842.7	28108.3	17600.7	33340	36675	25522.2	13340	26675	C00037	HMDB0000123	750	56-40-6	15428	20
MEDN0240	L-Gulonolactone	古洛糖酸内酯	Carbohydrates and Its metabolites	碳水化合物及其代谢物	Sugar acids	糖酸	177	178.048	[M-H]-	C6H10O6	1	65608.7	66942.7	75207.6	81769.7	60802.6	79725.7	65111.1	61840.4	81768.8	79246.3	66590.9	72614.6	51113.6	63886	52330.6	57366.4	46226	49303.2	65115.5	63379	56739.4	C01040	HMDB0003466	439373	1128-23-0	17587	-
MEDN1897*032	L-Gulose	L-古洛糖	Carbohydrates and Its metabolites	碳水化合物及其代谢物	Carbohydrates and Its metabolites	碳水化合物及其代谢物	179.1	180.16	[M-H]-	C6H12O6	2	281775	270062	281517	329997	199294	279574	323301	347836	946475	220938	283338	243778	166391	301136	567800	206871	158064	185373	310049	247065	310008	C15923	-	80127	6027-89-0	-	-
MEDP0017	L-Histidine	L-组氨酸	Amino acid and Its metabolites	氨基酸及其代谢物	Amino acids	氨基酸	156.1	155.07	[M+H]+	C6H9N3O2	1	1.01352e+07	9.03504e+06	7.36418e+06	7.51696e+06	8.41166e+06	6.93592e+06	7.29808e+06	6.64844e+06	6.05156e+06	5.07449e+06	5.56158e+06	5.409e+06	6.42863e+06	5.94021e+06	5.22734e+06	6.20366e+06	6.74792e+06	5.41542e+06	6.70018e+06	6.80038e+06	5.77399e+06	C00135	HMDB0000177	6274	71-00-1	15971	21
MEDN0047	L-Homocitrulline	L-高瓜氨酸	Amino acid and Its metabolites	氨基酸及其代谢物	Amino acids	氨基酸	188.1	189.111	[M-H]-	C7H15N3O3	1	75415.3	53498.1	61521.4	73151.7	76846.8	62589.8	56175.7	55104	70518.1	90028.9	69426.9	83186.8	80207	68350.2	91139.9	118829	102092	104322	69990.6	61515	66351.4	C02427	HMDB0000679	65072	1190-49-4	17443	46
MEDP0322*112	L-Homoserine	(S)-2-氨基-4-羟基丁酸	Organic acid and Its derivatives	有机酸及其衍生物	Organic acid and Its derivatives	有机酸及其衍生物	120.1	119.058	[M+H]+	C4H9NO3	1	840935	1.12938e+06	807068	978355	1.58152e+06	612480	1.42044e+06	914600	690000	595095	558587	787175	493589	603178	607926	751985	690614	724347	1184915	995135	544068	C00263	HMDB0000719	12647	672-15-1	15699	5687
MEDP2131*106	L-Isserine	L-异丝氨酸	Amino acid and Its metabolites	氨基酸及其代谢物	Amino acid derivatives	氨基酸衍生物	106	105.043	[M+H]+	C3H7NO3	1	329001	277004	309312	297393	272585	263127	289933	270060	347326	337604	313777	274232	227302	280300	312077	323940	279434	338468	234929	287964	279380	-	-	6999797	632-13-3	-	-
MEDN0325	L-Lactic Acid	L-乳酸	Organic acid and Its derivatives	有机酸及其衍生物	Organic acid and Its derivatives	有机酸及其衍生物	89	90.0317	[M-H]-	C3H6O3	1	5.79778e+06	6.03625e+06	6.04152e+06	1.98491e+06	4.65627e+06	4.89793e+06	4.86921e+06	5.15061e+06	5.00068e+06	4.58081e+06	4.66132e+06	1.77853e+06	4.434e+06	4.52404e+06	4.36437e+06	4.87556e+06	4.62987e+06	4.67301e+06	5.82017e+06	5.18136e+06	5.0101e+06	C00186	HMDB0000190	107689	79-33-4	422	5205
MEDP0011	L-Lysine	L-赖氨酸	Amino acid and Its metabolites	氨基酸及其代谢物	Amino acids	氨基酸	147	146.106	[M+H]+	C6H14N2O2	1	3.12792e+07	2.86988e+07	2.17925e+07	2.39281e+07	2.31771e+07	2.11364e+07	2.04123e+07	2.27135e+07	1.79538e+07	1.8754e+07	2.08372e+07	2.19126e+07	2.14174e+07	2.23332e+07	1.89067e+07	2.11311e+07	2.23175e+07	2.07365e+07	1.7126e+07	2.24058e+07	1.98611e+07	C00047	HMDB0000182	5962	56-87-1	18019	5200
MEDP0020	L-Methionine	L-蛋氨酸	Amino acid and Its metabolites	氨基酸及其代谢物	Amino acids	氨基酸	150	149.051	[M+H]+	C5H11NO2S	1	1.15542e+07	1.29009e+07	9.56195e+06	8.58749e+06	8.47275e+06	9.28447e+06	8.54528e+06	8.47854e+06	5.29316e+06	4.49607e+06	4.97155e+06	5.79898e+06	5.1579e+06	6.48609e+06	4.68967e+06	6.20818e+06	6.13284e+06	4.66085e+06	6.45363e+06	7.98612e+06	7.10091e+06	C00073	HMDB0000696	6137	63-68-3	16643	5664
MEDP2322	L-NIO-hydrochloride	L-NIO盐酸盐	Amino acid and Its metabolites	氨基酸及其代谢物	Amino acid derivatives	氨基酸衍生物	174.1	173.116	[M+H]+	C7H15N3O2	1	203867	125060	264335	212094	101480	206285	210660	192432	235337	245121	173132	228655	164847	135174	188062	282018	180901	212743	124129	183111	146389	-	-	107984	36889-13-1	-	-
MEDP0519*114	L-Norleucine	L-正亮氨酸	Amino acid and Its metabolites	氨基酸及其代谢物	Amino acids	氨基酸	132.1	131.095	[M+H]+	C6H13NO2	1	447881	465266	317695	397478	452576	359885	392161	376177	371616	329067	391248	287556	337432	293231	348501	281921	396268	340953	312666	405365	331941	C01933	HMDB0001645	6334	327-57-1	18347	6334
MEDP1778*110	L-Norvaline	L-正缬氨酸	Amino acid and Its metabolites	氨基酸及其代谢物	Amino acids	氨基酸	118.1	117.079	[M+H]+	C5H11NO2	1	3.71003e+07	42658510	53376395	50785445	35528450	39423150	31213225	46721905	39542220	2.2913e+07	2.26928e+07	33668690	34957275	40051965	35743970	38525450	39027625	41161670	37053965	41672230	38671840	C01826	-	65098	6600-40-4	-	-
MEDP0012	L-Ornithine	L-鸟氨酸	Amino acid and Its metabolites	氨基酸及其代谢物	Amino acids	氨基酸	133	168.067	[M-Cl]+	C5H13ClN2O2	1	768015	640599	984604	711612	457738	438829	607576	618244	419681	450943	432360	513065	492978	488661	389414	340802	395550	397018	460892	426610	550886	C00077	HMDB0000214	6262	3184-13-2	15729	27
MEDP0021	L-Phenylalanine	L-苯丙氨酸	Amino acid and Its metabolites	氨基酸及其代谢物	Amino acids	氨基酸	166.1	165.079	[M+H]+	C9H11NO2	1	3.45604e+07	3.50925e+07	3.46304e+07	3.45045e+07	3.20099e+07	2.9692e+07	2.8978e+07	2.9305e+07	3.04659e+07	2.58762e+07	2.97944e+07	3.34939e+07	2.38627e+07	3.03515e+07	2.97458e+07	2.77639e+07	3.28497e+07	2.88684e+07	2.91317e+07	3.08188e+07	2.95466e+07	C00079	HMDB0000159	6140	63-91-2	17295	28
MEDP0022*108	L-Proline	L-脯氨酸	Amino acid and Its metabolites	氨基酸及其代谢物	Amino acids	氨基酸	116.1	115.063	[M+H]+	C5H9NO2	1	2.78106e+07	2.24124e+07	2.7837e+07	2.11451e+07	1.46697e+07	2.38414e+07	1.44025e+07	1.96345e+07	2.01941e+07	2.18162e+07	1.90594e+07	1.70856e+07	1.72242e+07	1.82236e+07	2.16709e+07	2.18338e+07	1.91394e+07	2.35675e+07	2.27963e+07	1.75803e+07	1.92375e+07	C00148	HMDB0000162	145742	147-85-3	17203	29
MEDN2102	L-Rhamnonic acid	L-鼠李糖酸	Carbohydrates and Its metabolites	碳水化合物及其代谢物	Sugar acids	糖酸	179.1	180.063	[M-H]-	C6H12O6	2	36341.9	6670	43446.3	32519.9	64826.4	42427.1	22494.1	36802	39974	46002.9	35269.3	45517.9	44029.3	52125.6	51354.8	71587.7	72608.4	40887.5	36294.7	43450.4	42542	C01934	-	6602429	6422-34-0	-	-
MEDN0232*027	L-Rhamnose	L-鼠李糖	Carbohydrates and Its metabolites	碳水化合物及其代谢物	Sugars	糖类	163.1	164.069	[M-H]-	C6H12O5	1	57271.6	46985	43704.2	48632.7	46624	49117.1	39508.7	40055	48829.4	39214.4	32004.4	21625.8	18770.2	33632.6	47897.4	34585.1	49117.1	33037.2	24860.8	47514.5	26346.5	C00507	HMDB0000849	25310	3615-41-6	62346	5812
MEDN0049	L-Saccharopine	L-酵母氨酸	Amino acid and Its metabolites	氨基酸及其代谢物	Amino acids	氨基酸	275.1	276.132	[M-H]-	C11H20N2O6	2	160332	158509	170735	128089	115050	160232	126933	83298.1	144460	95501.7	90657.2	125629	120093	85230	72063.4	74465.4	96152.4	135657	115228	111126	126108	C00449	HMDB0000279	160556	997-68-2	16927	383
MEDP0024*106	L-Serine	L-丝氨酸	Amino acid and Its metabolites	氨基酸及其代谢物	Amino acids	氨基酸	106	105.043	[M+H]+	C3H7NO3	1	329001	277004	309312	297393	272585	263127	289933	270060	347326	337604	313777	274232	227302	280300	312077	323940	279434	338468	234929	287964	279380	C00065	HMDB0000187	5951	56-45-1	17115	5203
MEDP0059	L-Theanine	茶氨酸	Amino acid and Its metabolites	氨基酸及其代谢物	Amino acids	氨基酸	175	174.1	[M+H]+	C7H14N2O3	1	863960	791329	565887	683696	753858	667205	681385	734171	548114	504137	678676	512006	445525	466609	307000	500792	641580	554078	481748	695542	590344	C01047	HMDB0034365	228398	3081-61-6	17394	-
MEDN0179	L-Thyroxine	左旋甲状腺素	Hormones and hormone related compounds	激素及激素相关物质	Hormones and hormone related compounds	激素及激素相关物质	775.7	776.687	[M-H]-	C15H11I4NO4	1	22643.6	35493.6	34284.5	24401	21568.1	21711.1	30853	25165	20452.8	14340.9	13245.7	14006.3	16212.4	17152.2	14502.5	11268.6	6962.66	10902	19450.3	18336	18241.8	C01829	HMDB0000248	5819	51-48-9	-	-
MEDP0025	L-Tryptophan	L-色氨酸	Amino acid and Its metabolites	氨基酸及其代谢物	Amino acids	氨基酸	205.1	204.09	[M+H]+	C11H12N2O2	1	7.34843e+06	6.57741e+06	8.93603e+06	9.28089e+06	7.78135e+06	6.74473e+06	7.65777e+06	7.08566e+06	8.38627e+06	9.25376e+06	1.0866e+07	7.9759e+06	5.51863e+06	6.61852e+06	9.35809e+06	5.40838e+06	8.02777e+06	6.95265e+06	7.20101e+06	7.25704e+06	7.31233e+06	C00078	HMDB0000929	6305	73-22-3	16828	5879
MW0110107	L-Tryptophan-L-glutamine	L-色氨酸-L-谷氨酰胺	Amino acid and Its metabolites	氨基酸及其代谢物	Small Peptide	小肽	313.122	332.148	[M-H2O-H]-	C16H20N4O4	2	31461.8	72907.5	44490	72203.7	56560.8	40855	24464.9	33334.1	41011.3	67845.7	28082.3	24279.9	24011.9	43157.7	24163.4	30637.7	34011.2	39013.9	45392.9	41692.1	46418.5	-	HMDB0029081	25187914	-	-	-
MEDP0891	L-Tryptophanamide	L-色氨酸酰胺	Amino acid and Its metabolites	氨基酸及其代谢物	Amino acid derivatives	氨基酸衍生物	204.3	203.106	[M+H]+	C11H13N3O	2	430231	334546	436503	461047	398257	295728	390969	307036	395847	369676	533374	412420	364042	358997	319120	283532	458631	381946	349213	338341	319470	C00977	HMDB0013318	439356	20696-57-5	791437	-
MEDP0009*130	L-Tyrosine	L-酪氨酸	Amino acid and Its metabolites	氨基酸及其代谢物	Amino acids	氨基酸	182.1	181.074	[M+H]+	C9H11NO3	1	596122	598032	605655	577939	922985	562129	257633	532159	380039	412850	433765	308321	345650	419672	411433	626380	387804	324944	387176	453353	419113	C00082	HMDB0000158	6057	60-18-4	17895	34
MEDP0026*110	L-Valine	L-缬氨酸	Amino acid and Its metabolites	氨基酸及其代谢物	Amino acids	氨基酸	118.1	117.079	[M+H]+	C5H11NO2	1	3.71003e+07	42658510	53376395	50785445	35528450	39423150	31213225	46721905	39542220	2.2913e+07	2.26928e+07	33668690	34957275	40051965	35743970	38525450	39027625	41161670	37053965	41672230	38671840	C00183	HMDB0000883	6287	72-18-4	16414	5842
MW0152097	L-a-Lysophosphatidylserine	-	Amino acid and Its metabolites	氨基酸及其代谢物	polypeptide	多肽	544.319	525.307	[M+F]-	C24H48NO9P	2	211507	126617	131974	128325	162222	139980	135296	148497	139940	136016	139893	195141	211841	128720	171430	191731	188396	164591	173106	181351	179502	-	-	-	-	-	-
MW0114481	L-fucopyranose 1-phosphate	1-磷酸岩藻糖	Organic acid and Its derivatives	有机酸及其衍生物	Organic acid and Its derivatives	有机酸及其衍生物	267.028	244.035	[M+Na]+	C6H13O8P	3	106653	127600	63557.3	76359	84773.4	96960.1	85574.4	88968.7	82282.1	68777.6	42467.3	46355.6	54822.5	46338	34922.8	87614	25005	45537.3	66118	56037	52826.9	-	HMDB0001265	439871	16562-58-6	28319	6120
MEDP0318	L-kynurenine	犬尿氨酸	Amino acid and Its metabolites	氨基酸及其代谢物	Amino acid derivatives	氨基酸衍生物	209.1	208.085	[M+H]+	C10H12N2O3	1	658974	431769	761028	612414	497326	566131	796152	659601	791895	1.95855e+06	2.41199e+06	2.86165e+06	1.90837e+06	1.74904e+06	2.25486e+06	1.78653e+06	2.48205e+06	2.13971e+06	1.39347e+06	1.38993e+06	1.43167e+06	C00328	HMDB0000684	161166	343-65-7	16946	72
MEDN1931*020	L-lyxose	L-来苏糖	Carbohydrates and Its metabolites	碳水化合物及其代谢物	Carbohydrates and Its metabolites	碳水化合物及其代谢物	149	150.13	[M-H]-	C5H10O5	1	267031	215682	244952	270266	218106	248765	223667	250504	211426	236036	229023	277860	265019	208157	256863	258515	266011	213496	323680	283113	235580	-	-	644176	1949-78-6	-	-
MW0114764	L-sorbose 1-phosphate	1-磷酸山梨糖	Organic acid and Its derivatives	有机酸及其衍生物	Organic acid and Its derivatives	有机酸及其衍生物	345.004	260.03	[M+K+HCOOH]+	C6H13O9P	3	67030	58792.7	53245.5	48380.9	67066.4	49938.4	51020.9	53800.9	46642	50547.9	44437.5	47940.8	43588	34286.4	39669.1	45062.2	28374.2	38466	38141.2	46565.4	45005.9	C02888	HMDB0006797	439837	-	38342	-
MW0161705	L-xylo-3-hexulose	L-xylo-3-己酮糖	Aldehyde,Ketones,Esters	醛、酮、酯类	Ketones	酮类	225.034	180.063	[M-H+2Na]+	C6H12O6	3	371894	879380	286169	483581	760365	780470	798905	389999	339008	222778	331457	780470	404057	758685	350303	751985	348888	368602	374437	403308	745285	-	-	18392540	389887-81-4	-	-
MEDN0372	LPA(0:0/16:0)	LPA(0:0/16:0)	GP	甘油磷脂类	LPA	溶血磷脂酸	409.2	410.243	[M-H]-	C19H39O7P	1	9.02671e+06	6.84299e+06	7.97345e+06	1.16429e+07	9.93512e+06	5.72531e+06	7.00644e+06	7.57667e+06	3.201e+06	5.52788e+06	4.71734e+06	7.17047e+06	8.22912e+06	6.44737e+06	7.49122e+06	7.37727e+06	7.92774e+06	4.72269e+06	6.38251e+06	6.40344e+06	8.61079e+06	C00416	HMDB0007849	53478599	-	-	-
MEDN0370	LPA(0:0/18:0)	LPA(0:0/18:0)	GP	甘油磷脂类	LPA	溶血磷脂酸	437.3	438.275	[M-H]-	C21H43O7P	1	320793	218115	263076	250078	237844	233114	269961	238876	147996	288355	245074	362128	401169	254698	317222	366861	320201	268615	277283	238872	300540	-	-	-	-	-	-
MEDN1600	LPA(16:0/0:0)	LPA(16:0/0:0)	GP	甘油磷脂类	LPA	溶血磷脂酸	409.2	410.243	[M-H]-	C19H39O7P	1	1.49106e+07	1.12671e+07	9.69747e+06	1.54351e+07	1.33555e+07	6.80046e+06	1.18632e+07	1.08336e+07	6.28062e+06	8.94618e+06	5.6577e+06	8.53215e+06	1.20402e+07	8.98901e+06	1.2668e+07	1.37747e+07	1.2078e+07	6.36869e+06	9.85976e+06	1.00931e+07	1.18368e+07	C04036	HMDB0007853	6419701	22002-85-3	64023	-
MEDN2391	LPA(18:0/0:0)	LPA(18:0/0:0)	GP	甘油磷脂类	LPA	溶血磷脂酸	437.3	438.275	[M-H]-	C21H43O7P	2	3.32738e+06	2.35279e+06	2.05984e+06	2.38199e+06	3.00219e+06	2.18631e+06	2.45102e+06	2.00861e+06	1.85777e+06	2.58271e+06	2.14546e+06	4.3064e+06	4.81149e+06	2.05892e+06	3.36751e+06	3.79183e+06	3.2887e+06	2.28484e+06	3.0638e+06	2.39019e+06	2.65619e+06	-	-	-	-	-	-
MEDN1643	LPA(18:1/0:0)	LPA(18:1/0:0)	GP	甘油磷脂类	LPA	溶血磷脂酸	435.2	436.259	[M-H]-	C21H41O7P	1	939715	674675	585075	1.13964e+06	1.57793e+06	436343	824922	550366	381632	322047	256384	335131	698494	478979	410186	523544	311404	390309	628591	633481	592491	-	HMDB0007855	5497152	-	-	-
MEDN2395	LPA(22:6)	溶血磷脂酸_LPA(22:6)	GP	甘油磷脂类	LPA	溶血磷脂酸	481.2	482.243	[M-H]-	C25H39O7P	2	729030	773694	605863	532631	586703	459024	619507	555804	444533	474109	358682	461205	549592	381094	603857	604357	543940	430852	604997	491920	448840	C00681	-	52929753	-	-	-
MEDP0336	LPC(0:0/14:0)	LPC(0:0/14:0)	GP	甘油磷脂类	LPC	溶血磷脂酰胆碱	468.3	467.301	[M+H]+	C22H46NO7P	1	3.04655e+06	1.69378e+06	1.36469e+06	2.42495e+06	1.86744e+06	1.2485e+06	1.11388e+06	1.61743e+06	1.01074e+06	1.34883e+06	644985	1.16389e+06	1.31143e+06	1.12311e+06	853610	991046	695871	710317	1.14647e+06	1.24093e+06	1.23538e+06	-	-	24779490	-	-	-
MEDP1692	LPC(0:0/15:0)	LPC(0:0/15:0)	GP	甘油磷脂类	LPC	溶血磷脂酰胆碱	482.3	481.317	[M+H]+	C23H48NO7P	1	8.18981e+06	4.9329e+06	5.17481e+06	5.49198e+06	4.53505e+06	4.17771e+06	3.76655e+06	3.64146e+06	2.51608e+06	3.57484e+06	2.20375e+06	2.65068e+06	3.27454e+06	2.6719e+06	3.40308e+06	3.32463e+06	3.23376e+06	2.32823e+06	3.43494e+06	2.8431e+06	3.55317e+06	-	-	-	108273-89-8	-	-
MEDP1346	LPC(0:0/16:0)	LPC(0:0/16:0)	GP	甘油磷脂类	LPC	溶血磷脂酰胆碱	496.3	495.332	[M+H]+	C24H50NO7P	1	1.30486e+07	9.80539e+06	9.76742e+06	1.22176e+07	8.52167e+06	7.09979e+06	7.33564e+06	8.48416e+06	6.55603e+06	6.09874e+06	4.71849e+06	6.22719e+06	8.7941e+06	4.62617e+06	5.89505e+06	6.88165e+06	6.78673e+06	5.01928e+06	6.98907e+06	6.02435e+06	5.75353e+06	-	-	-	-	-	-
MEDP1699	LPC(0:0/16:1)	LPC(0:0/16:1)	GP	甘油磷脂类	LPC	溶血磷脂酰胆碱	494.3	493.317	[M+H]+	C24H48NO7P	1	1.58735e+07	7.6548e+06	6.8587e+06	1.39961e+07	1.23351e+07	4.1589e+06	7.46157e+06	5.70546e+06	3.83918e+06	3.83121e+06	1.68553e+06	2.24867e+06	5.43252e+06	3.35649e+06	3.43379e+06	3.42803e+06	2.78092e+06	2.08327e+06	4.77167e+06	4.36561e+06	5.52729e+06	-	-	-	-	-	-
MEDP1701	LPC(0:0/18:1)	LPC(0:0/18:1)	GP	甘油磷脂类	LPC	溶血磷脂酰胆碱	522.3	521.348	[M+H]+	C26H52NO7P	1	285917	231665	246295	200403	132987	217542	165460	169515	108052	84591.6	68851.1	120406	123135	133777	99034	126526	100185	130177	129487	148558	156836	-	-	-	-	-	-
MEDP0495	LPC(0:0/18:2)	LPC(0:0/18:2)	GP	甘油磷脂类	LPC	溶血磷脂酰胆碱	520.3	519.332	[M+H]+	C26H50NO7P	1	1.73046e+06	1.5501e+06	1.0967e+06	1.15336e+06	835651	625299	466275	611682	405293	465605	384948	426087	613216	934608	671432	707991	804975	883254	787107	767619	761129	-	-	-	-	-	-
MEDP1343	LPC(0:0/18:3)	LPC(0:0/18:3)	GP	甘油磷脂类	LPC	溶血磷脂酰胆碱	518.3	517.317	[M+H]+	C26H48NO7P	1	2.6561e+06	2.37192e+06	1.98043e+06	1.32633e+06	2.13441e+06	1.26476e+06	1.48661e+06	1.51517e+06	1.0767e+06	733273	378464	776265	1.21838e+06	1.01291e+06	564984	1.0283e+06	675955	930339	1.11652e+06	1.36591e+06	1.3842e+06	-	-	-	-	-	-
MEDP1330	LPC(0:0/20:2)	LPC(0:0/20:2)	GP	甘油磷脂类	LPC	溶血磷脂酰胆碱	548.4	547.364	[M+H]+	C28H54NO7P	1	8.36224e+06	7.70937e+06	7.48736e+06	1.27555e+07	1.12114e+07	6.83379e+06	7.67641e+06	8.24335e+06	4.40299e+06	4.00764e+06	2.4111e+06	2.00276e+06	4.82727e+06	4.62999e+06	4.21908e+06	3.54246e+06	2.76685e+06	2.51406e+06	4.7901e+06	4.27715e+06	3.79951e+06	-	-	-	-	-	-
MEDP1331	LPC(0:0/20:3)	LPC(0:0/20:3)	GP	甘油磷脂类	LPC	溶血磷脂酰胆碱	546.3	545.348	[M+H]+	C28H52NO7P	1	2.68277e+06	3.16532e+06	2.6707e+06	3.64971e+06	3.15022e+06	1.95983e+06	2.80662e+06	1.9395e+06	1.2445e+06	977166	634871	788783	1.44751e+06	2.33197e+06	726969	1.05056e+06	1.17103e+06	1.92293e+06	1.69849e+06	1.40879e+06	1.81377e+06	-	-	-	-	-	-
MEDP1333	LPC(0:0/20:4)	LPC(0:0/20:4)	GP	甘油磷脂类	LPC	溶血磷脂酰胆碱	544.3	543.332	[M+H]+	C28H50NO7P	1	2.02069e+07	1.87208e+07	1.64226e+07	2.16247e+07	1.73217e+07	8.26003e+06	1.161e+07	1.0946e+07	5.46385e+06	4.12129e+06	1.99183e+06	3.37023e+06	7.16878e+06	1.02502e+07	3.23646e+06	6.27265e+06	3.6349e+06	6.22612e+06	7.19468e+06	8.68646e+06	7.97379e+06	-	-	-	-	-	-
MEDP1336	LPC(0:0/20:5)	LPC(0:0/20:5)	GP	甘油磷脂类	LPC	溶血磷脂酰胆碱	542.3	541.317	[M+H]+	C28H48NO7P	1	76809.8	114241	30981	113524	208244	85812	54274.2	41388.7	42589.5	205616	50136.2	52873.7	59838.1	38518.3	36204.3	67728	70709.9	73542.5	53619.7	67704.9	71040.9	-	-	-	-	-	-
MEDP1318	LPC(0:0/22:4)	LPC(0:0/22:4)	GP	甘油磷脂类	LPC	溶血磷脂酰胆碱	572.4	571.364	[M+H]+	C30H54NO7P	1	282148	346472	227584	322247	194183	92021.3	140057	132936	104500	116649	45192.3	94644.2	115517	177553	71319.6	154533	70450.6	78938.4	107956	138312	159192	-	-	-	-	-	-
MEDP1321	LPC(0:0/22:5)	LPC(0:0/22:5)	GP	甘油磷脂类	LPC	溶血磷脂酰胆碱	570.3	569.348	[M+H]+	C30H52NO7P	1	2.71223e+06	2.99073e+06	2.31037e+06	3.81282e+06	2.2533e+06	1.56466e+06	2.65721e+06	1.74412e+06	1.1163e+06	1.47516e+06	645773	1.31269e+06	1.34076e+06	1.67691e+06	1.15676e+06	1.46625e+06	1.20769e+06	1.53951e+06	1.48359e+06	1.49064e+06	1.34885e+06	-	-	-	-	-	-
MEDP2784	LPC(0:0/22:6)	LPC(0:0/22:6)	GP	甘油磷脂类	LPC	溶血磷脂酰胆碱	568.3	567.332	[M+H]+	C30H50NO7P	2	2.64653e+07	2.80647e+07	2.16469e+07	2.37779e+07	2.84162e+07	1.56722e+07	2.22368e+07	1.76556e+07	1.08534e+07	1.18392e+07	8.09207e+06	1.64214e+07	1.54577e+07	1.77686e+07	1.29454e+07	1.3785e+07	1.45259e+07	1.80493e+07	1.35938e+07	1.64811e+07	1.67958e+07	-	-	-	-	-	-
MEDP2744	LPC(17:2/0:0)	LPC(17:2/0:0)	GP	甘油磷脂类	LPC	溶血磷脂酰胆碱	506.3	505.317	[M+H]+	C25H48NO7P	2	125948	128060	76671.3	83030.5	80437.7	28392.5	37333.1	47700.6	20838.6	22717.3	20739.9	26362.9	15430.1	27925.3	32505.2	31056.6	20885.8	16836.5	46415.4	45806.9	37236.7	-	-	52924043	-	-	-
MEDP1337	LPC(18:0/0:0)	LPC(18:0/0:0)	GP	甘油磷脂类	LPC	溶血磷脂酰胆碱	524.4	523.364	[M+H]+	C26H54NO7P	1	4.45779e+06	2.84618e+06	2.18067e+06	3.21934e+06	3.57778e+06	2.63419e+06	2.87171e+06	1.61111e+06	973452	2.24269e+06	1.8901e+06	2.87589e+06	4.52596e+06	2.49259e+06	2.28316e+06	2.96689e+06	3.84866e+06	2.43053e+06	2.23528e+06	2.17038e+06	2.86238e+06	-	HMDB0010384	497299	-	73858	-
MEDP1339	LPC(18:1/0:0)	LPC(18:1/0:0)	GP	甘油磷脂类	LPC	溶血磷脂酰胆碱	522.3	521.348	[M+H]+	C26H52NO7P	1	962486	938026	1.09732e+06	1.4637e+06	965847	673867	557471	351746	339443	432751	156665	296875	399951	394000	397444	391852	296962	242717	600693	696968	568227	-	HMDB0010385	53480465	3542-29-8	86255	-
MEDP1341	LPC(18:2/0:0)	LPC(18:2/0:0)	GP	甘油磷脂类	LPC	溶血磷脂酰胆碱	520.3	519.332	[M+H]+	C26H50NO7P	1	7.25103e+06	6.61881e+06	6.71901e+06	5.91413e+06	5.55103e+06	3.79709e+06	4.87889e+06	4.22575e+06	2.09843e+06	2.33357e+06	1.68784e+06	2.08477e+06	2.92472e+06	2.91858e+06	2.15512e+06	2.48425e+06	2.27943e+06	3.26997e+06	2.94779e+06	3.29274e+06	3.3372e+06	-	HMDB0010386	11005824	-	28733	-
MEDP1345	LPC(18:3/0:0)	LPC(18:3/0:0)	GP	甘油磷脂类	LPC	溶血磷脂酰胆碱	518.3	517.317	[M+H]+	C26H48NO7P	1	1.47642e+06	1.63407e+06	1.04828e+06	1.15459e+06	1.09028e+06	869759	875685	974745	539777	426754	232298	458794	692779	507891	359376	512649	488692	442470	591896	641501	637609	-	HMDB0010387	-	-	88698	-
MEDP1332	LPC(20:3/0:0)	LPC(20:3/0:0)	GP	甘油磷脂类	LPC	溶血磷脂酰胆碱	546.3	545.348	[M+H]+	C28H52NO7P	1	8.74544e+06	1.14457e+07	1.02811e+07	1.24016e+07	7.18703e+06	3.10496e+06	6.74882e+06	5.17317e+06	4.12689e+06	2.84314e+06	1.21001e+06	1.08911e+06	2.67027e+06	4.40526e+06	1.81235e+06	2.72917e+06	1.74631e+06	1.79033e+06	3.93094e+06	4.3485e+06	3.93839e+06	-	-	-	-	-	-
MEDP2749	LPC(22:3)	LPC(22:3)	GP	甘油磷脂类	LPC	溶血磷脂酰胆碱	574.4	573.379	[M+H]+	C30H56NO7P	2	175738	192499	130960	165611	158300	76308	161547	91266	56731.5	48547.8	27800.7	33653.7	82430.5	111433	45476.8	81988.4	45488.2	68646.8	87569.7	66375	76705.6	-	-	138218926	-	-	-
MEDP1325	LPC(22:6/0:0)	LPC(22:6/0:0)	GP	甘油磷脂类	LPC	溶血磷脂酰胆碱	568.3	567.332	[M+H]+	C30H50NO7P	1	1.9045e+07	1.93293e+07	1.88573e+07	1.74173e+07	1.4215e+07	1.0246e+07	1.69859e+07	1.19948e+07	6.89845e+06	7.79319e+06	3.72364e+06	6.43621e+06	9.09054e+06	1.08437e+07	6.82959e+06	7.5001e+06	8.67209e+06	1.02426e+07	9.71217e+06	1.02491e+07	1.04777e+07	-	-	-	-	-	-
MEDP1657	LPC(O-16:0)	LPC(O-16:0)	GP	甘油磷脂类	LPC-O	溶血磷脂酰胆碱(醚键)	482.4	481.353	[M+H]+	C24H52NO6P	1	1.88971e+07	1.58874e+07	2.22596e+07	1.34816e+07	1.24583e+07	1.64803e+07	1.31766e+07	1.30559e+07	1.406e+07	1.43177e+07	1.76337e+07	1.71912e+07	1.24998e+07	1.03214e+07	1.64991e+07	1.57001e+07	1.67093e+07	1.32419e+07	1.22358e+07	1.20548e+07	1.23828e+07	C13903	-	162126	52691-62-0	-	-
MEDN2352	LPE(0:0/14:0)	LPE(0:0/14:0)	GP	甘油磷脂类	LPE	溶血磷脂酰乙醇胺	424.2	425.254	[M-H]-	C19H40NO7P	2	43942.4	23002.9	19932.9	49996.4	36864.5	36838.5	18654.7	31808.2	22163.7	45829.2	34400.7	47250.1	70632.4	16532.2	40644.2	55912.2	21036.7	14745.8	39405.5	34651.6	36544	C04438	HMDB0011470	53480919	-	-	-
MEDN1285	LPE(0:0/16:0)	LPE(0:0/16:0)	GP	甘油磷脂类	LPE	溶血磷脂酰乙醇胺	452.3	453.286	[M-H]-	C21H44NO7P	1	1.04995e+07	9.25653e+06	7.41104e+06	8.63207e+06	6.60129e+06	5.76605e+06	4.16187e+06	6.02209e+06	5.01849e+06	3.43489e+06	3.37466e+06	4.57404e+06	6.85547e+06	5.68187e+06	4.36263e+06	7.0376e+06	4.76212e+06	6.45445e+06	6.87466e+06	6.20187e+06	6.89171e+06	-	-	53480922	-	-	-
MEDN1287	LPE(0:0/16:1)	LPE(0:0/16:1)	GP	甘油磷脂类	LPE	溶血磷脂酰乙醇胺	450.3	451.27	[M-H]-	C21H42NO7P	1	1.40397e+06	647697	513486	1.19372e+06	809172	282017	466095	431345	283763	462045	205779	225093	623503	342074	311440	381392	193354	179258	373316	386044	397008	-	-	-	-	-	-
MEDN1279	LPE(0:0/18:0)	LPE(0:0/18:0)	GP	甘油磷脂类	LPE	溶血磷脂酰乙醇胺	480.3	481.317	[M-H]-	C23H48NO7P	1	6.55563e+06	4.87417e+06	4.34458e+06	5.00136e+06	3.41569e+06	4.60626e+06	2.31972e+06	3.95685e+06	3.39258e+06	2.71061e+06	2.65186e+06	4.08907e+06	4.91338e+06	4.49626e+06	3.82578e+06	5.14224e+06	5.81585e+06	5.40862e+06	4.67669e+06	4.77837e+06	5.15006e+06	-	-	53480667	-	-	-
MEDN2366	LPE(0:0/18:1)	LPE(0:0/18:1)	GP	甘油磷脂类	LPE	溶血磷脂酰乙醇胺	478.3	479.301	[M-H]-	C23H46NO7P	2	4.87397e+06	2.32362e+06	2.92544e+06	3.38665e+06	3.18862e+06	2.11841e+06	1.95844e+06	1.79127e+06	1.53064e+06	1428826	953201	1.14016e+06	2.15717e+06	2.1528e+06	1.85442e+06	1941124	2.05472e+06	1.96578e+06	2.33223e+06	2.06084e+06	2.12979e+06	-	HMDB0011476	53480925	-	76088	-
MEDN1282	LPE(0:0/18:2)	LPE(0:0/18:2)	GP	甘油磷脂类	LPE	溶血磷脂酰乙醇胺	476.3	477.286	[M-H]-	C23H44NO7P	1	5.30551e+07	4.40751e+07	4.05993e+07	4.28473e+07	2.71139e+07	3.51279e+07	1.77827e+07	3.17436e+07	1.5872e+07	1.9316e+07	1.2978e+07	2.07565e+07	3.00444e+07	3.76097e+07	2.35075e+07	2.87501e+07	2.68588e+07	3.04342e+07	3.05926e+07	3.09848e+07	2.89626e+07	-	-	-	-	-	-
MEDN1283	LPE(0:0/18:3)	LPE(0:0/18:3)	GP	甘油磷脂类	LPE	溶血磷脂酰乙醇胺	474.3	475.27	[M-H]-	C23H42NO7P	1	822744	748037	403264	617206	368551	437473	185457	333306	254605	323720	187361	245130	378811	349520	230741	363865	364726	365246	387800	384678	392031	-	-	53480928	-	-	-
MEDN2367	LPE(0:0/20:1)	LPE(0:0/20:1)	GP	甘油磷脂类	LPE	溶血磷脂酰乙醇胺	506.3	507.332	[M-H]-	C25H50NO7P	2	168394	138580	129576	211701	143527	70605.1	110383	89724.3	57636.9	32324.8	41182.4	27814.7	84161.4	92079.1	50717.3	69551.4	75706.8	49252.2	93632.4	69615.3	109417	-	HMDB0011482	53480931	-	-	-
MEDN1271	LPE(0:0/20:2)	LPE(0:0/20:2)	GP	甘油磷脂类	LPE	溶血磷脂酰乙醇胺	504.3	505.317	[M-H]-	C25H48NO7P	1	925186	731134	730442	1.03626e+06	735209	1.0548e+06	569592	811380	302492	303987	323626	305794	682115	919593	394750	448853	522028	612336	591420	612422	669276	-	-	-	-	-	-
MEDN1273	LPE(0:0/20:3)	LPE(0:0/20:3)	GP	甘油磷脂类	LPE	溶血磷脂酰乙醇胺	502.3	503.301	[M-H]-	C25H46NO7P	1	7.13387e+06	6.24013e+06	4.72658e+06	6.70456e+06	4.2294e+06	3.80188e+06	1.77945e+06	3.487e+06	2.18183e+06	1.54567e+06	999594	1.4208e+06	3.81382e+06	3.5124e+06	1.81765e+06	2.47435e+06	2.69435e+06	2.46705e+06	3.44888e+06	4.14758e+06	3.54964e+06	-	-	-	-	-	-
MEDN2372	LPE(0:0/20:4)	LPE(0:0/20:4)	GP	甘油磷脂类	LPE	溶血磷脂酰乙醇胺	500.3	501.286	[M-H]-	C25H44NO7P	1	5.68942e+07	5.21171e+07	3.20344e+07	4.31396e+07	4.05976e+07	3.5867e+07	1.83744e+07	2.44244e+07	1.67738e+07	1.26284e+07	7.91466e+06	1.15335e+07	3.16989e+07	4.2621e+07	1.61125e+07	2.4455e+07	2.29232e+07	3.96016e+07	3.12053e+07	2.85065e+07	2.81608e+07	-	HMDB0011487	53480936	-	72741	-
MEDN1277	LPE(0:0/20:5)	LPE(0:0/20:5)	GP	甘油磷脂类	LPE	溶血磷脂酰乙醇胺	498.3	499.27	[M-H]-	C25H42NO7P	1	442872	354086	194449	449995	189695	196118	73637.4	160148	129127	137123	53932.7	56077.1	174740	181348	79353.9	143706	152346	178229	186453	172534	175581	-	-	-	-	-	-
MEDN1264	LPE(0:0/22:4)	LPE(0:0/22:4)	GP	甘油磷脂类	LPE	溶血磷脂酰乙醇胺	528.3	529.317	[M-H]-	C27H48NO7P	1	297569	237658	190215	255201	124008	139122	88481.5	171594	108090	50176.7	59568.2	72505.4	151666	170311	91823.9	161055	157354	141095	123692	141600	168412	-	-	-	-	-	-
MEDN1267	LPE(0:0/22:5)	LPE(0:0/22:5)	GP	甘油磷脂类	LPE	溶血磷脂酰乙醇胺	526.3	527.301	[M-H]-	C27H46NO7P	1	2.59595e+06	1.52241e+06	894810	1.44067e+06	746499	583040	363632	684700	463548	359303	125609	289173	642018	1.1094e+06	444657	704548	592860	381105	644804	694271	690330	-	-	-	-	-	-
MEDN1269	LPE(0:0/22:6)	LPE(0:0/22:6)	GP	甘油磷脂类	LPE	溶血磷脂酰乙醇胺	524.3	525.286	[M-H]-	C27H44NO7P	1	3.02033e+07	1.89743e+07	1.46951e+07	2.54718e+07	1.91711e+07	1.70423e+07	8.49452e+06	1.60405e+07	9.03157e+06	7.44763e+06	2.77909e+06	8.96284e+06	1.3309e+07	2.47407e+07	1.01527e+07	1.58124e+07	1.94773e+07	2.0667e+07	1.5107e+07	1.56969e+07	1.55528e+07	-	-	-	-	-	-
MEDN0368	LPE(14:0/0:0)	LPE(14:0/0:0)	GP	甘油磷脂类	LPE	溶血磷脂酰乙醇胺	424.2	425.254	[M-H]-	C19H40NO7P	1	60511.4	33651.4	27251.7	51120.5	53852.1	32409.1	23762.6	46441.3	25572.7	39729.6	40338.4	43913.3	50163.6	26551.2	40979	48588	29148.4	17795.2	39418.6	38546.2	39370.4	-	HMDB0011500	9547070	-	84299	-
MEDN0366	LPE(16:0/0:0)	LPE(16:0/0:0)	GP	甘油磷脂类	LPE	溶血磷脂酰乙醇胺	452.3	453.286	[M-H]-	C21H44NO7P	1	1.22572e+07	7.2789e+06	7.80281e+06	1.08744e+07	7.53561e+06	7.79975e+06	5.69691e+06	7.24672e+06	4.99557e+06	4.6555e+06	4.14014e+06	5.45756e+06	6.40112e+06	6.84936e+06	5.84097e+06	7.9557e+06	6.94111e+06	6.07299e+06	6.37085e+06	5.88631e+06	6.49878e+06	-	-	-	-	-	-
MEDN2364	LPE(16:1/0:0)	LPE(16:1/0:0)	GP	甘油磷脂类	LPE	溶血磷脂酰乙醇胺	450.3	451.27	[M-H]-	C21H42NO7P	1	256751	109404	116692	160967	123275	47740.7	41892.3	105464	51198.4	80305.2	57555.6	56015.5	115022	53073	78427.4	86404.6	46242.6	41039.3	84694.2	102709	81081.6	-	HMDB0011474	53480923	-	-	-
MEDN2362	LPE(17:0/0:0)	LPE(17:0/0:0)	GP	甘油磷脂类	LPE	溶血磷脂酰乙醇胺	466.3	467.301	[M-H]-	C22H46NO7P	2	449577	339421	336983	231717	296655	222063	284902	325507	227738	224845	205770	276752	317578	356063	285814	184438	208413	240015	301576	326146	288123	-	-	52925149	-	-	-
MEDN2365	LPE(17:1/0:0)	LPE(17:1/0:0)	GP	甘油磷脂类	LPE	溶血磷脂酰乙醇胺	464.3	465.286	[M-H]-	C22H44NO7P	1	238178	162360	124447	186520	111563	93733.6	80724.7	116169	68306.4	69762.2	35194.3	46617.7	84566.9	82493.2	84068.1	80826.9	60927.5	60664.3	93420.6	105337	101028	-	-	42607464	-	-	-
MEDN0364	LPE(18:0/0:0)	LPE(18:0/0:0)	GP	甘油磷脂类	LPE	溶血磷脂酰乙醇胺	480.3	481.317	[M-H]-	C23H48NO7P	1	4.67653e+07	3.62829e+07	3.04297e+07	3.37271e+07	2.4131e+07	3.46958e+07	1.95659e+07	2.62633e+07	2.49879e+07	2.13166e+07	2.068e+07	2.92818e+07	3.81952e+07	3.43344e+07	2.87005e+07	3.95102e+07	4.18751e+07	3.20532e+07	3.07761e+07	3.05176e+07	2.83468e+07	-	HMDB0011130	9547068	-	75036	-
MEDN0362	LPE(18:1/0:0)	LPE(18:1/0:0)	GP	甘油磷脂类	LPE	溶血磷脂酰乙醇胺	478.3	479.301	[M-H]-	C23H46NO7P	1	2.21243e+07	1.51074e+07	1.49251e+07	2.63147e+07	1.78721e+07	1.09172e+07	1.13868e+07	1.21494e+07	8.25359e+06	7.60379e+06	5.30622e+06	6.2286e+06	1.21969e+07	1.27459e+07	8.16637e+06	9.25926e+06	9.50099e+06	9.80302e+06	1.10517e+07	1.28552e+07	1.03367e+07	-	HMDB0011506	53480949	-	74971	-
MEDN2369	LPE(18:2/0:0)	LPE(18:2/0:0)	GP	甘油磷脂类	LPE	溶血磷脂酰乙醇胺	476.3	477.286	[M-H]-	C23H44NO7P	1	6.34521e+07	5.75725e+07	4.1855e+07	4.96353e+07	3.41614e+07	3.42873e+07	1.51768e+07	2.96643e+07	1.75314e+07	2.0726e+07	1.21197e+07	1.84772e+07	2.89193e+07	3.23485e+07	2.56055e+07	2.87622e+07	2.55004e+07	2.89573e+07	3.12218e+07	3.0872e+07	3.07217e+07	-	HMDB0011507	52925130	85046-18-0	83058	-
MEDN1284	LPE(18:3/0:0)	LPE(18:3/0:0)	GP	甘油磷脂类	LPE	溶血磷脂酰乙醇胺	474.3	475.27	[M-H]-	C23H42NO7P	1	848236	711446	400954	624695	363647	409840	171940	317183	245346	336477	170604	232925	355418	345902	228518	363503	361308	377444	406337	380889	334366	-	-	-	-	-	-
MEDN2368	LPE(20:1/0:0)	LPE(20:1/0:0)	GP	甘油磷脂类	LPE	溶血磷脂酰乙醇胺	506.3	507.332	[M-H]-	C25H50NO7P	2	1.33665e+06	854313	934488	1.40308e+06	874309	574997	525578	742877	452096	334870	243801	241259	446516	599858	317663	394666	442173	365408	559950	557268	595228	-	HMDB0011512	52925139	-	-	-
MEDN1272	LPE(20:2/0:0)	LPE(20:2/0:0)	GP	甘油磷脂类	LPE	溶血磷脂酰乙醇胺	504.3	505.317	[M-H]-	C25H48NO7P	1	1.15139e+06	776943	706670	1.06108e+06	789764	1.2304e+06	610990	913450	484237	383092	297511	324268	665024	1.00063e+06	477727	607160	528332	594705	810763	606934	799792	-	-	-	-	-	-
MEDN1274	LPE(20:3/0:0)	LPE(20:3/0:0)	GP	甘油磷脂类	LPE	溶血磷脂酰乙醇胺	502.3	503.301	[M-H]-	C25H46NO7P	1	9.50378e+06	6.76961e+06	4.82346e+06	8.20259e+06	4.13734e+06	3.41601e+06	2.07493e+06	3.79102e+06	2.27297e+06	1.79924e+06	508745	1.41491e+06	3.62842e+06	3.73675e+06	2.53923e+06	3.03729e+06	2.56444e+06	2.74587e+06	3.17787e+06	2.98326e+06	3.64951e+06	-	-	-	-	-	-
MEDN1276	LPE(20:4/0:0)	LPE(20:4/0:0)	GP	甘油磷脂类	LPE	溶血磷脂酰乙醇胺	500.3	501.286	[M-H]-	C25H44NO7P	1	6.52954e+07	3.94236e+07	3.5053e+07	5.71971e+07	3.8697e+07	4.01737e+07	1.90851e+07	2.35084e+07	2.01451e+07	1.5412e+07	7.40013e+06	1.19925e+07	3.04221e+07	5.04428e+07	1.59872e+07	2.87455e+07	2.4522e+07	3.64056e+07	3.212e+07	3.09018e+07	2.6303e+07	-	-	-	-	-	-
MEDN1278	LPE(20:5/0:0)	LPE(20:5/0:0)	GP	甘油磷脂类	LPE	溶血磷脂酰乙醇胺	498.3	499.27	[M-H]-	C25H42NO7P	1	537643	375933	197639	477617	249699	245815	110493	174879	135437	153116	63776.7	57547	215494	180300	87633.2	146322	155097	184468	206118	185454	208795	-	-	-	-	-	-
MEDN2370	LPE(22:2/0:0)	LPE(22:2/0:0)	GP	甘油磷脂类	LPE	溶血磷脂酰乙醇胺	532.3	533.348	[M-H]-	C27H52NO7P	2	70710.9	59816.2	51758.4	44838.1	17938.2	28851.7	10166.1	40675.5	13648.2	10068.5	5811.21	4320.63	17571.4	38852.6	15808.6	20072.5	9322.6	13996.2	22855.6	33280.1	25462.5	-	HMDB0011492	53480941	-	-	-
MEDN1265	LPE(22:4/0:0)	LPE(22:4/0:0)	GP	甘油磷脂类	LPE	溶血磷脂酰乙醇胺	528.3	529.317	[M-H]-	C27H48NO7P	1	1.08015e+06	793254	865798	1.1395e+06	628497	566542	310111	515629	428174	281090	192999	304121	667879	811655	305102	544579	648116	520751	539148	571204	516959	-	-	-	-	-	-
MEDN1268	LPE(22:5/0:0)	LPE(22:5/0:0)	GP	甘油磷脂类	LPE	溶血磷脂酰乙醇胺	526.3	527.301	[M-H]-	C27H46NO7P	1	2.76304e+06	1.31076e+06	651639	1.88697e+06	876119	598385	297055	1.10555e+06	417081	416136	134218	390143	710503	977898	449724	866803	728805	688087	821428	879757	793913	-	-	-	-	-	-
MEDN1270	LPE(22:6/0:0)	LPE(22:6/0:0)	GP	甘油磷脂类	LPE	溶血磷脂酰乙醇胺	524.3	525.286	[M-H]-	C27H44NO7P	1	2.65451e+07	2.01312e+07	1.83465e+07	2.35782e+07	1.53072e+07	1.82501e+07	6.37053e+06	1.36725e+07	6.41085e+06	5.34002e+06	2.82176e+06	8.88436e+06	1.08935e+07	1.98937e+07	8.10914e+06	1.62712e+07	1.80867e+07	1.43901e+07	1.44007e+07	1.50731e+07	1.50462e+07	-	-	-	-	-	-
MEDN2286	LPE(O-18:1/0:0)	LPE(O-18:1/0:0)	GP	甘油磷脂类	LPE	溶血磷脂酰乙醇胺	464.3	465.322	[M-H]-	C23H48NO6P	2	833458	715632	854815	921832	816179	692905	600919	765184	793463	1.14051e+06	997254	1.82854e+06	1.58553e+06	1.0051e+06	1.06698e+06	1.36683e+06	1.34054e+06	940384	1.0043e+06	1.26329e+06	1.07913e+06	-	-	42607468	-	-	-
MEDN2284	LPE(O-18:2)	LPE(O-18:2)	GP	甘油磷脂类	LPE	溶血磷脂酰乙醇胺	462.3	463.306	[M-H]-	C23H46NO6P	2	1.00149e+06	822703	953150	853246	1.01252e+06	746156	750246	657873	886893	716565	785512	1.02292e+06	733110	758911	634810	848358	847014	693287	761642	829212	852644	-	-	164230329	-	-	-
MEDN2376	LPG(0:0/18:2)	溶血磷脂酰甘油_LPG(18:2/0:0)	GP	甘油磷脂类	LPG	溶血磷脂酰甘油	507.3	508.28	[M-H]-	C24H45O9P	2	85354.9	100542	82853	69294.4	71287.2	42861.6	59397.8	54273.7	27529.3	36613.8	27698.3	34003.9	47978.6	61280.7	42149.1	49478.1	47589.7	37567.1	61793.3	49716.3	62515	-	-	-	-	-	-
MEDN2373	LPG(16:0)	溶血磷脂酰甘油_LPG(16:0/0:0)	GP	甘油磷脂类	LPG	溶血磷脂酰甘油	483.3	484.28	[M-H]-	C22H45O9P	2	784785	698031	638874	686783	621243	562862	651466	490616	452789	450731	487631	550410	611046	514788	657490	746219	578244	465492	558720	498202	587142	-	-	42607483	-	-	-
MEDN2403	LPG(17:0)	溶血磷脂酰甘油_LPG(17:0)	GP	甘油磷脂类	LPG	溶血磷脂酰甘油	497.3	498.296	[M-H]-	C23H47O9P	2	31952.7	28172.5	18176.4	17158.6	23342.2	25723.8	12979.3	23216.4	19840.2	21266.7	26013.4	29332.5	19484.2	26064.9	28266.9	35257.2	27072.6	18351.2	34187.1	28107.1	30878.6	-	-	52927456	-	-	-
MEDN2374	LPG(18:0)	溶血磷脂酰甘油_LPG(18:0/0:0)	GP	甘油磷脂类	LPG	溶血磷脂酰甘油	511.3	512.311	[M-H]-	C24H49O9P	2	159822	223748	203162	242577	225713	176318	171833	146164	178012	195667	159681	227592	237622	155480	200846	230388	253699	176855	170457	194367	184353	-	-	42607484	-	-	-
MEDN2377	LPG(20:4)	溶血磷脂酰甘油_LPG(20:4/0:0)	GP	甘油磷脂类	LPG	溶血磷脂酰甘油	531.3	532.28	[M-H]-	C26H45O9P	2	29081.8	30642.8	21709	30272	21572.5	18806.8	33602.7	18419.5	18635	18305.5	5334.77	15782.8	20788.1	32025.5	10991	15813	11554.4	23968.5	29228.4	31653.1	24893.1	-	-	42607485	-	-	-
MEDN2378	LPG(22:5)	溶血磷脂酰甘油_LPG(22:5/0:0)	GP	甘油磷脂类	LPG	溶血磷脂酰甘油	555.3	558.296	[M-H]-	C28H47O9P	2	210799	231142	128385	205157	149656	49305.2	117759	88979.3	50233.9	62488.7	32532.3	43282.4	91919.6	104203	79420.2	120466	42155.6	63219.8	95226.2	73993.6	101411	-	-	-	-	-	-
MEDN1254	LPI(18:1)	LPI(18:1)	GP	甘油磷脂类	LPI	溶血磷脂酰肌醇	597.3	598.312	[M-H]-	C27H51O12P	1	102919	126565	159937	144391	185642	110968	190468	123955	108876	161858	138716	153399	238732	211932	179466	163955	83438.2	103052	177019	124964	153725	-	-	-	-	-	-
MEDN2384	LPS(18:0)	溶血磷脂酰丝氨酸_LPS(18:0)	GP	甘油磷脂类	LPS	溶血磷脂酰丝氨酸	524.3	525.307	[M-H]-	C24H48NO9P	2	873197	658217	444550	947870	483602	523899	294171	457373	262670	231383	122553	273877	465921	802758	256637	533450	587791	704476	478488	521073	552127	-	HMDB0240606	42607474	119786-67-3	-	-
MEDN2385	LPS(20:0)	溶血磷脂酰丝氨酸_LPS(20:0)	GP	甘油磷脂类	LPS	溶血磷脂酰丝氨酸	552.3	553.338	[M-H]-	C26H52NO9P	2	58101.7	38527.5	25259.9	44711.3	45585.4	38865.5	27856.1	34025.9	44222.9	17724.9	29404.1	18074.1	33953.3	51531.5	22887.7	43841.1	33491.2	34835.5	33048.9	30186.3	49396.2	-	-	52926280	-	-	-
MEDN0785	LTB4	白三烯B4	FA	脂肪酰类	Oxidized lipids	氧化脂质	335.2	336.23	[M-H]-	C20H32O4	2	67252.8	116554	78595.6	88862.5	99509.9	36235.1	28409.1	36807.3	40533.5	105160	43136.1	39277.8	34679.2	27767.1	28442.6	33219.5	42519.1	52423.9	54062.1	58123.1	56648.3	C02165	HMDB0001085	5280492	71160-24-2	15647	-
MEDN0229*056	Lactose	乳糖	Carbohydrates and Its metabolites	碳水化合物及其代谢物	Sugars	糖类	341.1	342.116	[M-H]-	C12H22O11	2	586847	632560	473732	671157	771976	664857	573080	635976	575960	627694	573940	608686	706825	620412	761012	854953	755103	659931	650436	661361	619006	C00243	HMDB0000186	84571	63-42-3	36219	267
MEDN0230*056	Lactulose	乳果糖	Carbohydrates and Its metabolites	碳水化合物及其代谢物	Sugars	糖类	341.1	342.116	[M-H]-	C12H22O11	2	586847	632560	473732	671157	771976	664857	573080	635976	575960	627694	573940	608686	706825	620412	761012	854953	755103	659931	650436	661361	619006	C07064	HMDB0000740	11333	4618-18-2	6359	916
MW0152083	Lactupicrin	乳苦苷	Benzene and substituted derivatives	苯及其衍生物	Phenolics	苯酚类	426.151	410.137	[M+NH4-2H]-	C23H22O7	2	195018	181786	228072	181071	221162	144164	124362	156683	141697	258712	128515	144881	109589	151366	124886	138315	161229	225570	188770	174035	163723	C09490	HMDB0035828	174880	65725-11-3	-	-
MW0010614	Lariciresinol	落叶松树脂醇	Lignans and Coumarins	木脂素和香豆素	Lignans	木脂素	407.169	360.157	[M+HCOO+2H]+	C20H24O6	2	661369	654750	776827	770921	755867	731617	708974	637621	693253	815569	999497	668004	523233	670846	875254	464015	823384	647393	632417	642493	717150	-	-	332427	27003-73-2	-	-
MW0152195	Leu-Ala-Asn-Phe-Lys	-	Amino acid and Its metabolites	氨基酸及其代谢物	Small Peptide	小肽	592.336	591.338	[M+H]+	C28H45N7O7	2	3.56065e+06	3.69764e+06	3.58234e+06	4.53472e+06	7.45027e+06	1.79294e+06	7.35764e+06	4.07966e+06	1.29759e+06	796785	734338	817322	1.32445e+06	2.6825e+06	949751	2.13364e+06	910201	1.40786e+06	2.17646e+06	1.87035e+06	1.82518e+06	-	-	-	-	-	-
MW0152206	Leu-Ala-Pro-Leu-Glu	-	Amino acid and Its metabolites	氨基酸及其代谢物	Small Peptide	小肽	542.322	541.311	[M+H]+	C25H43N5O8	2	1.48236e+07	1.7514e+07	1.78509e+07	1.51359e+07	1.57611e+07	9.8875e+06	1.10875e+07	1.20532e+07	7.24799e+06	5.84531e+06	4.235e+06	5.65968e+06	7.62456e+06	7.84974e+06	6.04624e+06	7.05044e+06	6.40354e+06	6.56567e+06	6.94405e+06	6.96066e+06	8.1124e+06	-	-	-	-	-	-
MW0152216	Leu-Arg-Asn-Arg	-	Amino acid and Its metabolites	氨基酸及其代谢物	Small Peptide	小肽	558.353	557.34	[M+H]+	C22H43N11O6	2	1.23259e+06	357185	876048	1.52283e+06	1.60433e+06	758327	1.38851e+06	810448	616490	476527	216319	305246	625439	377817	348757	434932	142645	251615	508558	379696	380933	-	-	-	-	-	-
MW0152225	Leu-Arg-Gly-Pro-Ser	-	Amino acid and Its metabolites	氨基酸及其代谢物	Small Peptide	小肽	528.303	528.302	[M+]+	C22H40N8O7	2	313390	258312	244580	319606	204184	344572	161716	246650	117771	70121.5	72308.2	57911.3	108663	171688	86872.2	136245	108524	117751	124790	103026	121840	-	-	-	-	-	-
MW0152231	Leu-Arg-Pro-Thr-Leu	-	Amino acid and Its metabolites	氨基酸及其代谢物	Small Peptide	小肽	598.384	598.38	[M+]+	C27H50N8O7	2	156691	150178	86694.3	96109.7	118889	71336.7	72859.3	47881.5	32650.3	31507.2	26912.2	33823.3	43257.7	47624	28708	48422.9	19047.8	76938.7	42005.7	45603.9	63144.6	-	-	-	-	-	-
MEDP2504*145	Leu-Asn	亮氨酸-天冬酰胺	Amino acid and Its metabolites	氨基酸及其代谢物	Small Peptide	小肽	246.1	245.137	[M+H]+	C10H19N3O4	2	363041	295584	282935	315053	263367	240708	230455	200061	288901	256744	292472	208264	252360	238614	267210	172830	195430	168562	175546	225732	207082	-	-	7016078	14608-81-2	-	-
MEDP2572	Leu-Asp	L-亮氨酸-L-天冬氨酸	Amino acid and Its metabolites	氨基酸及其代谢物	Small Peptide	小肽	247.1	246.121	[M+H]+	C10H18N2O5	1	114765	82687.2	56559.4	74213.1	82335	65487.7	40307.1	66048.4	79381.8	56244.4	60067.7	58039.4	51278.1	39776.2	40575.6	25905.8	34035.3	56708.7	42696.8	58989.4	48399.8	-	-	7019087	32949-40-9	-	-
MW0152264	Leu-Asp-His-Arg	-	Amino acid and Its metabolites	氨基酸及其代谢物	Small Peptide	小肽	538.271	539.282	[M-H]-	C22H37N9O7	2	174095	231297	171935	169130	173150	190541	100922	117345	168371	114914	101034	99599.6	196695	194316	139480	191971	195154	197627	165771	148402	153798	-	-	-	-	-	-
MW0152284	Leu-Gln-Asn-Arg	-	Amino acid and Its metabolites	氨基酸及其代谢物	Small Peptide	小肽	528.278	529.297	[M-H]-	C21H39N9O7	2	20913.8	13472.9	9670.79	32949.7	51217.8	39923.4	41701.4	69832.9	96395.6	59815.5	133694	92531.9	68504.6	33411.5	40146.2	59938.1	99959.4	73563.6	51515.4	48728.1	51236.6	-	-	-	-	-	-
MEDP2393*151	Leu-Glu	L-亮氨酸-L-谷氨酸	Amino acid and Its metabolites	氨基酸及其代谢物	Small Peptide	小肽	261.1	260.137	[M+H]+	C11H20N2O5	2	73442	90206	51549	106056	51830.2	63391.3	50242.9	59038	82892	44910.7	42260.5	57869.8	21269.5	43156.6	28580.4	28832.3	38250.8	49581.9	50206.8	60901.8	52661.3	-	-	7009630	16364-31-1	-	-
MW0152307	Leu-Glu-Ala-Ile-Asn	-	Amino acid and Its metabolites	氨基酸及其代谢物	Small Peptide	小肽	558.292	558.301	[M+]+	C24H42N6O9	2	2.96637e+06	3.10703e+06	2.95228e+06	2.72647e+06	2.37878e+06	1.71728e+06	2.54755e+06	2.35568e+06	1.41206e+06	1.46328e+06	1.45399e+06	1.49224e+06	1.60043e+06	1.67921e+06	1.55726e+06	1.59349e+06	1.53669e+06	1.6207e+06	1.70401e+06	2.11373e+06	2.04752e+06	-	-	-	-	-	-
MW0152322	Leu-Glu-Ile-Glu	-	Amino acid and Its metabolites	氨基酸及其代谢物	Small Peptide	小肽	501.26	502.264	[M-H]-	C22H38N4O9	2	13361.9	15320.7	16408.1	16147.4	13921.6	14984.9	14117.1	12153.4	14313.6	12969.1	14219.7	16450.8	17495.1	17835.4	15625	19289.4	16151.3	15506.5	13570.4	10704.4	15072.1	-	-	-	-	-	-
MEDP1294	Leu-Gly	L-亮氨酰-L-甘氨酸	Amino acid and Its metabolites	氨基酸及其代谢物	Small Peptide	小肽	189.1	188.116	[M+H]+	C8H16N2O3	2	330439	311985	170549	403773	339349	79494	247635	337149	324617	234055	134866	189231	198767	182365	188857	179008	275117	296806	261850	263814	242136	-	-	97364	686-50-0	-	-
MW0152367	Leu-Ile-Ala	L-亮氨酸-L-异亮氨酸-L-丙氨酸	Amino acid and Its metabolites	氨基酸及其代谢物	Small Peptide	小肽	653.425	315.216	[2M+Na]+	C15H29N3O4	2	173582	218816	222477	130063	209665	52372.9	136196	71834.9	37750.9	59545.7	11923	28953.4	37272.8	77954	27329.6	59513.9	55718.5	93258.9	90409.7	92590.8	80254.2	-	-	131953528	-	-	-
MW0152375	Leu-Ile-Glu-Glu	-	Amino acid and Its metabolites	氨基酸及其代谢物	Small Peptide	小肽	501.262	502.264	[M-H]-	C22H38N4O9	2	914640	682780	1.63495e+06	1.60369e+06	1.64721e+06	1.7392e+06	1.02799e+06	727013	759052	1.52935e+06	616580	850912	708863	506959	879693	780209	1.25092e+06	1.14622e+06	1.71616e+06	1.52334e+06	1.36761e+06	-	-	-	-	-	-
MW0152398	Leu-Leu-Leu-Ala-Ala	-	Amino acid and Its metabolites	氨基酸及其代谢物	Small Peptide	小肽	500.351	499.337	[M+H]+	C24H45N5O6	2	250225	332527	288940	268183	294805	238951	245151	165971	131603	208160	180874	163622	264332	183844	241059	216165	198556	208760	152325	190706	187104	-	-	-	-	-	-
MW0152400	Leu-Leu-Leu-Pro-Gly	-	Amino acid and Its metabolites	氨基酸及其代谢物	Small Peptide	小肽	512.333	511.337	[M+H]+	C25H45N5O6	2	233738	187415	136758	183589	166192	89423.5	98032.5	115165	72874	53083.2	34276.5	48038.4	58304	55346	61952.2	52475.3	53997.1	37533.4	67673.1	87036.1	65443.9	-	-	-	-	-	-
MW0152405	Leu-Leu-Ser-Pro-Tyr	-	Amino acid and Its metabolites	氨基酸及其代谢物	Small Peptide	小肽	592.339	591.327	[M+H]+	C29H45N5O8	2	1.85434e+06	2.44916e+06	1.97352e+06	2.33077e+06	1.13433e+06	742113	855236	1.05847e+06	612756	608995	269934	541942	770265	977337	479825	766831	426082	476928	868871	763923	815852	-	-	-	-	-	-
MW0152417	Leu-Lys-His-Glu	-	Amino acid and Its metabolites	氨基酸及其代谢物	Small Peptide	小肽	526.29	525.291	[M+H]+	C23H39N7O7	2	1.01618e+07	7.2427e+06	4.5592e+06	1.06913e+07	5.10583e+06	5.35784e+06	3.44895e+06	5.21052e+06	2.97242e+06	2.2366e+06	793515	3.36787e+06	3.53967e+06	4.84459e+06	2.31484e+06	3.5545e+06	5.64588e+06	4.58603e+06	3.45596e+06	3.51933e+06	4.5561e+06	-	-	-	-	-	-
MW0152486	Leu-Ser-Glu-Lys	-	Amino acid and Its metabolites	氨基酸及其代谢物	Small Peptide	小肽	534.281	475.264	[M+CH3COO]-	C20H37N5O8	2	298851	135821	216618	235561	171330	139451	103585	239551	177006	73782.8	98926.9	73324.7	247064	294581	220637	205157	169900	85574.7	237517	197797	179000	-	-	-	-	-	-
MW0152494	Leu-Ser-Leu-Pro-Glu	-	Amino acid and Its metabolites	氨基酸及其代谢物	Small Peptide	小肽	558.315	557.306	[M+H]+	C25H43N5O9	2	1.39456e+06	1.32511e+06	480008	1.80324e+06	1.76039e+06	999811	349882	295661	459017	2.7773e+06	325563	646090	644176	345692	392198	604749	703446	967556	666797	804894	675420	-	-	-	-	-	-
MW0152500	Leu-Ser-Ser	L-亮氨酸-L-丝氨酸-L-丝氨酸	Amino acid and Its metabolites	氨基酸及其代谢物	Small Peptide	小肽	628.358	305.159	[2M+NH4]+	C12H23N3O6	2	22059.5	32823.8	115513	80524.6	34284	58637.2	248487	56257.2	129325	56716.9	17290.9	11113.6	106101	31606.5	28302.5	21937.9	44643	37445.1	39693.2	76823.6	52637.1	-	-	9944326	-	-	-
MEDP2396*142	Leu-Thr	亮氨酸-苏氨酸	Amino acid and Its metabolites	氨基酸及其代谢物	Small Peptide	小肽	233.2	232.14	[M+H]+	C10H20N2O4	2	291472	212726	314860	164436	166844	105527	138053	169531	311393	0	0	0	200336	89286.8	156674	102524	261910	154202	172319	139985	163823	-	-	10353878	-	-	-
MW0152564	Leu-Val-Leu-Gly-Phe	-	Amino acid and Its metabolites	氨基酸及其代谢物	Small Peptide	小肽	547.347	547.337	[M+]+	C28H45N5O6	2	595450	715233	466549	593496	616037	417195	532278	491749	302062	304515	164300	214984	368194	473149	210445	313248	220636	368110	336406	256331	360932	-	-	-	-	-	-
MW0152568	Leu-Val-Phe-Ala-Ile	-	Amino acid and Its metabolites	氨基酸及其代谢物	Small Peptide	小肽	562.347	561.353	[M+H]+	C29H47N5O6	2	498715	573419	571537	655102	712999	464102	543282	547267	284326	243753	162821	198592	316342	382056	229339	334996	222760	294011	327687	337766	277774	-	-	-	-	-	-
MW0054335	Lewis A trisaccharide	路易斯三糖	Carbohydrates and Its metabolites	碳水化合物及其代谢物	Sugars	糖类	568.171	529.201	[M+K]+	C20H35NO15	2	351053	467618	423679	426189	398939	483715	384010	371658	354342	390613	370200	415443	356518	437798	385641	320512	373533	418689	409932	375623	409699	-	HMDB0006582	22806751	-	-	-
MEDN2302	Licochalcone B	甘草查耳酮 B	Benzene and substituted derivatives	苯及其衍生物	Benzene and substituted derivatives	苯及其衍生物	285	286.084	[M-H]-	C16H14O5	2	456113	467334	480111	492623	466146	449860	479859	462908	508197	400033	480214	541371	550733	543836	514752	506087	477745	532949	489352	494565	479742	-	HMDB0037320	5318999	58749-23-8	-	-
MW0007503	Lidocaine	利多卡因	Benzene and substituted derivatives	苯及其衍生物	Benzene and substituted derivatives	苯及其衍生物	491.336	234.173	[2M+Na]+	C14H22N2O	3	261885	113405	137559	101061	161783	93757.6	173279	188015	121933	85826.4	86144.6	62253.3	66719.4	118538	52823.7	73198.3	68787.4	47766.2	30978.7	73381.3	68422.1	C07073	HMDB0014426	3676	137-58-6	6456	-
MW0054355	Limonin	柠檬苦素	Heterocyclic compounds	杂环化合物	Heterocyclic compounds	杂环化合物	471.208	470.194	[M+H]+	C26H30O8	2	2.00045e+06	2.82063e+06	2.55963e+06	1.12117e+06	1.08493e+06	1.67646e+06	1.09427e+06	1.3262e+06	1.59628e+06	960246	635398	680061	320721	598380	456187	504355	647066	936214	716862	864180	667755	C03514	HMDB0035921	179651	1180-71-8	16226	-
MW0126192	Livalo	利瓦洛	Others	其他	Medicine	药物	402.15	420.161	[M-H2O-H]-	C25H23FNO4-	2	1.30656e+06	1.68611e+06	1.42362e+06	1.27108e+06	1397275	1.15862e+06	1.1525e+06	1.28677e+06	1.38264e+06	1.0877e+06	1.0826e+06	1.12086e+06	751718	1.05943e+06	871891	972211	976031	1.06457e+06	1.32046e+06	1.29041e+06	1.13464e+06	-	HMDB0041991	24848419	147511-69-1 | 147526-32-7	32020	-
MW0054404	Loganin	洛加宁	Heterocyclic compounds	杂环化合物	Heterocyclic compounds	杂环化合物	411.128	390.153	[M+Na-2H]-	C17H26O10	3	15888.5	22893.8	21932.4	18123.1	20245.8	17134.9	16006.4	9690.78	18227.5	14390.5	18060.9	21106.8	14461.2	15202.4	18409.8	28739.2	21877.6	25369.1	15033.3	19477.8	20957.1	C01433	-	87691	18524-94-2	-	-
MW0054405	Longicamphenylone	Longicamphenylone	Aldehyde,Ketones,Esters	醛、酮、酯类	Esters	酯类	207.176	220.183	[M+H]+	C15H24O	2	1.35357e+07	1.3848e+07	1.35032e+07	1.44994e+07	1.37384e+07	1.39212e+07	1.33831e+07	1.30241e+07	1.29216e+07	1.25459e+07	1.28255e+07	1.41845e+07	1.29342e+07	1.26467e+07	1.28965e+07	1.31541e+07	1.26219e+07	1.37222e+07	1.34753e+07	1.32105e+07	1.38724e+07	-	-	91747202	-	-	-
MW0007520	Losartan	氯沙坦	Benzene and substituted derivatives	苯及其衍生物	Benzene and substituted derivatives	苯及其衍生物	421.152	422.162	[M-H]-	C22H23ClN6O	2	170491	205965	204225	189784	194971	188217	167312	170037	192937	200506	238845	165867	144143	186335	227345	132853	158977	198112	141828	171387	189554	C07072	HMDB0014816	3961	114798-26-4	6541	-
MEDP2549*136	Lys-Ala	L-赖氨酸-L-丙氨酸	Amino acid and Its metabolites	氨基酸及其代谢物	Small Peptide	小肽	218.2	217.142	[M+H]+	C9H19N3O3	2	656977	584485	783453	469845	309901	525214	375333	450750	459841	538632	603512	787766	679989	547638	678295	566379	636941	431042	522155	488283	513482	-	HMDB0028944	7010504	17043-71-9	-	-
MW0152851	Lys-Ala-Leu-Glu	-	Amino acid and Its metabolites	氨基酸及其代谢物	Small Peptide	小肽	460.278	459.269	[M+H]+	C20H37N5O7	2	1.48279e+06	2.15151e+06	1.9288e+06	1.02526e+06	1.35696e+06	2.37162e+06	1.14504e+06	1.2413e+06	1.31351e+06	1.48452e+06	1.65358e+06	1.3858e+06	1.09053e+06	1.0451e+06	1.11283e+06	1.63542e+06	1.6939e+06	1.08107e+06	1.05064e+06	987962	1.14383e+06	-	-	-	-	-	-
MW0152863	Lys-Arg-Gln	L-赖氨酸-L-精氨酸-L-谷氨酰胺	Amino acid and Its metabolites	氨基酸及其代谢物	Small Peptide	小肽	430.266	430.265	[M+]+	C17H34N8O5	2	134742	78654.9	103954	76013.7	61811.2	87219.5	67572.1	67285.2	80145.6	94286	60427	119667	62155	45352.4	39495.5	88022.3	52605.8	70598.6	82236.7	67073.3	78461.1	-	-	145456577	-	-	-
MW0152865	Lys-Arg-Gly-Leu-Arg	-	Amino acid and Its metabolites	氨基酸及其代谢物	Small Peptide	小肽	629.43	628.413	[M+H]+	C26H52N12O6	2	188789	215403	237413	162688	217083	47312.1	201413	96662.4	59319.2	63199.3	5616.18	17941.2	110920	178533	35026.5	44673.9	31159	74134.3	145914	159726	64164.9	-	-	-	-	-	-
MEDP2578	Lys-Asn	L-赖氨酸-L-天冬酰胺	Amino acid and Its metabolites	氨基酸及其代谢物	Small Peptide	小肽	261.2	260.148	[M+H]+	C10H20N4O4	2	19118.8	32718.1	54852.2	39430.8	13425.4	31586.3	17624	38237.6	25995	25005	27673.6	41936.8	53445.6	25169.2	21603.1	30753.6	18281.3	20865	24927.5	25767.6	41680	-	HMDB0028946	11219156	19908-06-6	-	-
MW0152893	Lys-Asn-Tyr	L-赖氨酸-L-天冬酰胺-L-酪氨酸	Amino acid and Its metabolites	氨基酸及其代谢物	Small Peptide	小肽	423.209	423.212	[M+]+	C19H29N5O6	2	784111	1.39461e+06	908609	681045	997923	1.52807e+06	605774	612694	826358	1.37134e+06	764767	786662	374328	381454	439903	413252	624114	641008	585156	642698	557610	-	-	145456604	-	-	-
MW0152913	Lys-Asp-Trp	L-赖氨酸-L-天冬氨酸-L-色氨酸	Amino acid and Its metabolites	氨基酸及其代谢物	Small Peptide	小肽	447.207	447.212	[M+]+	C21H29N5O6	2	7.38716e+06	6.16945e+06	5.60001e+06	5.32507e+06	6.12415e+06	4.65321e+06	3.44165e+06	4.72188e+06	3.89299e+06	2.36353e+06	3.19208e+06	2.62725e+06	2.03494e+06	3.31347e+06	2.42429e+06	2.10036e+06	2.10816e+06	2.82662e+06	2.66313e+06	3.00751e+06	3.1095e+06	-	-	145456620	-	-	-
MW0152954	Lys-Glu-Glu	L-赖氨酸-L-谷氨酸-L-谷氨酸	Amino acid and Its metabolites	氨基酸及其代谢物	Small Peptide	小肽	405.197	404.191	[M+H]+	C16H28N4O8	2	1.15705e+06	1.16341e+06	1.91437e+06	1.3697e+06	915443	1.51409e+06	1.06358e+06	1.30839e+06	610076	481951	638477	495456	356828	434194	590003	465521	260190	374053	425494	470836	424977	-	-	15431726	-	-	-
MW0152962	Lys-Glu-Phe-Lys	-	Amino acid and Its metabolites	氨基酸及其代谢物	Small Peptide	小肽	550.313	550.311	[M+]+	C26H42N6O7	2	67304.7	73970.2	40652.2	177839	60604.6	35134.7	20588.1	54555	29206.3	131836	70488.2	33069.5	30842.2	77615.4	21296.8	33873.8	38105.7	57835.6	72360.9	81394	75384.2	-	-	-	-	-	-
MW0152971	Lys-Glu-Val-Arg	-	Amino acid and Its metabolites	氨基酸及其代谢物	Small Peptide	小肽	530.323	530.318	[M+]+	C22H42N8O7	2	372050	276656	272176	315697	190431	189375	178046	206259	69230	32448.5	31789.5	29074.1	48472.6	85466.1	39796.3	35274.1	55971.4	47581.2	98789.1	78863.1	97801.4	-	-	-	-	-	-
MEDN2107	Lys-Gly	L-赖氨酸-L-甘氨酸	Amino acid and Its metabolites	氨基酸及其代谢物	Small Peptide	小肽	202.1	203.128	[M-H]-	C8H17N3O3	2	189698	199222	222244	234734	276934	374840	181597	268773	346466	173845	214006	313695	164058	189353	220927	195101	280153	240211	220552	212020	222205	-	HMDB0028951	7022320	2068431	-	-
MEDP2371	Lys-Ile	赖氨酸-异亮氨酸	Amino acid and Its metabolites	氨基酸及其代谢物	Small Peptide	小肽	260.2	259.19	[M+H]+	C12H25N3O3	2	80789	55830.6	60814.9	49918.8	76659	23597	100040	85030	78061.5	47553.8	35396.9	32662.9	42640.8	34477.8	28134.6	29033.1	23588.3	29938	50827.9	78360	63534.2	-	HMDB0028954	7010499	20556-13-2	-	-
MW0153001	Lys-Ile-Arg-Asp	-	Amino acid and Its metabolites	氨基酸及其代谢物	Small Peptide	小肽	530.322	530.318	[M+]+	C22H42N8O7	2	2.0412e+06	800091	989184	1.63042e+06	1.73306e+06	990393	1.29432e+06	1.08462e+06	790673	730036	440616	563949	774533	588778	627311	658490	507906	439472	642713	765922	687137	-	-	-	-	-	-
MW0153022	Lys-Ile-Val-Lys	-	Amino acid and Its metabolites	氨基酸及其代谢物	Small Peptide	小肽	487.36	486.353	[M+H]+	C23H46N6O5	2	2.48448e+06	1.59614e+06	1.82553e+06	1.97949e+06	1.45593e+06	2.64983e+06	1.59459e+06	2.55114e+06	1.0947e+06	494616	658366	809644	583708	638248	708474	628773	441383	479507	596921	984657	781785	-	-	-	-	-	-
MW0153047	Lys-Leu-Thr-Ala-Ala	-	Amino acid and Its metabolites	氨基酸及其代谢物	Small Peptide	小肽	520.34	502.311	[M+NH4]+	C22H42N6O7	2	1.74332e+06	1.66508e+06	1.30673e+06	1.30104e+06	1.32013e+06	921810	933863	1.09437e+06	671089	633127	573470	545543	715312	850627	610550	712873	656675	612793	927384	947452	1.01847e+06	-	-	-	-	-	-
MW0108101	Lys-Lys	赖氨酰赖氨酸	Amino acid and Its metabolites	氨基酸及其代谢物	Small Peptide	小肽	381.176	274.2	[M-H]-	C12H26N4O3	2	64741.5	54521.5	56957	61502.4	44919.9	55658.1	38532.7	49113.7	48797.5	39663.6	42037.2	50455.2	46881.1	46242.7	39447.8	45459.1	55102.6	50703.2	57520.4	44448.1	46798.5	-	HMDB0028956	128837	13184-13-9	-	-
MW0153059	Lys-Lys-His	L-赖氨酸-L-赖氨酸-L-组氨酸	Amino acid and Its metabolites	氨基酸及其代谢物	Small Peptide	小肽	394.26	411.259	[M+H-H2O]+	C18H33N7O4	2	25848.5	75353.5	40060.4	48162	40584.9	20281.4	48039.4	37896	24631.2	35194.4	31595.3	24388.3	43948.5	30252.4	21997.3	55999.7	31222.5	33171.5	33482.3	40539.9	59384.4	-	-	145456716	-	-	-
MW0153076	Lys-Met-His	L-赖氨酸-L-蛋氨酸-L-组氨酸	Amino acid and Its metabolites	氨基酸及其代谢物	Small Peptide	小肽	846.445	414.205	[2M+NH4]+	C17H30N6O4S1	2	55935.2	64477.8	58494.6	50060.4	93697.2	97000	36493.7	22432.4	53587.8	28105.5	34673.3	33958.3	53517	45095.8	40051.9	33339.9	30810.3	47182.4	27360.5	26245.6	33339.9	-	-	145456731	-	-	-
MEDN2142	Lys-Phe	L-赖氨酸-L-苯丙氨酸	Amino acid and Its metabolites	氨基酸及其代谢物	Small Peptide	小肽	292.2	293.174	[M-H]-	C15H23N3O3	1	626642	427086	422831	351616	357920	342410	235691	289589	263121	255070	214624	215530	230610	223741	236943	241200	186503	230887	377287	260038	236347	-	HMDB0015371	151410	6235-35-4	5296	-
MW0153095	Lys-Phe-Glu-Lys	-	Amino acid and Its metabolites	氨基酸及其代谢物	Small Peptide	小肽	550.314	550.311	[M+]+	C26H42N6O7	2	67081.2	89835	52394.8	123950	60268.5	40153.2	36478.7	36248	36034.9	159000	35197.3	36874.9	38918.3	58909	24415.7	48104.2	51191.3	58949.1	59641	65741.4	65653.9	-	-	-	-	-	-
MW0153100	Lys-Phe-Leu-Glu	-	Amino acid and Its metabolites	氨基酸及其代谢物	Small Peptide	小肽	534.282	535.301	[M-H]-	C26H41N5O7	2	2.92693e+06	1.7262e+06	1.77981e+06	2.0998e+06	1.59185e+06	2.25621e+06	1.108e+06	1.40278e+06	869620	943271	1.27582e+06	1.03321e+06	1.68333e+06	1.19023e+06	1.08284e+06	978820	1.64387e+06	1.7087e+06	1.18624e+06	1.22253e+06	1.53672e+06	-	-	-	-	-	-
MEDP2318	Lys-Ser	赖氨酸-丝氨酸	Amino acid and Its metabolites	氨基酸及其代谢物	Small Peptide	小肽	234.1	233.137	[M+H]+	C9H19N3O4	1	130068	99872	80366.8	105532	121290	170265	69889.3	102712	101782	93609.7	93014.5	104335	72892.9	137125	93835.3	141217	81172.2	120653	90588.9	118309	57872.8	-	-	151428	6665-19-6	-	-
MW0153146	Lys-Thr-Gln-Lys	-	Amino acid and Its metabolites	氨基酸及其代谢物	Small Peptide	小肽	504.303	503.307	[M+H]+	C21H41N7O7	2	4.52611e+06	2.81742e+06	2.86039e+06	2.88307e+06	2.36965e+06	3.14613e+06	2.49656e+06	2.33636e+06	1.74663e+06	1.9798e+06	1.43145e+06	2.03251e+06	1.87827e+06	1.39685e+06	1.96728e+06	1.79971e+06	1.89885e+06	1.23515e+06	1.57561e+06	1.77525e+06	1.86362e+06	-	-	-	-	-	-
MW0153149	Lys-Thr-Glu-Lys-Ala	-	Amino acid and Its metabolites	氨基酸及其代谢物	Small Peptide	小肽	576.342	575.328	[M+H]+	C24H45N7O9	2	637004	341121	277181	287173	446073	531231	334068	413895	337863	240888	102747	231992	209674	188591	185887	82405.9	207691	171506	110145	203641	124383	-	-	-	-	-	-
MW0153155	Lys-Thr-Leu-Thr-Gly	-	Amino acid and Its metabolites	氨基酸及其代谢物	Small Peptide	小肽	536.335	518.306	[M+NH4]+	C22H42N6O8	2	122356	299967	75562.4	508289	279523	257618	44392.8	88621.3	87631.6	801394	127012	148663	155088	159528	133175	197784	187632	245957	305435	246491	211910	-	-	-	-	-	-
MW0153158	Lys-Thr-Phe-Glu	-	Amino acid and Its metabolites	氨基酸及其代谢物	Small Peptide	小肽	524.272	523.264	[M+H]+	C24H37N5O8	2	8.9105e+06	6.12372e+06	5.75269e+06	6.37891e+06	4.73453e+06	7.3658e+06	2.5027e+06	4.1112e+06	2.94499e+06	2.55221e+06	1.36051e+06	2.52234e+06	4.34611e+06	4.61512e+06	2.50195e+06	3.6964e+06	4.19552e+06	4.46242e+06	3.5098e+06	3.57743e+06	3.74298e+06	-	-	-	-	-	-
MW0153180	Lys-Tyr-Ile-Glu	-	Amino acid and Its metabolites	氨基酸及其代谢物	Small Peptide	小肽	552.305	551.296	[M+H]+	C26H41N5O8	2	319602	258313	186676	249482	195427	180514	93776.2	155777	67836.6	56965.5	61619.1	58221.2	117089	149159	84060.6	132679	170149	102918	117648	92663.1	92247.1	-	-	-	-	-	-
MW0153185	Lys-Tyr-Thr-Arg	-	Amino acid and Its metabolites	氨基酸及其代谢物	Small Peptide	小肽	651.296	566.318	[M+K+HCOOH]+	C25H42N8O7	2	113389	92891.5	99398.3	131689	247894	147336	208796	94140.6	60847.3	20441.7	24516.5	14950.4	66008.1	61200.2	23282.9	44826.4	30139.1	49818.7	50032.6	60303.4	58602.2	-	-	-	-	-	-
MW0153190	Lys-Tyr-Val-Lys	-	Amino acid and Its metabolites	氨基酸及其代谢物	Small Peptide	小肽	536.332	536.332	[M+]+	C26H44N6O6	2	46666.9	46747.3	26889.2	127348	117182	45198.5	32400	10755.6	23209	90606	14607.7	30644	26223	15551.1	20932.6	26057.1	18536.1	29317.8	37890.6	37107.3	39567	-	-	-	-	-	-
MEDN1171	Lythramine	Lythramine	Alcohol and amines	醇、胺类	Polyamines	多胺	478.3	479.267	[M-H]-	C29H37NO5	2	2.34907e+06	1.22897e+06	1.09302e+06	1.97454e+06	2.09803e+06	578466	1.10615e+06	978671	670142	681348	316823	489499	937761	657806	609932	653861	529747	393456	879825	820933	889694	C10604	-	442864	32420-56-7	-	-
MEDN1721	M-toluene acetic acid	间甲苯乙酸	Organic acid and Its derivatives	有机酸及其衍生物	Organic acid and Its derivatives	有机酸及其衍生物	149.1	150.068	[M-H]-	C9H10O2	2	246137	198548	259896	163936	140309	305031	124131	180282	129060	327246	276162	204781	388384	200848	303218	74253.2	167194	145224	225874	200167	224913	-	HMDB0002222	12121	621-36-3	88356	6557
MW0153753	MET-enkephalin	甲硫氨酸脑啡肽	Amino acid and Its metabolites	氨基酸及其代谢物	Small Peptide	小肽	573.239	573.226	[M+]+	C27H35N5O7S	2	219058	229084	246089	212138	197731	204530	198099	177182	148108	141947	138618	132904	147938	145715	133791	131590	133316	139415	130006	140478	132889	C75740	-	443363	58569-55-4	-	-
MW0054984	MG(0:0/22:0/0:0)	MG(0:0/22:0/0:0)	GL	甘油脂类	MG	单甘油酯	499.348	414.371	[M+K+HCOOH]+	C25H50O4	3	963898	762826	824927	863991	832469	675227	488611	727574	518331	480260	346025	607063	555826	430080	577303	618871	578506	411653	614511	504109	558393	-	HMDB0011551	121658	-	-	-
MEDP1448	MG(18:0/0:0/0:0)	MG(18:0/0:0/0:0)	GL	甘油脂类	MG	单甘油酯	359.3	358.308	[M+H]+	C21H42O4	1	164046	208637	151125	180942	162658	158667	153650	141814	146770	116724	120757	134742	99772.8	99041.5	111564	100469	130191	112666	204858	191910	165755	-	-	-	-	-	-
MW0054643	Macrocarpal I	大腕我	Terpenoids	萜类	Sesquiterpenoids	倍半萜	489.283	490.293	[M-H]-	C28H42O7	3	311335	288994	378409	191765	190843	609462	154766	155081	115150	257581	392837	248363	258635	233755	167139	282423	192455	62909.7	297247	220381	250661	-	HMDB0041587	56776316	179388-54-6	-	-
MEDP0325	Maleic Acid	马来酸	Organic acid and Its derivatives	有机酸及其衍生物	Organic acid and Its derivatives	有机酸及其衍生物	117	116.011	[M+H]+	C4H4O4	1	1336245	785500	1255515	990100	733555	949830	646470	936405	907890	874345	538442	785500	770415	983390	976675	842490	939760	951505	949830	956540	834105	C01384	HMDB0000176	444266	110-16-7	18300	-
MEDN0333	Malonic acid	丙二酸	Organic acid and Its derivatives	有机酸及其衍生物	Organic acid and Its derivatives	有机酸及其衍生物	103	104.011	[M-H]-	C3H4O4	1	7.60358e+06	9.17708e+06	1.20533e+07	4.61647e+06	5.92302e+06	1.30639e+07	5.3824e+06	9.85386e+06	1.3917e+07	6.56632e+06	9.32965e+06	2.76297e+07	1.19668e+07	1.70461e+07	1.62634e+07	1.0878e+07	2.43625e+07	2.00148e+07	1.5306e+07	1.27055e+07	1.27726e+07	C00383	HMDB0000691	867	141-82-2	30794	3237
MEDN0233*056	Maltose	麦芽糖	Carbohydrates and Its metabolites	碳水化合物及其代谢物	Sugars	糖类	341.1	342.116	[M-H]-	C12H22O11	2	586847	632560	473732	671157	771976	664857	573080	635976	575960	627694	573940	608686	706825	620412	761012	854953	755103	659931	650436	661361	619006	C00208	HMDB0000163	10991489	69-79-4	47937	413
MEDP1039*168	Maltotriose	麦芽三糖	Carbohydrates and Its metabolites	碳水化合物及其代谢物	Sugars	糖类	505.2	504.169	[M+Na]+	C18H32O16	2	38345	30484.7	11504.4	13974.1	30487.2	15142.6	11539.3	13962.7	21675	11670	15005	26290.9	41680	15615.8	21675	9037.95	26675	25005	5753.44	12570	9254.59	C01835	HMDB0001262	439586	1109-28-0	140999	3585
MEDP1137	Malvidin	马维丁	Others	其他	Others	其他	331.1	330.074	[M+H]+	C17H14O7	2	10577.7	20227.7	21558	18420.2	8878.98	13050.7	9905.18	10709.7	22945.8	8812.48	8867.75	36470.7	32084.1	34404.1	43404.7	108268	73926.8	56005.3	32533.2	36973.4	37195.6	-	-	159287	10463-84-0	-	-
MW0124761	Margrapine A	马格拉平A	Heterocyclic compounds	杂环化合物	Heterocyclic compounds	杂环化合物	400.134	401.147	[M-H]-	C21H23NO7	3	209206	438707	240637	158819	183187	160453	61258.4	178470	210914	180141	90536.1	108220	74562.5	115874	94146.3	105441	95467.6	142740	165396	154730	154806	-	HMDB0031254	102003358	185417-68-9	-	-
MEDL01764	Maritimetin	海生菊苷	Flavonoids	黄酮	Sinensetin	橙黄酮	285.035	286.048	[M-H]-	C15H10O6	1	536406	507514	529658	547638	539996	517137	543552	490177	561233	437926	498226	590785	594033	589897	608632	589313	562558	550153	538292	518176	530587	C08720	HMDB0029711	5281292	576-02-3	-	-
MW0007559	Mebeverine	美贝维林	Benzene and substituted derivatives	苯及其衍生物	Benzene and substituted derivatives	苯及其衍生物	471.284	429.252	[M+CH3CN+H]+	C25H35NO5	2	1.681e+06	1.74281e+06	1.64816e+06	1.61376e+06	1.37101e+06	1.37578e+06	1.45437e+06	1.3746e+06	1.37156e+06	1.26246e+06	1.35293e+06	1.54101e+06	1.62166e+06	1.58921e+06	1.47494e+06	1.38872e+06	1.40932e+06	1.46744e+06	1.52544e+06	1.51032e+06	1.54627e+06	-	HMDB0254388	4031	-	-	-
[truncated: 493 more rows]
